# Supplementary material for: Exploring the shared gene signatures of smoking-related osteoporosis and chronic obstructive pulmonary disease using machine learning algorithms
Source: Front Mol Biosci. 2023 May 11;10:1204031. doi: 10.3389/fmolb.2023.1204031 (PMC10213920; doi:10.3389/fmolb.2023.1204031)
Supplement: Supplementary file 1 [file Table2.XLSX]

## Sheet: Sheet1
ID	COPD
GSM101096	NS
GSM101097	NS
GSM101098	NS
GSM101100	NS
GSM101101	NS
GSM101102	NS
GSM101103	NS
GSM101104	NS
GSM101105	NS
GSM101106	NS
GSM114093	COPD
GSM190149	NS
GSM190150	NS
GSM190151	NS
GSM190153	NS
GSM190154	NS
GSM190155	NS
GSM190156	NS
GSM252828	COPD
GSM252830	COPD
GSM252831	COPD
GSM252833	COPD
GSM252835	COPD
GSM252836	COPD
GSM252837	COPD
GSM252838	COPD
GSM252839	COPD
GSM252841	COPD
GSM252855	NS
GSM252867	NS
GSM254149	NS
GSM254150	NS
GSM254151	NS
GSM254152	NS
GSM254163	COPD
GSM254169	COPD
GSM254172	COPD
GSM254173	COPD
GSM254174	COPD
GSM254175	COPD
GSM254176	COPD
GSM298219	NS
GSM298220	NS
GSM298221	NS
GSM298222	NS
GSM298223	NS
GSM298224	NS
GSM298225	NS
GSM298226	NS
GSM298227	NS
GSM298228	NS
GSM298229	NS
GSM300859	NS
GSM302396	NS
GSM302397	NS
GSM350871	NS
GSM350873	NS
GSM350955	NS
GSM350956	NS
GSM364038	COPD
GSM364041	COPD
GSM364045	COPD
GSM410161	NS
GSM410162	NS
GSM410163	NS
GSM434049	NS
GSM434050	NS
GSM434051	NS
GSM434052	NS
GSM434064	COPD
GSM458579	NS
GSM458580	NS
GSM458581	NS
GSM458582	NS
GSM469989	NS
GSM469990	NS
GSM469991	NS
GSM469992	NS
GSM469993	NS
GSM469994	NS
GSM469995	NS
GSM469996	NS
GSM469997	NS
GSM469998	NS
GSM469999	NS
