# Supplementary material for: Exploring the shared gene signatures of smoking-related osteoporosis and chronic obstructive pulmonary disease using machine learning algorithms
Source: Front Mol Biosci. 2023 May 11;10:1204031. doi: 10.3389/fmolb.2023.1204031 (PMC10213920; doi:10.3389/fmolb.2023.1204031)
Supplement: Supplementary file 2 [file Table3.XLSX]

## Sheet: Sheet1
Tag	GSM179758	GSM179759	GSM179760	GSM179761	GSM179762	GSM179763	GSM179764	GSM179765	GSM179766	GSM179767	GSM348209	GSM348210	GSM348211	GSM348212	GSM348213	GSM348214	GSM348215	GSM348216	GSM348217	GSM348218
RPL23A	14.2294	14.2135	14.2089	14.268	14.2651	14.2244	14.2293	14.2096	14.2506	14.2138	14.2792	14.336	14.2458	14.141	14.2184	14.2015	14.1848	14.1776	14.1997	14.1603
TPT1	14.2263	14.1461	14.0695	14.1655	14.219	14.1415	14.1655	14.3082	14.2866	14.278	14.1911	13.9903	14.2945	14.1503	14.1214	14.1351	14.2068	14.1634	14.1575	14.1936
RPL13A	14.1386	13.9806	14.0951	14.1377	14.1324	14.1261	14.068	14.0974	14.08	14.1425	14.1186	14.1716	14.1659	14.1008	14.0873	14.2589	14.0785	14.0356	14.1401	14.0976
RPL37A	14.204	14.0593	14.1919	14.0573	14.1521	14.0843	14.1909	14.2819	14.1172	14.215	14.0976	14.1402	14.1166	13.9931	14.0683	13.9787	14.0824	14.0365	14.0566	14.0217
RPL41	14.1958	14.0322	14.0291	14.0601	14.1535	14.1428	14.1194	14.1793	14.2559	14.12	14.1163	14.1376	13.9553	14.0722	14.0152	14.0702	14.108	14.0532	14.1455	14.1125
RPS3A	14.0309	14.0483	13.9019	14.1513	14.1591	14.0384	14.0593	14.0717	13.9478	14.1036	14.096	14.1166	14.0034	13.999	14.0032	14.0634	13.9172	14.0787	14.1475	13.8981
EEF1A1	13.8949	13.8647	13.9742	13.9113	13.9607	13.9912	14.0317	13.9756	14.0132	13.9131	14.0747	14.1349	13.996	13.9521	13.9388	14.0566	13.9651	13.9523	14.1015	13.9006
RPS11	13.8818	13.8349	13.9838	13.8543	13.9204	13.949	13.9775	13.9027	13.9373	13.9109	13.6778	13.9879	13.9006	13.9029	13.8778	13.9293	13.8726	13.9455	14.0007	13.9056
RPS2	13.9251	13.8546	13.9681	13.9143	13.8553	13.9196	13.9455	13.9201	13.7543	13.9144	13.9441	14.1988	13.9041	13.8188	13.843	13.9135	13.7747	13.8023	13.8622	13.6725
RPL3	13.7883	13.703	13.9873	13.8151	13.7949	13.7327	13.8262	13.8087	13.815	13.7761	13.9116	14.0749	13.9998	13.9577	13.9149	13.9382	13.9328	13.7836	13.9003	13.8107
RPS23	13.903	13.8396	13.8463	13.8321	13.9429	13.8953	13.9248	13.8657	13.9894	13.944	13.8695	13.7608	13.8372	13.7594	13.8762	13.706	13.7726	13.7906	13.9145	13.7628
RPS18	13.8786	13.8254	13.7475	13.5456	13.8254	13.8752	13.8841	13.8263	13.8557	13.8852	13.877	13.5174	13.7514	13.8257	13.7092	13.824	13.8691	13.7847	13.7608	13.8188
RPL31	13.7377	13.699	13.7879	13.6523	13.7885	13.7804	13.7865	13.7854	13.8043	13.7341	13.8272	13.9739	13.8075	13.7595	13.8217	13.9513	13.7501	13.7148	13.8896	13.7232
RPS10	13.8581	13.7457	13.8801	13.8043	13.7697	13.7739	13.8136	13.8048	13.7568	13.9211	13.8674	13.5393	13.8446	13.851	13.741	13.7396	13.8098	13.6221	13.783	13.6942
RPL32	13.87	13.629	13.8243	13.7562	13.8138	13.7519	13.8594	13.8011	13.7692	13.8551	13.7948	13.6107	13.8025	13.6923	13.7708	13.7778	13.7237	13.6921	13.808	13.7099
RPL30	13.772	13.8336	13.6474	13.9344	13.8867	13.7716	13.7904	13.7961	13.9753	13.784	13.8191	13.4393	13.6858	13.6398	13.7211	13.6794	13.7516	13.7184	13.791	13.656
RPS20	13.7698	13.7944	13.7152	13.817	13.7572	13.6714	13.8073	13.7885	13.9709	13.864	13.7975	13.6444	13.5432	13.6798	13.6605	13.6938	13.6783	13.7446	13.7717	13.7352
RPS27	13.7896	13.8251	13.799	13.7169	13.8842	13.7835	13.8273	13.7868	13.9571	13.8475	13.6509	13.5542	13.6994	13.5682	13.6796	13.6688	13.6458	13.6362	13.6691	13.6742
RPS17	13.7755	13.7453	13.7351	13.7592	13.81	13.7973	13.7108	13.7962	13.6493	13.9357	13.8376	13.6864	13.8433	13.45	13.6866	13.7473	13.5929	13.6654	13.689	13.4758
RPS19	13.7568	13.67	13.686	13.6887	13.7146	13.674	13.7045	13.7295	13.5696	13.6856	13.7637	13.7892	13.7671	13.6075	13.698	13.7653	13.5601	13.663	13.7077	13.7041
RPL9	13.7232	13.6392	13.7779	13.6197	13.7466	13.6355	13.8087	13.6851	13.8003	13.7912	13.6555	13.8821	13.6763	13.5989	13.6786	13.6916	13.5807	13.5922	13.674	13.33
RPL13	13.5677	13.3195	13.621	13.5759	13.6405	13.5322	13.5994	13.5905	13.5121	13.5559	13.6704	13.8098	13.7544	13.7037	13.6922	13.8357	13.6339	13.4794	13.6139	13.6381
RPS15	13.6209	13.5154	13.7281	13.7018	13.6257	13.6939	13.5985	13.6371	13.5383	13.6099	13.5741	13.5779	13.5725	13.5751	13.6001	13.6245	13.5666	13.545	13.6121	13.6212
RPLP1	13.5117	13.6035	13.5688	13.6217	13.6985	13.6789	13.7208	13.589	13.6579	13.6486	13.628	13.3919	13.6198	13.6081	13.6612	13.5094	13.5972	13.5837	13.6712	13.5005
RPS14	13.5692	13.5036	13.5846	13.5024	13.6603	13.6801	13.6911	13.6106	13.6051	13.5943	13.5725	13.6529	13.6065	13.5529	13.6002	13.6587	13.5281	13.4859	13.6193	13.5308
RPL39	13.6424	13.6534	13.6016	13.3921	13.6433	13.623	13.6454	13.7416	13.6967	13.6873	13.5173	13.5451	13.6164	13.5447	13.513	13.5958	13.5247	13.5082	13.5343	13.5456
RPL27A	13.6649	13.6589	13.5197	13.7465	13.7576	13.7091	13.7045	13.6544	13.6909	13.7025	13.5611	13.342	13.3732	13.4815	13.4989	13.4749	13.6053	13.5053	13.5741	13.4755
RPS4X	13.6135	13.6783	13.6244	13.7451	13.6941	13.7125	13.7013	13.6658	13.6718	13.5951	13.5513	13.4837	13.4632	13.5299	13.5445	13.5724	13.4283	13.513	13.5653	13.2878
RPL7	13.6681	13.5302	13.4069	13.7143	13.5215	13.638	13.5425	13.4928	13.652	13.7041	13.6373	13.6401	13.4922	13.4829	13.4825	13.7949	13.435	13.539	13.5506	13.5107
RPL28	13.6297	13.4357	13.582	13.5842	13.6	13.5288	13.5387	13.5168	13.5608	13.5894	13.6371	13.6961	13.6232	13.538	13.5185	13.5488	13.4474	13.4507	13.5761	13.4793
B2M	13.5655	13.6447	13.6637	13.5826	13.7514	13.6129	13.6159	13.6612	13.7871	13.5557	13.3862	13.6498	13.3265	13.4434	13.4069	13.4642	13.4349	13.4752	13.4946	13.4999
HUWE1	13.6762	13.541	13.5351	13.5704	13.5858	13.597	13.5419	13.6764	13.5792	13.6053	13.567	13.444	13.6474	13.4453	13.5008	13.4982	13.5104	13.5177	13.5112	13.4632
RPL34	13.6917	13.5396	13.6191	13.546	13.6613	13.6419	13.7123	13.7218	13.6622	13.8456	13.4366	13.6187	13.4051	13.2883	13.4542	13.6078	13.3702	13.3405	13.4647	13.2871
ACTB	13.6249	13.6112	13.6326	13.5267	13.6695	13.4496	13.6348	13.6331	13.5025	13.5676	13.5191	13.1206	13.7677	13.5336	13.5555	13.2347	13.7549	13.5436	13.5768	13.4287
RPS16	13.516	13.4309	13.5498	13.427	13.5093	13.4254	13.5426	13.5231	13.5885	13.5565	13.5579	13.5546	13.6601	13.5405	13.5832	13.6459	13.5788	13.4482	13.5748	13.5784
RPS12	13.5293	13.3235	13.4923	13.5184	13.5679	13.5067	13.5246	13.5447	13.54	13.5517	13.5562	13.4925	13.5939	13.5083	13.6031	13.6899	13.5683	13.5057	13.5873	13.3535
RPS15A	13.4827	13.4813	13.4534	13.3487	13.5574	13.5115	13.5032	13.5516	13.5588	13.5557	13.6009	13.6235	13.4653	13.5593	13.5076	13.5735	13.5258	13.5478	13.5857	13.4644
CD74	13.4846	13.5506	13.3488	13.364	13.2835	13.27	13.4442	13.2645	13.3908	13.3942	13.3589	12.9289	13.5987	13.3814	13.4181	13.1816	13.8198	13.6711	13.7108	13.8478
RPL12	13.4757	13.285	13.38	13.5382	13.3419	13.2995	13.3192	13.359	13.2911	13.5374	13.4803	13.7259	13.4138	13.2798	13.5825	13.6131	13.2147	13.4414	13.4392	13.3593
HLA-DRA	13.3392	13.3794	13.5281	13.35	13.3265	13.4338	13.4861	13.3629	13.448	13.5057	13.4263	13.1788	13.3034	13.4373	13.3941	13.6535	13.4839	13.3816	13.3921	13.508
RPS6	13.2818	13.259	13.3008	13.3792	13.4014	13.3316	13.3055	13.2892	13.3634	13.4237	13.573	13.4357	13.4324	13.4626	13.5188	13.5426	13.4646	13.4101	13.5475	13.4756
RPL4	13.3579	13.176	13.6085	13.4431	13.3504	13.3967	13.3973	13.4315	13.3264	13.3627	13.2428	13.6747	13.4101	13.3953	13.5034	13.5481	13.3595	13.2275	13.2682	13.3207
RPS24	13.4648	13.3639	13.3984	13.2659	13.4909	13.4012	13.5267	13.4826	13.5534	13.4377	13.3378	13.5582	13.477	13.34	13.2409	13.3458	13.3238	13.2995	13.0666	13.3363
HLA-B	13.2991	13.3734	13.3067	13.4944	13.4807	13.3867	13.3812	13.4317	13.5079	13.4642	13.348	12.5791	13.4573	13.4739	13.4852	13.1531	13.5859	13.4545	13.4692	13.4981
EEF1G	13.3375	13.1878	13.5516	13.3801	13.2608	13.3725	13.2535	13.2854	13.2219	13.4062	13.471	13.4353	13.5865	13.4391	13.5168	13.5237	13.4086	13.236	13.3135	13.2761
RPS13	13.3792	13.378	13.3865	13.3077	13.3717	13.3505	13.4605	13.4175	13.3221	13.3735	13.4859	13.3858	13.3614	13.4099	13.4427	13.3277	13.302	13.3428	13.4093	13.2398
RPL7A	13.4481	13.2882	13.3548	13.4028	13.3905	13.4456	13.3649	13.3644	13.3164	13.3764	13.3918	13.4662	13.2768	13.3345	13.3107	13.3694	13.2467	13.2814	13.3362	13.1996
PPIA	13.5244	13.4003	13.5489	13.4148	13.2964	13.5079	13.3817	13.3245	13.1731	13.3807	13.2999	13.1447	13.4708	13.3746	13.406	13.2365	13.3669	13.266	13.1817	13.2526
RPS29	13.3937	13.2561	13.2887	13.2321	13.3094	13.2537	13.4096	13.3459	13.2619	13.4267	13.3921	13.3975	13.3492	13.2129	13.3485	13.4454	13.3492	13.2208	13.3496	13.3611
RPS28	13.3581	13.2457	13.2622	13.4089	13.2354	13.2497	13.2408	13.2521	13.4195	13.4928	13.286	13.2848	13.4177	13.1834	13.3883	13.3749	13.325	13.2124	13.2585	13.3014
RPL38	13.3543	13.1439	13.4375	13.3183	13.3789	13.3145	13.2978	13.2998	13.3625	13.414	13.3534	13.3762	13.4148	13.2174	13.2391	13.3698	13.2382	13.133	13.2867	13.1274
RPLP0	13.3318	13.3138	13.1468	13.239	13.231	13.4134	13.2623	13.2576	13.1187	13.2559	13.4155	13.4159	13.278	13.345	13.3437	13.5596	13.2203	13.3052	13.2608	13.2871
RPL18A	13.2298	13.0957	13.112	13.3141	13.1906	13.2966	13.3471	13.3768	13.2465	13.3507	13.308	13.484	13.2511	13.3165	13.2879	13.4801	13.1571	13.1928	13.302	13.3339
HLA-DPA1	13.2395	13.1193	13.3248	13.3028	13.3308	13.367	13.5658	13.3493	13.587	13.3682	13.2428	12.9886	13.4545	13.2777	13.1413	13.0555	13.2037	13.3034	13.1029	13.1439
RPL19	13.2738	13.0998	13.2592	13.2708	13.3054	13.2656	13.3023	13.2072	13.2546	13.3335	13.2488	13.2084	13.261	13.1642	13.3053	13.2756	13.2326	13.0995	13.2784	13.2471
RPL37	13.3997	13.2826	13.321	13.3147	13.5026	13.3408	13.3714	13.332	13.4455	13.4385	13.1303	12.9587	13.2987	13.0378	13.1971	13.0815	13.1322	13.0513	13.1462	13.0975
TMSB10	13.2374	13.3049	13.3081	13.183	13.2889	13.3273	13.2578	13.3354	13.0732	13.2078	13.2269	13.2184	13.2605	13.1813	13.2203	13.1987	13.0475	13.3217	13.0771	13.4098
RPLP2	13.2461	13.032	13.1217	13.3515	13.2344	13.3109	13.2169	13.284	13.2961	13.3836	13.2711	13.1037	13.3233	13.2431	13.2586	13.1335	13.1489	13.1289	13.2741	13.196
RACK1	13.2731	13.1006	13.3988	13.1336	13.4033	13.4959	13.4054	13.3653	13.0716	13.271	13.1713	13.0915	13.0849	13.0565	13.1353	13.2233	13.0514	13.0846	13.1628	13.0549
IGHM	13.2688	13.5181	13.3392	13.4751	12.8675	13.2935	13.1667	13.1602	13.311	13.3125	13.199	12.5884	13.2753	13.0262	13.0217	13.0693	13.1369	13.1363	13.193	13.5111
RPL8	13.2115	13.0283	13.2643	12.998	13.1521	13.3427	13.3607	13.2045	12.9386	13.2706	13.2847	13.1692	13.2213	13.2556	13.2227	13.6088	13.0134	12.9985	13.3352	12.9628
RPS3	13.3115	13.0328	13.2067	13.2286	13.3094	13.1214	13.3374	13.2109	13.3108	13.3077	13.1422	13.2022	13.1744	13.1126	13.037	13.3644	13.0638	13.0012	13.2061	12.9051
RPS5	13.2519	13.0837	13.208	13.211	13.1118	13.2782	13.3324	13.1138	13.1036	13.1417	13.2559	13.0585	13.1981	13.3004	13.2227	13.3065	13.1043	13.109	13.1154	13.0743
RPL10	13.1993	13.0496	13.2406	13.1247	13.134	13.1228	13.2103	13.1015	13.0549	13.2443	13.1901	13.2835	13.3616	13.111	13.1635	13.3534	13.0935	13.0892	13.2597	13.0551
RPS21	13.1806	13.079	13.0854	13.0272	13.1739	13.3163	13.3441	13.1761	13.075	13.2701	13.219	13.2317	13.1495	13.1117	13.022	13.28	13.0929	13.0193	13.2893	13.1694
RPS27A	13.1595	13.2024	13.0922	13.1617	13.2978	13.1791	13.2059	13.2356	13.3518	13.2248	13.247	13.1169	13.1462	13.0817	13.0652	12.9636	13.015	13.0472	13.2214	13.1096
RPL18	13.2488	12.951	13.0644	13.0624	13.1268	13.2189	13.2253	13.0532	13.1275	13.136	13.2568	13.1151	13.073	13.1138	13.111	13.3767	13.0753	13.112	13.3245	13.2415
UBC	13.1452	13.1073	13.1875	13.2302	13.2327	13.3225	13.1705	13.2169	13.2649	13.2206	13.1783	12.8852	13.0803	13.0747	13.0981	13.1869	13.0139	13.1197	13.09	13.1684
RPL5	13.2386	13.1433	13.1573	13.1782	13.2694	13.1557	13.2334	13.2339	13.3086	13.2555	13.1299	13.063	13.0186	13.1214	13.097	13.2751	13.07	12.9407	13.0562	12.9062
NACA	13.1664	12.9717	13.1306	13.1207	13.1573	13.1225	13.0656	13.1744	13.1505	13.2168	13.0617	13.2782	13.2041	13.1246	13.1559	13.1802	13.0913	13.0852	13.0819	12.9017
RPSA	13.2463	12.8931	13.1306	12.9999	13.0854	13.1003	13.2362	13.1323	13.1232	13.1337	13.1514	13.1741	13.1562	13.04	13.1103	13.443	13.0327	13.036	13.054	13.1005
RPL22	13.1464	13.0153	13.15	12.9987	12.9986	13.0346	13.0562	13.0982	13.0155	13.1134	13.2024	13.3903	13.1213	13.0635	13.2524	13.246	13.1289	13.1434	13.1488	12.9808
HLA-A	12.9308	13.0779	13.0346	13.0281	13.2341	13.0024	13.0265	13.1694	13.1406	13.1586	12.9326	12.4169	13.1328	13.1627	13.1889	12.7802	13.3052	13.2075	13.0161	13.1884
RPS7	13.026	12.8811	13.0742	13.0026	12.9407	12.9916	12.9588	12.9441	12.8432	13.1957	13.0784	13.0462	13.1633	13.0151	13.1742	13.0929	13.0824	12.9415	13.1108	13.0221
LAPTM5	12.925	12.794	12.9681	13.0787	12.7552	12.9304	13.0186	13.0394	13.0208	12.9604	13.0711	12.6328	13.2297	12.887	13.1423	13.0183	13.1315	13.0176	13.1708	13.0616
HLA-C	12.7322	12.8589	13.0507	12.7528	13.1802	12.9583	12.8101	13.2701	13.2094	12.956	12.9102	12.2284	13.159	13.2694	12.8727	12.776	13.3195	13.1271	13.1028	13.3002
RPL27	12.9736	12.9157	12.8961	12.8677	13.0167	13.0671	12.9946	13.0581	13.094	12.9677	13.0462	12.9851	12.7174	12.9764	12.9374	12.9647	12.9475	12.8804	13.017	12.9616
RPL29	12.9823	12.8879	13.1038	12.8415	13.014	12.8981	13.0659	12.9863	12.8167	12.9783	12.988	12.7237	12.9253	12.845	12.9286	12.9813	12.7842	12.865	12.919	12.7639
UBB	12.9275	12.8215	13.0194	12.963	12.7885	12.8819	12.85	12.7618	12.8402	12.9106	12.8649	13.2371	13.0153	12.9227	12.9549	12.9556	12.8065	12.8242	12.8405	12.8043
RPL14	13.0742	12.7821	12.9888	13.0098	13.0345	13.1878	13.1181	12.8922	12.9633	12.8896	12.8664	12.8566	12.805	12.7619	13.0096	12.8196	12.5643	12.7267	12.863	12.7151
RPL24	12.973	12.6731	12.8523	12.8671	12.9124	13.061	12.8852	12.7907	12.8359	12.9109	12.8997	13.0922	12.9211	12.8276	12.8204	13.0774	12.7465	12.7072	12.8802	12.7482
RPS25	12.921	13.0048	12.928	13.0344	13.1991	13.0161	13.1462	12.8628	13.0907	12.9844	12.6258	12.7149	12.6716	12.5719	12.6422	12.5313	12.713	12.6403	12.8059	12.5826
UBA52	12.9101	12.7131	12.8041	12.8347	12.8233	12.7709	12.8375	12.7396	12.7851	12.867	12.874	12.8257	12.8345	12.7662	12.8778	12.9113	12.7189	12.7593	12.8567	12.8841
FAU	12.7106	12.5396	12.7542	12.7094	12.7427	12.7833	12.7506	12.8323	12.6815	12.9499	12.985	12.8392	12.9494	12.7945	12.8994	12.8956	12.8398	12.7931	12.9614	12.8939
CD52	12.9924	12.7421	12.8945	12.4766	12.9755	13.0057	13.015	12.82	12.8724	13.0005	12.6937	12.8541	12.6573	12.6944	12.692	12.9382	12.6797	12.6732	12.6843	12.7901
TXNIP	12.9453	12.3717	12.32	13.0746	12.6417	12.6894	12.9294	12.7874	13.1463	12.8215	12.8388	13.0903	12.6237	12.9839	12.7503	12.888	12.7062	12.812	13.0023	12.7163
TMSB4X	12.9639	12.7806	12.6784	12.7836	13.0515	13.0366	12.9665	13.1509	12.8037	12.9553	12.7818	12.7213	12.6527	12.6511	12.521	12.7901	12.6714	12.6091	12.6597	12.7082
IGKC	13.0903	13.3977	12.7102	12.8439	12.4081	13.2733	12.7432	12.7605	12.6042	12.9756	12.6251	12.4892	12.668	12.7302	12.5836	12.7054	12.5837	12.971	12.6256	13.0333
ACTG1	12.8003	13.1496	12.4666	12.8408	12.7799	12.7911	12.6114	12.9328	12.7267	12.9705	12.8968	12.358	12.7814	12.7893	12.7294	12.7083	12.7884	13.0206	12.7305	12.9483
RPL35A	12.8883	12.7001	13.0413	12.6765	12.8911	12.8267	12.8481	12.8949	12.8177	13.012	12.9391	12.5467	12.9216	12.6348	12.6015	12.5914	12.7675	12.6996	12.8441	12.5489
MS4A1	12.4744	12.5677	12.9923	12.568	12.2015	12.6478	12.6173	12.4978	12.7679	12.8131	12.7473	13.3107	12.9243	12.7755	12.8742	12.7688	13.0445	12.7285	12.8343	12.8111
RPL10A	12.8129	12.5624	12.8098	12.7477	12.7469	12.8122	12.8467	12.6597	12.6314	12.7575	12.8438	12.6249	12.8327	12.6694	12.9159	12.9645	12.4659	12.5787	12.7729	12.7196
RPL11	12.672	12.6333	12.8909	12.6544	12.776	12.7619	12.7219	12.6896	12.8873	12.7577	12.8228	12.5114	12.4561	12.7638	12.6375	12.8578	12.8156	12.7018	12.8261	12.7725
EIF1	12.7456	12.6588	12.4112	12.901	12.7646	12.6751	12.6849	12.782	12.85	12.858	12.7958	12.6008	12.7114	12.6859	12.6631	12.7203	12.6809	12.6801	12.7858	12.6865
HLA-DPB1	12.7489	12.7152	13.2588	11.9516	12.6372	12.5351	12.9707	12.7442	12.5561	13.208	12.3818	12.511	12.7738	12.7918	13.0286	12.3959	12.4232	12.5003	13.045	12.4142
HNRNPA1	12.7515	12.6301	12.6007	12.7296	12.7428	12.7097	12.7183	12.5711	12.7149	12.6653	12.8095	12.6277	12.3812	12.7892	12.5757	12.746	12.6171	12.6494	12.6449	12.7779
RPS8	12.7937	12.7343	12.7426	12.6925	12.9037	12.7996	12.8369	12.6113	12.8907	12.9081	12.6775	12.4554	12.6228	12.4864	12.3455	12.6218	12.5161	12.5775	12.6096	12.5167
PABPC1	12.4947	12.52	12.5144	12.6554	12.2765	12.2372	12.5783	12.7822	12.6971	12.5608	12.8363	12.6249	12.6702	12.8436	12.9308	12.8164	12.8993	12.8764	12.8458	12.6781
EEF1B2	12.791	12.5273	12.5917	12.3883	12.7058	12.6575	12.5989	12.4325	12.6668	12.7113	12.7747	12.7488	12.8248	12.6861	12.6898	12.9577	12.6663	12.5917	12.7427	12.5647
RPS9	12.5666	12.5447	12.8038	12.6624	12.5467	12.6736	12.7644	12.8539	12.4273	12.6011	12.654	12.7972	12.8306	12.5743	12.7426	12.7866	12.5491	12.4394	12.7775	12.6544
RPL15	12.6696	12.4509	12.6551	12.497	12.5085	12.5521	12.6108	12.5634	12.5731	12.5966	12.7028	12.8688	12.5354	12.5831	12.649	12.8433	12.4557	12.5289	12.6279	12.5496
NOP53	12.5562	12.2462	12.7501	12.7326	12.4993	12.593	12.6641	12.5255	12.581	12.7106	12.6971	12.4214	12.5931	12.5798	12.63	12.9817	12.3986	12.4789	12.7446	12.5651
CFL1	12.6217	12.55	12.4867	12.444	12.7924	12.6359	12.631	12.7574	12.635	12.4985	12.7513	11.6278	12.2618	12.5475	12.6665	12.5365	12.7696	12.6884	12.729	12.8838
FTL	12.6394	12.4278	12.6052	12.7018	12.8863	12.4525	12.5059	12.9423	12.5391	12.5477	12.5369	12.0131	12.7259	12.4013	12.6245	12.3896	12.3719	12.4888	12.5731	12.5623
CD37	12.6293	12.4503	12.5159	12.8053	12.4357	12.4417	12.6397	12.537	12.6599	12.7746	12.4434	11.5164	12.7162	12.4569	12.3777	12.3882	12.7022	12.645	12.6808	12.7171
RPL23	12.3592	12.0837	12.476	12.3381	12.4866	12.5354	12.6573	12.4431	12.5841	12.4533	12.5453	12.9358	12.3736	12.496	12.4594	12.7565	12.3586	12.3931	12.51	12.3068
OAZ1	12.5766	12.4701	12.572	12.5901	12.6743	12.585	12.5835	12.5362	12.6016	12.6701	12.3823	12.1439	12.118	12.4059	12.3607	12.3763	12.3242	12.3667	12.4352	12.4012
BTG1	12.709	11.9989	12.5011	12.4782	12.5813	12.3805	12.5055	12.5833	12.5433	12.6288	12.3967	12.264	12.5154	12.1967	12.3294	12.3094	12.4169	12.312	12.4975	12.4716
RPL35	12.5796	12.3398	12.3618	12.4343	12.403	12.4778	12.4799	12.3488	12.394	12.4521	12.5308	12.1223	12.3821	12.4381	12.2402	12.6348	12.2215	12.4022	12.4697	12.4475
PTMA	12.5678	12.4596	12.4963	12.3734	12.5559	12.5717	12.516	12.4922	12.3653	12.6335	12.2763	12.3152	12.2642	12.2768	12.1417	12.2436	12.1945	12.2286	12.1958	12.2757
DDX5	12.2554	12.249	12.2756	12.4668	12.2672	12.312	12.4723	12.4034	12.497	12.5095	12.3226	12.5598	12.3256	12.3119	12.1224	12.3358	12.176	12.1355	12.1671	12.0882
NPM1	12.4133	12.272	12.1409	12.4076	12.4199	12.4715	12.4408	12.0773	12.3646	12.3503	12.3046	12.3654	12.2367	12.2136	12.1511	12.2778	12.0733	12.2763	12.3343	12.1326
H3-3B	12.3842	11.9532	12.6399	12.0296	12.5126	12.462	12.3587	12.2931	12.0428	12.1581	12.3433	12.4161	12.1275	12.2957	12.0454	12.2445	12.2661	12.1093	12.3307	12.2598
PFDN5	12.1816	11.776	12.4672	12.3209	12.3152	12.2592	12.144	12.3305	12.1054	12.2327	12.3801	12.3092	12.4349	12.2678	12.3538	12.4252	12.2083	12.223	12.4088	11.988
HSPA8	12.3633	12.4126	12.2223	12.3448	12.4093	12.4295	12.458	12.231	12.4648	12.4165	12.017	12.2933	12.0367	12.1837	12.1169	12.1728	12.1687	12.0321	12.0632	12.1621
EIF4A2	12.0851	12.1223	12.0709	12.487	12.1967	12.307	12.2845	11.829	12.4061	11.9787	12.3603	12.7495	12.114	12.243	12.0723	12.2844	12.1412	12.2731	12.3867	12.0763
GNAS	12.4125	12.2762	12.0474	12.4993	11.8849	12.0559	12.0552	12.2056	12.1137	12.3292	12.1797	11.8383	12.4641	12.0968	12.4033	12.132	12.4121	12.4129	12.28	12.317
PABPC3	12.0448	12.0604	11.9009	12.2248	12.1929	12.1044	12.0196	12.191	12.3327	12.3006	12.2125	12.1256	12.2325	12.1964	12.1694	12.3976	12.3518	12.1895	12.1624	12.152
IGKV1D-13	12.3129	12.7289	12.0148	12.0127	11.9582	12.7193	11.8427	11.9114	11.605	12.0755	12.2648	12.0565	11.8988	12.1846	12.1399	11.9619	12.1757	12.4884	11.9594	12.6133
UCP2	12.287	12.3434	12.0238	12.2853	11.9354	11.9549	11.9151	12.1617	12.4841	12.2576	12.3282	11.0767	12.1266	11.9541	12.4991	11.5247	12.4361	12.397	12.3117	12.4953
EEF2	11.8452	12.2343	12.0404	11.9899	11.6921	11.9334	12.2352	12.2623	12.0342	12.1789	12.5034	11.7392	12.3436	12.3735	12.0541	12.2634	12.2172	12.1412	12.3992	12.119
HLA-DMB	12.1196	11.9349	12.3391	11.9802	11.9905	12.0067	12.1976	11.9035	12.1305	12.4009	11.9713	12.4176	12.2603	12.1227	12.1679	12.3093	11.9385	11.9879	12.1317	12.2462
ARHGDIB	12.2419	12.1157	12.2737	12.1023	12.4355	12.2427	12.2457	12.2567	12.1482	12.1483	11.9474	11.9127	12.0765	11.9146	12.1231	12.2307	11.9599	12.0232	12.0506	12.102
CD53	12.2643	11.9763	12.2649	12.0934	12.2772	12.3101	12.1175	12.1853	12.1459	12.1885	11.9118	12.0446	12.1328	12.0374	12.0623	12.1818	11.9733	12.0174	11.9704	12.0802
HLA-G	11.8084	12.0928	12.1186	12.0625	12.2168	12.1567	11.9795	12.1724	12.2309	12.0993	12.0117	11.3248	12.1683	12.401	12.1824	11.8021	12.4945	12.3327	12.179	12.2648
DDX17	12.1209	11.9983	12.315	12.5457	12.0817	12.0219	11.9813	12.0771	12.2007	12.0849	11.9828	12.2614	11.9285	12.0803	12.0428	11.8975	12.1364	12.105	12.0692	12.026
FCMR	12.2125	11.9844	12.0772	12.5616	12.0589	12.2167	12.2439	12.316	12.2491	12.2599	12.0467	11.5445	11.8403	11.9775	11.8756	11.9676	12.0754	12.128	12.0816	12.229
HMGB1	12.1286	12.2356	11.9725	12.153	11.9939	12.2893	12.0692	11.603	12.2467	12.1248	12.29	12.0104	11.8144	12.2242	11.7711	12.0861	12.1308	12.2298	12.1702	12.2854
RAC2	12.177	12.1538	12.131	12.0059	12.2705	12.1949	12.249	12.052	12.5636	12.1352	12.0313	11.1324	12.1343	12.1035	12.1433	11.9155	12.264	12.0246	12.0437	11.9281
HLA-E	11.675	11.8584	11.678	12.0353	12.0242	11.8982	11.8266	11.9403	12.2053	12.2916	12.1964	11.7695	12.1503	12.2528	12.3656	12.1419	12.4822	12.2855	12.2161	12.3001
HMGN2	12.1213	12.1621	12.3321	12.104	11.9227	12.0028	12.1187	12.0315	12.1263	12.0409	12.0434	12.3144	12.116	12.0231	11.8262	12.2404	11.9596	11.9995	11.9164	11.9817
GAPDH	12.1581	12.6706	12.0899	12.0325	12.2678	12.3908	11.9254	12.3179	11.6706	11.8695	11.891	11.7184	11.8259	11.942	11.8829	11.8862	11.9894	12.0557	11.89	12.1678
CALM2	12.0245	11.8788	11.8907	11.8499	12.1949	12.1876	11.785	11.9826	12.0323	12.1775	11.9578	12.3381	12.0441	11.9933	11.7604	12.1057	11.9866	11.8999	11.918	11.8961
HLA-F	11.8625	11.7916	12.1228	12.0783	12.2175	12.0375	11.8723	11.9811	12.3099	11.9763	11.777	11.2239	11.7531	12.139	12.2046	11.7717	12.2411	12.0716	12.1629	11.91
COX7C	11.9472	11.7936	11.9489	11.8437	11.9168	11.7923	11.9131	11.8026	11.893	12.0921	12.0673	11.9288	12.2512	11.8563	12.1024	12.0041	11.9982	11.9603	12.055	11.9565
ACTR3	11.8772	12.0667	11.8004	11.7831	11.9397	11.8032	11.9071	11.9026	12.3488	11.9309	11.9453	12.1831	12.0082	12.0226	11.6876	11.9778	12.0349	12.0509	12.0261	11.679
RHOA	11.9045	12.0032	11.7618	12.0743	12.2201	12.0387	11.8457	11.9384	12.0644	12.1993	12.0043	11.2634	11.8002	11.9793	11.7664	11.99	12.0525	11.9446	12.0161	12.0162
FTH1P5	11.9703	11.8796	11.6513	12.0346	12.3785	11.9374	11.8732	12.2933	12.2747	12.0201	11.8823	11.3384	11.8396	11.82	11.6609	11.8699	11.9539	11.8664	12.0498	11.9476
BTF3	12.1023	11.8205	11.7593	11.9457	12.1128	12.0223	11.7945	11.9229	11.6921	12.0008	12.1367	11.7636	11.6311	11.925	12.0121	12.0359	11.9039	11.9935	12.0374	11.8103
RPL36	11.9594	11.9427	11.8905	12.0131	12.0221	11.9068	11.8706	11.7756	12.0766	12.0884	11.9183	10.8758	12.0339	11.9812	12.117	11.6935	12.0682	11.8581	11.9986	12.0517
LTB	11.8198	11.7424	11.9187	12.0535	11.7222	11.7793	12.096	11.876	12.0599	12.1103	12.0495	11.1042	11.8819	11.922	11.8858	12.0619	11.9044	11.6674	12.0061	11.8456
IGKV1OR2-108	11.874	12.6155	11.8761	11.5296	11.4695	12.3385	11.7647	11.6133	11.2848	11.8638	11.8664	11.8389	11.9305	11.8959	11.9462	11.5672	11.6687	12.3834	11.6138	12.2051
CXCR4	12.1917	11.0844	11.9492	12.0581	11.5973	11.9761	11.8756	11.9197	11.7672	11.7641	11.7143	12.0553	11.9453	11.6701	12.166	12.0636	11.74	11.6462	11.6908	11.6157
EIF3L	11.9391	11.8818	11.5774	12.0174	11.7442	11.7195	11.8141	11.8129	11.9937	12.0075	11.8525	11.7703	11.7336	11.6944	11.8021	12.1228	11.595	11.7851	11.7448	11.8322
KLF2	11.5868	11.7004	11.7266	12.0342	11.476	11.7025	11.8662	12.0937	12.0875	12.0288	11.8143	11.1086	11.9231	11.9812	11.715	11.427	11.9624	11.8731	11.9209	11.9663
TCL1A	12.0382	11.4244	12.0703	11.9546	10.8078	11.3386	11.9354	11.7839	11.6902	12.2745	12.0931	11.7817	12.1153	11.8674	11.8174	12.2646	11.3872	11.938	11.3453	11.9872
BANK1	11.8356	12.016	11.8428	11.7033	11.5736	11.6346	11.903	11.284	12.0478	12.0374	11.7959	12.0855	11.8719	11.6449	11.7705	11.3576	11.7627	11.7278	11.9424	11.5477
SELL	11.553	11.6339	11.7458	11.9015	11.6653	11.783	11.8627	11.7539	11.743	11.917	11.5192	11.9759	11.7365	11.4907	11.821	11.9676	11.6152	11.8075	11.6291	11.799
DAZAP2	11.7079	11.485	11.7854	11.8051	11.9049	11.6808	11.661	11.9385	11.7658	11.8185	11.6726	11.5489	11.8487	11.4419	11.6203	11.9324	11.5322	11.6992	11.6608	11.8249
RPS26	10.379	10.7864	13.0885	12.7483	12.7526	12.6976	12.7145	12.7178	10.0396	10.4937	13.2308	12.7398	12.8361	10.2359	10.2658	12.5925	10.274	10.3531	10.2601	12.6476
YBX1	11.8455	11.7913	11.7255	11.7443	11.7434	11.7364	11.6166	11.6152	11.7506	11.8149	11.612	11.2832	11.5758	11.6305	11.5904	11.7889	11.589	11.7254	11.7195	11.8749
PLAC8	11.7306	11.4817	12.0408	11.4945	11.946	11.751	11.6942	11.3055	11.7043	11.8019	11.4241	12.1072	11.844	11.4494	11.5841	11.677	11.673	11.6528	11.7289	11.5204
IGKV1-17	11.6689	12.3727	11.7854	11.3096	11.2178	12.4137	11.5178	11.1675	11.0718	11.638	11.6884	11.701	11.6285	11.7233	11.4563	11.5877	11.5534	12.1084	11.5064	12.2989
YWHAB	11.7851	11.4827	11.4202	11.6356	11.8734	11.6923	11.6664	11.6537	11.6501	11.6699	11.7662	11.6183	11.8423	11.4865	11.8411	11.5359	11.5897	11.5795	11.7373	11.6531
EEF1D	11.7685	11.4712	11.6171	11.7831	11.5638	11.7084	11.6232	11.7128	11.588	11.8116	11.7731	10.8492	11.7142	11.6601	11.7857	11.6331	11.7373	11.7073	11.8648	11.6153
SUMO2	11.7511	11.6523	11.5056	11.8265	11.7805	11.7882	11.8168	11.5198	11.6574	11.7388	11.5909	11.6632	11.5692	11.6072	11.5434	11.564	11.4477	11.6195	11.6644	11.557
EIF3E	11.6895	11.6103	11.4806	11.6257	11.7012	11.5804	11.66	11.5102	11.7181	11.7238	11.6977	11.9276	11.6195	11.474	11.5533	11.9012	11.5066	11.5692	11.6638	11.4145
PTPRC	11.5685	12.0059	11.4665	11.6289	11.7257	11.4546	11.7877	11.6138	12.1672	11.6668	11.7642	11.5873	11.4463	11.5133	11.3163	11.4409	11.6194	11.7827	11.7378	11.0926
GDI2	11.761	11.5122	11.8467	11.6231	11.3235	11.6882	11.6927	11.6705	11.5925	11.8762	11.7452	11.7235	11.8017	11.3544	11.3826	11.5599	11.5432	11.4655	11.6683	11.3822
NACA4P	11.472	11.5743	11.3983	11.5455	11.5829	11.5902	11.5156	11.5079	11.694	11.6199	11.659	11.58	11.5777	11.6707	11.5985	11.5945	11.7206	11.5899	11.6675	11.602
COX4I1	11.7242	11.5263	11.7532	11.6647	11.6415	11.7013	11.521	11.5803	11.3882	11.6578	11.6463	11.3633	11.5459	11.6018	11.6332	11.5985	11.522	11.5392	11.6292	11.5198
SRP9	11.7833	11.5101	11.5504	11.553	11.7211	11.5841	11.6668	11.382	11.7146	11.7824	11.6165	11.397	11.6395	11.6225	11.5368	11.4081	11.3021	11.6437	11.6973	11.5616
HLA-DQB1	11.345	11.2505	11.511	11.7011	11.3252	11.881	12.092	11.3128	11.475	11.8399	11.5876	11.4609	11.6042	11.6525	11.5718	11.1535	11.7473	11.6221	11.6699	11.69
ATP5F1A	11.4752	11.8526	11.2742	11.687	11.4897	11.6066	11.5676	11.5022	11.5799	11.6117	11.5485	11.6748	11.2577	11.6379	11.6794	11.6367	11.4815	11.6608	11.5478	11.6424
SLC25A6	11.6333	11.5936	11.3934	11.7574	11.5497	11.5591	11.7246	11.7147	11.5303	11.7942	11.7273	10.3763	11.4143	11.6676	11.7772	11.6013	11.4353	11.6533	11.7921	11.6444
SNX3	11.5433	11.4646	11.3463	11.5747	11.6797	11.6484	11.4544	11.3654	11.8967	11.6577	11.5916	11.1984	11.2513	11.6155	11.4035	11.6761	11.609	11.6567	11.577	11.8161
HINT1	11.7382	11.4698	11.5939	11.4842	11.3663	11.4145	11.4582	11.2864	11.5615	11.5561	11.7239	11.4599	11.61	11.6988	11.6125	11.8545	11.6781	11.5118	11.5411	11.3927
POU2AF1	11.5222	11.6802	11.3824	11.8013	11.0046	11.6057	11.7079	11.0912	11.6831	11.4885	11.554	11.3137	11.3679	11.7035	11.44	11.5981	11.606	11.6113	11.8083	11.6187
IRF8	11.7021	11.1473	11.3013	11.9412	11.1597	11.6582	11.6471	11.4114	11.8194	11.7993	11.5174	11.5565	11.3555	11.562	11.378	11.5844	11.3769	11.3486	11.6961	11.4167
SF3B1	11.2882	11.4938	11.4124	11.8314	11.1226	11.29	11.3548	11.5275	11.6379	11.6556	11.5289	12.0866	11.4029	11.5648	11.5653	11.7483	11.4294	11.4676	11.5618	11.3894
CNBP	11.5483	11.394	11.6318	11.6727	11.579	11.4096	11.6466	11.6378	11.5054	11.652	11.5506	11.3989	11.6364	11.3688	11.3582	11.5378	11.2378	11.5503	11.6064	11.2454
CD79A	11.6445	11.6187	11.7611	11.6692	11.2891	11.5777	11.6346	11.6058	11.6946	11.9069	11.5831	9.67627	11.7187	11.5343	11.5915	11.1001	11.5412	11.6409	11.6038	11.6469
CD48	11.5908	11.1259	11.6794	11.0398	11.6419	11.4414	11.5651	11.508	11.3656	11.5118	11.5656	11.677	11.5972	11.3368	11.4219	11.6983	11.6461	11.5366	11.6298	11.4183
NAP1L1	11.6849	11.2039	11.0916	11.4942	11.5648	11.4955	11.3124	11.4003	11.5125	11.5848	11.7619	11.2403	11.3765	11.4702	11.4622	11.2737	11.5938	11.5626	11.8611	11.4729
IGLJ3	11.2948	11.9157	11.6792	11.556	11.3742	11.9045	11.2421	11.4064	11.1779	11.3248	11.3632	11.281	11.2184	11.7493	11.2651	11.1417	11.4597	11.5694	11.2196	12.1576
HLA-DMA	11.1732	11.1634	11.6428	11.5697	11.2098	11.3628	11.5007	11.3489	11.503	11.4564	11.7222	11.3699	11.4824	11.5158	11.5515	11.4674	11.6593	11.6444	11.7631	11.1917
PTPRO	11.558	12.0439	11.147	11.284	11.6266	11.294	11.4101	11.7825	11.6568	10.7878	10.8468	10.8411	11.0681	11.5943	11.8137	10.7991	12.0066	11.9495	11.6049	11.916
IGLV2-14	11.179	12.2978	11.6901	11.6828	11.0625	11.8533	11.1409	11.3049	11.1251	11.3715	11.3996	11.111	11.1847	11.7212	11.0987	11.13	11.545	11.6712	11.3278	12.1124
EIF3F	11.3552	11.3596	11.2638	11.4277	11.3589	11.6847	11.518	11.3416	11.4291	11.4583	11.5662	11.2818	11.5399	11.3613	11.3347	11.7131	11.3555	11.5072	11.6326	11.5043
TUBA1B	11.5585	11.8018	11.4934	11.6184	11.5097	11.4684	11.347	11.3591	11.2678	11.4434	11.4396	10.8951	11.5693	11.5358	11.5377	11.2683	11.5703	11.3021	11.4221	11.564
ACTR2	11.3932	11.1194	11.1983	11.3838	11.385	11.4057	11.5269	11.5321	11.5726	11.473	11.446	11.8526	11.5769	11.437	11.4079	11.2665	11.4608	11.4453	11.5957	11.37
CCNI	11.1352	11.2298	11.124	11.3124	10.9878	10.957	10.9596	11.1227	11.6293	11.5473	11.6214	11.3701	11.8132	11.4999	11.6886	11.6085	11.8037	11.6886	11.71	11.588
SUB1	11.7395	12.0995	11.0744	11.3162	11.4814	11.8944	11.4202	11.3873	11.4018	11.5268	11.4735	11.3365	10.8205	11.5296	11.1537	10.9179	11.2942	11.8657	11.1159	11.546
CD24	11.5385	11.1208	11.4947	11.3596	11.2989	11.0652	11.4207	10.8742	11.5475	11.5119	11.6964	11.6074	11.4837	11.3213	11.4228	11.5755	11.5018	11.2901	11.7395	11.4068
NONO	11.412	11.3024	11.3683	11.4476	11.2664	11.2923	11.3377	11.4117	11.2326	11.634	11.4673	11.4315	11.5005	11.3797	11.3776	11.4774	11.4711	11.4166	11.5933	11.4208
EVI2B	11.4861	11.467	11.4867	11.5051	11.4982	11.5128	11.6074	11.3974	11.5548	11.4934	11.3154	11.6702	11.4075	11.1438	10.8045	11.48	11.1191	11.405	11.3492	11.4021
PNRC1	11.5576	11.3104	11.5398	11.4854	11.3491	11.1968	11.3134	11.4445	11.6706	11.8104	11.4573	11.1513	11.5098	11.3356	11.4501	11.039	11.5497	11.4346	11.2476	11.2119
ADD3	11.455	11.4136	11.3972	11.3291	11.4452	11.2417	11.3293	11.1606	11.5567	11.4508	11.444	11.6033	11.3676	11.3023	11.3563	11.3695	11.2625	11.5513	11.6004	11.3369
FTH1	11.3386	11.0156	11.4945	11.375	11.6209	11.1937	11.2828	11.7444	11.5246	11.5472	11.3558	11.1134	11.6902	11.1105	11.5099	11.2326	11.4793	11.369	11.4873	11.4472
JCHAIN	11.5423	12.3033	11.0234	11.2943	11.5214	12.04	11.4341	11.105	10.5407	11.2434	11.3858	11.9045	10.5673	11.7278	10.5561	11.0086	11.4071	12.1062	11.2211	11.8486
MORF4L1	11.5493	11.2224	11.3506	11.637	11.7053	11.4749	11.5025	11.5691	11.3442	11.3956	11.31	11.305	11.1958	11.1966	11.2992	11.1488	11.1873	11.3099	11.3102	11.1451
ISCU	11.4212	11.3127	11.3528	11.7909	11.4298	11.4644	11.0504	10.97	11.3133	11.4134	11.4492	11.3904	11.4475	11.0473	11.3054	11.3073	11.4941	11.3837	11.5628	11.2023
MATR3	11.31	11.4083	10.8446	11.689	10.9442	11.2963	11.2975	11.353	11.5675	11.5324	11.4364	11.3742	11.275	11.4538	11.2497	11.4552	11.3054	11.4604	11.5801	11.2214
CORO1A	11.3673	11.413	11.3716	11.2355	11.392	11.264	11.4527	11.328	11.319	11.7077	11.4793	10.0235	11.4878	11.4255	11.3572	11.2035	11.4913	11.3996	11.4802	11.6828
P2RX5	11.7786	11.0161	11.2662	11.0543	11.0535	11.2296	11.4665	11.3555	11.4824	11.5049	11.0716	10.793	11.313	11.4023	11.5494	11.1278	11.7717	11.5333	11.5801	11.5159
VIM	11.2505	11.7558	10.7126	11.6017	11.4703	11.2768	11.108	11.6057	11.0771	11.0033	11.2774	10.5348	11.5655	11.5283	11.507	11.0005	11.773	11.6262	11.3629	11.8043
MKNK2	11.3221	11.3592	10.7415	11.4654	11.2097	11.1716	11.1449	11.0696	11.5067	11.5906	11.4253	10.9314	11.4698	11.5278	11.3932	11.5229	11.377	11.5391	11.6158	11.4554
RNASET2	11.4197	11.0869	11.4699	11.448	11.5254	11.5945	11.4417	11.1409	11.4159	11.7204	11.2341	10.8755	11.1959	11.1521	11.189	11.2172	11.4768	11.4348	11.5617	11.1891
ARL6IP5	11.424	11.2037	10.9358	11.2464	11.4257	11.2773	11.2584	11.1533	11.5092	11.3753	11.3689	11.7782	11.0844	11.2654	11.2474	11.5843	11.201	11.3029	11.5258	11.3165
SNRPD2	11.3881	11.2339	11.3954	11.0662	11.2825	11.2907	11.4138	11.2152	11.1584	11.4536	11.3982	11.114	11.5605	11.2537	11.418	11.5688	11.2379	11.182	11.4893	11.2892
MYL6	11.4835	11.2625	11.1959	11.2123	11.6725	11.4395	11.3833	11.4259	11.0786	11.4482	11.3731	11.3513	11.1683	11.1275	10.8482	11.4149	11.1054	11.2655	11.3889	11.283
EIF4G2	11.0765	11.4724	10.5945	11.4257	10.984	11.0069	11.0974	10.9664	11.4293	11.3734	11.4681	11.4529	11.3893	11.3887	11.3815	11.3469	11.4367	11.4757	11.5707	11.5872
TUBA1C	11.3302	11.5299	11.3865	11.4002	11.4336	11.3784	11.2745	11.1571	11.1274	11.2659	11.2678	11.1097	11.4851	11.3156	11.3889	11.0573	11.3019	11.0625	11.213	11.3349
LTA4H	11.4135	11.0842	11.3425	11.681	11.1741	11.2613	11.3412	11.4359	11.2358	11.1154	11.242	11.4917	11.4392	10.9993	11.4086	11.6031	11.0328	11.1394	11.162	11.1343
SKP1	11.4802	11.3178	11.2777	11.3944	11.4172	11.3156	11.2942	11.2055	11.2675	11.4025	11.371	11.0811	11.2945	11.2083	11.2028	11.0531	11.2418	11.4096	11.4145	10.9755
MTSS1	11.3461	10.9645	11.4462	11.2782	11.168	11.2833	11.2202	11.1485	11.4915	11.1496	11.3182	11.2138	11.1392	11.4585	11.2723	11.2968	11.4107	11.4587	11.3418	11.2057
IGHD	11.453	11.0475	11.6384	11.0876	10.3615	11.137	11.3274	11.3316	10.6281	11.5382	11.7453	9.82968	11.4679	11.4626	11.4226	11.4673	11.4846	11.8386	11.3056	11.6177
ATP5F1E	11.0489	11.4388	10.8384	11.1875	11.4893	11.3989	11.2831	11.0445	11.6355	11.3944	11.3167	10.8788	11.0484	11.2267	11.0975	11.3531	11.3687	11.2502	11.4342	11.2475
MAT2B	11.301	10.9405	11.3867	11.2699	11.3649	11.1997	11.5029	11.2095	11.2984	11.3463	11.2475	11.2663	11.2792	11.2286	10.9637	11.2644	11.1677	11.2895	11.2927	11.1443
SRSF5	11.2095	10.8661	11.1583	11.5512	10.8972	11.1501	11.3458	11.0448	11.1822	11.189	11.4031	11.9054	11.1642	11.1315	11.1008	11.5765	11.0957	11.1375	11.4349	11.102
JTB	11.3704	11.2488	11.1793	11.3894	11.1607	11.2021	11.0281	11.2128	11.18	11.3259	11.2914	10.9194	11.3827	11.3323	11.3674	11.1724	11.2006	11.3069	11.305	11.0467
PFN1	11.1936	11.5331	10.875	11.2777	11.5113	11.0888	11.1215	11.0985	11.4552	11.4285	11.3954	9.46481	11.449	11.3307	11.3132	10.7336	11.6397	11.4976	11.5414	11.5317
MEF2C	11.2177	10.9779	11.149	11.3751	10.5161	11.129	11.2167	11.1055	11.2404	11.4184	11.4016	11.169	11.1248	11.2934	11.1932	11.5108	11.1281	11.3499	11.3218	11.4202
TMA7	11.2581	11.0477	11.1541	11.2338	11.4761	11.1929	11.0928	11.1436	11.3318	11.2189	11.3403	11.1164	11.2572	11.0983	11.0797	11.4801	11.1614	10.9823	11.2489	11.2039
IFI16	11.6295	10.9493	11.4533	11.4265	11.1276	11.361	11.3921	11.2982	11.1148	11.4285	11.0872	11.3648	11.1572	11.0121	11.0389	11.4032	10.7153	10.9531	11.0341	11.1141
ATP5MG	11.2682	11.1651	10.9754	10.8858	11.098	11.3485	11.0745	10.8387	11.0581	11.3014	11.343	11.4921	11.2307	11.3567	11.2783	11.4161	11.1844	11.2709	11.2168	11.2237
NSA2	11.4072	10.9637	11.2347	11.1425	11.2073	11.2497	11.2075	11.0754	11.548	11.5005	11.2409	10.9728	10.9948	10.9868	11.2245	11.4162	11.2462	11.0537	11.223	11.092
MBNL1	11.1377	11.0954	11.0461	11.2789	10.9186	10.9963	11.0099	11.23	11.1542	11.3335	11.351	11.9365	11.0172	11.1224	11.136	11.4122	11.0875	11.1672	11.3772	11.1747
TRIM22	11.3705	11.1285	11.453	11.4021	11.2666	11.2149	11.3192	11.3108	11.1931	11.3578	11.0626	11.3601	10.8755	11.0686	11.3228	10.9577	10.9675	11.1183	11.1597	10.9066
BIRC3	11.0978	10.9738	11.0053	11.3784	10.8171	11.0875	11.0942	11.0028	11.3288	11.1863	11.1375	11.458	11.0636	11.1495	11.2841	11.6922	11.1472	11.1831	11.1689	11.2305
TNFAIP8	11.5326	11.0919	11.3254	11.5107	11.2421	11.2621	11.4309	11.1137	11.2012	11.3826	11.0502	11.1954	11.099	10.8131	11.1564	11.075	10.826	10.9135	11.0868	10.984
YWHAZ	10.865	11.1771	10.9462	11.2949	10.9188	10.9702	11.1421	11.1557	11.2142	11.1736	11.2829	10.847	11.1437	11.2528	11.181	11.0311	11.3894	11.4138	11.4128	11.2301
HSP90AA1	11.2942	11.1454	10.8229	11.2392	11.3611	11.2177	11.4031	10.9125	11.29	11.1298	11.0218	11.2957	11.2303	11.2132	10.8828	11.243	11.1604	10.8435	11.1952	10.8715
HNRNPC	11.0828	11.1536	11.3996	11.3563	11.0026	11.0628	11.2835	10.9791	11.1151	11.1583	11.1163	11.2552	11.2599	11.0495	10.9769	11.2684	11.0623	11.0817	10.9909	11.0475
SEL1L3	10.9683	11.2116	10.6587	11.7412	10.5268	10.9127	10.9348	10.9882	10.9084	11.4284	11.2794	11.2275	10.8915	11.5648	11.3735	11.486	10.9114	11.2476	11.2506	11.1085
ANP32B	11.2236	11.0082	11.1037	11.0696	11.0391	11.2478	11.1545	11.0424	10.8984	11.2944	11.1815	11.3082	11.332	10.9679	11.1888	11.2618	10.9823	10.9465	11.0616	11.0474
RPL36AL	11.2372	11.0056	11.0065	10.9992	11.1989	11.2178	11.2839	11.0131	11.0334	11.2019	11.1763	11.3397	11.071	10.6946	11.0977	11.1301	11.0794	11.0639	11.2245	11.0173
UQCRB	11.2117	11.1149	11.0403	10.8796	11.3446	11.2841	11.1374	11.1661	11.0378	11.1605	11.1137	11.3384	10.9064	10.9394	11.0613	11.1713	11.1201	11.0541	11.1439	10.7757
PNRC2	11.0349	10.6802	10.9764	11.6232	10.9085	11.1593	11.1066	10.9821	11.2478	11.3267	11.1238	11.491	11.0476	11.0492	10.91	11.2598	10.7497	10.9971	11.2303	11.036
PHB2	11.1798	11.1096	11.1014	11.1179	11.0317	11.1515	11.1625	10.9272	10.8857	11.1699	11.2191	10.3972	11.2452	10.9199	11.2075	11.2483	11.1072	11.1072	11.3057	11.2203
EIF3H	11.2474	10.9293	11.0478	10.9954	11.0758	11.1034	11.0139	11.0924	11.0848	11.1731	11.0463	11.3639	11.0635	10.9943	11.1622	11.2851	10.9321	11.006	11.1462	10.92
SRP14	11.2848	11.134	11.0499	11.0898	11.1438	11.2055	11.0549	10.9739	11.1961	11.336	11.0541	11.0517	10.7754	11.0351	10.8051	11.1342	11.0315	11.0128	11.1157	11.0228
HNRNPD	11.0113	11.0712	10.9798	11.1585	10.8271	11.0413	11.0887	10.9563	11.0887	11.088	11.1304	11.1039	11.1037	10.9776	10.9107	11.3209	11.0673	11.0453	11.1243	11.2127
LRRFIP1	10.957	10.9119	10.9126	10.9	11.1758	10.9548	10.9604	10.9326	11.1513	11.1337	11.1784	10.9507	11.1657	11.2647	11.2453	10.9525	11.1429	11.0715	11.1126	11.0914
SNX2	11.1342	10.9582	10.8402	10.815	10.9148	11.3639	11.2567	10.7207	11.2128	11.2002	11.2968	11.3204	10.602	11.2437	10.5963	11.4596	10.9706	11.2234	11.174	10.7031
HLA-DOB	11.2251	10.8006	11.332	11.0355	10.8752	11.182	11.2081	10.7068	10.9011	11.0892	11.0563	10.9581	11.0275	11.0852	10.8867	11.3971	10.8877	11.0342	11.1667	11.0327
CAP1	10.8834	10.928	10.6945	10.8908	11.2721	10.978	11.0706	11.2957	11.0259	11.1311	11.0634	10.8946	11.3223	10.9849	10.9089	11.1386	11.0628	11.1934	11.1046	11.0171
SERP1	11.3873	11.3322	11.0193	10.8812	11.1558	11.1312	11.0942	11.0674	10.9262	11.2182	10.9829	10.6757	11.0932	10.7229	10.7449	10.7329	10.7741	11.1221	10.9813	10.9038
PLEKHF2	11.1854	10.815	10.8915	11.1736	10.5552	10.8047	11.1822	10.9131	10.9248	11.203	11.1672	11.0907	11.3617	10.8557	10.8476	11.2405	10.6096	10.9431	11.0724	10.9694
PCBP2	11.1283	10.792	10.6887	11.1029	11.1207	10.8139	11.1007	10.9218	10.7939	11.0678	11.2233	10.0314	11.0921	11.0248	10.9935	10.9413	11.2014	11.2266	11.4225	10.9518
TSPAN13	11.1258	10.2216	11.0953	10.6445	10.615	10.9609	11.1124	10.9881	11.146	11.1906	11.0021	11.303	11.3265	10.9982	11.2178	11.2543	10.2994	10.942	10.8778	11.1362
CD44	10.8808	11.2076	10.7617	11.0848	11.302	11.069	10.9808	11.3234	11.4385	10.9732	11.0562	10.1115	10.7793	10.9661	10.5976	11.0356	10.8482	11.116	11.0159	10.8811
SH3BGRL	11.1413	11.0205	10.7896	11.109	11.3206	10.7466	10.92	10.9525	10.9744	11.1263	10.9869	11.1351	11.1509	10.5937	11.0103	10.8345	10.9068	10.9711	11.0069	10.6681
SLC25A3	11.0358	11.0683	10.8279	10.879	10.9518	10.9201	10.8523	10.8524	10.74	10.9156	11.0437	11.0012	11.0244	10.9064	11.1806	11.0092	10.9962	11.0996	11.1411	10.9096
METTL7A	11.0262	11.1566	10.9546	10.9768	10.8593	11.0758	10.8602	10.5863	11.1797	10.9609	11.0392	11.4	10.884	10.8387	10.3739	10.9356	10.7777	11.086	10.9848	11.05
HMGN1	11.0889	10.916	10.9133	11.1639	10.7412	10.9344	10.9064	10.6731	10.9164	10.9424	11.0207	11.416	10.7147	10.9291	11.0275	11.2244	10.7794	10.8835	10.8206	10.8514
UBE2D3	11.0868	10.8538	11.0057	10.8324	11.1388	11.1945	11.2095	10.9479	11.0036	11.0986	10.8307	10.6802	10.8802	10.97	10.5751	10.9455	10.8564	10.8295	10.9438	10.9119
CYBA	10.7188	10.8492	10.9219	10.7059	10.9921	11.1901	11.0707	10.825	10.8633	10.9028	10.9811	10.181	10.9893	11.187	10.8646	10.9442	10.928	11.1196	11.1826	11.3104
TAGLN2	11.038	11.1051	11.0365	10.8603	10.8638	11.0318	10.9457	10.8563	10.6864	11.2849	11.0527	9.95546	11.1216	11.0785	11.0019	10.2944	11.1329	11.0709	10.9923	11.234
SERF2	11.0851	10.81	10.8316	10.9313	11.1107	11.0641	10.7719	11.0219	10.9393	11.1157	10.8884	10.7762	10.948	10.8498	10.8749	11.1627	10.815	10.8268	10.7275	10.9836
LDHB	11.0392	11.2542	10.9246	10.6518	11.2587	11.1511	10.8468	10.9976	11.0582	10.9138	10.8347	10.6682	10.7072	10.9999	10.892	10.8505	11.0043	10.8084	10.9174	10.6375
TSC22D3	11.1898	10.3196	10.757	10.9912	10.8662	10.7202	11.0033	10.7785	10.9162	10.9971	10.8353	10.8144	10.6424	10.8828	11.3331	10.7627	11.3524	10.818	11.4513	10.9326
CHCHD2	10.8951	11.2165	10.9447	10.9019	10.7802	10.9145	10.4748	10.6875	10.5108	11.2322	10.8487	10.9792	11.1438	10.8846	10.8004	11.025	10.894	10.9855	10.984	11.1487
WAS	10.7948	11.0016	10.7673	10.7515	10.9964	11.0396	10.9326	11.0221	11.0287	10.7805	10.8935	10.7118	10.8172	11.035	10.7936	10.6502	11.1267	10.9953	10.9216	11.0307
ATP5PB	10.935	10.9803	10.7776	10.9372	11.0805	11.0202	10.6986	10.7958	10.8272	11.036	11.0077	10.8231	10.7286	10.8898	10.6941	11.066	10.718	10.99	10.9865	10.9653
PTGES3	11.0019	10.7942	10.9405	11.0429	10.9792	10.9795	11.0471	10.6928	10.9851	11.1261	10.909	10.8719	10.9401	10.8448	10.6464	10.5643	10.8877	10.8455	11.0619	10.7461
ARPC3	11.0182	11.0596	10.789	10.9463	11.1444	10.9519	11.1897	10.8052	11.1183	11.2197	10.9401	10.2718	10.5561	10.6336	10.4946	10.9682	10.7788	10.9807	11.0548	10.9454
ITM2B	11.1165	10.7413	10.2114	10.9501	11.1719	10.6459	10.3975	11.1207	11.0321	11.3564	11.1007	10.0679	10.8773	10.6588	11.0349	11.0737	10.9624	11.1485	11.2336	10.6676
EIF4B	10.8152	10.7728	10.6167	10.8697	10.5249	10.7102	10.7962	10.7583	10.6789	10.9584	11.1445	10.9094	11.0892	10.797	11.0147	11.1137	11.0294	11.0201	11.1777	10.6845
ST6GAL1	10.8149	10.8178	10.621	11.4539	10.3148	10.7115	10.693	10.6685	10.9774	11.163	10.8563	11.0739	10.9407	10.8052	10.9554	10.8976	10.8464	10.7948	10.9671	10.9358
HNRNPK	10.8572	10.4618	11.0671	10.7062	10.775	11.0102	10.9333	10.866	10.4771	11.0432	11.2879	10.5957	11.0351	10.7157	10.8888	10.9887	10.807	11.0186	10.9011	10.8669
PNN	11.0186	10.8709	10.6908	11.0393	10.8339	11.0008	10.7895	11.0865	10.7366	10.9908	10.7941	10.8652	10.797	10.8465	10.7759	10.9875	10.703	10.7762	10.6864	10.8234
PTP4A2	10.9504	10.7429	10.3104	10.7796	10.8146	10.7868	10.3512	10.4808	10.7742	11.0331	11.0973	10.6249	10.5101	11.0738	10.9304	11.1242	11.2364	11.1518	11.1027	11.0928
RAP1B	10.5383	10.5136	10.465	10.8179	11.0961	11.0003	10.8153	10.911	10.8245	10.8557	10.9081	10.771	10.7246	10.8187	11.0159	10.9897	10.7768	10.9527	11.1018	11.0049
SYPL1	11.0333	10.4711	10.902	10.9503	10.6196	10.6915	10.8875	10.5083	10.8321	11.2094	11.0081	11.032	10.8065	10.6815	10.5853	11.223	10.8396	10.8065	10.8552	10.8821
ELOVL5	10.5864	10.6844	10.5792	11.0586	10.3688	10.6616	10.8892	10.5554	11.0136	11.208	10.7747	11.2275	10.8963	10.9488	10.8817	10.952	10.655	10.9911	10.9168	10.9053
HNRNPU	10.8625	10.8549	10.6307	10.9446	10.7271	10.9465	10.9828	10.6598	10.9686	10.7861	11.0142	10.6015	10.7664	10.7926	10.4695	10.9614	10.9853	10.7856	11.0484	10.9516
IGLL3P	10.7524	11.1359	10.6868	10.7024	10.6978	11.136	10.7753	10.6312	10.4331	10.613	10.7489	10.7187	10.7542	11.1695	10.6807	10.5242	11.0767	11.1258	10.7258	11.5545
TRMT5	10.9535	11.0128	10.9516	10.9779	10.7393	10.8602	10.772	10.7485	10.8633	10.8546	10.9084	11.0405	11.1012	10.7206	10.7427	10.7177	10.7414	10.8144	10.7889	10.3333
CAT	10.9297	10.5522	10.4354	10.8056	10.7635	10.7613	10.8622	10.6498	10.8135	11.0986	10.8719	10.7264	11.2278	10.7114	10.9424	10.9578	10.7473	10.6514	11.1621	10.8856
CD79B	11.0023	10.681	11.0253	10.8125	10.5773	10.7313	10.8822	10.5984	10.7809	11.3419	11.0335	9.8643	11.1964	10.7464	10.4496	11.2345	10.6736	10.7976	10.9972	11.0983
SARAF	11.0343	10.5909	10.7693	10.9253	10.7774	10.5181	10.7464	11.0334	10.9434	11.1964	10.8244	11.1463	11.0652	10.6891	10.7781	10.8721	10.4796	10.7545	10.9888	10.3847
CLIC1	11.128	10.8826	10.7116	10.5442	10.7809	11.0496	10.8368	10.766	10.6422	11.0146	10.7616	10.9423	10.7008	10.8473	10.5586	10.8345	10.6993	10.9016	10.8495	10.8956
ERP29	10.9051	10.5593	10.8312	10.9577	10.7124	10.8804	10.752	10.7892	10.8998	10.9753	10.9794	10.0864	11.0258	10.7495	10.82	10.9437	10.9089	10.9325	10.9026	10.733
HNRNPA2B1	10.9137	10.9658	10.6555	10.974	11.025	11.121	10.9744	10.8367	11.0853	10.8346	10.7486	10.7226	10.4474	10.8694	10.3577	10.7605	10.8746	10.7916	10.8072	10.4684
SLC25A5	10.922	11.1714	10.4389	10.544	10.8119	10.8422	10.8018	10.7079	10.8455	11.132	10.8103	10.8469	10.7936	10.7791	10.6297	10.8545	10.8319	10.7425	10.7891	10.8933
PGK1	10.9066	11.2553	10.6969	10.8687	11.2858	11.1867	10.9991	10.9258	10.9514	10.6319	10.5822	10.4698	10.4323	10.6089	10.681	10.6829	10.7527	10.7233	10.7495	10.6842
MSN	10.4834	11.0512	10.7438	10.9247	10.6179	10.7034	10.779	11.0894	11.1575	11.1729	10.8598	10.0289	10.8757	10.697	10.8038	10.5177	11.0904	10.8807	10.9086	10.6403
FBL	10.8817	10.5573	10.8996	10.8119	10.7658	10.8883	10.9544	10.498	10.4406	10.8928	11.0349	10.8149	10.9095	10.8064	10.8321	11.0082	10.6192	10.7827	11.0126	10.5875
SRSF7	10.8721	10.4317	10.7857	11.0323	10.6566	10.7629	10.6944	10.5083	10.8324	10.8158	10.7244	11.2946	10.7805	10.9661	10.81	10.9135	10.8368	10.6111	10.8129	10.7839
MYL12B	11.2038	10.6547	11.0607	10.7832	11.2326	10.984	10.8256	10.9696	10.9151	11.1434	10.7623	10.2412	10.3529	10.5594	10.5365	10.6374	10.5224	10.7386	10.8939	10.8962
GABARAP	11.0321	10.8001	10.8422	10.99	11.2203	10.7795	10.8163	10.9952	10.838	10.9062	10.8165	9.82462	10.9861	10.5612	10.8138	10.213	10.9356	10.843	10.9315	10.7517
SEPTIN9	10.4855	10.738	10.6209	10.9578	10.5748	10.6449	10.7187	10.9118	10.8031	11.1755	10.8873	10.8027	10.9979	10.8852	10.9016	10.8091	10.5475	10.8	10.8135	10.7563
PTPN6	10.8134	10.6518	11.0095	10.9091	10.6624	10.5425	10.9857	10.8455	10.9571	11.0527	10.9738	9.11527	10.8273	10.7689	10.907	10.2753	11.0435	10.8352	11.1174	11.2584
CELF2	10.9429	10.7159	10.6651	10.8563	10.6755	10.4788	10.6332	10.5819	10.8026	11.1221	10.9096	11.1519	10.5435	10.7641	11.0196	10.7163	10.6787	10.8377	10.8649	10.5285
EIF3K	10.9388	10.62	10.8073	10.7139	10.8409	10.6984	10.7144	10.742	10.643	10.803	10.8453	10.6958	10.7385	10.7837	10.7297	10.859	10.7046	10.7085	10.8718	10.8776
CD164	10.8809	10.8643	10.6287	11.1074	10.736	10.9808	10.5293	11.0704	10.9477	11.207	10.6479	11.0308	10.6148	10.7933	10.3378	10.623	10.3771	10.6215	10.8233	10.5053
ARPC2	10.6405	10.7385	10.3226	10.6459	10.797	10.4963	10.7147	10.6391	11.0072	11.1294	10.7867	10.8052	10.4674	10.8978	10.6879	10.9576	10.9165	10.8277	10.752	11.0409
IGKV4-1	10.5299	11.7881	10.8341	11.1294	10.2676	11.2327	10.4288	10.2505	10.371	10.9747	10.5591	11.0055	10.5142	11.0397	10.4684	10.6637	10.6023	11.0984	10.4132	11.0529
ALOX5	10.5797	10.7138	10.8894	11.1036	10.4429	10.2622	11.046	10.7041	11.1947	11.0294	10.9256	11.0129	10.6334	10.6718	10.4421	10.8934	10.4023	10.6561	11.0727	10.4194
MCL1	10.6968	10.7624	10.7458	11.063	10.8886	10.7927	10.7176	10.8534	10.621	10.8977	10.729	10.6901	10.6148	10.8054	10.47	10.5961	10.7619	10.7292	10.8021	10.8415
HSPD1	11.0062	11.1314	10.565	10.7804	10.798	10.8541	10.8213	10.5447	10.7973	10.8158	10.5105	10.7155	10.3978	10.8031	10.9337	10.8302	10.7834	10.522	10.4962	10.6903
PSME1	10.9518	10.893	10.7906	10.7085	10.8729	10.8973	10.7076	10.4538	10.7487	10.8877	10.6728	10.3913	10.8398	10.6851	10.7387	10.6304	10.706	10.6523	10.7337	10.7777
IL2RG	10.8665	10.8642	10.6802	10.7796	10.7516	10.7497	10.7527	10.6683	10.7012	10.9899	10.6469	9.75405	10.7567	10.611	10.8352	10.6543	11.0409	10.6968	10.7784	11.1324
FXYD5	10.954	10.8356	10.5174	11.0591	10.7805	11.0318	11.2974	10.7117	10.5785	10.5508	10.391	8.77396	11.1291	10.5059	11.6012	10.3043	11.186	10.5415	10.7017	11.2378
IFITM3	11.0707	10.6417	10.7352	10.1708	11.3489	10.5328	10.6152	11.1777	10.9178	10.8448	10.7453	9.9483	11.0948	10.6872	11.0843	10.5803	10.5466	10.6723	10.5071	10.6641
UQCR10	10.7975	10.6731	10.8846	10.4565	10.7601	10.7699	10.4288	10.6804	10.4375	10.9133	10.6607	11.0485	10.9925	10.7102	10.7302	10.8662	10.6507	10.7466	10.6237	10.644
HSP90AB1	10.7846	10.6338	10.8859	10.7583	10.6977	10.9737	10.9659	10.5184	10.702	10.7169	10.7194	10.2906	10.6918	10.7197	10.6881	10.9199	10.7786	10.4557	10.7442	10.6716
PDLIM1	10.8455	10.9212	10.4776	10.7052	10.6632	10.8915	10.7544	10.4331	10.6672	10.862	11.0011	9.74367	10.8651	10.7913	10.7945	10.7465	10.8843	10.9959	10.73	10.5288
ARHGEF18	10.7745	10.4126	10.6324	10.7464	10.6416	10.494	10.6402	10.6398	10.7734	10.9402	10.7156	10.5791	10.9643	10.8016	10.9623	10.8515	10.4492	10.7094	10.6992	10.7704
HCLS1	10.8768	10.6613	10.8972	10.7826	10.7336	10.8006	10.7904	10.8027	10.6149	11.0572	10.8901	9.82517	10.6789	10.3407	10.3815	10.5484	10.7758	10.8546	10.7761	10.9432
PPIB	11.3002	11.7217	10.6128	10.6935	10.8136	11.5921	10.8914	10.9047	9.92858	10.6698	10.5407	9.88142	9.97145	10.715	10.0312	10.1021	10.3811	11.3777	10.4642	11.2967
HNRNPDL	10.7822	10.4847	11.0066	11.0565	10.6024	10.654	10.7612	10.6225	10.6257	10.7314	10.6423	11.1681	10.5952	10.5333	10.7646	10.6916	10.5052	10.5304	10.552	10.4103
ATP5MJ	10.7677	10.8821	10.7144	10.7422	10.7597	10.9005	10.6147	10.8113	10.671	10.8184	10.6361	10.8032	10.4071	10.6094	10.6981	10.716	10.6062	10.5158	10.6024	10.3678
CD180	10.814	10.3603	10.6622	10.6609	10.3072	10.7547	10.8273	10.604	10.8836	11.0411	10.9223	10.1178	10.6961	10.894	10.7577	10.7847	10.6989	10.4967	10.7889	10.5634
SNHG32	10.776	10.1763	10.5732	10.678	10.8323	10.8	10.7564	10.5935	10.396	10.7045	11.066	10.6621	10.4992	10.7544	10.8393	10.9778	10.4883	10.7257	10.7229	10.5532
ARPC5	10.617	10.74	10.457	10.5594	10.9104	10.7874	10.7873	10.8285	10.8424	10.6087	10.5589	10.8979	10.6466	10.7496	10.5607	10.5353	10.5839	10.7331	10.7751	10.3946
SPCS2	10.8013	11.0904	10.5574	10.7518	10.3712	10.8708	10.5096	10.3196	10.6206	10.7253	10.5761	11.1854	10.5886	10.5315	10.6996	10.7023	10.5054	10.7476	10.5297	10.859
LAMP1	10.8155	10.3446	10.6617	10.8696	10.8277	10.6644	10.8435	10.7925	10.5166	10.8131	10.7104	10.7271	10.5777	10.5442	10.8995	10.7515	10.4522	10.4718	10.7152	10.5406
CAPZA1	10.6462	10.7155	10.7958	10.8658	10.6154	10.7011	10.7977	10.8503	10.8892	10.9652	10.656	10.335	10.5656	10.4318	10.644	10.4353	10.6261	10.68	10.6419	10.6469
CTSS	10.5502	10.334	10.6251	10.7327	11.6819	10.7881	10.856	11.2957	10.698	10.6497	10.6833	10.9152	10.4597	10.2774	10.1643	10.6706	10.5347	10.5169	10.7146	10.3498
IGLV@	10.4593	11.4069	10.753	10.642	10.4744	11.2888	10.497	10.5608	10.3516	10.5479	10.7202	10.4274	10.3973	10.9129	10.3728	10.4091	10.68	10.7729	10.4926	11.209
SEPTIN7	10.8653	10.3373	10.6356	10.9056	10.5679	10.7525	10.7234	10.7186	10.7684	10.829	10.7081	10.6535	10.6841	10.6652	10.5937	10.7393	10.5499	10.5417	10.669	10.4631
JAK1	10.7024	10.5212	10.4881	10.8864	10.3692	10.5954	10.5232	10.6762	10.8498	10.9597	10.7455	10.6747	10.5092	10.6749	10.6655	10.6803	10.5922	10.7071	10.7709	10.6902
SWAP70	10.4129	10.7385	10.1956	11.1612	9.94167	10.4375	10.7545	10.2296	11.1164	10.8837	10.9516	10.3751	10.7311	10.7486	10.2595	10.9442	10.8657	10.7563	10.9288	10.8439
MBD4	10.8781	10.3394	10.8177	10.8753	10.6089	10.6484	10.8123	10.068	10.7629	11.0521	10.7135	11.0433	10.5848	10.3779	10.3349	10.7928	10.4447	10.6154	10.7344	10.7654
CCR7	10.9938	10.0161	10.9383	11.5675	10.4697	10.6601	10.4946	10.6819	10.4492	10.8211	10.5372	10.454	10.8349	10.6366	10.8983	10.7716	10.5208	10.3749	10.6334	10.5155
SELENOF	10.6771	10.753	10.4188	10.8042	10.7418	11.0506	10.757	10.2649	10.7449	10.9439	10.795	10.611	10.242	10.6173	10.6242	10.6927	10.1879	10.7161	10.8157	10.7688
YWHAQ	10.8307	10.8224	10.1681	10.9824	10.5678	10.5214	10.4806	10.4949	10.6622	10.8129	10.6789	10.7804	10.6244	10.6341	10.6875	10.9076	10.3575	10.6919	10.7583	10.7006
ATP6V0E1	10.8194	10.5206	10.9562	10.7236	10.92	10.7309	10.5754	10.1314	10.649	10.787	10.5474	10.7218	10.4956	10.5781	10.6697	10.7015	10.6325	10.5579	10.7125	10.5808
CMTM6	10.5326	10.6127	10.525	10.5584	10.6558	10.3943	10.5569	10.5392	10.5342	10.805	10.6825	10.7719	10.9608	10.5033	10.6723	10.6013	10.7179	10.7075	10.8816	10.776
JUND	10.7426	10.7021	10.4833	10.9936	10.6035	10.5243	10.6553	10.7107	10.7475	11.0733	10.723	10.021	10.6854	10.4792	10.4344	10.1831	10.686	10.8373	10.7085	10.9412
GTF3A	10.8429	10.4367	10.4148	10.7751	10.6199	10.6768	10.6067	10.3011	10.7723	10.6824	10.6596	10.4675	10.8595	10.7514	10.7322	10.7707	10.5737	10.7028	10.7897	10.4971
TCF4	10.8191	10.4476	10.6761	11.6242	10.2752	10.6057	10.6262	10.3677	11.1826	11.091	10.677	10.3958	10.3813	10.5165	10.0398	10.2818	10.6642	10.6295	10.9501	10.6789
ATP5MC2	10.9416	10.5677	10.7331	10.7804	10.6497	10.5186	10.6783	10.7658	10.4921	10.8493	10.7889	10.2253	10.8817	10.4569	10.6558	10.6993	10.4187	10.6541	10.7422	10.4121
IFI30	9.89522	10.5956	10.7486	10.1559	11.6677	10.864	10.6483	11.2624	10.5125	10.6761	10.4104	9.795	10.9297	10.6679	10.7474	10.5209	10.8784	10.511	10.5817	10.7437
ATP5F1C	11.0821	10.9576	10.8976	10.4046	10.8585	10.7489	10.6622	10.7168	10.3431	10.7481	10.6074	10.2715	10.5279	10.6188	10.4305	10.501	10.4851	10.7532	10.5011	10.6212
SRSF11	10.846	10.596	10.6968	11.1061	10.7543	10.5341	10.6543	10.4803	10.2984	10.7898	10.4642	10.7401	10.6464	10.6102	10.9082	10.3964	10.4092	10.6203	10.7812	10.3741
IL4R	10.553	9.98608	10.3108	10.9357	9.63013	10.3	10.7018	10.2981	10.6312	10.9038	10.9914	9.77921	10.7509	10.7138	10.987	10.9926	10.847	10.8667	11.0934	11.3981
SET	10.6751	10.4452	10.2485	10.6427	10.4055	10.3816	10.3944	10.298	10.7187	10.7377	10.8844	10.82	10.8622	10.7347	10.521	10.8579	10.6834	10.6127	10.9421	10.7437
OGT	10.5925	10.5736	10.6828	10.915	10.4746	10.4694	10.3621	10.4593	10.7576	10.6668	10.5452	11.192	10.3571	10.6506	10.5285	10.718	10.6902	10.5202	10.7311	10.5748
SON	10.4562	10.6626	10.348	10.9613	10.303	10.4374	10.6838	10.2924	10.7568	10.684	10.7787	10.9277	10.5657	10.7199	10.7244	10.638	10.5279	10.6559	10.9243	10.3433
GPSM3	10.7203	10.4688	10.3719	10.5655	10.6839	10.3206	10.394	10.6443	10.7536	10.6463	10.7359	9.28364	10.7545	10.6539	10.7789	10.3157	10.9296	10.824	11.0807	11.1233
PPP1CC	10.4126	10.7777	10.2626	10.8659	10.4055	10.8559	10.6745	10.3255	10.8766	10.586	10.7787	10.5243	10.222	10.8096	10.4174	10.9426	10.2982	10.7681	10.9009	10.3163
TUBB	10.7898	10.9281	10.6398	10.7582	10.5196	10.6452	10.6783	10.654	10.6469	10.6245	10.7087	10.032	10.4114	10.6667	10.2927	10.0575	10.5608	10.5238	10.7225	10.7005
SRSF3	10.6214	10.4052	10.4657	10.7466	10.5476	10.4332	10.5551	10.3864	10.4976	10.6701	10.4934	11.0207	10.6371	10.5901	10.3718	10.8149	10.5379	10.4016	10.6969	10.4815
ERH	10.6404	10.6338	10.5492	10.3617	10.7128	10.8869	10.5839	10.5786	10.3267	10.8796	10.6059	10.1504	10.7111	10.2705	10.2577	10.5507	10.5755	10.6322	10.6351	10.7508
PARK7	10.5491	10.7283	10.5051	10.4438	10.5369	10.5288	10.576	10.5001	10.4707	10.579	10.6555	10.6347	10.5946	10.5133	10.4834	10.6358	10.5559	10.611	10.7838	10.3855
ATP5PO	10.6712	10.6626	10.0215	10.4948	10.37	10.3316	10.5166	10.3548	10.45	10.5878	10.7895	10.609	10.4075	10.6682	10.5988	10.8703	10.5037	10.7804	10.8071	10.6217
TCEA1	10.357	10.5821	10.1627	10.841	10.1381	10.5339	10.4039	10.4258	10.6431	10.7768	10.7515	10.5272	10.447	10.7085	10.6165	10.4333	10.65	10.7505	10.8286	10.5127
HLA-J	10.3721	10.4556	10.3318	10.7257	10.7372	10.7396	10.8241	10.8576	10.8212	10.7854	10.4145	9.34717	10.2766	10.7735	10.532	10.0308	10.9046	10.644	10.8685	10.5647
STK17A	10.992	10.3678	10.514	10.6532	10.2138	10.7291	10.6309	10.2022	10.4916	10.7669	10.5482	10.5658	10.6672	10.4912	10.5519	10.9646	10.4982	10.1856	10.5379	10.4223
PAX5	10.5641	10.5652	10.2917	10.943	9.98119	9.9805	10.297	9.87784	11.0445	10.8433	10.753	11.3235	10.3833	10.2752	10.6863	11.2013	10.0898	10.6257	10.694	10.4857
SPCS1	10.7096	11.09	10.0729	10.7023	10.5612	10.7478	10.3062	10.1073	10.3838	10.5546	10.7032	10.0005	10.3214	10.5926	10.4929	10.4406	10.459	11.1732	10.7167	10.7185
ZBTB18	10.6126	10.4162	10.5283	10.7847	10.4392	10.6164	10.6315	10.4409	11.0055	10.6934	10.5112	10.5829	10.3683	10.5139	10.205	10.1524	10.5916	10.56	10.6374	10.5267
SSR4	10.6781	10.9261	10.4581	10.1734	10.51	10.8717	10.4628	10.3767	9.69265	10.5693	10.4697	10.7716	10.458	10.6468	10.387	10.6091	10.4493	10.9274	10.5588	10.707
PHF11	10.8555	10.4181	10.3744	10.8173	10.4502	10.3936	10.5392	10.3944	10.3681	10.6423	10.5016	10.8456	10.5556	10.5497	10.4765	10.6275	10.359	10.5774	10.6035	10.3264
ARHGAP17	10.4846	10.3832	10.5624	11.1098	9.80724	10.0744	10.5759	10.5399	10.6847	10.9567	10.6112	10.3259	10.9238	10.4251	10.4298	10.561	10.5396	10.4772	10.7323	10.3391
ALDOA	10.4452	10.5186	10.3291	10.5975	10.6213	10.41	10.4813	10.7266	10.367	10.3011	10.749	9.49019	10.7109	10.6529	10.8121	10.4719	10.6932	10.5999	10.7232	10.7345
ZFP36L2	10.9205	9.7906	10.3986	10.913	10.994	10.6495	10.4744	10.5434	10.492	10.6727	10.3514	10.3834	10.487	10.4614	10.6427	10.3947	10.3364	10.4533	10.658	10.3071
CDKN1B	10.855	10.2616	10.6359	10.965	10.8105	10.9143	10.541	10.411	10.5251	10.5754	10.4813	10.53	10.4489	10.3992	10.5276	10.3268	10.071	10.4573	10.4957	10.0775
SEC61B	10.946	11.4641	10.4632	10.6346	10.5404	10.9152	10.5213	10.5227	10.367	10.648	10.2357	9.86325	10.2474	10.4523	10.3717	9.98133	10.4328	10.8389	10.2067	10.5762
TRA2B	10.8385	10.5932	10.1349	10.6203	10.4464	10.6358	10.4202	10.2377	10.4177	10.7472	10.5972	10.5999	10.4388	10.4016	10.4345	10.7361	10.3298	10.3528	10.6118	10.5797
EIF3D	10.6237	10.3551	10.6237	10.5695	10.5922	10.5615	10.6138	10.5099	10.4731	10.6904	10.5821	10.6881	10.5545	10.0647	10.428	10.7206	10.3259	10.3367	10.6143	10.216
COX6A1	10.6936	10.7177	10.4378	10.2913	10.8511	10.8381	10.5987	10.547	10.5064	10.5388	10.3669	10.2341	10.3581	10.3772	10.3729	10.2499	10.3049	10.4905	10.5303	10.8356
LITAF	10.6441	10.6173	10.3209	10.6157	10.5223	10.4313	10.3032	10.4548	10.6424	10.5812	10.6006	9.84035	10.6697	10.6021	10.39	9.96554	10.7413	10.8216	10.7224	10.6452
PRKACB	10.5325	10.4498	10.4801	9.72052	9.9422	10.601	10.5054	10.6015	10.5074	10.609	10.8221	10.7701	10.3028	10.6609	10.6019	11.004	10.3655	10.554	10.6527	10.4422
UQCRH	10.6542	10.8719	10.5191	10.3302	10.4432	10.6054	10.6487	10.4638	10.3305	10.7194	10.4601	10.2545	10.2634	10.5537	10.4967	10.2945	10.4926	10.5303	10.6355	10.5551
LCP1	10.17	10.6713	10.2184	10.3778	10.314	10.2746	10.2633	10.649	10.5362	10.5421	10.73	10.4285	10.4509	10.7023	10.5529	10.5663	10.8101	10.6118	10.674	10.5546
COX6C	10.5463	10.6102	10.3403	10.3763	10.5086	10.5619	10.5434	10.4005	10.3635	10.7741	10.5605	10.7543	10.5092	10.304	10.4309	10.5853	10.4639	10.4339	10.4442	10.4983
APEX1	10.6349	10.2244	10.7586	10.3841	10.3607	10.4312	10.5861	10.4026	10.4066	10.5367	10.5955	10.3734	10.6724	10.4439	10.7926	10.4732	10.4633	10.5112	10.5905	10.3314
QARS1	10.4359	10.5449	10.3486	10.613	10.3492	10.4774	10.5209	10.3792	10.2279	10.7894	10.6236	10.191	10.4131	10.6055	10.3793	10.8716	10.5459	10.4612	10.6288	10.5373
ASAH1	10.4361	10.5369	10.3755	10.4624	10.81	10.3812	10.4006	10.5433	10.3597	10.5177	10.6798	10.9396	10.0248	10.5154	10.666	10.3359	10.2135	10.6058	10.6992	10.3193
PNPLA2	10.3318	10.3343	10.7009	10.4119	10.4379	10.4425	10.467	10.4894	10.5907	10.1979	10.4415	10.3404	10.4774	10.5749	10.6294	10.4699	10.6666	10.4978	10.4739	10.7774
ZNF706	10.7996	10.8212	10.5178	10.6884	10.4712	10.4598	10.3755	10.409	10.3302	10.6989	10.4498	10.2913	10.4489	10.3815	10.4693	10.2321	10.4578	10.4673	10.4232	10.5485
R3HDM4	10.4256	10.519	10.6629	10.4948	10.3007	10.4916	10.4987	10.4471	10.6353	10.5491	10.4114	10.35	10.4348	10.4994	10.4903	10.4809	10.5341	10.4832	10.4694	10.5375
CLTC	10.2517	10.8459	10.1885	10.5831	10.1924	10.2101	10.2009	10.423	10.4673	10.5088	10.4843	11.0245	10.5416	10.5322	10.5749	10.463	10.4135	10.6948	10.5491	10.5428
ANXA2	10.443	10.7437	10.4891	10.203	10.8794	11.0274	10.4	10.8268	9.89785	10.3521	10.2442	10.6102	10.2344	10.8117	10.3731	10.3115	10.5993	10.3791	10.2905	10.5683
FAM120A	10.3834	10.806	9.78489	10.7365	10.3069	9.94295	10.2647	10.1746	10.6657	10.7512	10.6263	10.2553	10.3163	10.3545	10.4932	10.5492	10.7538	10.8214	10.783	10.8098
WIPF1	10.3214	10.7211	9.84424	10.8802	9.97949	10.1675	10.0812	10.3615	10.7154	10.586	10.8325	10.9047	10.3626	10.5595	10.2481	10.9416	10.5091	10.6048	10.6814	10.2191
CD19	10.5707	10.2563	10.6151	10.7035	10.3075	10.2783	10.5731	10.3573	10.6588	10.7823	10.3787	9.82297	10.5381	10.3756	10.391	10.4117	10.8972	10.4776	10.5752	10.5501
CCT4	10.6677	10.4109	10.4961	10.4461	10.1126	10.3822	10.5872	10.2568	10.3398	10.5326	10.5242	10.8714	10.6782	10.5216	10.4396	10.8238	10.3484	10.272	10.4161	10.3894
XRCC6	10.4962	10.5874	10.3834	10.6271	10.2457	10.3378	10.5374	10.3068	10.4261	10.6719	10.4615	10.4313	10.6272	10.3515	10.5273	10.4791	10.4291	10.5116	10.6696	10.2117
RSRP1	10.5132	10.3131	10.4554	10.8658	10.4984	10.2868	10.5054	10.3166	10.691	10.6775	10.2719	11.0823	10.2816	10.3737	10.3326	10.5686	10.4746	10.3062	10.3658	10.0796
SLC35E1	10.3868	10.3988	10.5943	10.6887	10.5874	10.3524	10.4991	10.1417	10.6244	10.5587	10.503	10.6187	10.2865	10.6139	10.4858	10.3657	10.4451	10.3067	10.345	10.4305
PDCD4	10.6863	10.0397	10.1724	10.7763	10.361	10.2733	10.7092	10.5096	10.4901	10.5321	10.6486	10.8397	10.3727	10.1625	10.403	10.6741	10.2827	10.3323	10.6116	10.3421
SEC62	10.8433	10.16	10.3944	10.2689	10.3168	10.4635	10.3351	10.3758	10.3345	10.3654	10.5881	10.8213	10.5485	10.5827	10.6202	10.6428	10.4	10.4248	10.4754	10.2169
PSMA1	10.6875	10.6051	10.5321	10.5077	10.5147	10.5713	10.5982	10.4387	10.4367	10.5411	10.2419	10.7972	10.5452	10.2249	10.3663	10.6161	10.0852	10.2673	10.3145	10.2622
SOD1	10.4073	10.4809	9.99206	10.7159	10.6396	10.6147	10.5613	10.2789	10.3855	10.4933	10.5584	10.3222	10.2536	10.3605	10.3776	10.6468	10.4636	10.4314	10.7264	10.4355
CSTB	9.95336	10.351	10.164	10.7023	10.8484	10.296	10.4857	10.8477	10.7564	10.5626	10.6545	10.1018	10.6874	10.6798	10.1364	10.5057	10.5791	10.6197	9.72007	10.4686
HERPUD1	10.5948	10.6206	10.2786	10.8464	10.2298	10.5112	10.1535	10.3222	10.5005	10.706	10.3465	10.7767	10.3978	10.4142	10.3048	10.1989	10.3638	10.7057	10.3317	10.4572
PLCG2	10.344	10.506	10.3914	10.6437	9.88188	10.3473	10.2807	10.207	10.5065	10.3873	10.6297	10.2292	10.426	10.5214	10.462	10.7499	10.5769	10.5307	10.5892	10.8153
SSR2	10.4706	10.5239	10.5675	10.1933	10.5178	10.7032	10.3406	10.5423	10.1034	10.475	10.4778	10.3406	10.5699	10.4616	10.2741	10.3871	10.3226	10.5717	10.5876	10.5437
MIF	10.4598	10.8848	10.511	10.5073	10.3122	10.3605	10.2112	10.2505	9.99631	10.7394	10.6923	9.89141	10.4464	10.4397	10.5583	10.4938	10.3022	10.4887	10.536	10.7037
HSP90B1	10.827	11.7303	9.70877	10.6695	9.94153	10.9664	10.0362	10.3527	10.0061	10.4242	10.4332	10.1673	9.70622	10.5928	10.0447	10.0564	10.547	11.226	10.3845	10.9373
PDCD10	10.595	10.279	10.35	10.3831	10.3005	10.6231	10.4328	10.3021	10.3734	10.6491	10.4367	10.4834	10.0724	10.3599	10.4897	10.8447	10.1504	10.6036	10.4025	10.603
NFKBIA	10.6544	10.1553	10.1777	10.8875	10.3863	10.41	10.336	10.1543	10.246	10.4554	10.6463	9.52549	10.4867	10.6844	10.9247	10.1867	10.7003	10.4009	10.8943	10.4161
TBC1D9	10.5801	10.5141	10.8964	10.1454	10.6407	10.7084	10.6203	10.3829	10.9938	10.6686	10.5643	10.4772	10.5463	10.3316	9.75551	9.55801	10.4837	10.4095	10.1414	9.98788
RIPOR2	10.2479	10.3685	10.3568	10.6455	9.98754	10.4356	10.3713	10.5426	10.8047	10.7403	10.459	10.2806	10.4179	10.4737	10.1053	10.317	10.3537	10.5737	10.4602	10.3007
CXXC1	10.4617	10.4564	10.499	10.4636	10.0169	10.2604	10.4252	10.4671	10.4655	10.4864	10.571	10.2024	10.4524	10.6394	10.3646	10.3149	10.5711	10.384	10.4139	10.3215
IGHV1-69	10.6684	10.9665	10.8338	9.86727	9.4244	10.8476	10.5602	10.4867	9.45325	10.6384	9.91885	9.46231	10.587	10.5734	10.1185	10.0374	10.5673	11.0733	10.7931	11.3593
ARF1	10.4798	10.3666	10.3344	10.5866	10.4393	10.6254	10.4735	10.3889	10.3136	10.4389	10.4518	10.138	10.5242	10.3478	10.4312	10.2041	10.1702	10.4224	10.4478	10.6399
DDX3X	10.4041	10.4424	10.1631	10.7188	10.4317	10.0652	10.405	10.3052	10.5678	10.7712	10.6299	10.5184	10.1728	10.2056	9.89796	10.4693	10.2048	10.5288	10.6995	10.6114
PSAP	10.1568	10.3914	10.1858	10.4389	11.0625	10.4053	10.3178	11.6116	10.3297	10.5241	10.2336	9.57724	10.2678	10.2031	10.4295	10.0924	10.6328	10.2276	10.6798	10.3175
LY86	10.8407	9.81038	10.8914	9.9873	10.2881	10.6651	10.815	10.3597	10.6093	10.1944	10.51	10.1067	10.3144	10.3537	9.9271	10.5479	10.5103	10.5689	10.3497	10.3237
CRLF3	10.5876	10.2818	10.1114	10.4149	10.1398	10.4004	10.4239	10.4943	10.3979	10.4894	10.6613	10.0382	10.4796	10.3892	10.3488	10.5015	10.2557	10.4757	10.4457	10.5088
GHITM	10.3933	10.4428	10.4334	10.299	10.3567	10.5598	10.3799	10.2938	10.1187	10.427	10.4005	10.7479	10.5887	10.207	10.3535	10.3941	10.2762	10.4631	10.384	10.2812
LDHA	10.6289	11.3094	10.2342	10.2418	10.6554	10.7247	10.4542	10.4017	10.2081	10.3743	10.3524	9.71491	9.8007	10.3763	10.3579	10.2954	10.2316	10.709	10.2939	10.3683
CD22	10.4303	10.4296	10.0018	10.4464	9.7669	9.9891	10.5146	10.2381	10.7337	10.6419	10.4251	10.0375	10.7438	10.2964	10.567	10.2596	10.658	10.4501	10.6175	10.4325
HIGD2A	10.4064	10.46	10.3187	10.3604	10.6384	10.559	10.4985	10.4384	10.2217	10.4051	10.32	9.71832	10.2039	10.3943	10.219	10.3317	10.5751	10.3919	10.616	10.4854
DHX15	10.3521	10.2336	10.0817	10.6535	10.0666	10.3606	10.4752	10.2873	10.4695	10.5043	10.4272	10.9203	10.198	10.3968	10.5255	10.2452	10.2667	10.4329	10.3779	10.2817
BLNK	10.4916	10.6085	10.5236	10.757	10.2709	10.4032	10.5514	9.51219	10.6902	10.611	10.4416	10.44	10.122	10.1707	10.0254	10.52	10.2942	10.2649	10.4801	10.3515
PRKCB	10.1575	10.3395	10.0003	10.6452	9.56138	9.86408	10.2606	10.0078	10.688	10.6427	10.6082	10.2053	10.3002	10.745	10.7024	10.3874	10.465	10.7145	10.761	10.4582
RNASE6	11.0664	9.34465	9.77022	11.14	10.6057	10.3413	10.8832	9.55419	9.68253	11.0289	9.39434	9.71134	10.5469	10.3884	11.1732	10.8918	10.211	10.9522	10.2513	10.5675
NPIPA1	10.562	10.7512	10.3439	10.9412	10.1954	10.5572	10.4995	10.5266	10.2356	10.4414	10.126	9.99469	10.0395	10.2222	10.3219	10.127	10.3656	10.5515	10.1861	10.4182
RUBCNL	10.3345	10.0638	10.1509	11.4581	9.99856	10.204	10.364	10.0338	10.4937	10.5564	10.4569	10.3483	10.3308	10.3754	10.1251	10.8142	10.2601	10.2858	10.3383	10.4081
MTCH1	10.5308	10.1358	10.301	10.5769	10.1127	10.053	10.1124	10.253	10.2557	10.7547	10.2924	10.5744	10.4748	10.3491	10.3125	10.4839	10.3089	10.3574	10.6807	10.4782
IFITM2	10.7341	10.1007	10.4692	9.9099	10.9513	10.3318	10.2714	10.4099	10.4379	10.8111	10.5136	9.58414	10.5193	10.2185	10.4504	10.354	10.0221	10.2792	10.4794	10.5125
NCL	10.1589	10.398	10.3921	10.5983	10.2932	10.1244	10.5682	10.0813	10.3041	10.5394	10.6241	10.0851	10.605	10.3515	10.1678	10.4856	10.2015	10.5101	10.4734	10.3558
TUG1	10.5125	10.0373	10.7563	10.5473	10.1904	10.5733	10.4588	10.5723	10.4907	10.3036	10.3286	10.3453	10.1599	10.3396	10.3944	10.1101	10.257	10.2995	10.3639	10.2745
SYNGR2	10.3296	10.1752	10.4751	10.6835	10.1667	10.3794	10.3389	10.0397	10.3294	10.3814	10.5455	9.13517	10.6588	10.4086	10.4755	10.3186	10.6632	10.43	10.6312	10.6677
STAP1	10.5091	10.067	10.0006	10.4154	10.1038	10.4397	10.4547	10.1291	10.4142	10.3774	10.5211	10.8031	10.2958	10.3694	10.3618	10.4979	10.0887	10.3794	10.5756	10.3975
RTRAF	10.7161	10.375	10.3782	10.2345	10.3905	10.2428	10.3255	10.2877	10.1905	10.5357	10.3325	10.2186	10.5401	10.2946	10.4583	10.3269	10.2487	10.4286	10.3266	10.2295
IRAG2	10.3634	10.4841	10.3471	10.6002	10.0746	10.4121	10.2507	10.1626	10.4978	10.3831	10.3365	10.383	10.0216	10.4743	9.97761	10.4218	10.7196	10.3965	10.46	10.2825
UXT	10.4988	10.1815	10.361	10.2845	10.3989	10.4007	10.4102	10.3213	10.2074	10.6467	10.3292	10.0097	10.4498	10.195	10.3565	10.2745	10.2833	10.3048	10.5143	10.3709
VOPP1	10.2127	10.6099	10.2404	11.3789	10.1249	10.0464	9.93072	10.0417	10.454	10.327	10.2821	9.81874	10.2415	10.2409	10.274	10.1442	10.5879	10.4264	10.5886	10.7034
ISG20	10.5373	10.1963	9.99806	10.1765	9.96637	10.2468	10.273	10.1148	10.1475	10.5052	10.1903	10.7306	10.4781	10.3039	10.7395	10.3916	10.1283	10.4706	10.6049	10.3819
IER2	10.3348	10.0609	10.1728	10.2666	10.4146	10.4806	10.4018	10.2316	10.2352	10.6422	10.4181	9.56551	10.6366	10.476	10.1861	10.5078	10.1583	10.2662	10.4355	10.5964
EIF3G	10.4601	10.1654	10.6121	10.2965	10.1764	10.1746	10.4715	10.4575	10.1506	10.458	10.3397	9.88424	10.3903	10.274	10.3912	10.4579	10.2525	10.2843	10.5623	10.1772
SNU13	10.4988	10.4241	10.3146	10.1956	10.3655	10.5078	10.3658	10.0734	10.2953	10.4862	10.261	9.5433	10.405	10.3102	10.3048	10.4798	10.2765	10.4949	10.3858	10.445
KPNB1	10.0943	10.4509	10.1893	10.6832	10.071	10.2177	10.2983	10.3358	10.4466	10.5947	10.5808	10.039	10.1699	10.2779	10.3792	10.337	10.1565	10.3452	10.4815	10.2757
KARS1	10.2179	10.1101	9.86622	10.3615	10.0321	10.1476	9.81608	9.91714	10.1648	10.4263	10.783	11.3925	10.2541	10.3774	10.3951	10.7018	10.4247	10.3287	10.4951	10.2111
ZFP36	10.3495	10.2697	10.4764	10.726	10.7839	10.5369	10.4098	10.5222	10.5763	10.4422	10.1069	9.67968	9.90966	10.1598	10.105	10.0557	10.2767	10.2791	10.2104	10.4638
SP110	10.4097	9.93809	10.2548	10.2007	10.1529	10.3076	10.3623	10.0393	10.5227	10.5379	10.3109	10.4646	10.2665	10.2211	10.4589	10.5309	10.5362	10.0761	10.4524	10.282
SERBP1	10.3727	10.6071	10.1868	10.4213	10.083	10.3589	10.2898	10.0646	10.1253	10.3728	10.3568	10.6891	10.3819	10.2346	10.1038	10.4029	10.2922	10.3411	10.3603	10.2592
ADAR	10.2997	10.1777	10.0982	10.4695	9.94411	10.1381	10.2305	10.2834	10.3919	10.4379	10.5463	9.98851	10.34	10.4935	10.5481	10.3503	10.3503	10.259	10.4832	10.4457
ATF4	10.176	10.4505	10.2477	10.4317	10.1198	10.4241	10.2568	10.2968	10.292	10.3115	10.4332	10.0831	10.08	10.5291	10.3807	10.2852	10.2093	10.5087	10.3625	10.3693
MYCBP2	10.477	10.1041	10.4987	10.2014	9.82243	10.0972	10.1902	9.92779	10.7322	10.5863	10.7019	10.7552	10.4744	10.4413	10.2883	10.4642	10.0874	10.1646	10.2378	9.97161
CTSH	10.5845	10.4245	10.2951	11.1006	10.2167	10.2734	9.9025	9.79901	10.6334	10.2992	10.2154	9.41984	10.4153	10.311	10.5268	10.3165	10.6451	10.0584	10.5313	10.2271
WASHC4	10.4768	9.67912	10.3359	10.0079	10.29	10.3017	10.1388	10.3174	10.5619	10.7541	10.4105	10.3503	10.0799	10.4188	10.219	10.3124	10.4143	10.5097	10.3618	10.2408
EIF1B	10.4922	10.3985	10.1023	10.7625	10.5226	10.4018	10.2637	9.99803	10.3611	10.6351	10.3464	10.3398	10.3817	10.0731	10.0551	10.3044	9.84905	10.3098	10.4566	10.1097
TMBIM6	10.3116	10.4113	9.96587	10.2897	9.92133	10.487	9.96298	10.2328	9.99034	10.3443	10.315	10.543	10.2396	10.4695	10.4374	10.4417	10.3649	10.6536	10.1946	10.5775
NCOA4	10.2839	10.1472	10.2769	10.2482	10.6447	10.0028	10.4555	11.1223	10.3015	10.6629	10.4246	10.3186	10.2868	10.3646	10.1839	10.1871	9.82564	10.1459	10.1697	10.0772
SPTBN1	10.4311	10.4522	10.4963	10.3688	9.97322	10.2966	10.2682	10.105	10.221	10.5487	10.4742	10.5731	10.3024	10.0532	10.0876	10.2539	10.1587	10.3601	10.4011	10.2452
DBT	10.1277	10.2992	9.90847	10.4333	10.3823	10.2585	10.1958	9.87406	10.4965	10.4331	10.4434	10.2957	10.084	10.5833	10.3607	10.5856	10.4087	10.2431	10.2352	10.3573
HMGN4	10.4056	10.3683	10.1313	10.3407	10.0774	10.3524	10.1377	10.0643	10.2615	10.4287	10.3545	10.1835	10.122	10.397	10.4745	10.2809	10.2973	10.4627	10.5641	10.3
RAN	10.6418	10.4939	10.121	10.2548	10.4335	10.6096	10.3265	10.1345	10.1187	10.2435	10.2865	10.4069	10.1682	10.2237	10.0605	10.4934	10.285	10.1492	10.3713	10.1646
STK24	10.4509	10.32	9.68324	10.3144	10.0861	10.2505	9.97164	10.271	10.3921	10.4761	10.5963	9.77105	10.5366	10.4392	10.1977	10.3766	10.494	10.485	10.4452	10.4167
YTHDC1	10.4682	10.074	10.4209	10.3419	10.1077	10.2669	10.465	10.2901	10.1433	10.4654	10.3182	10.6402	10.0571	10.2752	10.3663	10.2519	10.1187	10.1489	10.4525	10.2588
DBI	10.5418	10.5405	10.1603	10.9885	10.379	10.2273	10.208	10.273	10.4699	10.6982	10.2435	9.82482	10.3243	10.1995	10.2554	9.97442	9.97191	10.296	10.1737	10.0766
ATP5PD	10.5609	10.2382	10.5055	10.0715	10.5535	10.4823	10.3872	10.4148	10.1972	10.2572	10.2226	9.98675	10.3816	10.1943	10.4746	9.97592	10.0949	10.2182	10.2875	10.2351
SH3BP5	10.4521	10.2902	10.3374	10.5924	10.4009	10.245	10.4023	10.2058	10.5157	10.2943	10.174	10.3075	10.0803	9.99906	10.4229	10.0051	10.3657	10.1802	10.3689	10.0906
FNTA	10.3909	10.0764	10.1718	10.2567	10.1334	10.3292	10.1123	10.0924	10.3139	10.4841	10.5355	10.1094	10.2006	10.4752	10.3337	10.5784	10.0601	10.2591	10.3517	10.4128
ST13	10.4851	10.0213	10.2836	10.3229	10.1804	10.3869	10.3887	10.038	10.0591	10.3503	10.2762	10.273	10.2968	10.1015	10.4541	10.704	10.2095	10.1862	10.3815	10.187
BCLAF1	10.1787	10.2401	9.93529	10.6755	9.88245	9.90321	9.98423	9.97648	10.2329	10.4512	10.3902	10.6581	10.4333	10.4071	10.0323	10.6554	10.2448	10.4664	10.5041	10.2553
VPREB3	10.4712	9.9638	10.3266	10.0616	9.83479	10.0356	10.2327	9.83981	10.5631	11.0033	10.4352	9.98361	10.6302	10.5928	10.4774	10.3937	9.83035	10.2264	9.99473	10.6034
PRRC2C	10.2291	10.2962	10.2143	10.5531	10.2205	10.5073	10.571	9.8331	10.3928	10.2811	10.4545	10.4599	9.61907	10.363	10.1234	10.2666	10.1728	10.3193	10.4188	10.1581
MMADHC	10.3595	10.444	10.2053	10.2205	10.2141	10.1707	10.3221	10.1461	10.2119	10.5425	10.1483	10.5359	9.80416	10.2933	10.4029	10.4617	10.1734	10.247	10.2707	10.1634
SRPRA	10.1807	10.717	10.015	10.4565	9.9611	10.087	9.98128	10.1954	9.49681	10.2621	10.2903	10.1302	10.4579	10.4217	10.468	10.1754	10.3322	10.7666	10.3077	10.4915
ATP6V1G1	10.2599	9.87124	10.2014	10.1747	10.3931	10.2656	10.1382	10.1187	10.5792	10.2853	10.3752	10.1935	9.77777	10.4538	10.3611	10.3138	10.3999	10.3283	10.5024	10.188
TRAF3IP3	10.5161	10.4029	10.5522	10.6228	10.0947	10.3268	10.3033	10.2905	10.1676	10.5423	10.0486	10.6481	9.95315	10.0779	10.0502	10.3251	10.0259	10.1988	10.1499	9.84945
LBR	10.3476	10.5965	9.77711	10.0533	9.97515	10.1233	10.1479	10.3232	10.443	10.7135	10.3508	10.1507	10.0907	10.2768	10.1219	10.0594	10.1713	10.6686	10.5203	10.2336
LYN	10.5251	10.1881	10.1961	10.5078	10.2085	9.80902	9.90684	10.0929	10.4565	10.5022	10.3115	9.9852	10.4706	10.1552	10.373	9.92634	10.4272	10.3478	10.417	10.2969
EMP3	10.1297	10.2911	10.3317	9.99944	10.6182	10.5768	10.4099	10.3626	9.86735	10.5039	10.4242	9.23739	10.3063	10.3925	9.83442	9.76031	10.7263	10.5087	10.5213	10.2616
FAXDC2	10.1006	10.3727	10.1797	9.98775	10.297	10.2953	10.3053	10.3251	10.4376	10.1618	10.2604	10.1602	10.2784	10.3971	10.2933	10.1934	10.317	10.2423	10.1918	10.1925
SIDT2	10.156	10.1385	10.3256	10.211	9.89972	10.0954	10.3391	9.53666	10.3704	10.0419	9.90546	11.4192	10.4772	10.466	10.124	10.9213	9.83213	10.2992	10.0067	10.3955
EZR	10.2275	10.3151	10.3167	10.3831	10.0597	10.3167	10.0763	9.94157	10.3101	10.5248	10.4564	9.6706	10.2617	10.1374	10.3891	10.1174	10.349	10.3587	10.3938	10.3066
H2AZ1	10.7265	10.9577	9.85816	10.5586	10.7	10.6368	9.81665	10.4131	10.4363	10.7829	10.0634	10.0743	9.75873	9.93377	9.58233	9.91136	9.93696	10.2695	10.1292	10.2849
BTG2	10.0753	9.99981	10.2674	10.702	10.1948	10.0574	10.071	10.0646	10.2537	10.1919	10.3048	10.0997	10.4901	10.3422	10.2904	9.84777	10.431	10.3205	10.34	10.4669
XPO1	9.72413	10.323	10.0471	10.4677	9.66017	9.98766	9.93026	10.0112	10.3643	10.2604	10.6719	10.6359	10.4556	10.3929	10.3335	10.457	10.3538	10.2437	10.4427	9.96737
STAG2	10.5467	10.2251	9.9345	10.5704	10.2247	10.1983	10.3921	10.1247	10.2861	10.6142	10.3937	10.0822	10.1634	10.1526	10.2327	9.95559	9.94857	10.3096	10.2831	10.0261
GPR18	10.6963	9.73039	11.0029	10.5704	10.3286	10.3982	10.1356	10.1473	10.5612	10.5625	9.60506	10.8835	10.3882	9.83171	9.86805	10.4348	9.68349	9.94326	9.68044	10.1996
S100A10	10.273	10.4739	10.1052	10.1323	11.0523	10.7528	10.2616	10.8096	9.72271	10.3204	10.2768	9.54162	9.63005	10.3394	10.0681	9.70165	10.2489	10.408	9.9853	10.5379
MOB1A	10.2683	10.1655	9.9472	10.3033	10.1967	10.1364	10.292	10.0547	10.4534	10.4284	10.2391	10.4847	10.2215	10.1179	10.0914	10.2676	10.2232	10.1499	10.481	10.0593
SDCBP	10.461	10.0124	9.85326	10.4453	10.8971	10.2962	10.2849	11.0708	10.3634	10.3047	10.1627	10.0698	10.2114	9.96274	10.1955	10.0959	9.72669	10.1185	10.1377	9.90193
ELF1	9.83453	9.93328	9.86336	10.4312	9.76473	10.0131	9.68974	9.90734	9.89415	10.3433	10.4493	11.069	10.3994	10.2637	10.2349	10.7093	10.311	10.379	10.4377	10.5647
ARGLU1	10.2631	10.1319	10.1846	10.5561	10.0486	10.1642	10.1873	10.1625	10.0405	10.297	10.2972	10.6926	10.1341	9.86112	9.88097	10.2468	10.3209	10.2432	10.4797	10.2504
PSMG2	10.3467	10.2865	10.1903	10.2379	10.4762	10.4198	10.3025	10.2872	10.2249	10.272	10.0929	9.63594	10.2189	10.2034	10.1833	9.8784	10.2731	10.2727	10.3313	10.3022
PSMB1	10.3719	10.3152	9.97547	10.1493	9.94932	10.2687	10.2404	9.99416	10.0372	10.3289	10.2475	10.3003	10.2611	10.3267	10.1605	10.4142	10.1539	10.2683	10.4763	10.1667
TMEM258	10.4193	11.0052	10.1245	10.2408	10.2887	10.4926	10.0498	9.94835	10.1312	10.5758	10.054	9.84759	10.122	10.0824	10.1199	9.82813	10.1942	10.5264	9.89667	10.447
YY1	10.1158	10.2703	10.0563	10.5478	10.2383	10.303	10.2621	10.1194	10.2588	10.3501	10.4575	10.0242	10.0276	10.1381	9.84894	10.5329	9.97479	10.3103	10.4168	10.1254
C11orf58	10.2927	10.191	9.98345	10.1469	10.3219	10.3144	10.2425	10.1635	10.1205	10.2404	10.2584	10.3425	10.0467	10.095	10.3937	10.3602	10.0776	10.2094	10.2669	10.1915
SRGN	10.5706	10.9463	9.49587	10.3013	11.7527	10.6139	9.90122	11.3554	9.01396	10.0804	9.93394	9.71056	9.94811	10.1585	10.6195	9.55169	9.5615	10.5432	9.76289	10.4266
HHEX	10.2724	9.86448	9.86009	10.4142	9.77192	10.1855	10.2006	9.94754	10.5849	10.6347	10.2422	9.71575	10.3606	10.3625	10.0491	10.1376	10.3969	10.2313	10.4261	10.5723
BASP1	10.125	10.2824	10.1457	10.2512	10.0824	10.4791	10.541	9.85932	10.1373	10.0272	10.4086	9.99766	10.0971	10.2375	10.1837	10.0585	10.5493	10.119	10.5112	10.1357
TSPAN3	10.503	10.1793	10.2479	9.65955	9.90325	10.2193	10.1393	9.83731	10.1737	10.2542	10.0777	10.1268	10.9537	9.77908	10.3094	10.2499	10.2384	10.3997	10.711	10.2518
SAP18	10.4899	9.88203	10.3317	10.1004	10.389	10.5345	10.3057	10.2194	9.8963	10.2641	10.1738	10.3864	10.1659	10.0651	10.2767	10.484	9.8871	10.0504	10.1657	10.1302
PPP1CA	10.1069	10.0433	10.1647	10.1958	10.2875	10.2872	10.2141	10.1268	9.98545	10.5402	10.4561	9.44341	10.2836	10.2481	10.0341	10.228	10.2088	10.216	10.3654	10.6786
SPIB	10.1092	10.145	10.3271	10.2535	9.79648	10.0156	10.1932	9.81698	10.4675	10.6199	10.4327	8.62176	10.6407	10.3418	9.95067	9.99447	10.6294	10.5027	10.4904	10.7649
SLC38A1	9.36574	9.72314	10.323	9.73289	9.00731	10.1904	9.92917	9.69026	10.3528	10.4212	10.355	11.4286	10.8456	10.6047	10.9051	10.7231	10.2423	10.3491	10.4945	9.42197
GNG5	10.4561	10.3683	10.014	10.006	10.5348	10.2963	10.0424	10.2798	10.2689	10.5031	10.1573	9.67855	10.2355	10.1175	10.2777	10.104	10.2347	10.2199	10.0999	10.203
NOTCH2	10.2593	10.085	10.1775	9.75213	10.2412	10.0114	10.0643	10.226	10.4395	10.1441	10.4421	10.4986	10.3625	10.36	10.2727	10.2943	10.2554	10.2444	10.2722	9.66694
PCBP1	10.3035	10.2031	9.84633	10.3897	10.0328	10.2055	10.1485	10.2212	10.1208	10.3782	10.2738	9.35201	10.4023	10.3711	10.4526	9.8095	10.5447	10.3908	10.3401	10.2727
SSR1	10.1789	10.4949	9.54	10.3747	10.3975	10.5224	10.1527	10.4285	10.2691	10.1789	10.222	10.175	10.0066	10.2884	10.2555	9.75244	9.66128	10.3982	10.2043	10.4486
TRAM1	10.1362	10.4287	9.53788	10.2426	9.84271	10.3187	9.89624	10.1532	10.0715	10.2587	10.3398	10.223	10.0373	10.2999	10.1809	10.2573	10.3288	10.5463	10.2904	10.4863
TRMT112	10.3283	10.0613	10.2657	10.1711	10.1746	10.2743	10.1036	9.79098	9.91757	10.3736	10.2591	10.3207	10.3696	10.0564	10.2855	10.246	10.0824	10.2698	10.2665	10.2121
COPB1	10.0925	10.3569	9.96582	10.2172	10.138	10.1162	10.1169	9.9745	10.1409	10.4546	10.1496	10.5528	10.0395	10.2778	10.2311	10.2982	9.95431	10.1768	10.1594	10.4028
ITGB1	9.07339	11.0056	9.77051	10.6941	10.4268	10.6525	10.1422	10.2202	9.53761	9.94665	10.2609	9.99127	9.25947	10.7567	10.3278	9.4158	10.6008	11.025	10.3289	10.3692
PPA1	10.6081	10.8655	10.1844	9.51081	10.0781	10.4142	10.3197	10.304	10.1811	10.5671	9.99582	9.57925	9.44487	10.3699	10.2484	10.2408	9.99582	10.5149	10.2867	10.0739
CCND3	10.6556	9.25112	9.79626	10.4554	10.5478	9.69118	9.67017	10.2606	9.93412	10.5563	10.0983	9.65097	10.8451	10.0704	11.0155	9.75438	10.3156	10.4198	10.6323	10.1248
DDOST	10.2055	10.5743	10.073	10.0592	9.95963	10.342	10.1534	10.1029	9.77935	10.2147	10.1617	10.3441	9.97928	10.1399	10.1402	10.1278	10.2005	10.4275	10.2089	10.5365
PAPOLA	9.94243	10.0707	9.88726	10.1604	9.74466	9.94428	9.95163	9.94102	10.0994	10.4189	10.4152	10.5183	10.2943	10.5077	10.0352	10.7701	10.1299	10.3023	10.4167	10.1753
MAX	10.4006	9.73599	10.1754	10.3773	10.5373	10.3651	10.2239	10.1504	10.0665	10.381	10.2268	9.99832	10.2677	10.0422	10.1995	10.3338	9.79386	10.2096	10.3883	9.80358
MAPK1IP1L	10.2357	10.0695	9.84904	10.395	10.0493	10.116	9.77534	10.0759	9.93429	10.2387	10.3887	10.4123	10.1213	10.0955	10.2941	9.96372	10.4267	10.4745	10.4464	10.2892
BCL11A	10.3617	9.72076	10.3326	10.1204	10.1452	10.0452	10.2256	9.56456	9.98844	10.3533	10.5939	9.82673	10.6042	10.3138	9.8177	10.252	10.0883	10.4431	10.4574	10.3044
FDFT1	10.5131	10.0774	10.146	10.2679	10.047	10.0819	10.3158	9.93729	10.2444	10.3786	10.0997	9.72598	10.5622	9.87215	10.2582	10.264	9.99086	10.2227	10.3562	10.1121
TGOLN2	10.3231	9.94576	10.2575	10.1899	10.5453	10.2165	10.2867	10.4465	10.101	10.3396	10.1689	9.9527	10.0778	10.1455	9.95179	9.90834	10.0228	10.3026	10.2481	10.0265
SRSF2	10.2297	10.0855	10.1043	10.5669	10.1639	10.2154	10.1179	9.92649	10.2014	10.1849	10.0336	10.0314	10.1783	10.288	9.95285	10.2221	10.2498	10.1094	10.3459	10.2151
DYRK1A	10.2077	9.78918	10.0734	10.4187	9.77908	10.1136	10.2047	9.94362	10.1535	10.3226	10.3491	10.1142	10.3118	10.3565	10.1966	10.3287	9.98402	10.2431	10.4708	10.0476
LUC7L3	10.3033	10.2323	10.4836	10.6522	10.1517	9.62792	10.2674	10.2002	10.4683	10.2592	10.101	10.7748	9.53162	10.0916	9.54367	9.74045	10.135	10.273	10.4098	10.1343
YME1L1	9.96169	10.1148	9.90422	10.3199	10.0265	10.1121	9.94307	10.2379	10.0926	10.1056	10.4315	10.3986	10.4224	10.1049	10.1725	10.1874	10.0021	10.2801	10.3421	10.2176
NDUFA1	10.3823	10.3347	9.9827	10.1335	10.1438	10.2266	10.3015	10.1714	10.077	10.4151	10.1154	10.2372	10.1385	10.0459	10.2766	9.94665	10.0289	10.2305	10.0381	10.1258
VAPA	10.2473	10.139	10.3348	10.1456	10.3458	10.0218	9.91916	10.0905	10.2059	10.2324	10.1236	10.1797	10.2852	10.2587	10.0522	10.1113	10.1547	10.2031	10.1098	10.0158
LAPTM4A	10.3387	9.93098	9.94817	10.3094	10.4608	10.307	10.1905	10.3184	10.3972	10.4054	10.1931	10.4716	10.1287	9.72787	9.73578	10.4883	9.80784	9.92976	10.065	9.9677
MYL12A	10.2958	10.1897	10.1529	10.2002	10.3053	10.1949	10.1174	10.2111	10.2318	10.4547	10.1079	10.0036	10.1814	10.1332	10.0181	10.0865	9.84718	10.1307	10.1759	10.0025
UBE2N	10.5139	10.0884	10.0059	9.94394	10.1727	10.5367	10.1986	10.0985	10.0422	10.1978	10.2512	10.039	9.64707	10.3342	9.84021	10.2379	9.95034	10.3448	10.2859	10.2645
TNPO1	10.5603	9.72615	10.3527	10.1004	10.2789	10.4808	10.1023	10.0152	10.2144	10.4449	9.97287	10.743	9.91614	10.1217	9.86678	9.92989	10.0156	10.2054	10.0919	9.79445
PSMB4	10.1638	10.2655	9.77659	10.2342	10.0796	9.95113	9.9944	9.89598	10.0851	10.2918	10.219	10.5056	9.97165	10.1875	10.1196	10.3786	10.0729	10.1757	10.2653	10.2909
PTBP1	9.96706	10.3616	9.80223	10.5149	9.48794	9.64484	9.94813	10.2576	10.1491	10.4476	10.5934	9.26571	10.1813	10.4418	9.93379	10.0716	10.421	10.347	10.5782	10.4901
CSNK2B	10.4075	10.2882	10.0927	10.2302	10.2385	10.1077	9.99716	10.1615	10.0949	10.3164	10.1417	9.60347	10.0665	9.98015	10.1432	10.0401	10.2258	10.2494	10.1802	10.2742
VDAC2	10.3554	10.2286	10.2339	10.4274	10.0348	10.0993	9.89001	10.1259	10.0465	10.2129	10.3144	10.0932	9.93471	10.1377	9.9148	10.1435	10.3472	10.1128	10.3063	9.8466
EIF4H	10.317	10.1519	10.338	10.2182	10.1694	10.1489	10.1922	10.1497	9.80767	10.3403	10.1023	10.0042	10.2139	10.1395	10.1274	9.93751	10.1625	10.0616	10.1057	10.0741
TAPBP	9.94303	10.0785	9.64837	10.3725	9.48883	9.24954	9.8821	9.52762	9.86013	10.1441	10.4343	9.84603	10.6902	10.2162	10.25	10.1425	10.9125	10.5417	10.7425	10.7072
FAM3C	10.2763	9.7979	10.1111	10.9093	9.66155	10.1395	10.037	9.90911	10.0773	10.5935	10.2165	10.0324	10.3085	9.97516	9.96877	10.1518	9.87163	10.1259	10.3669	10.1424
CANX	10.0644	10.7809	9.50294	9.96951	10.0034	10.0979	9.51065	10.1741	9.56273	10.0061	10.3809	10.1224	10.0958	10.3305	10.2582	9.87017	10.4189	10.6219	10.4953	10.3801
LAT2	10.2304	9.54739	10.3481	9.79102	9.96822	10.1713	9.96124	10.1406	10.2074	10.6762	10.1942	9.87349	10.2241	10.1988	9.8577	10.1137	10.0996	10.2592	10.4382	10.3105
DUT	10.1606	10.2581	9.82093	10.2752	10.342	10.1536	10.0063	9.59596	10.2055	10.166	10.0606	10.2233	10.0555	10.0106	9.97169	10.2663	10.0897	10.1446	10.1727	10.3882
HIF1A	10.0721	9.98246	9.85982	9.78179	9.46988	9.67264	10.0189	9.97804	10.1375	10.4176	10.3477	10.7469	10.1456	10.1571	10.512	10.2611	10.0678	10.2924	10.3882	10.0095
STAT6	9.83837	9.95666	10.1019	10.191	10.2093	10.0922	10.2792	10.1789	10.2373	10.1543	10.1087	9.03856	9.98198	10.3437	10.3267	10.0373	10.5447	10.0239	10.1924	10.4581
PRKCSH	10.1857	10.0536	10.0933	10.2392	10.1795	10.1847	10.1161	10.2421	10.2447	9.9596	10.152	9.35837	10.0707	9.9841	10.0415	10.0172	10.2931	10.2586	10.1569	10.4619
MYD88	10.0618	10.1379	10.2077	10.1058	10.3143	10.146	10.1906	10.5575	10.0572	10.1692	10.0462	9.45993	10.2746	10.0831	10.1104	10.0685	10.0569	10.1199	10.0887	10.0054
CIRBP	9.84737	9.77503	10.3472	10.0771	9.89583	10.1354	10.2333	10.0442	9.74879	10.148	10.4145	9.86222	10.2106	10.0732	10.0334	10.0429	10.2737	10.2147	10.6033	10.1682
EPOR	10.0742	10.0992	10.0665	9.93066	10.3529	10.3774	10.2451	10.1894	10.1713	9.96282	10.0232	10.0482	10.0268	10.0871	9.96257	10.1604	10.0944	10.0229	9.89462	10.3132
OXA1L	10.1823	10.0123	10.2561	10.2567	10.2262	10.3385	10.126	10.0115	9.68569	10.0284	10.0635	10.2989	10.0322	10.0611	10.0339	10.2481	10.1066	10.0982	10.0145	9.9605
CBX3	10.3522	10.1117	9.73011	10.581	10.4175	10.209	10.2227	10.2369	10.1832	10.4569	10.0691	10.4963	10.1538	9.94925	10.0066	9.78805	9.43842	10.1145	10.1183	9.33587
TMED10	9.98302	10.5864	9.7811	10.2017	9.57569	9.72362	9.7848	9.86103	10.0607	10.2344	10.2199	10.6314	10.3963	10.2763	10.3532	9.79195	10.1787	10.4319	10.3002	9.58138
IGH	9.71658	10.1644	9.78565	9.94446	8.90025	10.1075	10.4583	9.06665	9.25799	10.0087	10.8314	8.87748	10.0974	11.1965	10.0521	9.60291	11.027	11.2654	10.7712	10.8069
SLC38A2	10.3488	9.9822	9.68476	10.6088	9.92711	9.90707	9.52762	10.1383	10.1668	10.3861	10.0805	10.3762	10.0684	10.0658	10.0188	10.2741	9.8499	10.1291	10.1279	10.2336
H2BC12	10.6737	9.80482	10.3079	9.95716	10.0493	9.82481	10.3808	9.8504	10.496	10.1945	10.0293	10.1235	10.3671	10.0915	9.8681	10.0285	9.83583	9.97422	10.1274	9.90095
SH3BGRL3	10.4071	9.97138	10.1588	10.1072	10.5162	9.96711	9.87436	10.5577	9.99212	10.4792	10.2212	8.59101	10.108	9.99428	10.2402	9.6275	10.0582	10.2871	10.3848	10.3269
CD40	10.0722	9.90659	10.1992	10.0888	10.1258	10.2714	10.1666	9.97226	9.98173	10.2874	10.2977	9.43147	10.0414	10.1312	10.2054	10.2156	10.0243	9.91711	10.2416	10.2439
HNRNPR	10.1946	10.2224	9.75643	10.2765	9.96055	10.2132	10.0448	9.99316	9.97833	10.2527	10.4753	9.52824	9.98691	10.0939	9.97961	9.97378	10.1848	10.3001	10.2601	10.14
OS9	10.2757	10.2265	10.0738	10.2049	10.1909	10.3562	10.0724	10.177	9.95056	9.98455	10.0048	9.79309	9.99643	10.0559	9.97186	9.91179	10.2255	10.2283	10.0047	10.0843
NIPA2	10.169	10.1574	9.91537	10.2436	9.61986	10.1005	9.8635	9.90639	10.2928	10.1039	10.1266	10.0093	10.0957	10.0365	10.1459	10.3433	10.0376	10.1463	10.3208	10.0965
GSAP	10.4234	9.83487	10.3475	11.0094	9.7527	9.7547	9.86189	10.1794	9.9854	10.2529	10.4581	10.0828	9.91855	10.1111	9.85116	9.99422	9.61193	10.1623	10.1647	9.93815
SHMT2	10.232	9.99919	10.1842	10.1057	9.71561	10.0638	10.1989	10.012	10.0471	10.118	10.0377	9.64269	10.2618	10.1931	10.1247	10.3275	9.88261	10.037	10.1788	10.2382
RGS19	10.3678	9.95511	9.94534	10.122	10.3467	10.2196	10.0638	10.4517	10.2025	10.413	10.0367	9.36568	10.1137	9.96377	10.1373	10.0281	9.7732	9.93905	9.98415	10.1693
HLA-DQA1	7.63434	11.8761	11.9495	11.9878	8.31337	11.9037	6.99111	11.6229	11.7777	11.8292	8.21962	8.55374	11.7207	11.765	7.62084	8.12618	8.09723	11.7934	8.21998	11.5182
PUM1	10.0662	9.89711	9.80656	10.0704	10.1098	10.2591	10.0935	9.68815	10.2148	10.0845	10.1314	10.0719	10.1918	10.1397	10.1031	10.1793	10.0552	10.0926	10.2359	10.0238
ALOX5AP	10.1729	9.592	9.81534	9.83778	10.1416	9.92353	9.99388	9.8811	9.98439	10.2552	10.1075	10.5531	10.3104	9.90283	10.1432	10.4474	10.0692	10.0227	10.3025	10.041
TPD52	10.2372	10.2318	10.194	10.2018	10.164	10.3905	10.1217	9.88464	10.1133	10.3244	10.0791	10.1282	9.48174	9.88342	9.83889	9.5104	10.0739	10.2254	10.2071	10.1772
SNRPB	10.3166	10.1067	10.0483	9.99057	10.1116	10.2674	9.9429	9.98522	9.81427	10.4088	10.2292	9.5448	10.1531	10.0327	10.096	9.99013	9.90989	10.1097	10.1671	10.1373
EAF2	9.57319	10.0665	10.399	9.91004	9.86996	10.8293	10.1634	10.0832	10.5925	10.0987	9.77089	10.1838	9.96584	10.0678	9.34575	10.4152	10.0775	10.3141	9.56434	9.974
ADAM28	9.85096	9.7245	10.3797	10.7985	9.68838	9.96751	10.301	9.72314	10.0307	10.0721	9.99174	10.5423	9.8783	9.90987	10.1295	10.5823	9.90268	9.76422	10.4005	9.62698
PKIG	10.2001	9.95717	10.4799	10.2307	10.0144	9.74955	10.5346	9.62218	9.89884	10.2375	10.0954	9.8965	10.3013	9.527	10.1249	10.3179	9.64706	10.0188	10.2361	10.1058
GABARAPL2	10.3114	9.98743	10.2417	9.99712	10.0717	10.2035	10.0587	10.0944	10.0777	10.4066	9.85891	10.4068	10.0748	9.68611	9.71997	9.85623	9.99731	9.9087	10.1586	10.016
TANK	10.2244	9.66552	10.0836	10.278	10.0936	9.9938	9.85551	9.74264	10.1364	9.91469	9.92592	10.4456	10.0719	9.95841	10.1205	10.2988	10.0701	9.9963	10.0724	10.1802
PRKAR1A	10.1721	10.3424	9.24388	10.3682	10.2476	10.1626	9.80339	10.1581	10.4558	10.1868	10.2515	9.81107	9.71278	9.97084	9.51852	10.0584	10.0547	10.2791	10.0851	10.2342
PDE4B	10.2307	10.0621	9.86931	10.5383	9.48167	9.89298	9.93265	10.0518	10.3099	10.3979	10.1633	10.1323	10.0355	9.98253	9.99654	10.1371	9.81795	9.87252	10.1765	10.0252
EFCAB14	9.8681	9.89051	9.93812	10.4216	9.74112	9.9203	9.76451	9.94018	10.2166	10.0332	10.1488	10.3424	9.98543	9.94481	10.0928	10.2879	10.1117	10.103	10.1332	10.2157
ANP32A	10.0985	9.63096	10.2068	10.0095	9.88375	10.0427	9.93283	10.0499	9.50652	10.3515	10.2957	10.1737	10.2836	9.96935	10.0811	9.9441	10.1753	10.0762	10.2072	10.1686
NBPF1	9.90819	9.90101	9.76712	9.91605	9.76666	9.97281	9.81518	9.9672	10.1175	9.30231	10.4393	10.4284	10.3836	10.2497	10.0163	10.2909	10.2808	10.1682	10.2212	10.1662
TPP1	9.84369	10.1344	9.7268	9.85641	9.96523	9.88369	9.92654	10.4621	10.1793	10.1869	10.0455	9.61768	9.935	10.1915	10.3554	9.97095	10.1992	10.1684	10.3002	10.0737
PHF1	10.1476	9.76333	9.99301	10.0942	10.0274	9.97414	10.1193	10.0216	10.1949	10.132	10.1727	9.8375	9.99182	10.1391	9.8826	9.98847	10.1338	10.0532	10.2082	10.0344
ATP5F1B	9.98003	10.2564	9.95991	10.0043	9.8978	9.97893	9.86102	10.0062	9.69685	10.1132	10.1372	9.42506	10.3112	9.9599	10.1522	10.0327	10.2616	10.145	10.2479	10.4201
IGK	10.2485	10.8314	9.96173	10.1018	9.43812	10.3302	9.4775	9.75414	9.76061	10.1865	10.1006	9.37501	9.92356	9.7246	9.98028	10.1649	9.96358	10.4465	10.0947	10.9543
ARPC1B	10.0065	10.014	10.0078	9.95362	10.0668	10.0884	10.0575	10.1974	9.64674	10.299	10.1534	9.37161	10.0272	10.1333	9.92029	9.97683	10.1679	10.1066	10.19	10.4233
NSUN5	10.1367	9.67088	10.1344	10.1271	9.77412	9.7944	9.89937	9.99632	9.92118	9.94739	10.0639	9.90106	10.3884	10.143	10.1848	10.1749	10.1533	9.95574	10.0668	10.3139
RAB1A	10.0238	10.1968	9.80409	10.0712	10.2352	10.331	9.88623	9.78739	9.86034	9.99127	9.99584	10.4551	10.0879	10.1181	9.99473	9.92917	9.8268	10.2127	10.0063	9.92652
DEK	9.82205	9.53622	9.9069	10.3882	10.0695	10.0164	9.86054	9.75918	10.0154	10.2411	10.1208	10.4665	10.1115	10.2646	9.93644	10.1196	9.98675	9.99405	10.2839	9.83628
HDAC1	10.1462	9.77174	10.0162	10.1583	10.1326	10.121	10.0829	9.89394	10.1662	10.073	10.1897	9.92823	9.88222	10.1884	10.0779	10.1643	9.80642	9.86025	9.98648	10.0257
ROCK1	10.2	9.8796	10.2391	10.2942	9.97019	10.1492	10.0542	10.0387	10.1733	10.4012	10.0312	10.4277	10.0152	9.8908	9.6247	10.0286	9.76932	10.0192	9.98582	9.47589
CDK5RAP3	9.86162	10.0757	9.92332	10.298	9.77332	9.71512	10.1401	9.96881	10.433	10.2551	10.0412	9.64588	9.57418	10.2896	9.91733	9.93778	10.4881	10.0787	10.1521	10.0816
CAPZB	10.0929	10.0815	10.2325	9.61068	10.0987	10.1105	10.2194	10.2042	9.61884	10.3712	9.87899	9.08818	10.1413	10.0137	10.0595	9.96007	10.366	10.1121	10.1745	10.2114
GMFG	10.4113	9.7703	10.0828	10.2222	10.4234	10.2695	10.0524	10.3203	9.88201	10.2326	9.70229	10.2429	9.82599	9.72319	9.92253	10.3236	9.63309	9.79278	9.85004	9.9285
RPN2	10.2194	10.3662	9.82531	9.93807	9.74632	10.1821	9.69894	9.96174	9.78408	10.1175	9.8918	10.1875	10.1585	10.1665	10.0579	10.0311	9.96975	10.1514	9.78239	10.3495
ODC1	9.84379	10.0512	10.0889	10.0804	9.75532	10.1075	9.80357	9.70458	9.89046	9.94706	10.509	9.97721	10.0413	10.2137	9.73395	10.0717	10.4384	10.0149	10.4623	9.81095
CAPN2	9.89529	10.5128	9.33312	9.80909	10.2498	10.0744	9.69532	10.4237	9.74051	9.7606	10.1053	9.60376	9.68344	10.6236	10.1814	9.66947	10.1844	10.4439	10.402	10.1017
EIF5	9.59471	9.74129	9.45836	10.1539	9.37361	9.43128	9.01139	9.0651	10.0378	10.203	10.2151	10.6868	10.4766	10.3736	10.5611	10.3409	10.4016	10.2954	10.4171	10.5443
NPC2	9.88129	9.87081	9.99486	9.91976	10.3942	10.0148	10.059	10.1715	9.7845	10.2572	10.1667	9.44483	10.0857	9.85132	9.84592	10.0994	10.029	10.2061	10.3192	9.8898
ITSN2	9.75119	9.92473	9.95684	10.008	10.0181	9.98135	9.98643	9.9159	10.1631	10.1549	9.93184	10.8342	9.82196	10.0024	10.0297	10.0813	9.85887	9.95974	10.0311	9.82689
ANAPC5	10.0007	10.0926	9.91597	10.0788	9.79112	10.0081	10.0902	9.84887	9.85302	10.0847	10.1461	9.97576	10.1628	10.1171	9.86087	9.98369	10.0824	10.1003	10.0288	9.97723
ESD	10.1874	9.82817	9.98544	10.2393	10.1652	9.9891	10.0167	9.47854	9.94534	10.0786	10.2509	9.87274	9.81993	10.0263	10.2029	10.1634	9.88993	10.009	10.0063	10.0138
GNB1	9.90792	9.74712	9.94061	10.1275	9.70802	9.75327	9.78395	9.91317	9.79865	9.98726	10.2156	9.56073	10.3715	10.1721	10.1697	9.89624	10.2377	10.1318	10.2736	10.4384
TMEM123	9.91767	9.98662	8.9653	10.0548	9.84426	10.0188	10.2401	10.024	9.95272	10.2675	10.3958	10.057	10.0811	10.2703	9.98407	10.099	9.88038	10.348	10.1005	9.61202
ICAM2	10.0191	9.61045	10.1315	9.95927	9.69733	10.0241	10.0284	10.1418	9.63569	10.3305	10.202	9.79723	10.3723	10.1896	9.97257	10.108	9.69175	10.0739	10.0582	9.98708
DIP2A	10.126	10.045	10.1706	10.2925	10.1274	10.0286	10.2191	10.0027	10.2472	10.1546	9.92817	9.71554	9.80551	9.95352	9.84027	10.0375	9.85902	9.78086	9.84139	9.78807
NOP10	10.4009	10.0884	10.1452	9.86785	10.0772	10.006	9.88745	9.65145	9.95221	10.1219	9.82538	10.0709	10.1459	9.96155	9.89974	10.0371	9.72025	9.82566	9.97877	10.2137
HAUS2	9.99732	9.89075	10.0868	10.0925	9.95381	9.76218	10.0011	9.85931	10.2012	10.2315	9.96512	9.96898	9.81923	10.0548	10.3014	9.96361	10.0199	9.88196	9.89654	9.8662
APOBEC3G	10.1248	10.3823	9.62358	10.5744	9.98796	9.90161	9.89692	9.9325	10.0436	10.0028	10.1427	10.092	9.71019	10.1324	9.55014	9.7094	9.74296	10.1273	9.9856	10.139
LMBRD1	9.99072	9.84	9.97992	10.3008	9.78484	10.0951	9.891	9.95931	10.2196	9.62423	9.88437	10.0812	9.72602	10.0982	10.1545	10.0539	9.96513	10.2301	10.1102	9.81153
ARID5B	9.87462	9.49924	9.58365	10.4682	9.29634	9.77756	10.1779	9.7083	10.071	10.2185	10.2639	10.2238	10.0963	10.1145	9.93933	10.0596	9.76173	10.1472	10.2356	10.2559
KHDRBS1	9.99033	10.0752	10.175	10.2543	9.89683	9.90763	10.0398	9.84274	9.9662	10.0793	10.0462	9.95974	10.042	9.94389	10.0268	9.90179	9.85297	9.88817	10.0459	9.78367
ZBED5	9.91248	9.5863	10.0416	10.4313	9.65669	9.98339	9.94849	9.81172	10.0657	10.1702	9.93306	10.3096	9.86218	10.0684	10.0122	10.1067	9.75283	9.91077	10.1795	9.95052
TRAF5	9.98086	9.72938	9.98104	10.5562	9.49709	9.66827	9.68231	9.57435	10.1457	10.1599	10.0697	10.4354	10.0352	9.99623	9.84024	10.1615	10.0281	9.87629	10.1412	10.0973
ZNF207	10.2695	9.99709	9.81507	10.0478	9.89534	10.0135	9.80572	10.0096	9.68831	10.2421	9.98496	10.2652	9.63219	9.99877	9.74393	10.387	9.99049	9.96956	9.87854	9.99354
PALM2AKAP2	9.82793	9.93457	10.1335	10.1988	9.49583	10.1351	10.2057	9.87384	9.9889	9.99119	10.1454	10.1152	9.34599	10.052	9.71196	10.3001	9.9544	9.95188	9.95787	10.2601
N4BP2L2	10.0558	9.77493	10.0323	10.1191	9.8696	10.0571	9.91585	9.87714	10.0831	10.1663	9.98443	10.2698	9.80253	10.0291	9.89803	10.0238	9.88248	9.82426	10.0238	9.7995
PGAM1	10.13	10.4018	9.60855	9.92989	10.2768	10.2592	9.96026	10.2115	10.0666	10.1635	9.92494	9.25966	9.71666	10.0675	9.8718	9.82996	9.87698	9.97471	10.0195	9.89802
SRSF1	10.0257	9.80307	9.89866	10.38	9.80656	9.81559	10.0521	9.92142	9.99819	10.1795	9.93153	10.2376	9.81183	9.83789	9.59999	10.0551	10.0535	10.0488	10.1217	9.80535
RAB11A	10.0558	9.94247	9.69385	9.89092	10.0317	9.93865	10.0733	9.93675	9.99786	10.3313	9.94705	9.41483	10.0311	9.99384	10.0181	9.90372	10.0784	9.95744	10.1018	9.95396
UGP2	9.99512	9.81664	9.96488	10.0117	10.0326	9.95676	9.96341	9.82634	9.95911	10.0769	9.96643	10.2236	9.91726	9.99513	10.1454	9.78368	9.78454	9.96811	9.9797	9.8959
ATP6V1F	10.1599	9.8301	10.2533	9.83052	10.1985	10.0114	10.084	10.0507	9.75156	10.0098	9.89794	9.39211	10.1388	9.93019	9.91647	10.0134	9.90661	9.89619	9.85629	10.1041
RBM39	10.0773	10.0096	9.35615	10.4268	9.74072	9.87651	9.84351	9.94766	10.3854	9.97425	10.1966	10.055	9.67918	10.0315	9.31253	10.0033	10.074	10.0755	10.2064	9.94632
ATP6V0D1	10.0249	10.0143	9.70397	9.95901	10.084	10.0264	10.0131	10.2676	9.91296	10.2471	9.92001	8.83772	10.2295	10.0302	10.1048	9.85248	10.0018	9.7603	10.1393	10.062
UFC1	10.2029	10.0684	9.92232	10.0089	10.0158	10.0542	10.0899	9.92236	9.94002	10.3693	9.84715	9.80461	9.78242	9.7281	9.77613	10.0898	9.71244	9.94363	9.86345	10.0084
PIK3CD	9.76424	9.69487	9.95904	10.2366	9.7269	9.47137	9.86332	10.0672	10.0896	10.2558	10.0844	9.53247	10.1824	10.1197	9.9053	10.1317	10.0191	9.80957	10.047	10.1838
SKAP2	9.66891	10.3852	10.193	9.72304	9.79098	9.85149	9.89347	9.95655	9.69528	10.0428	10.3519	9.2398	10.0025	10.1628	9.91834	9.80222	10.2326	10.1499	9.90753	10.1609
CSDE1	9.55495	9.86039	9.48272	10.2647	9.64624	9.60211	9.89762	9.97108	10.0247	10.1496	10.222	10.2047	10.1233	9.85357	9.95149	9.94404	9.94643	10.1498	10.2321	9.90101
RBM5	9.76184	9.68011	9.68644	10.4058	9.525	9.66081	9.93006	9.7991	10.0853	10.0861	10.101	9.92766	9.7657	10.1076	10.0079	10.1832	10.1603	10.003	10.0762	10.0053
RHOQ	10.2122	9.87238	10.1514	10.0395	9.80003	10.2145	9.84606	9.56755	10.0474	10.0915	9.80496	9.95254	9.50861	9.86309	9.68851	9.84367	10.0169	10.2093	9.91898	10.295
LYZ	10.6009	10.0544	8.8908	9.06262	12.2972	9.94824	10.4758	12.4861	9.17951	9.88718	10.452	7.73694	10.4706	9.9144	10.3724	8.64414	9.28344	10.0483	9.51028	9.60547
NOTCH2NLA	9.96332	9.80774	10.3913	9.83033	10.0448	9.91045	10.3475	9.4949	10.3195	9.87644	10.047	10.0407	9.7615	9.8855	10.0791	9.51356	10.0786	9.79067	10.0993	9.59475
USF2	10.0294	9.90929	10.4101	10.0457	10.0591	10.1681	10.1127	9.89077	10.0151	9.70978	9.75136	9.49727	10.0953	9.95096	10.006	9.61536	10.0871	9.81787	9.66039	10.0321
SMARCE1	10.0818	9.88246	9.85374	10.0486	9.6977	9.98734	10.1562	9.66273	9.94518	10.3058	10.0058	10.1019	9.73302	9.70295	9.80658	10.0185	9.65053	10.0228	10.3144	9.77512
CSK	9.79551	9.98274	9.63719	10.0746	9.49894	9.56009	10.0679	9.81986	10.0627	10.2457	10.294	9.25518	10.07	10.0937	10.0337	9.84606	9.99875	10.1712	10.0896	10.1278
RBMX	9.95841	9.81671	9.94911	10.1733	9.96117	10.1253	9.97084	9.89863	9.89885	10.0724	10.191	9.66728	9.9366	9.78892	10.0352	10.1494	9.50288	9.77307	9.96052	9.88575
ZFP36L1	10.4441	9.75285	9.8493	10.2104	10.228	9.85932	9.76915	9.72326	10.0878	10.4423	9.92553	9.76034	9.87887	9.73618	9.7607	9.7722	9.72229	9.93897	10.1336	9.61073
SRSF8	9.81783	9.79279	9.88755	10.0338	9.83002	9.66578	9.92958	9.99991	9.84861	10.212	9.93591	10.3986	10.2475	9.8468	9.92269	10.0845	9.82235	9.81592	9.89362	9.57484
CYFIP2	9.64092	9.6968	9.10675	9.99589	9.61298	9.23774	9.52829	9.43572	10.3213	10.176	10.4516	9.4315	9.9726	10.2179	10.1643	10.235	10.2683	10.2399	10.5924	10.2136
ENO1	10.097	10.076	9.87392	9.7336	10.1211	9.98468	10.0227	10.1431	9.89091	9.9724	10.0513	9.24775	9.74498	10.0125	9.93931	10.1328	9.85855	9.83376	9.96558	9.82329
FCGR2B	10.3604	9.64796	10.0961	9.92408	10.2487	10.1611	10.111	9.20028	10.2437	9.8573	9.78491	10.2202	9.69036	9.89195	9.3856	10.0855	9.65999	9.98856	10.0732	9.83377
ARHGAP45	9.81944	9.57007	9.4319	10.4535	9.52256	9.57347	9.67168	10.0222	9.95679	10.3648	10.1615	9.93729	9.94072	10.0427	9.91094	10.3414	9.7302	9.77425	10.0553	10.0874
AFTPH	9.8465	9.54622	10.08	9.8235	9.44908	9.95118	9.87113	10.0353	9.86076	9.99981	10.1219	10.0097	10.128	9.99746	10.0911	10.0046	9.93518	9.873	9.87238	9.86758
UBE2L3	10.2262	10.2287	10.0706	10.0157	10.1076	10.1542	9.92621	9.87302	9.7517	10.1947	9.84225	9.74597	9.8212	9.79054	9.84387	9.71338	9.77513	9.79885	9.77906	9.69886
PDCD6IP	9.6573	10.0165	9.54521	10.1202	9.57946	9.68577	9.84862	9.85814	10.2563	9.89233	10.1209	9.73905	9.51355	10.0883	10.021	9.89816	10.1324	10.1777	10.0792	9.99928
NDUFB4	10.2413	10.0632	10.1379	9.98925	10.0781	9.96879	9.88978	9.83094	9.80082	10.1017	9.92627	9.90356	9.72144	9.59111	9.73646	9.82501	9.72812	9.9436	9.7769	9.945
SNAP23	10.0972	9.92871	9.58145	10.1519	10.0972	10.0377	9.91091	9.65208	10.2497	10.1268	10.0158	9.66453	9.48285	9.6031	9.6538	9.97914	9.83978	10.0654	10.1421	9.91627
CS	9.96093	9.94673	9.64778	9.80461	9.70128	9.6125	9.84879	9.72047	9.89368	9.90892	9.95569	9.55061	10.3783	10.0244	9.97081	9.66914	10.255	10.1555	10.0442	10.099
CARS1	9.73107	10.1015	9.8703	9.95109	9.60044	9.99722	9.98039	9.92049	9.62374	10.1242	9.86337	10.2496	9.88764	9.86789	9.98977	9.77299	9.74404	10.001	10.1069	9.71532
HLA-DRB4	8.18196	8.81959	12.015	7.86476	11.6994	11.5752	12.426	8.71255	8.65334	11.8819	11.3576	11.0671	7.5949	8.03549	11.1936	8.25146	11.5051	7.89464	11.2462	8.10604
IRF9	9.9078	9.57943	9.9164	10.1549	9.9186	9.96388	9.68576	9.87894	10.1073	10.0253	9.77201	9.66072	10.0934	9.85863	9.69985	9.8444	10.0194	10.0018	10.142	9.84718
PLP2	9.96878	9.7226	9.84461	9.83047	10.1934	9.94546	9.90895	9.84288	10.028	9.9715	10.1305	9.08703	9.9309	9.81858	9.32893	9.74343	10.0961	10.1356	10.2893	10.1923
PTPN2	10.0999	10.02	10.012	10.0998	10.0142	10.0857	10.0627	9.60953	10.0098	10.0407	10.0298	9.74771	9.71747	9.98385	9.73756	9.60853	9.94236	9.90521	9.85961	9.38932
WDR82	10.0524	9.8895	10.1247	10.1277	10.0234	10.1121	9.97832	9.99289	9.9376	10.1363	9.89887	9.47772	9.80024	9.67739	9.75743	9.69064	9.75725	9.77995	9.75584	10.0018
SELENOT	9.88297	9.81057	9.86681	9.66736	10.0125	10.0141	9.81523	9.80581	9.72553	9.8182	9.88225	10.334	10.0337	9.71336	9.70946	9.98014	9.94571	9.94177	10.0313	9.9591
EIF2AK3	9.59279	10.0223	9.49885	9.88571	8.84043	9.92923	9.83953	9.70971	9.78857	10.0392	10.0659	9.95526	9.98415	10.15	10.4457	10.0943	9.66239	10.1942	10.0134	10.2365
ZNF91	9.20942	10.0657	9.32372	10.3586	9.44502	9.56693	9.42514	9.32836	10.5175	9.9463	10.0718	10.0675	9.28013	11.4425	10.272	9.97333	10.0231	9.91398	10.1576	9.55298
TBCA	10.1372	10.1933	9.71586	9.93445	10.0163	10.08	10.1318	9.60642	10.086	10.0577	9.95313	9.56262	9.61314	9.76141	9.99882	9.76307	9.6104	9.88318	10.115	9.66987
NDUFB1	9.98564	9.93303	9.59843	9.70393	10.2106	10.0943	10.1213	9.84958	9.80519	10.0945	10.0076	9.53755	9.83221	9.80729	9.67639	10.033	9.85318	9.77816	10.0179	9.93487
SEPTIN2	9.48287	9.80034	9.191	10.3309	9.75607	9.61154	9.37935	9.80738	9.87082	10.2234	10.0402	9.76287	10.1004	9.95057	10.0372	10.1182	9.84636	9.97548	10.2874	10.2491
XRCC5	9.79714	9.98223	9.74959	9.95494	9.61018	9.8276	9.73176	9.89426	9.86748	9.78704	10.0003	10.1209	9.94394	9.77547	9.95651	10.3317	9.74816	9.8838	9.89844	9.9583
CUTA	9.92148	9.95692	10.0828	10.0365	9.82479	10.0587	9.86222	9.70217	9.78904	9.88417	10.0263	9.38199	9.98224	9.92036	9.95249	9.72471	9.84285	9.9931	10.0097	9.81366
EIF3M	9.88374	9.90457	9.44975	9.6151	9.87785	10.1265	9.76221	9.71657	9.85521	9.9874	9.95781	10.1686	9.95909	9.71527	9.9645	10.335	9.54165	9.99784	9.89235	9.93764
COX6B1	10.1479	10.0243	9.96377	9.73928	9.92167	9.97327	9.89879	9.87732	9.75408	9.99261	9.83715	9.9071	9.9636	9.68171	9.84701	9.93391	9.69384	9.77965	9.84414	9.86375
BAG6	9.82747	9.99508	9.58386	10.2661	9.63912	9.72915	9.85871	10.0916	9.99323	10.0389	9.92341	8.86274	10.0947	9.91941	9.86353	9.61442	10.043	10.2107	9.94774	10.0869
GLIPR1	10.6018	9.24366	10.7317	9.18628	10.7644	10.4946	9.71842	10.5413	9.81013	10.2601	9.81528	10.3246	8.75603	9.81943	9.98957	9.98565	9.11731	9.31579	9.28838	9.80445
ATP2A3	9.3326	9.88604	9.68984	10.0331	9.00277	9.38726	9.76133	9.90702	9.91758	9.98321	10.2608	8.58724	10.4596	10.0304	9.94583	9.39921	10.6197	10.3001	10.4442	10.6159
CCT8	10.0083	10.0265	9.51452	9.71305	9.94065	10.164	9.71449	9.61439	9.89015	10.0015	9.76652	9.99138	9.52793	9.98972	9.78998	10.4214	9.63313	9.99842	10.079	9.77385
PSMB9	10.2994	10.1232	10.193	9.82284	9.83798	10.1201	9.77758	9.71426	10.1248	10.315	9.58389	9.44174	9.67326	9.73315	9.70298	9.57048	9.90338	9.7436	10.2064	9.651
IMPDH2	10.1979	9.87238	10.0202	9.83369	9.66003	9.9563	9.94144	9.89449	9.59019	9.9238	10.164	9.22784	9.58086	9.89399	9.8943	10.1221	9.91621	9.82999	10.0494	9.93477
CNOT1	9.56982	9.85789	9.46493	10.1219	9.14764	9.53972	9.58258	9.58658	10.1145	9.83465	10.1483	10.1028	9.96827	10.1001	10.0752	10.2979	9.97676	9.90233	10.1479	9.95641
HECA	9.96602	9.4513	9.45123	9.96833	9.80545	9.68501	9.57538	9.6532	9.9394	10.141	9.9984	10.5501	9.93019	9.88773	10.1202	10.114	9.49503	9.86563	10.0153	9.86163
YBX3	10.9704	9.18073	9.39037	10.3378	9.77245	10.3203	9.7221	9.92734	9.66639	10.5642	10.2134	9.70835	9.61422	9.87077	9.73775	9.76495	8.98906	10.0902	9.78714	9.84071
LIPA	9.75718	9.69036	9.64084	9.83559	9.59631	9.34043	9.90093	9.90989	10.077	10.1772	9.994	10.0586	10.0185	9.98001	10.0275	10.2244	9.77613	9.9597	9.92459	9.55469
ATP5ME	10.3366	10.1432	9.7702	9.98009	10.01	9.97869	9.97162	9.98818	9.93882	10.1948	9.83061	9.49217	9.67435	9.65213	9.80624	9.57779	9.74981	9.78001	9.82101	9.64342
TNFAIP8L1	9.866	9.9274	9.95974	10.2191	9.95659	9.83138	9.94195	9.60385	10.2544	9.82498	9.85787	9.53702	9.48796	10.0361	10.06	9.587	9.89326	9.8253	9.74896	9.91768
GLO1	10.3038	9.55773	9.43882	9.93986	9.90441	9.66944	9.69758	9.36998	9.82307	9.77269	9.99614	10.0053	10.1823	9.9317	10.399	9.96363	9.7491	9.99972	10.1508	9.46444
RHOH	10.0552	9.55285	9.79795	10.0463	9.6742	9.84628	9.81355	10.0103	9.8539	9.75354	9.88371	9.96575	9.99901	9.82703	9.86479	10.3539	9.5487	9.66518	9.69359	10.1047
HNRNPH3	9.80693	9.65508	9.85947	10.4892	9.55123	9.58617	10.0085	9.38903	9.92066	10.0184	10.1215	10.177	9.59119	9.92632	9.97557	9.82814	9.77844	9.99216	9.98667	9.60042
CTDSP2	9.84774	9.8993	9.83119	10.3832	9.65497	9.66484	9.75314	10.1371	9.81969	10.1976	9.68098	10.0775	9.89922	9.80034	9.88945	9.74784	9.69706	9.74769	9.80397	9.7108
PSMA2	10.1725	10.3459	9.68302	9.57657	10.1982	10.0681	9.94843	9.70229	9.95718	9.99432	9.75807	9.80949	9.66204	9.73383	9.69476	9.86305	9.45945	9.91533	9.85487	9.67971
SNRPE	10.0724	10.1525	9.76877	9.72375	9.83458	9.94391	9.68159	9.70919	9.95583	10.2188	10.0248	9.71716	9.67429	9.78249	9.7154	9.69078	9.75036	9.93594	9.9469	9.75817
ANP32E	9.93337	10.1658	9.80121	10.1023	9.96605	9.99166	10.0283	9.72347	9.77843	10.1272	9.91331	9.59478	9.78176	9.77328	9.46334	9.68787	9.74228	9.67185	10.0773	9.71582
ARHGAP15	9.83329	9.47153	10.1139	9.71361	9.81168	9.81545	9.69212	9.45789	9.90441	9.76904	9.59638	10.4993	9.96864	9.68199	10.0861	10.2589	9.77621	9.88988	9.9088	9.71297
HNRNPH1	8.86834	10.1795	8.836	10.0583	9.84395	9.26304	9.85443	9.69132	10.6349	10.0781	10.3952	9.73559	10.0815	9.91563	10.0486	9.34489	10.1213	9.81285	10.3533	9.80989
SAT1	9.88526	9.76929	9.41197	9.93929	10.7679	9.87376	9.78015	10.354	10.1915	10.1155	9.64192	9.62104	9.2171	9.86162	9.84259	9.61325	9.86356	9.85195	9.8691	9.45032
DYNLL1	10.0256	10.2187	9.33868	9.6688	10.2258	10.2183	9.50964	9.73955	9.82413	10.2681	9.89904	9.40895	9.54104	10.0959	9.31589	9.85636	9.80415	10.0459	9.77596	10.1356
PUM2	9.63038	9.67661	9.3389	10.013	9.39886	9.59581	9.61372	9.85458	9.9966	10.0774	9.97121	10.3367	9.91561	9.99508	9.70971	10.2722	9.70999	9.98013	9.91762	9.89689
NOL7	10.0951	9.8602	10.089	9.93579	9.94059	10.0074	9.91006	9.72506	9.64445	9.91213	9.83288	10.1338	9.75562	9.76436	9.86342	9.90739	9.40063	9.75977	9.8185	9.52086
SNRPD3	10.027	9.78056	10.0012	9.75594	9.6263	9.86469	9.85478	9.74848	9.83407	9.99408	9.91471	9.9521	9.92792	9.7032	9.8079	9.82336	9.66626	9.92048	9.86278	9.75548
ICAM3	9.67325	9.75454	10.0109	10.0084	9.66049	9.55922	9.68441	10.186	9.53482	10.0277	10.0343	9.06951	10.127	9.92812	9.97819	9.82719	9.8251	9.91473	10.126	9.86632
PSMB3	9.80003	10.033	9.97762	9.5398	10.0677	9.86481	9.97679	9.72761	9.33245	9.90218	9.89249	9.82349	9.83455	9.79831	9.62612	9.90044	9.7921	10.038	9.97429	9.86397
IER5	9.65935	9.78535	9.46251	9.78629	9.617	9.86695	9.78962	9.52803	10.0348	9.83935	10.2032	9.40708	9.91177	10.1062	9.82008	9.82475	10.1876	9.73679	10.121	10.0712
POLR2J	9.5713	9.70099	9.97357	10.0745	10.0298	9.90435	9.65075	9.63787	9.58946	9.75826	9.95268	9.39121	9.77403	10.2817	10.0238	10.0286	9.65672	9.76726	9.99707	9.87017
ATP6AP2	10.053	10.3966	9.67954	10.105	10.1586	9.759	9.78662	9.94731	9.98119	10.103	9.94837	9.25497	9.65418	9.69447	9.63	9.79382	9.37587	9.95867	9.79171	9.53524
RAD21	9.61856	10.1439	9.16568	10.3475	9.62764	9.73142	9.92717	9.81126	10.1644	10.149	9.94895	9.841	9.3645	9.77963	9.50834	9.69111	9.69901	9.98368	10.1117	9.94146
NHP2	10.0007	10.038	9.91272	9.68637	9.87345	10.0136	9.73595	9.57105	9.81743	9.82679	9.70006	9.31257	10.0013	9.88017	9.96144	9.95834	9.80784	9.79036	9.81342	9.84348
LARS1	9.7148	9.70725	9.78146	10.0564	9.48874	9.62278	9.74473	9.43495	9.87177	9.90181	9.86035	9.99871	9.99953	9.95835	10.0696	9.82182	9.83819	9.9084	10.0382	9.72218
MORF4L2	10.0325	9.86671	9.92927	9.95845	9.81407	9.85967	9.91223	9.57699	9.68882	9.8646	9.64381	10.0448	9.97769	9.8526	9.61099	9.69289	9.69808	9.85315	9.88981	9.6615
STX7	9.95174	9.6897	9.80218	10.2149	9.1872	9.34126	9.89284	9.63699	10.1219	10.1444	9.90181	10.6694	10.0396	9.57649	9.69299	9.74126	9.63283	9.75325	9.81322	9.61907
GPR183	10.0598	9.77854	10.1921	9.32702	10.2359	10.3058	9.9217	9.60381	10.4324	10.0465	9.78384	9.50249	9.21592	9.6899	9.72918	9.48576	9.75162	9.5924	10.0481	9.68927
IST1	9.80843	9.67649	9.69257	10.1264	9.41675	9.68536	9.87794	9.69278	9.84794	10.1192	10.0623	9.52197	9.82765	9.83487	9.78685	10.0861	9.87348	9.73576	9.85549	9.85239
ADAM10	9.77774	9.69607	9.74147	10.0558	9.66918	9.62912	9.71797	9.95835	10.0357	10.2067	9.80116	10.5547	9.89486	9.74706	9.71158	9.78751	9.49817	9.79298	9.71445	9.38478
PRDX1	9.90031	10.0852	9.83623	9.86014	10.0038	10.0689	9.77403	9.68895	9.28594	10.0153	9.65735	10.1923	9.63667	9.68873	9.63289	9.85041	9.67684	9.76874	9.81086	9.91304
HMGN3	9.99216	10.0339	9.74946	10.1559	9.85036	9.8383	9.47456	9.20466	9.83819	9.97519	9.87355	10.0232	9.97471	9.8021	9.73374	9.49893	9.77832	9.90232	10.079	9.5652
TMED5	9.83314	10.0133	9.28591	10.0137	9.77871	9.93254	9.42821	9.93473	10.0062	9.94732	9.4056	9.89714	9.38711	9.90939	9.86537	10.1444	9.77265	9.84944	9.98817	9.89396
VDAC3	9.95506	10.1804	9.71983	9.78658	10.1308	10.1625	9.76924	9.95323	9.74091	9.835	9.7957	9.95662	9.60218	9.7356	9.49044	9.69723	9.66622	9.84253	9.78758	9.4773
SNRNP200	9.85521	9.93477	9.3739	10.3256	9.58963	9.78441	10.0027	9.88633	10.0491	10.2122	9.85554	9.02279	9.80339	9.78779	9.72598	9.52369	9.62253	9.81714	10.0442	10.0438
PWP1	10.004	9.55891	9.8951	9.94325	9.65648	9.73159	9.62616	9.54385	9.835	10.1405	9.68754	9.93479	9.67179	9.93978	9.8966	9.76717	9.95539	9.8513	9.81626	9.80405
CCT5	9.74601	9.68	9.84785	9.51131	9.69021	9.66176	9.67749	9.40634	9.67049	9.75922	9.76785	10.2653	9.82839	9.92586	10.0493	10.2009	9.97523	9.76166	9.77126	10.0612
PARP1	9.61361	9.8744	9.53892	9.83857	9.09398	9.51434	9.76055	9.63021	9.80264	9.9496	10.1745	9.83448	10.0155	9.80675	9.84875	9.9573	9.93347	10.0258	10.053	9.92815
CD72	10.206	9.5145	9.82022	9.38688	9.75142	9.72716	10.0303	9.6503	10.0204	10.2137	9.75993	9.46422	10.1637	9.59508	9.50673	10.1461	9.70599	9.76256	9.89441	9.84894
STARD7	9.80282	9.78182	9.79464	10.37	9.63558	9.81124	9.52623	9.58987	9.84918	9.98934	9.91706	9.64272	9.70383	9.64972	9.84827	9.99212	9.7149	9.74808	9.8912	9.87055
UQCRC2	10.1705	9.79799	9.54199	9.97563	9.74858	9.84195	9.91678	9.73949	9.78315	10.1891	9.92205	9.81097	9.74235	9.61276	9.69316	9.81423	9.52072	9.69138	9.77055	9.79946
IGBP1	9.95706	9.72249	9.98452	9.83794	9.72656	9.83467	9.91319	9.79466	9.70912	9.92063	9.77118	9.89066	9.79547	9.54768	9.81398	9.94223	9.67908	9.66708	9.74421	9.79207
STRAP	10.0499	9.95019	9.91507	9.9265	9.96043	10.1957	9.90283	10.0682	9.60406	9.92769	9.69427	9.71763	9.5839	9.71791	9.40364	9.82521	9.49161	9.66528	9.64617	9.77292
ATXN10	9.85139	9.735	9.53397	9.70923	9.37843	9.35625	9.6605	9.6707	9.57884	9.82962	9.98191	9.81369	10.08	9.79843	9.8802	10.2072	9.86317	10.05	10.0576	9.96868
PRR13	9.97009	9.46578	9.72529	9.83093	9.94831	9.73371	9.97905	9.88521	9.765	10.0591	9.94314	9.27157	9.83811	9.80737	9.68078	9.87486	9.79281	9.8017	10.0683	9.55892
CD47	10.0172	9.80252	9.83611	9.81494	9.91072	9.74499	9.70166	9.54211	9.7	10.0165	9.87163	9.72785	9.63819	9.7853	9.77907	9.9463	9.65295	9.78905	10.0126	9.70549
BACH2	10.0946	9.25421	10.1506	10.4363	9.40808	9.79805	9.67654	9.57418	9.90566	10.2651	9.7422	9.84343	10.1231	9.44897	9.72085	9.96325	9.09684	9.74652	9.65371	10.0842
PTDSS1	10.0351	9.78152	9.57719	9.89095	9.68874	9.89197	9.96739	9.73141	9.83219	9.99681	9.85706	9.60644	9.94635	9.64041	9.59689	9.62669	9.77219	9.80991	9.90734	9.82964
PNISR	9.79525	9.73422	9.71842	10.3984	9.67465	9.89639	9.72534	9.582	9.88342	9.89376	9.91011	9.77704	9.46734	9.77223	9.78907	9.84616	9.62248	9.75951	10.031	9.69505
CYRIB	9.85857	9.72309	9.68427	9.72456	9.964	9.88415	10.0234	9.92379	9.8039	9.97087	9.72758	9.92341	9.59877	9.68764	9.6633	9.66905	9.78648	9.74127	9.68771	9.91034
IK	9.8832	9.70705	9.84632	10.0643	9.86678	9.99567	9.73204	9.59776	9.86011	9.99207	9.71902	9.81571	9.61179	9.70437	9.58815	9.99969	9.63533	9.70605	9.85102	9.74529
DPM1	10.2134	9.83754	9.80266	9.88415	10.1478	10.1556	9.93019	9.71531	9.62159	9.97382	9.79262	9.91796	9.66469	9.69195	8.8902	9.784	9.56347	9.84034	10.0173	9.4408
MAPRE1	9.69301	9.8336	9.66803	9.80351	9.59737	9.77101	9.89259	9.75679	9.98617	10.0408	9.60537	9.7514	9.86339	9.66675	9.77222	9.90277	9.75805	9.77362	9.86894	9.87014
RSL24D1	9.97464	9.64382	9.72954	9.63595	10.1542	9.99964	9.88669	9.95474	9.55982	9.9972	9.8676	9.94831	9.28436	9.6712	9.8383	9.69485	9.62206	9.84059	9.855	9.67301
CAPNS1	9.72916	10.0636	9.66072	9.80319	10.0028	9.80311	9.66451	9.89286	9.49372	9.94578	9.93206	8.68564	9.90143	9.85424	9.79174	9.50291	9.99194	9.90874	9.84869	10.2756
PNOC	9.77092	9.78507	9.76843	9.76543	9.36338	9.58138	9.85443	9.51696	9.72493	9.81078	9.97592	9.83345	9.89351	9.68224	9.83186	9.99156	9.8206	9.82118	9.93613	9.94886
DNAJA1	10.0913	9.44598	9.91699	10.1138	9.95583	10.0552	9.89645	9.34073	9.91691	10.1363	9.49899	10.1174	9.68441	9.56402	9.68066	9.84127	9.53036	9.47962	9.75287	9.62858
ATXN7L3B	9.86768	9.4545	9.80304	9.99031	9.40722	9.53309	9.77043	9.69521	9.65557	9.98031	9.96166	9.61903	9.86633	9.90692	9.81089	9.84043	9.99865	9.81539	9.87121	9.78558
CAST	9.43284	9.88107	9.15507	10.177	9.62627	9.38437	9.77694	9.78782	9.55458	9.82546	10.1346	9.57818	9.57791	10.2105	10.035	9.9592	9.74679	9.70628	10.1363	9.93837
RASGRP2	9.8389	9.48757	10.1313	10.0389	9.32416	9.85789	9.80137	9.84816	9.84733	10.4773	9.81037	8.69593	9.59423	9.97184	9.60745	10.2184	9.66282	9.60846	9.70827	10.078
TCP1	10.0633	9.99348	9.7341	9.91607	9.6995	10.0283	9.8541	9.50998	9.80903	10.1347	9.58267	9.8197	9.56098	9.67286	9.433	9.93982	9.49327	9.60676	9.79055	9.94823
N4BP1	9.65265	9.89189	9.82814	9.70826	9.82073	9.99322	9.90928	9.81038	9.89528	9.67835	9.8435	9.61406	9.54911	9.82337	9.73424	9.74033	9.7557	9.67633	9.74551	9.91673
SRSF9	9.96208	9.90194	10.029	9.88614	10.0421	9.89714	9.94384	9.89325	9.6409	9.92642	9.54692	9.40801	9.61039	9.61226	9.5799	9.51399	9.60555	9.83878	9.90724	9.81909
NDUFB8	9.98702	10.09	9.82884	9.88514	9.96353	9.71241	9.78358	9.51267	9.83928	10.0649	9.71867	9.38626	9.77444	9.72103	9.53265	9.87321	9.56777	9.73442	9.85639	9.71397
MDH1	10.0215	9.81548	9.85036	9.80554	9.80398	9.87984	9.61328	9.60192	9.76221	9.80037	9.64749	10.1195	9.80693	9.58262	9.64687	10.0332	9.71002	9.59321	9.70037	9.71734
RPF1	9.92479	9.6437	9.72879	9.82566	9.87082	9.8624	9.88215	9.57895	9.70712	9.71873	9.70519	10.193	9.95944	9.70112	9.89551	9.74436	9.4433	9.80325	9.79473	9.45197
LRCH4	9.74923	9.62723	9.8566	9.74314	9.7462	9.67656	9.88854	9.79555	9.76277	9.81683	9.81094	9.8788	9.71933	9.76334	9.80237	10.0213	9.68026	9.70538	9.802	9.57683
WDR1	9.65428	9.61709	9.34131	9.88139	9.64327	9.61554	9.77835	9.81679	9.62648	10.0706	10.015	9.50086	9.94988	9.80923	9.80189	9.83662	9.74756	9.81798	10.0185	9.82267
VPS52	9.8893	9.69954	9.49231	9.88514	9.45173	9.86044	9.60105	9.8837	9.70333	9.74944	9.86035	9.85884	9.99697	9.74899	9.47861	9.77281	9.79318	9.85766	9.89075	9.86646
COX5B	9.90814	9.87276	9.87642	9.81617	9.78905	9.94774	9.62366	9.65492	9.62688	9.90977	9.72964	9.84644	9.83945	9.6907	9.4316	9.84134	9.61161	9.69414	9.78758	9.764
METTL9	9.96223	9.77853	9.87633	9.89006	10.203	9.69912	9.62179	9.8081	9.79565	9.87073	9.54443	9.96168	9.88041	9.59348	10.0074	9.81575	9.31724	9.55982	9.70274	9.35293
RIOK3	9.77704	9.77609	9.95253	9.78127	9.62078	9.49757	9.96746	9.72747	10.0413	9.89881	9.74263	9.59638	9.39405	10.0616	9.75363	9.94449	9.68608	9.69714	9.56876	9.72487
IQGAP1	9.64988	9.67361	9.61398	9.52424	9.61414	9.10494	9.45902	9.43236	9.86291	10.0987	9.79397	10.2437	10.055	9.67938	9.79397	9.79397	9.83592	10.0662	10.1083	9.80291
TUBA1A	9.72286	9.27061	9.89943	9.67263	9.88314	9.71909	9.60744	9.80271	9.51441	9.95464	9.80528	10.428	9.86039	9.9698	9.54588	9.81592	9.65428	9.54779	9.85281	9.67075
ATP6V0C	9.77144	9.79809	9.64599	9.98745	9.80715	9.60929	9.47147	9.72394	9.76584	9.91182	9.88548	9.069	9.98023	9.81968	9.82986	9.55909	9.92167	9.78005	9.95983	9.86306
CACNG4	9.77027	9.72034	9.90306	9.54358	9.75717	9.92569	9.88773	9.84993	9.87	9.62548	9.62905	9.76639	9.79537	9.76846	9.77952	9.94769	9.69555	9.60682	9.61057	9.67341
TMEM243	10.0418	9.58179	9.56666	9.99596	9.71883	9.48058	9.76872	9.48842	9.57511	9.9628	9.59514	9.63605	9.96782	9.70274	9.81482	9.926	9.48927	9.88375	9.91135	9.96149
COX8A	10.0206	10.0863	9.93492	9.74278	10.0851	9.94266	9.569	9.69317	9.45402	9.99677	9.59332	9.31926	9.83608	9.59013	9.69224	9.66052	9.72648	9.60998	9.72975	9.76891
IL16	9.91873	9.40342	9.71774	9.98468	9.41815	9.65456	9.60615	9.65952	9.7282	9.92524	9.86983	9.11449	9.97193	9.92638	9.74202	9.69766	9.92433	9.82816	9.86115	10.0973
DUSP22	9.34057	10.1062	10.3216	10.6388	9.61081	9.77525	9.77378	9.6528	9.90409	9.41425	9.66286	9.86108	9.45688	9.82114	9.49672	9.88021	9.29053	9.34133	9.79694	9.85656
CAPRIN1	9.26462	9.75662	9.26421	9.96732	9.02138	9.4226	9.43206	9.83372	9.80112	9.85869	9.9475	9.77414	10.041	9.86847	10.0922	9.89589	9.82577	10.0118	9.85535	10.037
ENSA	9.75624	9.53916	9.99621	9.73106	9.89711	9.94503	9.88636	9.69155	9.84875	9.91739	9.79873	9.49791	9.787	9.63971	9.60799	9.67516	9.66168	9.62635	9.80157	9.65196
YPEL5	10.064	9.53384	9.73479	9.81607	9.68282	9.65718	9.83519	9.79086	9.92061	10.1363	9.78134	9.72792	9.57127	9.55241	9.57869	9.74024	9.63072	9.78021	9.93607	9.47356
PSME2	10.0639	10.1179	9.70711	9.68324	9.89591	9.77734	9.83237	9.79367	9.83532	10.1144	9.33844	9.78035	9.75823	9.29563	9.7959	9.44641	9.53454	9.69512	9.79473	9.66585
RESF1	9.72076	9.55191	9.3842	10.2791	9.40877	9.47234	9.44272	9.58741	10.1996	10.0058	9.77084	10.2174	9.67601	9.78754	9.73717	9.81467	9.76138	9.80572	9.90694	9.39548
HSPA5	10.0714	11.12	9.25643	9.69494	9.41607	10.1434	9.40713	9.79542	9.29213	9.73243	9.61693	9.57157	9.33641	9.94136	9.62827	9.36913	9.72901	10.1691	9.5872	10.0402
IFT57	10.331	9.55997	9.88643	9.68683	9.85954	9.62376	9.52176	9.44575	10.0028	9.8008	9.94075	10.0337	9.49028	9.0722	9.77971	10.2946	9.63711	9.74667	9.64171	9.52744
POMP	10.0318	10.0436	9.894	9.71101	9.93723	9.95771	9.89171	9.26426	9.83538	9.81184	9.55533	9.96123	9.65491	9.55314	9.73362	9.64806	9.30683	9.70095	9.59072	9.76834
IARS1	9.79141	9.96151	9.75612	9.87123	9.22498	9.51418	9.59031	9.49595	9.74579	9.76088	9.76823	9.56505	9.84381	9.76449	10.2172	9.79384	9.73892	9.76185	9.75869	9.89431
RBL2	9.72695	9.9421	9.81188	9.97434	9.71345	9.80269	10.2221	10.1744	10.0469	10.1785	9.78413	9.5034	9.1149	9.51136	9.56272	9.89747	9.45851	9.60631	9.54486	9.20358
CD81	9.72289	9.70658	9.25237	10.017	9.28442	9.45147	9.88134	9.55858	9.94084	10.1108	10.0038	8.4452	9.82958	9.5718	9.63743	9.59581	10.2108	9.99484	10.2549	10.2889
SEC11A	10.0135	9.748	9.69992	9.70813	10.0507	9.99236	9.77323	9.67125	9.65959	10.0464	9.63676	9.74322	9.67302	9.61131	9.46446	9.81713	9.46304	9.72107	9.55446	9.66204
RBM3	10.1801	10.0444	9.72932	9.45437	10.2888	9.84453	9.84558	9.80688	9.32178	10.3751	10.0267	9.32265	9.54729	9.20198	9.18457	9.39648	9.56121	9.92204	10.0682	9.56842
GRK6	9.4608	9.7373	9.7848	9.76409	9.56786	9.76376	9.94487	9.77885	9.86419	9.81186	9.61949	9.42763	10.1031	9.74568	9.7091	9.60414	9.82683	9.62352	9.67352	9.83333
ZMIZ2	9.65604	9.76461	9.69354	9.83307	9.27254	9.54366	9.95432	9.45493	9.72533	9.64829	10.0253	9.77608	9.64043	9.82062	9.8494	9.63325	9.93422	9.76421	9.79799	9.84929
NDUFV2	9.96964	10.136	9.61608	9.77294	9.71617	9.65157	9.72955	9.64404	9.66304	9.91272	9.62407	9.57433	9.7166	9.52548	9.57615	9.59813	9.62893	9.85531	9.73828	9.93951
CRIP1	9.82234	10.1341	10.2125	9.13171	9.81569	10.1478	9.81627	9.13659	9.51578	10.0892	10.1071	8.13791	9.36925	10.0608	9.02827	8.92454	10.4003	10.1965	10.1632	10.3757
DCK	10.2308	9.5582	9.43574	9.90489	9.59171	9.93897	9.96786	9.36243	9.92767	10.1136	9.83837	9.4134	9.58493	9.70202	9.57036	9.75693	9.42609	9.69239	10.0355	9.4922
ANXA11	9.73393	9.5837	9.72337	10.2031	9.76893	9.62972	9.77764	9.95899	9.82808	9.8762	9.65426	8.89364	9.78444	9.68472	9.80749	9.67463	9.50859	9.73785	9.78443	9.85845
KCMF1	9.69635	9.80598	9.62148	9.83187	9.68271	9.745	9.72721	9.49234	9.58961	9.99874	9.60767	10.1478	9.7086	9.61712	9.76047	9.91793	9.47782	9.75202	9.60034	9.65298
FAM117A	9.80733	9.51963	9.8101	10.0303	9.45795	9.44011	9.71604	9.46448	9.70321	9.93744	10.0926	9.23778	10.0224	9.82188	9.45635	9.64952	9.69161	9.89876	10.0267	9.64397
IFITM1	10.114	9.58936	9.35793	8.50715	10.6986	9.73788	8.8339	10.6692	10.0315	10.0842	9.58349	9.14839	9.81165	9.85648	10.0577	9.70539	9.34537	9.69624	10.007	9.5679
TXNL1	9.92451	9.91779	9.35844	9.76342	9.69388	9.71841	9.63815	9.62965	9.72155	9.84906	9.79199	9.35181	9.83116	9.60989	9.87721	9.76123	9.62638	9.84749	9.67893	9.79963
CCT2	9.84344	9.89213	8.99002	9.69081	9.38409	9.93329	9.76616	9.20031	9.62915	9.83798	9.79553	9.76741	9.55675	9.85035	9.68019	10.1834	9.71245	9.74852	9.94364	9.94924
TAF10	9.72132	9.73612	9.80593	9.73562	9.81269	9.71377	9.4785	9.68953	9.3384	9.90326	9.81631	8.65602	10.1976	9.67239	9.90902	9.54346	9.81281	9.81418	10.0184	9.96812
MARCHF6	9.76374	9.53645	9.75397	10.2144	9.62076	9.77574	9.77949	9.17854	9.70181	9.76233	9.80936	9.74685	9.72901	9.75828	9.70829	9.62867	9.50808	9.77895	9.8332	9.70663
OPN3	9.83421	9.34546	9.62195	9.52116	9.30041	9.79881	9.8852	9.36043	9.54529	9.82848	9.85477	9.64357	10.0776	9.86102	9.59099	9.91745	9.57878	9.96211	9.77067	9.99318
CYTIP	10.0275	9.84933	9.79747	9.5798	9.98553	9.96221	9.68187	9.86909	9.64103	9.79374	9.61017	9.64415	9.71188	9.55441	9.67796	9.7058	9.33429	9.77297	9.45785	9.56244
OSBPL8	9.6075	8.82768	9.39682	9.51905	9.7871	9.6185	9.67322	9.76538	9.80745	9.98733	9.57518	10.0757	9.48574	9.89027	9.92319	9.88657	9.67275	9.94534	10.0125	9.75326
COX7A2	10.0421	10.0344	9.64463	9.50407	9.90592	9.93168	9.5041	9.79488	9.63055	9.90637	9.81264	9.91774	9.22114	9.78346	9.30941	9.60675	9.54228	9.73912	9.6658	9.63317
CDC42	9.19071	8.87429	8.78639	8.83501	9.21383	9.21095	9.02076	11.3811	10.7814	10.8185	11.2975	9.19609	9.19686	11.2983	9.27798	9.16724	11.1726	9.27171	8.85729	9.27589
UQCRFS1	10.0454	9.93199	9.69093	9.62192	9.7198	9.75233	9.5395	9.56569	9.43464	9.71852	9.87728	9.59161	9.82459	9.72247	9.54664	9.58374	9.73119	9.69715	9.72848	9.79806
BUB3	9.88346	9.78328	9.79723	9.68127	9.78179	9.86204	9.71092	9.71034	9.31963	9.81088	9.63251	10.0041	9.47297	9.52324	9.27232	9.94109	9.76279	9.75515	9.74928	9.58909
BTN3A1	9.47845	9.69081	9.76202	9.66692	9.87015	9.58263	9.8246	9.92146	10.223	10.0488	9.3314	9.66418	9.49819	9.68486	9.74354	9.30392	9.7324	9.66676	9.88259	9.46279
GPX1	9.58395	9.5902	9.68649	9.66222	10.0752	9.53393	9.59755	10.1479	9.29195	9.86373	9.82615	9.26778	9.81011	9.69142	9.80014	9.58719	9.71257	9.68102	9.86033	9.76755
CLASRP	9.62094	9.68513	9.89377	9.9952	9.82999	9.65529	10.0024	9.52782	9.75856	9.73039	9.46578	9.27231	9.40705	9.77673	9.66976	9.58157	9.88077	9.43392	9.94272	9.8338
S100A8	9.75359	8.56764	8.56408	8.72153	12.7263	9.62492	10.3167	12.5173	9.2734	8.83889	9.93029	7.24636	10.9961	9.26939	11.3042	8.72941	9.41356	9.02996	10.2054	8.89408
RIPOR1	9.65522	9.55278	9.84742	10.0917	9.83482	9.78305	9.7693	9.73387	9.75608	9.74701	9.58086	9.35492	9.64083	9.62695	9.57415	9.57965	9.76179	9.47778	9.74293	9.81087
IFNGR2	9.93923	9.58152	10.0399	9.77471	9.71202	9.63663	9.84842	9.91108	9.75582	9.7965	9.54577	9.43065	9.92127	9.45669	9.47335	9.65364	9.53959	9.48421	9.69398	9.71889
CD200	10.1538	8.94173	10.0245	10.7392	8.87455	9.85437	10.0669	9.12035	9.77807	9.94663	9.55958	9.88142	9.42279	9.38993	9.80373	9.87041	9.08848	9.5713	9.97537	9.83718
APLP2	9.56641	9.16686	9.69346	9.57464	9.56894	9.38686	9.59225	10.2118	9.15707	9.77042	9.88557	9.40952	10.13	9.61321	10.016	9.73725	9.62634	9.90153	9.8069	10.0457
FCRL2	9.65118	9.58735	9.91503	10.3815	9.30294	9.26481	9.54175	9.62657	10.2638	9.69975	9.72211	9.74249	9.43233	9.66976	9.34423	9.89102	9.78537	9.61573	9.63874	9.78046
DYNLRB1	9.80903	9.79684	9.68348	9.99184	9.99095	9.96845	9.63751	9.80703	9.58066	9.67345	9.69976	9.05712	9.51304	9.72793	9.55785	9.43336	9.6919	9.74203	9.53873	9.88783
EIF2S2	10.1221	9.92043	9.70544	9.764	9.89145	10.1183	9.57503	9.74138	9.24554	9.668	9.5801	9.85781	9.52553	9.53984	9.718	9.68844	9.29887	9.70907	9.6301	9.48579
UBE2D2	9.81767	9.60776	9.86513	9.85011	9.46825	9.49849	9.51515	9.23848	9.65798	9.82882	9.86492	9.51743	9.78176	9.78978	9.81261	9.96117	9.40031	9.71685	9.79863	9.74395
CLTA	10.0088	9.63285	9.7107	9.74869	10.002	9.81604	9.77784	9.84588	9.49307	9.79669	9.69882	8.8615	9.94139	9.51142	9.69391	9.24637	9.67177	9.74085	9.70603	9.80013
SEC31A	9.58835	9.98495	9.58833	9.91338	9.55031	9.24753	9.44795	9.51559	9.54014	9.8705	9.83664	9.17374	9.51862	9.62295	9.61178	9.798	9.8002	10.0358	9.901	10.128
ELAVL1	9.54105	9.64851	9.68032	9.77922	9.23561	9.37078	9.80483	9.5892	9.55755	9.90153	9.69168	9.7091	10.1158	9.68283	9.75046	9.83326	9.66508	9.82568	9.78009	9.50678
UBE2E1	10.1177	9.72517	9.63833	9.78003	9.80001	9.86693	9.85564	9.43363	9.50404	10.0011	9.73374	9.52147	9.66218	9.45408	9.68481	9.5728	9.30276	9.63929	9.66407	9.59083
COX7B	9.87409	10.2573	9.4044	9.41557	9.91154	9.85275	9.52581	9.50831	9.42926	10.0298	9.73213	9.55517	9.69816	9.74373	9.48426	9.47193	9.61278	9.57926	9.6823	9.77463
AGPAT5	9.78386	9.367	9.05832	10.338	8.59994	9.68318	9.58895	9.30403	9.54742	10.059	9.8407	10.2553	9.66021	9.72136	9.81409	10.2328	9.51877	9.68288	9.66254	9.79713
MBD2	9.63309	9.33453	9.27004	9.67944	9.83806	9.73457	9.64067	9.2521	9.64893	9.73273	9.95346	9.1674	9.79	9.9067	9.50791	9.71146	9.73147	10.1259	10.0353	9.77281
ADPGK	9.62919	9.60903	9.58683	9.63067	9.42445	9.55746	9.49358	9.55622	9.70451	9.69429	9.67187	9.76708	9.96946	9.68866	9.73842	9.97415	9.65227	9.68915	9.71899	9.64102
LAMTOR5	9.92138	9.61284	9.74067	9.57877	9.94071	9.715	9.88105	9.66345	10.0338	10.0253	9.50815	9.9192	9.65114	9.47205	9.39583	9.69771	9.40969	9.43163	9.58306	9.20111
ATP5MC3	10.0534	10.1685	9.43652	9.68032	9.75512	9.9313	9.47041	9.27817	9.32199	9.97453	9.56665	9.2418	9.68642	9.58943	9.49922	9.58937	9.77296	9.88343	9.58135	9.84241
CCNG2	9.61642	9.67443	9.14256	9.84572	9.57946	9.68107	9.72801	9.2852	9.88423	9.95102	9.94884	9.77223	9.55496	9.68881	9.53564	9.81504	9.34402	9.83119	9.86056	9.52682
TLE5	9.90544	9.44295	9.69414	9.80804	9.76282	9.68923	9.90218	9.81222	9.7581	10.1332	9.69328	8.1354	9.41828	9.46677	9.48892	9.14903	9.69934	9.94333	9.96218	10.3685
MARCKS	9.82495	10.0404	9.04752	9.87788	10.1081	9.71958	9.80338	9.25303	9.98767	9.58769	10.3384	8.68388	9.45714	9.87227	9.26792	9.82785	9.72342	9.46787	10.0564	9.27466
TMED2	9.71725	10.0834	9.44178	9.50968	9.59666	9.89645	9.68082	9.67664	9.03374	9.61754	9.72361	10.07	9.80323	9.3575	9.66879	9.4745	9.48778	9.88528	9.69219	9.78457
PITPNB	9.61854	9.4726	9.56992	9.6917	9.23455	9.67243	9.28304	9.72981	9.41117	9.75342	9.71276	9.98865	9.91336	9.69272	9.74367	9.89606	9.66741	9.6108	9.75533	9.77406
HBP1	9.57307	9.13905	9.81848	9.70776	9.51372	9.64312	9.31857	9.68551	9.37705	9.67994	9.50782	10.3168	9.71567	9.70562	9.97317	9.95391	9.55533	9.65315	9.56677	9.77197
S100A4	9.22998	9.41559	9.71726	9.49108	11.5937	9.728	9.53727	11.0812	8.68414	9.44089	9.79692	7.95025	9.88968	9.57699	10.0402	9.20863	9.56731	9.55133	9.67743	9.99037
UBA2	9.6617	9.82296	9.22743	10.0963	9.59772	9.81853	9.47628	9.43119	9.6081	9.97924	9.70163	9.78153	9.36715	9.55326	9.60451	9.64469	9.52376	9.73251	9.8491	9.65189
ARPP19	9.7226	9.50279	9.56662	9.83177	9.55311	9.66227	9.72125	9.18752	9.54571	9.68325	9.66265	9.82489	9.91418	9.5623	9.39216	9.58185	9.61	9.86227	10.0393	9.68006
RNF44	9.57147	9.27355	9.76126	9.86586	9.5649	9.42099	9.58225	9.6955	9.73934	9.83409	9.62996	9.26513	9.91599	9.52346	9.75744	9.8901	9.59317	9.67008	9.67876	9.8711
SATB1	10.0328	9.17985	9.63572	9.50899	9.40939	9.49357	9.64826	9.555	9.62391	10.1913	9.97012	9.58287	9.37092	9.7889	9.96375	9.96432	9.23325	9.70813	9.55835	9.61678
EHD1	9.45162	9.69177	9.75726	10.2304	9.17318	9.44754	9.73661	9.84656	9.65189	9.92885	9.67396	9.24124	9.60112	9.82488	9.5536	9.49546	9.53321	9.75145	9.78775	9.6452
SORBS1	9.7109	9.77194	9.57081	9.66683	9.79498	9.74145	9.62749	9.66955	9.87568	9.66792	9.61107	9.52015	9.56715	9.70732	9.58483	9.60798	9.59639	9.46355	9.61107	9.6451
ZC3H15	10.0828	9.36197	9.74696	9.62815	9.61393	9.35199	9.70392	9.30075	9.83204	10.2878	9.53201	9.57613	9.45117	9.80869	9.56522	9.50105	9.74406	9.75068	9.59325	9.56822
TGFBR2	9.65943	9.1098	9.56716	10.0237	9.20517	9.20945	9.51369	9.4396	9.87047	9.92914	9.86824	9.71346	10.0456	9.44605	9.55564	9.84994	9.73392	9.63485	9.89799	9.71779
PPP1R11	9.89508	9.43976	9.78907	9.64647	9.66357	9.78539	9.50232	9.695	9.33214	9.84975	9.49285	8.93483	9.96387	9.60546	9.70447	9.64027	9.92622	9.67025	9.75737	9.69378
ABI1	9.66392	9.43575	9.4666	9.768	9.44142	10.0413	9.64126	9.45033	9.41376	9.89175	9.90557	9.7472	9.38797	9.45353	9.0794	10.1041	9.60361	9.75893	9.76496	9.91965
OGA	9.31091	9.81412	9.68024	9.89166	8.85511	8.69124	9.48525	9.13896	9.34044	9.69103	10.0201	10.5543	9.91086	9.75309	9.64839	10.0879	9.67228	9.75942	9.86017	9.74869
CHKB	9.72485	9.49982	9.58611	10.1237	9.6313	9.55848	9.39701	9.44149	9.5809	9.83765	9.64138	8.99354	9.61103	9.54936	9.69786	9.67635	10.0283	9.62521	9.71967	9.93953
IKZF1	9.21697	9.37893	9.10946	9.65223	9.06325	9.30148	9.24642	9.58203	9.74664	9.86548	9.87077	9.49268	9.8914	10.0997	9.83605	9.65436	10.0299	9.83404	10.2101	9.77308
GGA2	9.12748	9.57101	9.5445	9.85916	9.18695	9.45474	9.64267	9.38522	9.80092	9.96282	9.75778	9.37367	9.85931	9.69026	9.57789	9.82266	9.93747	9.67302	9.81217	9.7919
LSM7	9.86603	9.45233	9.71294	9.60351	9.23379	9.30607	9.68211	9.4491	9.36701	10.0081	9.8023	9.37022	9.99736	9.74843	9.76625	9.87559	9.68432	9.60602	9.74306	9.54479
GUSBP11	9.69801	10.1488	9.38831	9.68356	9.54643	10.0841	9.50765	9.48183	9.4246	9.40456	9.57629	9.04609	9.35614	9.96735	9.23671	9.48431	9.84027	10.1975	9.53542	10.1851
POLR2G	9.62214	9.55863	9.39928	9.57535	9.5727	9.62466	9.62822	9.43346	9.87032	9.59602	9.7919	9.50224	9.55182	9.66991	9.47654	9.9771	9.66134	9.75102	9.90166	9.59669
RAP1A	9.66928	9.83275	9.43774	9.47668	10.046	9.9913	9.73673	9.53725	9.71764	9.50541	9.62594	9.46106	9.40669	9.70253	9.28223	9.61956	9.50306	9.89884	9.70427	9.58581
SYK	9.24979	9.57003	9.38448	9.92902	8.83612	9.22779	9.20214	9.0926	10.2036	10.2665	9.96648	8.88924	9.65349	9.8832	9.47366	9.78094	10.0403	9.99775	10.2747	9.81752
NARS1	9.50558	9.58987	9.45363	9.91876	9.655	9.7199	9.53496	9.63381	9.40998	9.55632	9.67883	10.2361	9.49031	9.59766	9.57755	9.69414	9.55942	9.74668	9.77244	9.37614
TOMM20	9.90627	9.2524	9.46146	10.0707	9.8987	9.71057	9.60971	9.43481	9.55848	9.99727	9.62301	9.28228	9.37432	9.44785	9.66401	9.7045	9.36747	9.64346	9.86585	9.73784
PIP4K2A	9.65228	9.47947	9.42275	9.68239	9.59512	9.27065	9.69313	9.47407	9.99696	9.6859	9.62063	9.37133	9.87553	9.49881	9.77485	9.35012	10.0003	9.68846	9.92597	9.53871
ANXA6	8.99245	9.775	9.3456	9.54075	8.69482	9.31242	9.60912	9.15593	9.32012	10.1627	10.0386	8.43374	10.1378	10.1488	9.55589	9.58462	10.2818	10.2562	9.89107	10.3213
LBH	9.56869	9.21375	9.68502	9.38737	9.28389	9.5725	9.6785	9.64664	9.60533	9.63008	9.8294	9.27254	10.0058	9.65422	9.39445	9.35021	10.0497	9.83758	10.0728	9.79811
RNPS1	9.74245	9.47473	9.6064	9.61556	9.50154	9.58715	9.54959	9.53305	9.55376	9.92623	9.74991	9.17229	9.54841	9.62974	9.71905	9.67764	9.6911	9.68585	9.78731	9.70351
RPS27L	9.87464	9.90641	9.82955	9.60934	9.95558	10.007	9.67321	9.6266	9.60022	9.82588	9.30129	9.3071	9.14955	9.33733	9.60818	9.47361	9.46883	9.65224	9.61033	9.59026
GOLGA8N	9.70636	9.61344	9.48977	9.82731	10.097	9.60235	9.5945	9.70298	9.98483	9.74268	9.58971	9.69826	9.18722	9.51751	9.53555	9.55413	9.51751	9.47696	9.56557	9.35938
CNOT7	9.31125	9.36952	9.16668	9.79853	9.11919	9.24103	9.09265	8.98629	9.69315	9.83655	9.85575	9.80276	9.98131	9.82207	9.98101	9.73777	9.68736	9.90384	9.98715	9.90575
SYNRG	9.68706	9.25401	9.41456	9.43325	9.28933	9.62282	9.54328	9.09682	9.57151	9.68561	9.72492	10.3036	9.72985	9.6546	9.82627	10.0407	9.42464	9.52485	9.76807	9.68325
PSMD4	9.87859	9.32459	9.8268	9.52209	9.77782	9.72608	9.77373	9.71651	9.4322	9.68959	9.7335	9.31832	9.70618	9.53541	9.53607	9.62066	9.56405	9.49339	9.6068	9.49113
RFX5	9.35073	9.58324	9.58247	9.63046	8.93121	9.37995	9.50181	9.11712	9.38366	9.71067	9.82998	9.92169	9.8209	9.72104	9.6884	9.76693	9.9971	9.82836	9.94415	9.57125
SRRT	9.57648	9.59867	9.00676	9.94814	9.17235	9.47491	9.52004	9.55809	9.53466	9.92606	9.79204	9.38125	9.57863	9.78967	9.48143	10.0007	9.66302	9.61001	9.77989	9.85537
SPSB3	9.6794	9.43634	9.57297	9.67907	9.61321	9.44318	9.39191	9.44015	9.47612	9.78087	9.71851	9.56448	9.91197	9.54632	9.44067	9.73013	9.61353	9.72935	9.74283	9.70862
TREX1	9.6903	9.38894	9.6204	9.49904	9.64029	9.74707	9.69809	9.76101	9.59541	9.66356	9.57766	8.97403	9.74903	9.67975	9.78193	9.63372	9.52298	9.51727	9.73748	9.62804
AHNAK	9.68961	9.9677	10.0924	10.0062	10.0051	9.85993	9.9037	9.7316	9.86863	9.58324	9.64075	9.32732	8.84169	9.55308	9.33591	8.98574	9.44295	9.65139	9.24984	9.31134
CDC40	9.60276	9.55195	9.46083	9.88516	9.31556	9.26137	9.36688	9.30244	9.61893	9.59956	9.57605	10.3209	9.6398	9.55326	9.78312	9.88282	9.48971	9.68073	9.75259	9.38224
FGR	9.69994	9.56719	9.84828	9.63559	10.1311	9.37751	9.61881	10.0186	9.695	9.7231	9.57563	8.93741	9.84627	9.63688	9.5834	8.84507	9.87774	9.56147	9.9861	8.85348
TMEM59	9.72849	9.51481	9.39264	9.47506	9.73613	9.64616	9.59535	9.35685	9.38752	9.52281	9.65071	10.4617	9.55597	9.62827	9.47623	9.63935	9.39507	9.60222	9.61887	9.60198
SDHA	9.69612	9.50382	9.58226	9.88831	9.56545	9.80494	9.6354	9.52268	9.51399	9.67589	9.5445	9.29347	9.58318	9.59713	9.75687	9.70472	9.53146	9.48398	9.56033	9.50482
HLA-F-AS1	9.72993	9.75762	9.64837	9.65164	9.89237	9.84014	10.0743	9.67861	10.08	9.64118	9.57228	9.3079	9.51864	9.27316	9.31206	9.48061	9.38755	9.26613	9.44911	9.14685
VPS51	9.17017	9.58546	9.16444	9.76508	9.14091	9.24245	9.47643	9.59463	9.74531	9.78046	10.0943	8.0604	9.90461	9.88364	9.77995	9.59513	9.86023	9.88991	10.0347	9.88445
MAPRE2	9.72474	9.40456	9.54231	9.43271	9.62032	9.57022	9.80749	9.71507	9.78755	9.67862	9.52281	9.58893	9.41507	9.43029	9.71794	9.66634	9.4017	9.52422	9.60377	9.43511
OSBPL10	9.41594	9.73997	9.80723	9.89983	9.03568	9.56498	9.80793	8.79376	10.1486	9.83332	9.63108	9.12013	9.51806	9.73383	9.26812	9.28622	9.67052	9.7351	10.0085	9.56579
CDV3	9.62842	9.66289	8.9692	9.84297	9.50526	9.47766	9.34068	9.39331	9.56934	9.82888	9.72165	9.80248	9.37068	9.80179	9.23912	9.71351	9.53224	9.65577	9.82088	9.69729
BLK	9.28547	9.63853	9.27397	9.98123	8.95025	9.42199	9.39845	9.14556	9.79816	9.6893	9.82811	7.824	10.0025	9.93798	10.2142	9.43706	10.2312	9.80647	9.76821	9.83472
SINHCAF	9.331	9.39438	9.2361	9.89805	9.20048	9.50037	9.47381	9.34129	9.79626	9.65447	9.82464	9.37884	9.66779	9.65811	9.39359	9.54708	9.86074	9.74378	9.71397	9.85006
CNDP2	9.8792	9.5097	8.94002	9.93244	9.09167	9.90697	9.69262	9.32867	9.07988	9.77081	9.56953	9.90028	9.53476	9.47059	9.72244	9.9393	9.10928	9.57534	10.0647	9.44093
S100A6	9.43133	9.5328	9.46799	9.72278	10.2494	9.48437	9.44747	10.3147	9.44099	9.55634	9.6886	8.07278	9.86205	9.57474	9.81617	9.08018	9.61788	9.61555	9.6055	9.85642
ZNF266	9.67343	9.23476	9.5654	10.3317	9.50115	9.04967	9.0838	9.74447	10.0818	10.5181	9.1257	8.94919	9.44688	9.9259	8.85085	10.1477	9.62338	9.48478	9.67456	9.40568
RBBP7	9.69353	9.54677	9.53794	9.6215	9.28982	9.2297	9.65936	9.31017	9.44415	9.7703	9.66945	9.90452	9.64581	9.63436	9.74269	9.78602	9.37858	9.42745	9.50787	9.58912
NSUN5P1	9.81852	9.3648	9.71146	10.1321	9.47428	9.63814	9.65977	9.70247	9.59788	9.6998	9.39783	9.27014	9.42267	9.56365	9.69984	9.47644	9.49565	9.33419	9.39763	9.52816
PMPCB	9.49683	9.32818	9.38429	9.39856	9.5794	9.56528	9.51369	9.32639	9.43003	9.48907	9.67261	10.1018	9.53437	9.75821	9.51606	9.92141	9.52409	9.73142	9.7472	9.32349
ARHGAP25	9.62499	9.30085	9.75784	9.89716	9.55296	9.53543	9.38369	9.57629	9.71015	9.57365	9.46891	9.09228	9.75886	9.51744	9.81108	9.27666	9.81444	9.49429	9.72516	9.46543
CHMP1B	9.6865	9.05078	9.66446	9.38738	9.35476	9.59032	9.75223	9.87555	9.42649	9.68991	9.53265	9.43874	9.61847	9.62256	9.60233	9.51473	9.68084	9.52297	9.56686	9.72978
NR3C1	9.17558	9.50064	9.10091	9.796	9.02265	8.87708	9.04852	9.2996	9.6823	10.0711	10.1281	9.71604	9.64129	9.94423	9.55901	10.2005	9.37041	9.68407	9.61551	9.87329
ADK	9.68283	8.99533	9.53877	9.44956	9.14751	9.79382	9.62074	9.16881	9.17171	9.90087	9.44295	9.92207	9.74373	9.47341	9.8665	9.84295	9.47258	9.70167	9.72885	9.6241
GTF2H3	9.69376	9.5222	9.79017	9.89756	9.67877	9.51367	9.81783	9.48949	9.80179	9.63568	9.36447	9.17653	9.28846	9.68859	9.82183	9.36997	9.44154	9.26701	9.53687	9.48789
ATP5PF	9.87336	10.2753	9.21171	9.79604	9.85316	9.63068	9.61436	9.51419	9.31788	9.85491	9.50174	9.29241	9.53541	9.38117	9.15152	9.17264	9.30519	9.77051	9.67145	9.55108
CLEC2B	10.0655	9.45658	9.8796	8.99198	9.76592	9.69006	9.62656	9.96022	9.31098	9.65179	9.47764	9.9151	9.52909	9.34571	9.84793	9.72332	9.00489	9.44773	9.33421	9.21732
CYCS	9.85069	10.3658	9.11749	9.38926	9.57231	10.0518	9.55386	9.20833	9.71372	9.66387	9.42328	9.35442	9.32219	9.46113	9.15855	9.2443	9.53913	9.83566	9.59652	9.75088
MARCKSL1	9.28238	9.24465	9.4973	9.08457	9.38224	9.7224	9.50252	9.06767	9.12329	9.40338	10.0333	8.8589	9.73132	9.84533	10.2108	9.7358	9.94529	9.72921	10.0055	9.75168
ANXA7	9.32926	9.38943	9.28808	9.56662	9.53904	9.42344	9.5122	9.48369	9.33118	9.52798	9.76661	9.66606	9.37552	9.76337	9.44794	9.72078	9.66699	9.62277	9.79933	9.92453
TACC1	9.68046	9.42861	9.46456	10.0386	9.77928	9.62402	9.56832	9.38258	9.70848	9.715	9.23183	9.40444	9.70998	9.73339	9.39478	9.38738	9.28941	9.52692	9.59844	9.47674
PPT1	9.29259	9.55183	9.32873	9.66328	10.3262	9.47356	9.38952	10.0399	9.45906	9.35255	9.58772	9.47762	9.30776	9.60366	9.65419	9.90277	9.37483	9.47025	9.64165	9.24453
SPCS3	9.44306	9.78766	9.30705	9.57376	9.59873	9.79	9.42893	9.5613	9.26435	9.37778	9.60231	9.2594	9.57408	9.65947	9.6767	9.69223	9.44405	9.66871	9.6176	9.78223
ARMCX6	9.64793	9.43786	9.59462	9.86754	9.36594	9.70281	9.33412	9.39474	9.45118	9.79077	9.58064	9.57438	9.46981	9.5417	9.66131	9.72932	9.29231	9.64063	9.49558	9.4708
POLR2B	9.32639	9.47612	9.44852	9.55208	9.24471	9.12881	9.55452	9.39477	9.62601	9.82688	9.6177	10.2725	9.40724	9.61954	9.59544	9.79568	9.55441	9.58653	9.71368	9.30228
EPS15	9.58692	9.65671	9.29111	10.0927	9.42176	9.79496	9.16584	8.97799	9.33441	9.81948	9.61548	9.62941	9.52035	9.30988	9.09426	9.70953	9.62175	9.73405	9.87471	9.78096
PDHB	9.7048	9.76903	9.67659	9.69465	9.76408	9.82337	9.49492	9.43882	9.19887	9.82358	9.17486	9.61679	9.63723	9.46781	9.81459	9.53657	9.07763	9.53358	9.54868	9.2206
IFNGR1	9.98908	9.37438	9.77684	9.62757	9.99284	9.42739	9.63491	9.84391	9.46267	9.68578	9.40836	9.67474	9.8168	9.32043	9.57441	9.24215	9.27118	9.40377	9.48819	8.99851
CD82	9.04359	9.35942	9.57075	9.4595	8.97396	9.3346	9.50938	9.1458	9.3968	9.59408	9.93371	9.30709	9.70482	9.88811	9.73645	9.46936	9.98306	9.83269	9.98704	9.77875
CASP1	9.66289	9.43269	9.77137	9.48377	10.3628	9.07262	9.48335	9.97859	9.40216	9.40133	9.5802	10.1396	9.48302	9.25484	9.59364	9.63664	9.27801	9.40033	9.49941	9.06447
ATP6V1A	9.78451	9.53708	9.43025	9.39318	9.77873	9.39123	9.49396	9.65072	9.35594	9.60481	9.58751	10.0516	9.69336	9.56601	9.49511	9.38532	9.45793	9.69593	9.4561	9.11338
CTBP1	9.85413	9.78588	9.4764	9.73056	9.41525	9.19706	9.46793	9.40824	9.34596	10.0278	9.35629	8.94621	10.2623	9.67281	8.93952	9.59145	9.66498	9.50325	9.76049	9.51471
CYBB	8.85653	8.9081	9.05353	8.78744	8.85416	8.46366	9.02932	9.14985	9.4005	9.54072	10.0642	9.67168	10.6189	10.0803	10.1085	10.0107	10.0163	10.2407	10.0921	9.96142
CD99	9.56029	9.78161	9.54907	9.67057	9.79201	9.62379	9.587	9.84561	9.55382	9.50928	9.445	8.83747	9.15321	9.46254	9.73155	9.14686	9.63269	9.87554	9.59017	9.47871
DICER1	9.92607	9.54539	9.37859	9.79794	9.81457	9.97703	9.70358	9.66359	9.56626	9.71479	9.43762	10.098	8.85049	9.56149	8.9887	9.39373	8.98935	9.52522	9.61805	9.27347
XBP1	9.74784	11.4776	8.87199	9.57812	9.845	10.6824	9.1028	9.5194	8.39943	9.22642	9.18081	9.29239	8.81959	9.72849	9.34014	9.08822	9.17037	10.1838	9.04967	10.4926
JADE2	9.48291	9.35499	9.51365	9.83964	9.18842	9.48387	9.57496	9.28278	9.68148	9.61827	9.78723	9.3776	9.50379	9.61506	9.58897	9.7133	9.5468	9.46496	9.84935	9.30768
C19orf53	9.86964	9.58639	9.80925	9.58319	9.77703	9.81634	9.21554	9.63728	9.35588	9.71318	9.52587	8.48259	9.80387	9.29479	9.66968	9.47673	9.46853	9.51314	9.62851	9.52236
CCNC	9.60328	9.97682	8.89324	9.56276	9.22231	9.84061	9.0601	9.61194	9.24988	9.62301	9.59402	9.70459	9.21259	9.68587	9.29624	9.77175	9.45713	9.87615	9.62554	9.8642
RNF4	9.50006	9.68031	9.20455	9.86937	9.35109	9.47221	9.46092	9.38705	9.613	9.70138	9.71408	9.35972	9.34977	9.50829	9.59589	9.55337	9.47289	9.68418	9.63657	9.56354
MACROH2A1	9.63027	9.58675	9.46276	9.21621	9.91919	9.81716	9.69954	9.78679	9.3689	9.90331	9.44609	9.11695	9.57437	9.54421	9.57701	9.3703	9.41185	9.43424	9.35382	9.44881
RHOD	9.45818	9.41099	9.73556	9.14041	9.54314	9.58459	9.41483	9.62035	9.48713	9.4311	9.59681	9.25911	9.76746	9.71429	9.62647	9.62339	9.59037	9.50772	9.44959	9.70503
RSRC2	9.52011	9.55156	9.38498	9.87965	9.55133	9.50746	9.4716	9.24317	9.58988	9.68904	9.51013	9.74865	9.11543	9.61138	9.43478	9.51212	9.54049	9.58642	9.61394	9.45916
TMEM131	9.33657	9.61027	9.07768	10.147	8.94535	9.16565	9.16578	9.16194	9.86426	9.65041	9.81276	9.58507	9.60256	9.46153	9.67726	9.71406	9.46808	9.66205	9.72205	9.68371
ELOB	9.45658	9.52013	9.5632	9.35646	9.77599	9.56911	9.49782	9.45464	9.30424	9.55393	9.60492	9.38452	9.63201	9.47532	9.59677	9.60922	9.45984	9.58393	9.51828	9.5636
ATP5MF	9.64787	9.65791	9.51355	9.32035	9.65924	9.49651	9.44552	9.478	9.30538	9.84677	9.523	9.01521	9.60307	9.50835	9.42191	9.68612	9.5094	9.52048	9.5359	9.76854
SRSF6	9.76923	9.52029	8.75219	9.65993	9.36032	8.86624	9.41352	9.2663	9.86007	9.67046	9.90957	9.69054	9.54768	9.59013	9.2342	9.74342	9.56716	9.60587	9.8233	9.61267
KRCC1	9.55463	9.46164	9.37547	9.30544	9.38961	9.25838	9.74148	9.22143	9.50949	9.71105	9.64887	10.0388	9.88797	9.55812	9.39676	9.03288	9.48331	9.74912	9.61524	9.42931
QKI	9.6302	9.13955	8.9809	9.73502	9.69673	9.66348	9.52205	9.32807	9.82651	9.58359	9.61354	9.03834	9.62729	9.62996	9.38002	9.80271	9.47151	9.56387	9.68079	9.44313
COPS2	9.72724	9.68686	9.20301	9.73929	9.40863	9.67198	9.51999	9.2132	9.4216	9.56505	9.57794	9.97908	9.23503	9.54875	9.46873	9.46171	9.26717	9.69267	9.55915	9.39422
BANF1	9.66995	9.7154	9.4611	9.4674	9.48216	9.27718	9.68941	9.4043	9.37742	9.77205	9.63271	8.12077	9.51762	9.67371	9.60931	9.3581	9.93644	9.65767	9.63793	9.88038
CCNL1	9.64117	9.32761	9.58538	9.91718	9.58069	9.59947	9.48102	9.59791	9.66688	9.75785	9.17841	10.0258	9.10113	9.45062	9.41836	9.67737	9.29752	9.28593	9.48036	9.26219
TARDBP	9.33924	9.3578	9.20173	9.82753	9.08123	9.18368	9.35515	9.35469	9.29336	9.53833	9.64918	9.76756	9.88091	9.70994	9.37322	9.68494	9.673	9.67943	9.73224	9.63603
LGALS1	9.58941	10.0604	9.4569	9.12748	10.0672	9.86855	9.6472	9.8317	9.65511	8.86669	9.45809	9.10325	9.07845	9.84261	9.1131	8.78335	9.70608	9.78396	9.4064	9.86333
AIP	9.65271	9.27617	9.61049	9.51719	9.68158	9.51638	9.67781	9.56677	9.68811	9.62788	9.5191	8.75435	9.61453	9.54138	9.50358	9.34082	9.54549	9.41503	9.63226	9.62719
PPP6C	9.47899	9.42922	9.32675	9.40514	9.25853	9.54599	9.43744	9.37274	9.62789	9.68645	9.43876	9.98077	9.47307	9.51395	9.46274	9.57365	9.34939	9.69762	9.62283	9.61286
CCT3	9.96431	9.49143	9.55363	9.60561	9.49099	9.63951	9.76032	9.49663	9.44805	9.71109	9.5619	9.16812	9.55723	9.32095	9.38787	9.36434	9.52293	9.36083	9.54982	9.31787
DAPP1	9.52614	9.40818	9.66263	9.65661	9.60594	9.61385	9.33883	9.19291	9.50575	9.59225	9.59133	9.73838	9.53441	9.43722	9.69421	9.50489	9.18839	9.22285	9.83506	9.40847
TPI1	9.61673	9.77041	9.64061	9.46616	9.54772	9.61771	9.4379	9.63016	9.30236	9.52513	9.5099	8.86141	9.56287	9.52926	9.34992	9.37605	9.66376	9.69754	9.56715	9.5698
KTN1	9.48504	9.40216	8.86766	9.92456	9.46559	9.12175	8.82695	8.56507	9.48431	9.81631	9.81819	10.2428	9.37602	9.61432	9.5848	9.76102	9.44679	9.8032	9.89086	9.70229
PDIA6	9.60796	10.3128	9.41318	9.65123	9.33967	9.68555	9.33606	9.58304	8.89188	9.61891	9.44349	9.63026	9.17332	9.55523	9.24496	9.63753	9.176	9.87909	9.40854	9.56381
SNRPB2	9.80208	9.41378	9.43202	9.30662	9.79187	9.70897	9.58414	9.41187	9.50936	9.48548	9.45922	9.68466	9.73181	9.42511	9.37616	9.37765	9.26717	9.5855	9.44519	9.33651
PRKD2	9.60001	9.60571	9.26171	9.6857	8.98018	9.31322	9.45085	9.63035	9.55552	9.89186	9.54208	8.50144	9.73191	9.72074	9.40656	9.14877	9.72917	9.77649	9.68778	9.88859
SEC22B	10.2758	9.65957	10.1741	9.66126	10.4294	10.127	9.81176	9.95108	9.45274	9.53584	9.23847	9.65175	8.86682	9.1137	8.75839	9.10257	8.70944	9.43638	9.01754	9.13275
WSB1	9.52189	9.51664	9.17332	9.66982	10.1001	9.56328	9.65643	9.27655	9.58149	9.74031	9.66274	9.58884	9.14989	9.3661	9.10096	9.16799	9.58353	9.3471	9.89051	9.44236
NDUFB2	9.76372	9.74324	9.53158	9.49699	9.70392	9.58931	9.58841	9.31549	9.67478	9.77913	9.44246	8.97633	9.45752	9.40148	9.27967	9.55162	9.42292	9.46439	9.29622	9.56859
SCAF11	9.25511	9.47197	8.99768	9.65443	9.15866	9.28431	9.14699	9.05641	9.92339	9.41139	9.75173	9.1859	9.76866	9.65243	9.44282	9.42052	9.83791	9.79466	10.068	9.67824
KDM4B	9.94412	9.43993	9.50806	9.10077	10.1599	9.00535	9.46723	9.82249	9.96951	9.77382	9.43051	8.3885	9.9821	9.57797	9.41147	9.47119	9.31573	9.20591	9.33025	9.62369
PSIP1	9.21397	9.21114	8.7069	10.0368	8.94508	9.46251	9.35634	9.19906	9.78361	9.67806	9.96335	9.30061	8.98415	9.75888	9.66805	10.0442	9.50573	9.83233	9.91891	9.32951
TTC3	9.15504	9.2878	8.89481	9.82205	8.85556	8.93936	9.12115	9.23515	9.87966	9.62848	9.81823	9.67596	9.5151	9.81674	9.82832	9.774	9.70279	9.59789	9.76679	9.5727
ANKRD49	9.65903	9.26323	9.64347	9.69257	9.54919	9.4884	9.5106	9.56523	9.52224	9.61742	9.1713	10.3071	9.62456	9.40752	9.42226	9.2053	9.37776	9.43371	9.24461	9.1765
PEBP1	9.36804	9.89581	9.16491	9.88409	9.19722	9.49328	9.18985	9.01831	9.3723	9.43485	9.6996	9.02076	9.55719	9.69938	9.50272	9.56213	9.53758	9.8631	9.69973	9.65446
SMCHD1	9.06276	9.64936	9.32491	10.0937	8.60035	9.05516	9.033	9.49739	9.65586	9.58473	9.59588	10.4075	9.54117	9.31345	9.61739	9.70966	9.40548	9.58703	9.67081	9.35213
ARHGDIA	9.38124	9.77884	9.42465	9.66707	9.26473	9.29031	9.50595	9.62234	9.45899	9.49934	9.39629	9.03941	9.96905	9.22032	9.32022	8.69184	9.88009	9.69965	9.66209	9.95498
HIP1R	9.43876	9.33578	9.62136	9.39977	9.19784	9.2705	9.60721	9.53428	9.5003	9.69177	9.55895	9.08694	9.67852	9.42339	9.58725	9.28992	9.60976	9.54684	9.76747	9.57521
SGSM2	9.48071	9.47855	9.2879	9.569	9.57839	9.56184	9.546	9.53293	9.672	9.38109	9.48287	9.34555	9.2671	9.63332	9.4725	9.51081	9.5173	9.48553	9.4885	9.42277
COX5A	9.77948	10.2485	9.13424	9.34084	9.45718	9.52023	9.24849	9.1287	9.55676	9.80736	9.5312	8.89936	9.49003	9.57709	9.47917	9.13157	9.49023	9.68359	9.42567	9.75989
ATP6V0B	9.42962	9.63836	9.5554	9.51562	9.71165	9.48358	9.13511	9.4161	9.21928	9.71101	9.45616	9.26184	9.7379	9.49376	9.56383	9.47344	9.39459	9.43092	9.48601	9.56576
MICU2	9.52982	9.59018	9.19266	9.42772	9.36928	9.66044	9.61421	9.04217	9.30989	9.7958	9.57069	9.50071	9.41815	9.73377	9.59224	9.28272	9.37539	9.69007	9.5914	9.38398
SLA	9.55329	9.35001	9.91229	9.57245	9.68945	9.32918	9.54224	9.62996	9.53931	9.23467	9.61513	9.50566	9.5808	9.39563	9.21566	9.73752	9.16287	9.33279	9.38671	9.37516
SERINC1	9.54215	9.42139	9.17126	10.0695	9.71002	9.66351	9.62725	9.68022	9.66236	9.5886	9.43816	9.55213	9.18864	9.39409	9.45281	9.25819	9.06304	9.6523	9.48401	9.03023
MINK1	9.39473	9.18979	9.01387	10.013	9.34771	9.05292	9.24839	9.53221	9.74369	9.52062	9.75323	8.66697	9.6575	9.57965	9.78003	8.82482	9.94018	9.76928	9.68826	9.92164
DAD1	9.62162	9.58547	9.51891	9.65976	9.58407	9.72649	9.28577	9.3704	9.22963	9.61347	9.4847	9.29498	9.27625	9.34263	9.20059	9.3476	9.46294	9.76316	9.59478	9.63559
BIN1	9.47624	9.08317	9.93641	9.60943	9.34767	9.567	9.62839	9.48747	9.45699	9.46158	9.63244	8.87359	9.62081	9.3776	9.6875	9.41484	9.29975	9.54363	9.56846	9.50374
TES	9.64663	9.47201	9.20473	8.77053	9.57077	9.35976	9.19666	9.68993	9.67562	9.06066	9.64644	9.4707	9.66811	9.61876	9.24362	9.05745	9.72116	9.80556	9.74076	9.87617
POLD4	9.74243	9.18644	9.4674	9.58559	9.53349	9.6194	9.49438	9.28119	9.53566	9.56168	9.53732	8.65637	9.61774	9.53066	9.31222	9.7236	9.45104	9.42461	9.4974	9.73292
PGF	9.49985	9.55387	9.47433	9.63075	9.60766	9.36455	9.55382	9.05882	9.93692	9.45475	9.46479	9.27408	8.99735	9.75879	9.76462	9.27786	9.51472	9.42814	9.40945	9.43236
TRIM38	9.33251	9.19902	9.45405	9.35362	8.98865	9.25377	9.26274	9.16932	9.65327	9.87433	9.57684	9.70984	9.32236	9.70965	9.25494	9.7012	9.64995	9.62899	9.63889	9.70396
SNX10	9.65086	9.50038	9.47942	9.50586	9.21298	9.71576	9.58545	9.58824	9.2952	10.0216	9.40455	9.98697	9.47658	9.0745	9.14442	9.97775	8.85995	9.15051	9.50687	9.28487
CLK1	9.77857	8.96332	9.32804	9.9381	9.75771	9.50284	9.20095	8.9585	9.65052	10.0381	8.91434	9.77275	9.43063	9.40386	9.58965	9.87914	8.87671	9.72521	9.10167	9.56586
S1PR1	9.43829	9.47486	9.40469	9.51054	9.26602	9.57903	9.38858	9.34178	9.8517	9.6282	9.40679	9.24877	9.54874	9.44413	9.32817	9.4601	9.39053	9.66217	9.50465	9.47374
SERTAD2	9.66351	9.16177	9.4847	10.0089	8.91102	8.73317	9.3021	9.18158	9.68467	10.018	9.28773	9.94178	9.54815	9.61603	9.60745	9.52582	9.2326	9.61057	9.45402	9.37454
REEP5	9.53249	9.84802	9.40596	9.33053	9.40544	9.65029	9.53502	9.45104	9.40573	9.75255	9.40421	8.96854	9.33534	9.56957	9.47268	9.37246	9.51642	9.62308	9.34593	9.41866
PDIA3	9.21324	9.85182	9.16803	9.54949	8.95809	9.73708	9.59491	9.69926	9.33339	9.54135	9.55698	8.96013	9.30523	9.49231	9.63228	9.35107	9.23651	9.86008	9.59944	9.67641
ITPR1	9.6618	9.23829	9.27268	9.76599	8.76806	9.35684	9.46999	9.15689	9.38911	9.88998	9.80346	9.73183	9.8697	9.44346	9.40165	9.67743	8.92031	9.36967	9.63318	9.49144
QRSL1	9.65511	9.29005	9.34986	9.83812	9.16763	9.50792	9.60131	9.07594	9.27618	9.80433	9.52365	9.78018	9.21348	9.35659	9.33076	9.95082	9.19982	9.39118	9.51813	9.47871
HNRNPM	9.38349	9.43617	9.30997	9.9909	9.14276	9.63613	9.65484	9.45583	9.26167	9.75485	9.70165	8.80196	9.34159	9.60841	9.43229	9.54854	9.46796	9.35858	9.60851	9.41285
CMPK1	9.36548	9.51107	9.14239	9.76367	9.04178	9.19097	9.37197	9.35067	9.52137	9.84913	9.87149	8.92834	9.97274	9.43884	8.95288	9.3702	9.72979	9.64032	9.84916	9.42293
FLI1	8.81922	9.18958	9.29871	9.26581	8.87523	9.26338	9.40071	9.31547	9.01994	9.76478	10.1064	9.26956	9.58608	9.50825	9.62111	9.53451	9.76488	9.97465	9.80063	9.90231
RAB3GAP1	9.71575	9.36197	9.12318	9.69261	9.51388	9.68657	9.60144	9.50906	9.38985	9.30944	9.65307	9.40074	9.25036	9.58705	9.33032	9.55481	9.3606	9.38763	9.37677	9.47604
ZNF160	9.64218	9.54778	9.64395	9.74897	9.76833	9.50612	9.68	9.29332	9.91244	9.58382	9.4329	9.21074	9.02542	9.55843	9.3793	9.43221	9.11893	9.14789	9.28597	9.32881
NDUFAB1	9.72272	9.6588	9.20158	9.08935	9.25784	9.42834	9.43628	9.23367	9.30654	9.66439	9.68695	9.06942	9.48792	9.6433	9.24351	9.50167	9.68855	9.5704	9.75642	9.53228
SPG11	9.30281	9.46034	8.72235	9.47943	9.01414	9.04497	9.20577	9.00805	9.71358	9.77571	9.72339	9.5286	9.49978	9.70665	9.70852	9.74184	9.6008	9.55414	9.73831	9.61816
ADD1	9.27765	9.32158	9.11545	9.44766	8.89325	9.20129	9.37523	9.34601	9.50022	9.5592	9.70286	8.424	9.62154	9.72518	9.54071	9.44521	9.89746	9.80687	9.8327	10.1049
SF3B5	9.7873	9.79093	9.72352	9.68117	9.69699	9.57192	9.60888	9.61082	9.08707	9.78431	9.43527	9.66559	9.09119	9.29128	9.14605	9.22403	9.03936	9.37629	9.41816	9.10872
NUP88	9.55247	9.45649	9.77391	9.76679	8.89842	9.48283	9.63378	8.94685	9.33127	9.7158	9.58056	9.29503	9.55532	9.33874	9.74559	9.72933	9.06363	9.40063	9.39717	9.41275
SHOC2	9.24617	9.23294	9.16567	9.23572	8.90601	9.1613	9.30368	9.45272	9.24358	9.69522	9.75979	10.1811	9.68256	9.58266	9.38846	9.68827	9.51889	9.48811	9.88307	9.17394
PPP3CA	9.81273	9.35196	9.55257	9.59573	9.2339	9.46373	9.50029	9.04226	9.41483	9.76491	9.43101	9.35985	9.364	9.43703	9.27651	9.37922	9.52709	9.44284	9.65823	9.35965
EIF1AX	9.9475	9.78942	8.87546	9.65026	9.74047	9.524	9.18779	9.07521	9.53292	9.72048	9.66023	9.20974	8.70684	9.5322	9.44559	9.66863	9.25933	9.49461	9.66571	9.23403
CYB5R3	9.63723	9.38031	9.18482	9.49525	9.43414	9.57219	9.3865	9.34894	9.45867	9.64885	9.49682	9.35139	9.40856	9.56105	9.43441	9.38203	9.42785	9.44614	9.39671	9.46352
UBE2J1	9.07877	10.2643	8.22151	10.3864	7.87073	9.60032	9.17679	9.71619	10.1075	9.34732	9.40239	9.447	9.89278	9.29575	8.97591	9.01602	9.41643	10.4608	9.3803	9.8535
NDUFC2	9.70901	9.70169	9.55195	9.06543	9.6823	9.49819	9.49886	9.26411	9.32696	9.66518	9.53848	9.74394	9.675	9.40326	9.07115	9.41168	9.27897	9.53693	9.20389	9.05018
SORL1	9.31414	8.99691	8.93718	9.14085	9.18849	8.89476	9.22553	9.65384	9.51182	9.32293	9.88926	9.71454	9.94534	9.70361	9.99273	9.96721	9.31056	9.25152	9.43918	9.46821
IGHG1	9.34418	9.89702	9.56763	8.98962	8.89944	9.56264	9.52057	9.26542	9.19611	9.2672	9.66777	8.50092	9.13651	9.80886	8.93334	9.33305	9.98703	10.0873	9.43867	10.4619
CELF1	9.93522	9.49639	9.67849	9.8383	9.87481	9.63041	9.67849	9.49823	9.64624	9.78146	9.36922	9.15578	9.00596	9.33083	8.72476	9.45111	8.83075	9.29089	9.44275	9.17462
USP34	9.28037	9.53482	9.29266	9.51291	9.35337	9.39144	9.70651	9.34304	9.61188	9.44771	9.59246	9.22572	9.1809	9.60599	9.33222	9.40988	9.57541	9.47449	9.52583	9.41898
SNX17	9.22618	9.36245	9.53687	9.4815	9.22998	9.2778	9.46121	9.5079	9.01687	9.76658	9.53636	9.21633	9.60224	9.4494	9.6326	9.45531	9.44625	9.45057	9.73178	9.39719
ADA2	9.17581	9.44212	9.1688	9.51965	9.52388	9.30521	9.40998	10.0359	9.65119	8.92923	9.56725	8.48447	9.45884	9.54104	9.66933	9.3313	9.42127	9.91873	9.47164	9.74838
SPAG7	9.77047	9.52601	9.60664	9.51362	9.65131	9.74477	9.57462	9.58804	9.39075	9.60966	9.39241	8.80969	9.41992	9.3441	9.4399	9.12352	9.29535	9.25474	9.41911	9.2911
TRAPPC8	9.3655	9.19819	9.1793	9.51913	9.06524	9.09472	9.09483	9.32463	9.55633	9.77512	9.48492	9.79884	9.47138	9.49699	9.69254	9.97185	9.30604	9.55502	9.50201	9.28647
TBCB	9.59871	9.06849	9.5552	9.4877	9.56024	9.59099	9.24811	9.35503	8.85797	9.66771	9.47184	8.94951	9.59585	9.37144	9.47296	9.49492	9.69977	9.50721	9.51065	9.63521
PRPF40A	9.59627	9.39706	9.21973	9.69284	9.65176	9.65344	9.55936	9.28763	9.43363	9.5011	9.41268	8.97177	8.93171	9.47511	9.55151	9.2108	9.69607	9.46101	9.45654	9.53035
STAT1	9.48638	9.56688	9.04762	9.96213	9.33245	8.92198	8.63714	9.86741	9.46193	9.63131	9.13558	10.058	9.79883	9.1108	9.72141	9.1493	9.12805	9.55986	9.82451	9.2791
CSNK1A1	9.32283	9.25514	8.69281	9.35388	9.26137	9.35472	9.17374	9.33205	9.32166	9.39757	9.83172	9.40412	9.62706	9.58346	9.42315	9.5627	9.73314	9.64199	9.84817	9.54208
SUSD6	9.66998	9.13992	9.54409	9.65288	9.25766	9.01532	9.57402	9.37269	9.81473	9.67326	9.50117	9.50827	9.45553	9.22761	9.42961	9.223	9.29683	9.34596	9.57349	9.36966
SRP72	9.5821	9.58454	9.26548	9.44703	9.16024	9.43631	9.37836	9.25283	9.06869	9.50684	9.52368	9.70611	9.34722	9.27526	9.29834	9.68427	9.35566	9.64098	9.46297	9.65417
ARHGEF2	9.55965	9.33682	9.47523	9.36863	9.36235	9.39016	9.50698	9.07235	9.3295	9.68461	9.51876	8.92084	9.40459	9.37657	9.49557	9.21177	9.69453	9.61198	9.49962	9.74492
CYTH1	9.3515	9.24615	9.27278	9.8276	9.16761	9.03407	9.44518	9.25507	9.4529	9.54748	9.68457	9.31999	9.47114	9.57688	9.48571	9.1303	9.63433	9.46443	9.83225	9.35697
TSPYL1	9.35106	9.57141	9.17538	9.66987	9.55281	9.36306	9.73248	8.70025	9.87091	9.55669	9.88422	8.79224	9.32057	9.5482	8.91588	9.39532	9.45056	9.5562	9.98698	9.15481
NAGK	9.64757	9.49565	9.6001	9.89022	10.05	9.76027	9.19887	9.81656	9.16254	8.7773	9.21736	8.60733	8.89664	9.32717	9.37799	9.63483	9.43859	9.47163	9.562	9.5914
KAT6A	9.05022	9.25705	8.72382	9.64801	8.72909	9.11148	9.28739	8.94976	9.6342	9.65929	9.83095	9.59358	9.77768	9.63946	9.83928	9.5078	9.70775	9.36565	9.71686	9.46354
BCL2	9.70103	9.08669	9.63711	10.9	9.67192	9.21602	9.33937	8.56783	9.34685	9.00388	9.64728	9.57359	9.4385	8.9568	9.16852	9.38846	9.46221	9.32014	9.79637	9.26788
IGLV3-10	9.05409	9.77456	9.63873	8.74179	9.23276	10.5087	9.5275	8.80151	8.44883	9.36629	9.64804	8.58698	9.28257	9.83703	9.17718	9.45678	9.49043	10.1623	9.29572	10.4386
POLR1D	9.75918	9.27763	9.30359	9.31963	9.81755	8.92525	9.54271	9.77404	8.98725	10.2755	9.42712	8.99712	9.41961	9.19918	9.16439	9.5448	9.23808	9.7048	9.52466	9.26532
ANKRD10-IT1	9.03962	9.37226	9.3935	9.36513	9.96532	9.64314	9.45454	9.51244	9.27469	9.13203	9.61111	9.70896	9.18557	9.47753	9.59975	9.58417	9.5338	9.25777	9.27335	9.08062
SYNE3	9.66439	9.13388	9.03183	9.69124	9.40626	9.19281	9.64606	9.09635	9.65468	9.56401	9.5937	9.3726	9.3764	9.53212	9.66447	9.20337	9.13061	9.7322	9.36111	9.32591
MGAT5	9.80028	9.0571	9.4432	9.79786	9.24719	9.43621	9.06345	9.35382	9.67243	9.7149	9.25016	9.46079	9.64042	9.11533	9.93842	9.68407	9.03849	9.26173	9.19879	9.17772
KIF5B	9.68738	9.10842	9.67113	9.58354	9.76356	9.6512	9.353	9.35442	9.34603	9.60964	9.50909	9.42079	9.03546	9.38986	9.30781	9.3468	9.25044	9.37537	9.32058	9.26199
TOP2B	9.24223	9.45463	8.48442	9.35563	9.00379	9.28723	9.36024	9.39835	9.71331	9.70431	9.66976	9.68964	9.31581	9.58524	9.48003	9.79893	9.12296	9.66565	9.52471	9.47968
CUL3	9.35718	9.23382	8.79158	9.69432	8.71091	9.12013	9.22313	9.33755	9.02079	9.66572	9.89547	9.55293	9.54888	9.57111	9.66216	9.8176	9.33868	9.6006	9.67171	9.49097
BLCAP	9.58147	9.22878	9.51522	9.51894	9.03776	9.18782	9.7923	9.45095	9.48505	9.74053	9.52968	8.91734	9.63277	9.40704	9.5602	9.19771	9.13149	9.53308	9.58956	9.23929
LYL1	9.44183	8.78669	9.29578	9.21158	9.18461	9.27334	9.33348	9.33852	9.27422	9.53803	9.79644	9.25067	9.95701	9.57433	9.62123	9.46066	9.38654	9.26359	9.4984	9.76093
MSL1	9.20933	8.83088	9.41448	9.28767	9.17677	9.27237	9.22874	9.16863	9.18659	9.14141	9.58789	9.72745	9.59017	9.57904	9.50585	9.72274	10.2126	9.39549	9.62433	9.38205
SNRPC	9.50577	9.56532	9.66005	9.38545	9.46546	9.28519	9.44971	9.39166	9.30308	9.56198	9.23631	9.37156	9.4204	9.39016	9.40995	9.38268	9.33639	9.39856	9.41961	9.30296
HLA-DRB6	9.07014	9.07573	9.36244	8.76418	9.02636	9.19143	9.35973	8.97156	9.24989	9.30711	9.63424	9.45757	9.73204	9.84594	9.81047	9.27008	9.8557	9.62256	9.88431	9.74992
VAMP8	9.62193	9.13267	9.27046	9.34417	9.85095	9.6266	9.50459	9.60798	9.4125	9.65013	9.43803	8.74951	9.40209	9.4284	9.34981	9.49932	9.37572	9.28842	9.35799	9.30843
UBA1	9.38207	9.65392	9.0504	9.65089	9.16158	9.08339	9.37645	9.33983	9.55019	9.75678	9.44353	8.20848	9.54937	9.46626	9.41077	9.11455	9.71756	9.58983	9.69186	10.0047
SDF4	9.23211	9.40966	9.44532	9.49201	9.22793	9.34651	9.3953	9.3449	9.36104	9.38238	9.51762	8.98504	9.54725	9.55051	9.6008	9.28576	9.66108	9.35045	9.32339	9.66873
PSMC5	9.39189	9.65596	9.66445	9.59736	9.50259	9.35198	9.47288	9.34142	9.31497	9.67422	9.33706	9.34731	9.35859	9.34726	9.35507	9.28431	9.35337	9.22341	9.41547	9.13133
FLOT2	9.30238	9.36627	9.37441	9.6071	8.8724	9.17809	9.33337	9.54544	9.26723	9.69078	9.63406	8.2447	9.68639	9.49292	9.1914	9.39442	9.86553	9.51832	9.59749	9.94565
ZHX2	9.39421	9.23787	9.24144	9.67866	8.72915	9.40821	9.36895	9.03113	9.25888	9.75958	9.65713	8.83276	9.92128	9.37184	9.3648	9.53345	9.46419	9.48665	9.73822	9.61002
MRPL3	9.58978	9.64385	9.13977	9.27742	9.55208	9.44105	9.47519	9.03907	9.23153	9.53398	9.43328	9.34066	9.39367	9.38442	9.53196	9.42728	9.3237	9.56486	9.5125	9.20431
MAT2A	9.63122	9.23906	9.42303	9.56962	9.48996	9.56039	9.50182	9.06835	9.67938	9.77931	9.32225	9.29655	9.32344	9.35828	9.31396	9.44041	9.16151	9.19388	9.46957	9.20611
SRRM1	9.57476	9.09397	9.58595	9.54868	9.44257	9.23411	9.40676	9.31357	9.27692	9.38262	9.35733	9.18996	9.54337	9.2184	9.34744	9.30819	9.54004	9.38442	9.69439	9.57255
EIF4A3	9.53618	9.54931	9.31854	9.47236	9.51696	9.55878	9.39049	9.29295	9.51722	9.36715	9.41605	9.3603	9.26779	9.41715	9.21357	9.42526	9.41513	9.34717	9.38001	9.19536
ATM	9.2435	9.40243	9.30985	9.10659	9.184	9.47599	9.45706	9.17985	9.67103	9.73612	9.6319	9.50448	9.44737	9.35963	9.46321	9.73741	9.34844	9.29299	9.29674	9.06753
AIM2	9.21177	9.29824	9.2233	10.2662	9.46906	9.88349	9.23471	8.44787	9.93766	8.79126	9.44265	9.2019	8.79135	9.90209	8.57562	9.14428	9.94366	9.54051	10.0317	9.55442
PRDX6	9.59934	9.44024	9.16348	9.44947	9.35961	9.35917	9.27715	9.47289	9.24038	9.42321	9.60546	9.30204	9.40207	9.39674	9.41108	9.37797	9.35327	9.54015	9.58525	9.12857
SUZ12	9.62105	9.39458	8.84751	9.44054	8.78239	9.04478	8.965	8.97222	9.38459	9.64968	9.62963	9.73447	9.77101	9.55108	9.45761	9.65823	9.22366	9.44445	9.6499	9.63499
SNX5	9.95602	9.24411	9.5354	9.65329	9.48583	9.52163	9.6494	9.27359	9.31285	9.33134	9.23334	9.59712	9.28758	9.33217	9.44429	9.39982	8.90399	9.163	9.26955	9.25278
TMBIM4	9.4997	9.63426	9.21557	9.51107	9.74203	9.69408	9.64537	9.58859	9.96028	9.76371	9.38577	8.67433	9.41993	9.41884	8.71155	9.27638	9.32377	9.44367	8.89436	9.01368
SP100	9.74411	9.17432	9.21247	9.54951	9.31531	9.31277	9.09207	9.05566	9.36371	9.6016	9.30928	9.20862	9.31831	9.46049	9.57913	9.43236	9.36545	9.6023	9.66036	9.45429
ANAPC13	9.29934	9.32201	9.21897	9.52203	9.51736	9.36191	9.15316	9.289	9.26454	9.31371	9.48626	9.56412	9.61217	9.3231	9.48466	9.64766	9.39924	9.24208	9.4214	9.36175
PLCL2	9.27199	9.04165	9.16329	9.80508	8.98221	9.04359	9.22877	9.34719	9.39848	9.78604	9.69847	9.22537	9.64323	9.43494	9.53581	9.63132	9.31082	9.39304	9.48629	9.32944
PRPF8	8.84227	9.50146	9.03525	9.81359	8.91187	9.13348	9.30383	9.32743	9.53254	9.45676	9.74943	8.57919	9.34745	9.54819	9.72303	9.44626	9.63495	9.64526	9.71224	9.49204
MRPS18B	9.50042	9.43814	9.52022	9.59776	9.52891	9.55697	9.42518	9.29567	9.36559	9.53877	9.57174	8.83682	9.44199	9.10397	9.38884	9.52736	8.98035	9.63131	9.39221	9.08115
LAIR1	9.68269	9.03106	9.58607	9.37513	9.37116	9.09345	9.67372	9.48262	9.02888	9.65083	9.59357	8.87367	9.9209	9.19737	9.46973	9.24355	9.03091	9.41536	9.55166	9.41788
VPS35	8.51008	9.27419	8.24762	9.59629	8.84654	8.97473	8.90448	8.91612	9.4692	9.404	9.7472	9.85376	9.62204	9.79394	9.84572	10.0089	9.53818	9.73188	9.59894	9.80542
COMMD8	9.41663	9.44535	9.02942	9.00594	9.47576	9.31016	9.15226	9.11807	9.37015	9.42551	9.89248	9.37424	9.15	9.46714	9.31867	9.51013	9.3617	9.53312	9.69348	9.62352
CLNS1A	9.8649	9.27814	9.01965	9.14204	9.46135	9.30235	9.05596	8.99627	9.22662	9.60885	9.59575	9.4589	9.38317	9.25797	9.67899	9.6115	9.34392	9.61523	9.5757	9.18675
XIST	9.0727	9.8193	9.63839	9.77979	9.0394	9.37966	9.37539	8.93066	9.65205	9.20902	9.71898	9.80478	9.21175	9.30941	9.3931	8.71107	9.63957	9.47752	9.58294	8.90433
SFN	9.41462	9.53762	9.43391	9.35769	9.64548	9.50894	9.88095	9.46999	9.64416	9.44797	9.19643	8.90456	9.43046	9.18084	9.25419	9.24148	9.41477	9.10242	9.24277	9.34037
HP1BP3	9.20223	9.4079	9.07313	9.55567	9.13524	9.30488	9.3648	9.54645	9.58719	9.41	9.49821	9.41586	9.2178	9.58261	9.07312	9.5826	9.47589	9.35786	9.27917	9.57535
ITGA4	9.16621	9.80359	9.04207	9.09411	8.79212	9.08996	9.09828	9.54206	9.53497	9.76264	9.48357	9.69263	8.98329	9.59844	9.04985	9.67192	9.43863	9.65229	9.3975	9.72106
MTDH	9.15901	10.0039	8.3777	9.75342	8.40371	8.29218	8.61233	8.21654	9.83946	10.0544	9.79745	9.59994	9.4049	9.6781	9.7279	9.62237	9.66102	9.95378	9.56584	9.83172
RTN4	9.53404	9.41215	8.95755	9.4495	9.95428	9.28966	9.15952	9.41223	9.36306	9.65138	9.20838	8.84305	9.63355	8.88196	9.38454	9.10814	9.5291	9.31686	9.70747	9.75692
VPS28	9.47799	9.04007	9.56824	9.57986	9.43462	9.36224	9.34108	9.32487	9.13021	9.57716	9.45062	8.51954	9.64137	9.35119	9.48064	9.40625	9.46918	9.3575	9.58097	9.4388
CD55	9.23837	9.25438	9.21821	9.4537	9.38611	9.76878	9.55441	9.38963	9.63156	9.88029	9.63577	9.06502	9.45686	9.41022	9.20192	9.26092	8.72322	9.63754	9.43209	8.9305
FUS	9.45422	9.25811	9.84672	9.76605	9.36269	9.3131	9.49115	9.53464	9.27202	9.48628	9.29866	9.19299	9.33954	9.22517	9.26438	9.20345	9.32355	9.19664	9.57799	9.11525
VAT1	9.46982	9.31264	9.48273	9.4547	9.41364	9.41927	9.4533	9.22979	9.53048	9.11768	9.29905	9.0929	9.52464	9.27511	9.52467	9.31638	9.33654	9.40737	9.48195	9.37703
DDX27	9.59967	9.15544	9.42986	9.35923	9.28595	9.22551	9.49745	9.21762	9.46435	9.45055	9.30516	9.7069	9.53388	9.41376	9.43029	9.57977	9.32449	9.02801	9.24329	9.22164
EIF3I	9.58238	9.28727	9.32578	9.22253	9.18193	9.49336	9.33426	9.2651	9.10737	9.42024	9.55908	9.04616	9.57103	9.39009	9.38416	9.60067	9.3274	9.43281	9.50564	9.4061
CRTC3	9.29273	9.21943	9.09616	9.38707	8.92263	9.03454	9.04115	9.52207	9.70641	9.48925	9.35577	8.91805	9.81861	9.37345	9.64292	9.42362	9.5125	9.58426	9.60998	9.48121
GLS	9.44352	9.38806	9.03695	9.85222	9.01255	9.10686	8.98831	8.87884	9.27461	9.36477	9.34019	9.70437	9.74322	9.27043	9.28731	9.46987	9.52837	9.53931	9.64367	9.54173
ACTR10	9.67208	9.21455	9.15073	9.33292	9.36504	9.22493	9.36202	9.24358	9.33613	9.67663	9.37132	9.52797	9.58412	9.18964	9.40643	9.37722	9.30357	9.36703	9.57654	9.12641
PHIP	9.28547	9.26707	9.31828	9.66996	9.03031	9.34299	9.25032	9.10869	9.14478	9.54963	9.35816	9.60804	9.43423	9.51576	9.4951	9.4143	9.44229	9.43127	9.27292	9.39827
ADNP	8.63701	9.47985	9.00137	9.6269	8.7534	9.02992	9.16345	8.76643	9.65721	9.30697	9.89334	9.30683	9.30635	9.65512	9.40303	9.5415	9.67823	9.72911	9.95639	9.43704
FCGR2C	9.7404	8.84886	9.65334	9.34359	9.66426	9.38035	9.51081	8.99929	9.34666	9.42224	9.09407	9.74104	9.42928	9.29167	9.06313	9.47838	9.38337	9.36575	9.45574	9.08536
PCNP	9.55315	9.5405	9.48697	9.58102	9.61893	9.54273	9.54323	9.12082	9.45385	9.62833	9.40508	9.38583	9.0476	9.10645	8.74245	9.43084	9.22709	9.39173	9.48393	8.98709
ABHD17A	9.32213	9.03329	9.91632	9.46366	9.57176	9.42134	9.30521	9.50116	9.16493	9.46534	9.3468	7.80615	9.50331	9.63378	9.26941	9.13973	9.83789	9.37155	9.62013	9.55306
MTMR1	9.35691	9.26796	9.51924	9.51953	9.14078	9.06912	9.3704	9.39785	9.75242	9.78058	9.27345	9.30264	9.32806	9.24386	9.17214	9.65262	9.27855	9.19849	9.36822	9.23102
TAF1D	9.70255	9.25379	9.0531	9.78047	9.24357	9.21354	9.22636	9.00957	9.24909	9.56312	9.57553	9.72698	9.16091	9.18683	9.038	9.62574	9.345	9.37707	9.43715	9.45125
ZNF721	9.41629	9.24568	9.50569	9.37164	9.4258	9.26444	9.51428	9.06004	9.27804	9.3698	9.2165	9.19472	9.20402	9.66901	9.67314	9.35884	9.40853	9.27613	9.38842	9.36753
ITGB2	9.17562	9.25025	9.02441	8.71757	9.87996	9.01151	9.40077	10.2633	9.2415	10.0091	9.27026	8.39683	9.52492	9.3884	9.67461	9.16064	9.41073	9.41705	9.48311	9.4989
ITGAE	9.90705	9.39987	9.32676	9.42972	9.21171	9.24474	9.45054	9.26823	9.39016	9.59967	9.23924	9.45128	9.0191	9.12212	9.35555	9.05066	9.34822	9.4518	9.61674	9.30347
CALCOCO2	9.46384	9.0148	9.34536	9.27794	9.31303	9.2048	9.47823	9.37642	9.37767	9.37052	9.42172	9.38038	9.4955	9.3427	9.49783	9.47121	9.35012	9.35281	9.32158	9.32043
FNBP1	9.35756	9.10367	9.26452	9.55363	9.13578	9.25595	9.23328	8.82073	9.17751	9.80746	9.48079	9.34795	9.52751	9.36185	9.47981	9.3275	9.50264	9.41128	9.51868	9.50096
NUP50	9.65444	9.04198	8.98087	9.18161	9.52035	9.3769	9.29165	9.34789	9.56966	9.29191	9.53862	9.31296	9.5008	9.44261	9.55029	9.33986	9.11743	9.28612	9.57529	9.21087
E2F4	9.31253	9.37408	9.41662	9.31818	9.3941	9.29797	9.39907	9.45004	9.42973	9.35788	9.3362	9.09147	9.44669	9.31335	9.45842	9.35791	9.49882	9.23145	9.19764	9.41397
PIK3C2B	9.39877	9.14552	9.16309	8.88436	8.7172	9.0372	9.41511	8.98382	9.04162	9.54422	9.56588	10.1723	9.99539	9.46557	9.13271	9.79783	9.38346	9.48965	9.38441	9.35643
SSBP1	9.78332	9.63297	9.42599	9.60306	9.54203	9.57581	9.38212	9.23482	9.00948	9.58282	9.34616	8.95883	9.29245	9.14552	9.45223	9.2768	8.73891	9.34522	9.43975	9.29256
FAM30A	9.43612	9.3093	9.44049	9.40303	9.20057	9.42789	9.5051	9.26627	9.55137	9.40441	9.49668	8.71877	9.26573	9.58001	9.41182	9.13498	9.41263	9.18711	9.4066	9.47264
TM9SF2	9.15629	9.88713	9.19295	9.6449	9.13845	9.42319	9.03851	9.15307	9.20158	9.61396	9.22903	9.31712	9.27704	9.18428	9.08384	9.2823	9.42977	9.6168	9.70579	9.43089
ARL6IP1	9.61649	9.43678	9.07061	9.36002	9.17738	9.03078	9.18657	9.17511	9.29244	9.46681	9.48982	10.1329	9.34544	9.15469	9.12517	9.22932	9.36983	9.67883	9.49581	9.15199
OFD1	9.43019	9.0338	9.50804	9.4767	9.23512	9.5075	9.43193	9.40256	9.77434	9.53874	9.51108	9.87122	8.90881	9.25743	9.26081	9.18224	9.19783	9.06204	9.43532	8.92388
CACYBP	9.38014	9.48617	8.87008	9.4403	9.49926	9.78392	9.38275	8.98668	9.35314	9.07664	9.4292	9.22161	9.26938	9.54644	9.30756	9.31631	9.25316	9.40798	9.50224	9.38382
ACP1	9.45981	9.17495	9.36637	9.42232	9.33215	9.1068	9.26514	8.99507	9.29511	9.51294	9.49956	9.58107	9.68294	9.22574	9.35848	9.38464	9.18588	9.46877	9.53424	9.03864
LRP10	9.23895	9.34492	8.86611	9.67316	9.10825	9.23288	9.30251	9.45962	9.33309	9.70467	9.61591	8.81159	9.28461	9.3603	9.20549	9.17033	9.40593	9.49624	9.67251	9.57809
ZFAND6	9.75231	9.75086	9.62042	9.18882	9.22075	9.43234	9.50294	9.21266	9.09991	9.74617	9.40206	9.28872	9.18232	9.18983	8.99876	9.1066	9.14799	9.41444	9.56689	9.00024
NEDD8	9.77785	9.60577	9.51371	9.47213	9.63994	9.86204	9.73498	9.28287	9.47307	9.85484	9.18584	8.52794	8.92875	8.98802	8.9191	9.26976	8.99909	9.29594	9.27234	9.18603
NCOA3	9.71434	9.51922	9.26073	9.96733	9.34746	9.57636	9.4178	9.10634	9.58181	9.52406	9.28821	9.73853	8.58969	9.45306	8.75521	9.18809	9.16979	9.20265	9.27599	9.1092
TAF7	9.33898	8.92768	8.98549	9.41119	9.12479	9.18541	9.22161	9.20235	9.45608	9.62544	9.64987	9.47215	8.99697	9.57732	9.15084	9.6298	9.41423	9.46091	9.57644	9.31225
USP1	9.26872	9.437	8.97299	9.80336	8.76122	9.10427	9.03708	9.15509	9.5642	9.72545	9.54956	9.55716	9.13677	9.44504	8.94412	9.6967	9.25655	9.41968	9.50762	9.35659
POGZ	9.65619	9.1702	9.51114	9.46546	9.23306	9.41314	9.4897	9.28603	9.33116	9.26758	9.15041	9.43533	9.40642	9.26329	9.27292	9.16108	9.40478	9.25696	9.28299	9.23093
RAB29	9.38799	9.38279	9.31687	9.56356	9.52186	9.44786	9.32368	9.1357	9.26668	9.35647	9.27716	9.16331	9.3782	9.32796	8.92914	9.27817	9.45212	9.36191	9.47571	9.27724
BBX	9.84618	9.12064	9.57415	9.40892	9.26553	9.47095	9.45865	9.2648	9.57574	9.63278	8.8518	9.72273	8.87097	9.30321	9.68218	8.85591	8.95603	9.34152	9.39636	9.02424
HADHA	9.10333	9.12943	9.19054	9.36131	9.12559	9.33395	9.19214	9.20366	9.03855	9.48929	9.58235	9.14152	9.21944	9.30136	9.46604	9.62585	9.42669	9.63106	9.49674	9.54066
SUMO3	9.36163	9.30888	9.28251	9.24036	9.39767	9.11829	9.26864	9.27317	9.25596	9.33615	9.44015	9.25721	9.09688	9.45573	9.33586	9.27544	9.38965	9.5768	9.79572	9.10098
ADH5	9.63339	9.44897	9.48384	9.67094	9.58257	9.59422	9.50842	9.51042	9.28998	9.59495	9.26779	9.39552	9.23891	8.65114	9.20287	9.15561	8.94404	9.32261	9.28784	8.74636
TMEM131L	9.02573	9.43979	9.11381	9.61434	8.96361	9.00051	9.04733	9.09453	9.44394	9.72276	9.36554	9.46349	9.75336	9.41662	9.53581	9.37664	9.26661	9.30791	9.43053	9.13061
GRK2	9.29523	9.26931	9.39565	9.27089	9.41559	9.44026	9.46067	9.31028	9.46688	9.28792	9.15784	9.38056	9.40259	9.3274	9.38202	9.29489	9.29289	9.16379	9.11093	9.36657
PRCP	9.33439	9.23267	9.22065	9.22115	9.17034	9.36987	9.22135	9.25273	9.27307	9.38437	9.24179	9.28865	9.56713	9.32533	9.433	9.46739	9.26779	9.46327	9.35398	9.3678
TMX1	9.47049	9.3192	8.93356	9.39064	9.06566	9.23726	9.06499	9.42333	9.26726	9.54336	9.56086	9.35705	9.60966	9.05682	9.20402	9.71656	9.18858	9.41271	9.3036	9.33046
TMC6	9.35255	9.24845	9.19139	9.5247	9.35492	9.42485	9.4213	9.40018	9.43465	9.56131	9.26304	8.87036	9.15321	9.43766	9.16062	8.93214	9.54626	9.34748	9.31411	9.50383
BCL10	9.50804	9.33886	9.25957	9.38812	9.56657	9.64921	9.28967	9.0103	9.45654	9.11771	9.30935	9.20225	9.35243	9.45306	9.23404	9.16872	9.22428	9.62226	9.33377	8.93584
LEMD3	9.20107	9.07615	9.19374	9.40586	8.84806	9.46179	9.1707	9.05983	9.21719	9.5809	9.66915	9.27085	9.32555	9.40921	9.16981	9.65523	9.19116	9.61608	9.55012	9.3055
XPO6	9.25699	9.22639	9.26802	9.39986	8.70163	8.87406	9.36398	9.45734	9.53459	9.44455	9.38746	8.98642	9.33974	9.49829	9.57659	9.45575	9.33523	9.36152	9.45418	9.43395
MEAF6	9.53697	9.11364	9.73917	9.33221	9.49401	9.46168	9.44019	9.17401	9.14123	9.51527	9.41071	8.98796	9.38927	9.32718	8.87466	8.88137	9.49268	9.42204	9.50965	9.09883
SURF1	9.4531	9.24305	9.46408	9.19378	9.15025	9.53995	9.48315	9.2577	9.13505	9.26119	9.3327	8.87292	9.5441	9.22742	9.3593	9.09922	9.11336	9.54775	9.51404	9.48476
ATP6V1E1	9.29532	9.12064	9.26725	9.40904	9.45689	9.37482	9.28103	9.16599	9.13341	9.2271	9.41691	9.44646	9.35621	9.17657	9.58747	9.33231	9.26848	9.17522	9.43456	9.34887
INPP5D	8.98581	9.34198	8.87838	9.73161	8.74321	9.20812	9.09896	9.06816	9.6281	9.45043	9.63406	8.41855	9.58732	9.57585	9.52019	8.98525	9.93302	9.52317	9.72982	9.21799
RNF6	9.41743	9.1655	8.92694	9.40697	8.98279	9.14265	9.41633	9.0377	9.09861	9.64493	9.49882	9.56825	9.44232	9.3234	9.43002	9.47988	9.14058	9.43384	9.46707	9.22498
GTF3C2	9.39233	9.24019	9.35166	9.55144	8.97991	9.10145	9.17902	9.42135	9.15461	9.54507	9.18087	9.46628	9.44055	9.27719	9.56002	9.40062	9.09994	9.27353	9.13698	9.48828
NEK7	9.38878	9.31318	8.96054	9.55613	9.27266	9.21759	8.8118	9.56721	9.42214	9.77365	9.43523	9.3627	9.20191	9.32186	9.24757	9.68201	8.93306	9.44404	9.47552	8.8247
ILK	9.29067	9.21483	9.36935	9.38141	9.55969	9.53402	9.12185	9.59796	9.31564	9.29337	9.23622	8.31244	9.51956	9.2313	9.31373	9.22456	9.39022	9.30088	9.2476	9.70841
CAPZA2	9.30026	9.47241	9.36147	9.36821	9.67498	9.60859	9.47406	9.65732	9.27296	9.58737	9.31519	9.63918	9.26236	9.05596	8.53646	9.1564	8.97286	9.16863	9.33207	8.94061
EBAG9	9.57054	9.39536	9.56555	9.23387	9.41452	9.48505	9.1182	8.95284	9.11337	9.51302	9.47952	9.52093	9.15657	9.17189	9.13676	9.57058	8.83282	9.36628	9.49718	9.01421
WDR83OS	9.38549	9.21326	9.27579	9.47308	9.53652	9.31348	9.30595	9.41182	9.36315	9.48737	9.12803	9.26358	9.10497	9.14806	9.38129	9.3391	9.19954	9.19334	9.27605	9.30599
STAT3	9.02255	9.12582	8.9864	9.36723	8.90739	8.99315	8.9169	8.99764	9.13473	9.35302	9.60886	8.79176	9.57779	9.4723	9.69505	9.28332	9.67421	9.64346	9.78292	9.75958
WAC	9.45764	9.01904	9.37987	9.40974	9.24342	9.28352	9.43276	9.12055	9.27999	9.36975	9.27257	9.07489	9.49538	9.10367	8.86893	9.38804	9.69728	9.41704	9.29202	9.48348
OTUB1	9.30956	9.16586	9.0705	9.25204	9.28903	9.28638	9.30026	9.40557	9.37143	9.26431	9.36018	9.18205	9.36687	9.35397	9.45238	9.41808	9.31061	9.2603	9.24211	9.42402
NPTN	9.41526	9.27116	9.42493	9.56479	9.93767	9.19664	9.3485	9.4832	9.14783	9.40372	9.25027	8.75065	9.39824	9.33489	9.18578	9.18975	9.31935	9.28026	9.58009	8.57197
CLK2	9.25748	9.18193	9.04338	9.23392	9.09538	9.34308	9.24012	9.14386	9.26809	9.41019	9.38373	8.98318	8.96072	9.49233	9.21508	9.37433	9.65681	9.51059	9.59853	9.66216
DENND4B	8.98362	9.27008	9.37539	9.22128	9.17116	8.9643	9.63862	9.26338	9.44483	9.49668	9.33703	8.5891	9.2493	9.38077	9.39866	9.14397	9.64109	9.31739	9.59232	9.5695
IDS	9.31457	9.21417	9.25056	9.64549	9.42326	9.31123	9.214	9.09002	9.33809	9.40425	9.55748	8.48099	9.35972	9.31605	9.28637	9.08001	9.27574	9.51944	9.60194	9.34421
SNRPG	9.68754	9.62664	9.17826	9.06157	9.33632	9.45358	9.29568	9.23192	9.30155	9.79715	9.21504	8.83565	9.1241	9.18043	9.25187	9.34228	9.02062	9.26889	9.1942	9.5476
TDP2	9.4355	9.02434	9.02295	9.38508	9.15889	9.35498	9.10477	9.02492	9.28943	9.57822	9.41239	9.23815	9.17997	9.55813	9.22616	9.30755	9.43124	9.38943	9.6551	9.15407
CD1C	9.71191	9.45058	9.90821	8.4636	9.78461	9.37614	9.49227	9.1085	9.97886	9.55746	8.73667	9.55588	9.26981	8.93652	8.82964	9.39519	9.41664	9.06554	9.17447	8.69511
AKR1B1	9.29883	9.32104	9.16561	9.02495	8.9997	9.12636	9.27121	8.96121	9.20214	9.30285	9.44225	8.87885	9.7102	9.35168	9.41282	9.51746	9.77999	9.33869	9.5566	9.23074
AP2S1	9.43893	9.39562	9.335	9.5285	9.59186	9.42154	9.28994	9.27027	9.19547	9.33309	9.21682	8.06839	9.33055	9.23386	9.26157	9.12787	9.42947	9.40977	9.50094	9.46301
CRYBG1	9.24376	9.68944	9.45573	9.85377	9.24775	9.42221	9.20273	9.21035	9.86163	9.42693	8.9393	9.39662	9.1241	9.26131	8.95351	9.10929	8.64111	9.00606	9.56025	9.22856
CCNG1	9.33722	9.36808	8.64468	9.31801	9.19117	9.22884	9.28071	9.08495	9.36739	9.38087	9.53357	9.40214	9.25125	9.26906	9.24633	9.60266	9.31056	9.38045	9.52829	9.05343
SCP2	9.52899	9.55344	9.20319	9.25771	9.38986	9.35455	9.30216	9.33424	9.56078	9.87364	9.40543	9.30777	8.6506	9.1508	9.15917	8.85637	9.10381	9.39004	9.54639	8.8421
GGA1	9.14577	9.08956	9.40113	9.50888	9.04858	9.0799	9.19137	9.09838	9.39754	9.35488	9.37198	9.60348	9.11215	9.36282	9.30356	9.40606	9.38148	9.21125	9.35391	9.33676
CHD4	9.23501	9.21691	9.36228	9.36399	8.97179	9.01137	9.17481	9.26577	9.21732	9.25506	9.46037	9.11847	9.43483	9.58933	9.35506	9.48399	9.28224	9.32683	9.20204	9.40786
METTL17	9.25344	9.15306	9.40528	9.5713	9.16156	9.11002	9.23116	9.02507	9.25916	9.46575	9.15322	8.96108	9.24302	9.35305	9.43371	9.46027	9.31747	9.29164	9.4146	9.46244
STAU1	9.22612	9.2636	8.8814	9.63724	9.09816	9.17883	9.10304	9.00969	9.18824	9.40462	9.47889	9.20182	9.18129	9.28497	9.31923	9.29158	9.40856	9.50859	9.67136	9.37165
CLIC4	9.08363	9.44561	8.87505	9.60231	8.51841	9.45855	9.26486	8.75211	9.1216	9.15366	9.57351	9.83036	9.13749	9.50943	9.02002	9.72168	9.32539	9.37257	9.4455	9.48824
SETD1B	9.14235	9.02255	8.90595	9.06259	8.95523	8.98181	8.99576	9.13941	9.03446	9.31026	9.35009	9.78553	9.56229	9.45782	9.57571	9.54235	9.30688	9.39996	9.49506	9.64659
RAB2A	10.2667	9.97839	10.387	10.1799	10.2134	10.3083	10.4842	10.1976	10.1922	10.0064	8.1063	8.31435	8.12591	8.23953	8.87731	8.38441	7.92039	8.64559	8.14982	8.69346
AP3D1	9.33712	9.45744	8.96373	9.58689	8.91846	9.1644	9.12946	9.30968	9.17951	9.36862	9.38316	9.04887	9.16765	9.44282	9.5519	9.36311	9.31431	9.23125	9.38426	9.35872
PSMB8	9.43499	9.22612	9.42152	9.16606	9.18396	9.23587	9.15348	9.26499	9.16515	9.62231	9.15663	8.66335	9.46245	9.26233	9.42101	9.30178	9.22364	9.41512	9.36125	9.50882
HAX1	9.41782	9.4343	9.54799	9.45414	9.42784	9.46222	9.1729	9.13535	8.99429	9.41836	9.31745	9.00784	9.3121	9.06242	9.30296	9.23474	9.18854	9.18402	9.14822	9.42085
PABPC4	9.35087	9.59716	9.03147	9.54702	8.74617	9.10618	8.95501	9.27665	9.23017	9.40836	9.58113	8.45052	9.5101	9.26186	9.25395	9.01688	9.59281	9.76151	9.38561	9.5673
DRG1	9.65682	9.24246	9.51341	9.28368	9.2151	9.28055	9.18424	9.28658	8.99165	9.33199	9.19397	9.16764	9.43652	9.2151	9.29649	9.36002	9.18667	9.25488	9.19733	9.33152
UBE2Q1	9.18863	9.1151	9.33754	9.32978	9.36512	9.54399	9.36414	9.4059	9.22492	9.48143	9.41507	8.569	9.05279	9.35861	9.36547	9.14586	9.34419	9.36327	9.39856	9.16728
MRPL49	9.25495	9.1329	9.45198	9.29662	9.26296	9.13285	9.26532	9.41364	9.28046	9.28906	9.31275	8.87688	9.24972	9.44853	9.43607	9.05748	9.23429	9.32764	9.37235	9.43835
EIF3B	9.00427	9.20155	9.34776	9.33293	8.82492	9.01676	8.98934	8.9138	9.04261	9.52183	9.57065	8.73064	9.75604	9.36583	9.47488	9.56424	9.48104	9.47212	9.38941	9.53354
ALDH9A1	9.30472	9.22062	8.63107	9.27379	9.23154	9.10668	9.37396	9.23689	9.25743	9.1735	9.48151	8.87746	9.49782	9.31087	9.77211	9.2523	9.51222	9.46665	9.48359	9.06838
UBE2I	9.17905	8.93136	9.30113	9.19182	8.95467	9.31628	9.3015	8.99958	9.09103	9.33634	9.54252	8.76729	9.21416	9.43775	9.40016	9.46623	9.68944	9.4203	9.48466	9.49613
DTX2P1-UPK3BP1-PMS2P11	9.23264	9.23905	9.26046	9.10157	9.27558	9.27343	9.28327	9.50519	9.36145	9.31326	9.23283	8.93593	9.37328	9.25616	9.29145	9.28866	9.37039	9.09171	9.15151	9.67087
LPXN	9.32258	9.3555	9.36071	9.20496	9.49041	9.3543	9.29277	9.27153	9.59138	9.3763	9.25969	8.91813	9.16099	9.12489	9.25334	9.14107	9.55299	9.18463	9.31666	8.9718
FNBP4	9.12244	9.37981	9.02515	9.9933	8.98294	9.1012	9.20796	8.96129	9.55533	9.6464	9.24348	9.02973	9.14479	9.39997	8.80217	9.41345	9.64461	9.28176	9.35141	9.21116
RHOT2	9.29151	9.14278	9.23373	9.31824	9.24632	9.11512	9.22113	9.43632	9.2162	9.33803	9.29122	8.89089	9.455	9.36569	9.42898	9.30655	9.41075	9.22072	9.25072	9.31573
PRMT1	9.35273	9.46132	9.24661	9.56363	9.04145	9.31237	9.16922	9.02985	9.0387	9.38987	9.36127	8.92961	9.36254	9.23663	9.18663	9.36643	9.19883	9.29311	9.35977	9.54648
DDX24	9.06626	9.30702	9.2126	9.58137	8.88972	9.17026	8.98056	9.20845	9.40615	9.26279	9.33245	9.29812	9.42391	9.22649	9.33245	9.29676	9.36806	9.21232	9.55972	9.30877
TRIP12	8.64766	9.41909	9.04334	9.57386	8.85209	9.07219	9.5133	9.20095	9.63422	9.49309	9.28341	9.00682	8.94762	9.50566	9.40574	9.09644	9.30897	9.41641	9.63564	9.29422
RAC1	9.50016	9.15583	8.92877	9.49272	9.42689	8.94651	9.01464	9.32234	9.37393	9.68711	9.39019	8.81361	9.11217	9.27051	9.40846	9.49444	9.15737	9.25411	9.21722	9.35833
ZC3HAV1	9.13553	8.731	9.15329	9.54954	8.93725	8.90095	8.7094	8.44862	9.41369	9.89082	9.30216	9.71617	9.12774	9.55791	9.69022	9.7083	9.11921	9.27903	9.65716	9.25511
DDX39A	9.5885	9.46232	9.22783	9.50661	9.28905	9.24277	9.34151	9.05591	9.19258	9.42953	9.05346	8.38996	9.19356	9.49553	9.25749	9.32828	9.20936	9.28117	9.2334	9.50219
TCF3	9.41468	9.23228	9.38977	9.45758	8.9615	9.44307	9.32978	9.2687	8.91279	9.40784	9.22194	9.29299	9.08997	9.29159	8.98057	9.38141	9.07152	9.3391	9.26141	9.51537
PRR11	9.25865	9.25499	9.35767	9.52263	9.23904	9.30389	9.34227	9.09217	9.37315	9.36036	9.30043	9.37481	9.13343	9.29162	9.44751	9.05275	9.18652	9.04237	9.23018	9.07625
KRT10	9.57661	8.99072	9.46702	9.47959	9.16878	9.15521	9.00684	8.98199	9.01523	9.43131	9.54628	9.22484	9.73621	9.30221	9.13005	9.53421	8.95215	9.06837	9.39695	9.04347
ASXL2	9.77693	9.06178	9.91088	9.42721	9.75662	9.93443	10.0191	9.52884	9.31739	9.17891	9.08641	9.11418	8.51228	8.87545	9.04815	8.88789	8.76267	8.93024	9.08921	8.98837
CLINT1	9.05611	9.55292	9.01766	9.45064	9.00573	9.1534	8.8471	9.19864	8.85479	9.35632	9.3536	9.5082	9.14212	9.48794	9.49163	9.11926	9.06271	9.61887	9.53064	9.38183
FCHSD2	8.96701	9.04062	9.00106	9.28084	8.60304	8.8884	9.0719	8.39925	8.92862	9.50748	9.52058	9.99656	9.42975	9.46102	9.24421	9.95568	9.30427	9.46952	9.40359	9.68185
AIMP1	9.0912	9.02283	9.38661	9.22577	9.29057	9.45154	9.31791	9.11696	9.29197	9.3398	9.24673	9.83479	8.80794	9.25393	8.87674	9.38838	9.17189	9.32358	9.51769	9.18282
RO60	9.62719	9.33367	9.19444	9.35297	9.40635	9.33299	8.98487	8.66761	9.72826	9.41768	9.09934	9.59011	9.25962	9.38792	9.11534	9.21543	9.20113	9.09034	9.16994	8.95831
METTL3	9.39534	8.99417	9.54996	9.63793	9.24802	9.35721	9.2835	9.32043	9.20647	9.36857	9.05146	8.8825	9.22942	9.09787	9.3388	9.21153	9.22489	9.25482	9.22279	9.22632
RAD23A	9.25171	9.23844	9.21072	9.30628	9.302	9.37767	9.22934	9.26479	9.20378	9.07077	9.25664	8.79722	9.20204	9.35075	9.39414	8.98486	9.35714	9.37898	9.40081	9.49955
ZNF430	9.47584	9.10764	9.17494	9.55998	9.66085	9.4266	9.30796	9.02677	9.73974	9.16493	9.31126	8.83242	8.74645	9.3728	8.88605	9.43329	9.12011	9.23788	9.37715	9.113
CHTOP	9.28771	8.96361	9.49111	9.24482	9.24005	9.20234	9.05421	9.30542	9.1643	9.10925	9.22479	9.49602	9.40331	9.22853	9.17743	9.31537	9.29141	9.17133	9.35348	9.33395
DDX18	9.09701	9.01403	9.07054	9.14107	9.01861	9.21159	9.07312	8.91909	9.14528	9.22826	9.33519	9.66668	9.56178	9.46339	9.29261	9.48315	9.34134	9.23621	9.39822	9.36003
FBXO7	9.14483	9.0966	9.35379	9.49836	9.28967	9.41354	9.1231	9.12451	9.19989	9.46224	9.2387	8.67585	9.11474	9.16621	9.51007	9.33996	9.36095	9.1923	9.3476	9.3817
MCUB	9.46121	9.25453	9.29345	9.31827	9.28949	8.91247	9.33312	9.25374	8.97045	9.61556	9.24502	9.33977	9.34876	9.34273	9.13928	9.24706	9.15333	9.29746	9.12775	9.05617
NDUFA13	9.19931	9.35765	9.11764	9.23922	9.39717	9.2086	9.04039	9.11911	9.1427	9.42624	9.39853	8.8034	9.29447	9.38482	9.29352	9.2429	9.39274	9.17553	9.27145	9.48245
PTPN11	8.83488	9.36088	8.77169	9.5647	8.85769	8.93041	8.84063	9.01801	9.26952	9.35089	9.50584	9.88096	9.14442	9.34887	9.36284	9.70799	9.06753	9.4031	9.45392	9.30513
MSL3	9.0512	8.83209	9.11108	9.30109	8.94289	8.91804	9.11042	9.09742	9.24683	9.24831	9.2881	9.61639	9.65613	9.343	9.46683	9.16395	9.30751	9.43973	9.43792	9.38033
COPS5	9.61786	9.21437	9.12377	9.30066	9.40184	9.32081	9.06037	8.97299	9.03432	9.378	9.23636	9.52108	9.32005	9.11601	9.24842	9.34532	9.10805	9.35669	9.27469	8.983
FYN	9.28242	9.00588	9.19928	9.12093	9.86789	9.28696	8.82705	9.98347	9.37035	9.29249	9.25494	8.99596	9.49675	9.04855	9.14938	9.01792	9.14386	9.16161	9.28951	9.13635
AFF1	9.48617	9.1884	9.32102	9.02049	9.02035	8.9565	9.40804	9.31593	9.39257	9.77159	9.67004	9.43824	9.01453	9.19621	9.29484	9.35192	8.6177	9.1907	9.31166	8.94021
AP1S2	9.39323	9.00074	9.12434	8.71722	9.79647	9.20089	9.15359	9.47499	9.05374	9.13873	9.21603	9.44984	9.21993	9.28172	9.57695	9.08147	9.43836	9.10915	9.10752	9.34082
SP3	8.96742	9.29981	8.03433	9.71172	9.04538	9.34092	9.06431	9.04888	9.24133	9.31841	9.52351	9.3438	9.093	9.42837	9.03287	9.54333	9.12147	9.40619	9.48929	9.80318
TRIB2	8.9768	9.27662	9.09924	9.00287	8.70825	8.82009	9.5057	9.39375	8.91238	9.28064	9.34225	9.78227	9.56086	9.23211	8.86246	9.18407	9.30889	9.6821	9.19551	9.72339
FCER2	9.44222	8.84592	9.32148	9.80832	8.47791	9.0069	9.44646	8.83242	8.97348	9.35416	9.89474	7.74646	9.67186	9.40583	9.53675	9.35064	9.36776	9.47376	9.32629	9.53934
SRI	9.38229	9.27872	9.18184	9.00729	9.3731	9.20475	9.28779	9.00031	9.11413	9.36589	9.29003	8.80796	9.4251	9.27672	9.34816	9.1769	9.50053	9.23127	9.41789	9.0949
BIRC2	9.11127	8.9832	9.08192	9.6794	8.97357	9.09817	9.13377	9.05107	9.17652	9.54288	9.25089	9.76501	9.38911	9.25632	9.37602	9.44826	9.08365	9.1469	9.2617	8.94972
NDUFA3	9.44217	9.20935	9.07966	9.28107	9.65434	9.29227	9.30457	9.17493	9.08675	9.42341	9.17212	8.6181	9.23374	9.03253	9.2548	9.2851	9.16637	9.00189	9.27547	9.73436
MAP1LC3B	9.43772	9.09065	8.91333	9.12382	9.06444	9.1161	8.97588	8.81969	8.89482	9.22268	9.68727	9.01879	9.41597	9.25044	9.27384	9.57394	9.37403	9.39981	9.63769	9.42537
ARID1A	9.49862	8.77191	9.47558	9.4264	9.29519	9.26528	9.39474	9.06597	9.17337	9.22522	9.22189	9.70238	9.32409	8.95321	9.19573	9.17147	9.16768	9.19491	9.22273	8.90678
DDX46	8.73604	9.34679	8.76707	9.46995	8.74653	9.20285	9.16364	9.09623	9.18112	9.10431	9.24162	9.75911	9.19781	9.57044	9.29024	9.3872	9.30175	9.47307	9.46526	9.15017
PPP2CA	9.37733	9.28448	9.17212	9.11965	9.18671	9.32251	9.22489	8.83516	8.80154	9.30179	9.43147	9.06087	9.27198	9.26706	9.38123	8.98795	9.31451	9.42773	9.45778	9.41802
NDUFA4	9.25584	9.46854	9.07093	9.12493	9.5806	9.48395	9.29515	8.99127	9.1055	9.54513	9.26534	9.11837	8.92209	9.08062	9.05186	9.18173	9.17595	9.27557	9.23597	9.40575
ZFAND5	9.00152	9.47805	8.89376	9.49129	8.96031	8.9721	9.03827	9.64794	9.68257	9.74598	9.44886	8.91231	9.33481	9.22523	9.06846	8.61235	9.26433	9.24423	9.67072	8.9391
SARS1	9.20712	9.11588	9.2231	9.22823	8.87128	9.20771	9.01762	9.13708	9.00909	9.31306	9.35777	8.66054	9.51528	9.31244	9.53597	9.48209	9.25502	9.28241	9.44142	9.45353
NAA50	9.15419	9.39976	8.96201	9.67724	8.99406	9.51409	9.20051	9.17242	9.02435	9.47605	9.28637	9.3584	9.05912	9.20829	9.12273	9.06474	8.88228	9.42102	9.33084	9.30318
MRPL57	9.37113	9.34491	9.05191	9.07807	9.15549	9.21093	9.13647	9.02999	9.20053	9.35557	9.34947	9.1036	9.03188	9.431	8.95871	9.38623	9.38632	9.28757	9.40041	9.32838
ANXA4	9.07133	9.67207	9.27607	9.22842	9.01703	9.3262	9.81863	9.12571	9.27928	9.39722	8.70479	8.44901	8.5778	9.25499	9.63504	9.49554	9.82244	8.99432	8.86062	9.54506
COX7A2L	9.5613	9.25133	9.23316	9.10633	9.23494	9.09766	9.3506	9.03374	9.06336	9.38407	9.28308	9.54126	9.447	9.11626	9.20203	9.06338	9.10466	9.25304	9.33856	8.88089
NDUFB11	9.46096	9.32204	9.31921	9.16935	9.35554	9.16325	9.30206	9.24069	9.2667	9.45429	9.12393	8.46103	9.36359	9.16967	9.38143	9.01943	9.13211	9.09857	9.19565	9.46478
STK38	8.82066	8.96525	8.68431	9.15523	9.00534	9.14408	9.1764	9.34123	9.00639	9.44951	9.44953	9.14195	9.58217	9.64832	9.29403	9.10484	9.1216	9.48864	9.50523	9.37206
ARF6	8.79788	9.12151	8.92689	9.28376	9.06476	9.32201	9.06377	9.38383	9.33181	9.75257	9.33613	8.75271	9.03161	9.5155	8.7432	9.59436	9.46076	9.06454	9.30502	9.58235
BIN2	9.14803	8.94336	9.226	9.2746	9.67179	9.51041	9.21216	9.63456	8.99835	9.20933	9.15856	8.85677	9.24135	9.32435	9.12049	9.09953	9.01741	9.47916	8.93939	9.36355
UQCR11	9.55156	9.36245	8.85448	9.2899	9.51928	9.10246	9.01157	9.08714	9.10245	9.48071	9.32755	8.95331	9.28759	9.07217	9.0575	9.23184	9.17689	9.24278	9.35449	9.34729
RFTN1	8.84199	8.70651	9.3116	9.26545	8.53634	9.04003	8.87156	8.98921	9.08146	9.46072	9.51892	9.27605	9.83579	9.50896	9.55245	9.53051	9.39768	9.58444	8.77149	9.29994
HNRNPF	9.34536	9.04783	9.29734	9.35025	9.20614	9.47063	9.286	9.12899	9.21854	9.34092	9.18982	8.68327	9.30226	9.21235	9.28213	9.11721	9.1779	9.06223	9.25586	9.40364
MDFIC	8.84346	9.20697	8.80967	9.83095	9.28311	8.99873	8.90639	9.36672	9.40738	9.16971	9.2639	9.28994	9.08193	9.26335	9.35819	9.04879	9.27117	9.36154	9.68407	8.92611
CREBBP	9.6146	9.15703	9.39247	9.41818	9.32354	9.21206	9.31006	9.03696	9.39415	9.46159	9.45155	9.51592	8.98098	8.91488	8.92297	9.06257	8.90829	9.30949	9.1928	8.77271
DNAJC8	9.47154	9.04753	9.3603	9.21008	9.14668	9.22298	9.28476	9.20238	8.99951	9.33784	8.97119	9.34346	9.3495	9.09927	9.37678	9.64141	9.00786	9.08737	9.15252	9.03068
MAEA	9.21765	9.14227	9.14935	9.67869	9.00779	9.26298	9.20409	9.19249	9.42335	9.50341	9.37603	8.66922	9.08762	9.29351	8.7412	9.33231	9.19965	9.30342	9.54079	8.98342
RYBP	9.73283	8.88476	9.41959	9.23346	9.50479	9.6325	9.23798	9.20516	9.09339	9.53913	9.05427	9.00226	9.02194	9.15156	8.85098	9.35293	8.89115	9.17954	9.14247	9.14832
ARL8B	9.1908	8.97007	8.93809	9.60592	8.60248	9.22307	9.12001	9.31356	9.274	9.47548	9.13922	9.40753	9.48612	9.12425	9.28713	9.5402	9.08027	9.18906	9.2418	9.06586
PSMA7	9.20938	9.06631	8.67769	9.01552	9.16321	8.86112	8.94134	9.01	9.20341	9.28143	9.21674	9.59096	9.34951	9.41433	9.37972	9.47737	9.22555	9.34279	9.47808	9.36051
BRD2	8.99214	8.79497	8.58008	9.39905	8.73437	8.88702	8.41012	8.93866	9.07517	9.61495	9.27693	8.96762	9.66612	9.47628	9.55808	9.31854	9.57015	9.43591	9.42663	10.1176
FKBP15	9.14516	9.22937	9.30121	9.27528	9.25447	9.04302	9.1878	9.35623	9.39791	9.15443	9.31353	8.84407	9.01897	9.19894	9.3875	9.17663	9.25749	9.10339	9.22242	9.32858
EIF3A	9.30364	9.64858	8.48729	9.2601	9.39736	9.18397	8.89254	9.17861	9.00408	9.17857	9.64528	8.40068	9.04587	9.42193	8.97889	8.96818	9.71295	9.58454	9.55119	9.3482
AP1G2	9.10511	9.11251	8.82859	9.56564	9.08731	8.90248	9.11529	8.94823	9.42353	9.16491	9.32824	8.40026	9.10888	9.62928	9.22339	9.28097	9.6691	9.22189	9.4553	9.59937
SLC25A36	9.39954	9.12488	8.82662	9.71593	8.97209	9.06254	8.92691	9.13202	9.26009	9.41272	9.294	9.23936	8.98539	9.32632	9.12461	9.43845	9.06123	9.27906	9.17792	9.38704
RNF13	9.56389	8.6981	9.39567	8.88868	8.91784	8.89883	8.97881	9.28732	9.06856	9.4702	9.13783	9.69504	9.64984	8.99363	9.33962	9.7502	8.99086	9.24123	9.00988	9.12902
NDUFC1	9.49368	9.44629	9.08794	9.48185	9.29159	9.3515	9.17267	9.22655	9.26839	9.43131	9.30671	8.17588	9.38583	9.01394	9.19626	9.01349	9.11109	9.20567	9.10753	9.32403
PAPSS1	9.42073	9.50432	9.08255	9.28414	8.87103	9.33585	9.11192	9.02489	9.4427	9.24319	9.50881	8.99779	8.7742	9.30567	8.76624	9.17147	9.19978	9.53345	9.28186	9.21454
EDF1	9.40644	9.42252	8.99471	9.12319	9.43514	9.40665	9.20535	8.81544	9.26392	9.3809	9.2249	8.2196	9.22504	9.32463	9.13146	9.14712	9.21706	9.39274	9.37245	9.35464
OLA1	9.36441	9.35669	9.0565	9.24033	9.41869	9.27907	9.30785	9.12029	9.27944	9.42482	9.26289	9.39202	8.9401	9.02907	8.93833	9.3948	8.78612	9.17406	9.30081	8.98272
LYPLA1	9.33874	9.74542	8.82435	9.21858	9.25559	9.31539	9.33809	9.10798	9.30216	9.51855	9.35946	9.20913	8.831	9.14015	8.93672	9.32601	8.79734	9.31197	9.28403	8.8515
MPRIP	9.01757	9.12199	9.24004	9.08574	8.85128	9.14878	9.14661	9.0117	9.35282	9.17844	9.21665	8.99645	8.95358	9.44169	9.36099	9.49983	9.33881	9.30579	9.27712	9.40483
TMEM222	9.26074	9.12788	9.33523	9.31922	9.2255	9.20804	9.29323	9.3388	9.27799	9.12909	9.13225	8.59402	9.22892	9.20961	9.2731	9.05507	9.29683	9.07967	9.11522	9.42371
NAA60	9.18888	9.23701	8.92021	9.23117	9.19034	9.19183	9.20489	9.33466	9.21241	9.27506	9.31333	8.79293	9.20539	9.32109	9.31077	9.16775	9.09201	9.26903	9.20474	9.25925
TNIP2	9.09018	9.02332	9.2631	9.34238	9.07886	9.2546	9.17585	9.24017	9.36805	9.33109	9.10393	8.79642	9.33268	9.29667	9.08235	9.08908	9.35358	9.03261	9.26904	9.38482
UBXN1	9.31437	9.03077	9.15363	9.47538	9.17941	9.36462	9.51092	9.31338	9.26678	9.59851	9.21095	8.40864	9.15375	8.95459	9.13919	8.87071	9.14111	9.13137	9.47687	9.19377
AP2M1	9.28152	9.26237	9.07868	9.20758	8.96806	9.1451	9.22198	9.27474	9.19963	9.52965	9.19539	8.30046	9.34823	9.25738	9.47523	9.07714	9.2861	9.26238	9.24647	9.23924
MCCC2	9.3592	9.40508	9.05018	8.95223	9.13226	9.20113	9.21396	9.08256	9.21095	9.15098	9.29432	8.9325	9.37434	9.30953	8.95556	9.18018	9.31476	9.23804	9.2079	9.26554
SLC7A7	9.02627	8.59025	9.3766	9.17039	9.57295	8.857	9.07541	9.48137	8.97208	9.1429	8.96303	9.31906	9.35023	9.60662	8.94985	9.34609	9.71441	9.25753	8.89904	9.15432
EVI2A	9.09018	9.37699	8.89927	9.1986	9.99554	9.68051	9.28227	9.53181	9.01564	9.49548	9.40445	9.56049	8.75813	8.78595	9.03204	8.68735	9.07442	8.97072	9.35053	8.62885
CACFD1	9.199	9.22828	9.38871	9.25185	9.08247	9.33063	9.39793	9.23093	9.4276	9.30959	9.05627	9.03824	9.12074	9.16078	9.04759	9.15377	9.2	9.0421	9.04043	9.07953
PEX16	9.15272	9.10289	9.10935	9.06355	9.19416	9.03479	9.2827	9.15681	9.32999	9.17632	9.20033	9.20904	9.14397	9.18352	9.20591	9.40854	9.15305	9.19304	9.22897	9.2535
WASHC2C	8.92969	8.75984	9.00284	9.0382	9.03134	9.15807	9.01762	9.11388	9.40184	9.1535	8.99154	9.11565	9.44116	9.27746	9.41845	9.44849	9.53222	9.27127	9.44475	9.21207
MAGED1	9.10961	9.39944	9.34568	9.4673	8.65255	8.95373	9.18282	9.35113	9.33952	9.35545	9.29575	9.06887	9.46664	9.3553	9.19938	9.10335	9.00218	9.22821	9.14504	8.72082
LSM14A	9.85126	9.06654	8.76964	9.21311	9.14099	8.81337	9.09525	9.12188	8.99314	9.54059	9.41879	8.82628	9.3832	8.82532	8.76607	9.04239	9.22712	9.34983	9.69417	9.57869
SNRK	8.9739	8.86222	9.0375	9.19123	8.85931	8.59016	9.04973	9.34238	9.06776	9.36918	9.31181	9.33701	9.36171	9.34419	9.57898	9.4708	9.05544	9.35496	9.27714	9.27949
FASTK	9.23396	9.1749	9.3905	9.28701	9.38425	9.20463	9.34469	9.17515	9.17632	9.52315	9.12987	8.70935	9.13805	9.2411	8.99133	9.06484	9.17854	9.10977	9.00703	9.21648
MYO1C	9.12308	9.1858	9.43343	9.24965	9.25032	9.16144	9.26438	8.89928	9.34838	9.13204	9.17191	8.55831	9.1307	9.39729	9.38996	9.08409	9.32428	9.15541	9.25116	9.16777
HMGB2	9.59595	10.6388	9.25402	9.5312	9.49441	9.66661	8.73516	9.1096	8.45008	9.17148	9.4579	8.49293	9.06494	8.78115	9.24089	8.48353	8.91462	9.72139	9.00386	8.83878
CBFB	9.13762	9.05943	8.74232	9.39513	8.73682	8.96608	8.90277	8.93697	9.09231	9.36611	9.23975	9.35359	9.57786	9.29383	9.20851	9.28305	9.26313	9.35737	9.42659	9.30395
PSMC1	9.24812	9.23472	9.11068	9.17255	9.35757	9.18606	9.14073	9.31841	9.03548	9.16254	9.09216	9.38082	9.20657	9.1139	9.19934	9.35115	9.14696	9.04788	8.93608	9.18609
PSMA4	9.42784	9.36611	8.85171	9.05433	9.14175	9.14268	8.76919	9.07991	9.01799	9.35431	9.28763	9.45521	8.82969	9.39654	9.50476	9.02088	8.96877	9.39971	9.3002	9.18859
RASA1	9.0636	9.08959	8.78469	9.29751	8.70647	8.96291	8.9194	8.94747	9.36063	9.05817	9.30689	9.95034	9.00831	9.38126	9.09755	9.47007	8.97929	9.54027	9.25621	9.37275
DAP3	9.43686	9.07525	9.18458	9.17368	9.25614	9.21689	9.26342	9.18419	9.14942	9.19677	9.26314	9.34872	9.22922	9.02662	9.28159	9.35082	9.02714	9.03085	9.1916	8.6428
KDM3B	8.84851	8.94076	9.26184	9.1416	8.92326	8.94802	9.07282	9.20039	9.00562	9.24406	9.34133	9.3881	9.38877	9.2825	8.89297	9.4305	9.11291	9.19005	9.50857	9.3504
GTF2A2	9.53721	9.2849	9.31103	9.27984	9.53802	9.23318	9.29065	9.05566	9.07936	9.47417	8.95177	9.19146	8.99971	8.89216	9.00057	9.19983	8.91302	9.16372	8.96386	9.05972
ZMYND11	9.44908	9.08671	8.86338	9.59894	9.1125	9.08584	9.09156	9.03512	9.73241	9.52409	8.95891	8.78612	9.0601	9.15904	8.9373	9.18022	9.11862	9.09868	9.19324	9.34229
EVL	9.37855	8.99032	9.02152	9.53915	9.15201	8.66644	9.17439	9.10586	9.14361	9.44757	9.36615	7.99287	9.47574	8.99572	8.87908	8.80861	9.80281	9.26461	9.39288	9.81427
RAD23B	9.63477	9.65518	9.41873	9.39353	9.35447	9.92739	9.3962	9.29528	9.45909	9.72103	9.80923	9.42463	7.79107	8.94738	8.86433	9.65166	7.79465	9.67	8.04856	8.14631
NKTR	9.41255	8.75834	9.06053	9.25475	9.16666	9.21815	8.97192	8.91873	9.33728	9.30153	9.05242	9.60892	8.63089	9.42902	8.77741	9.16511	9.51362	9.07821	9.45368	9.28929
UGCG	9.68627	8.62996	9.43714	9.68491	9.11234	9.2907	9.1559	9.38687	8.92313	9.18029	9.10466	8.96524	9.29716	8.90075	9.17281	9.17706	9.10466	8.86067	9.14022	9.10539
CRBN	9.61288	8.77833	9.58365	9.16776	9.43626	9.60823	9.13592	8.9702	8.92359	9.28018	8.95254	9.78576	9.15742	8.94475	9.07891	9.05973	9.00975	8.901	8.95546	8.96432
RAB5A	9.22876	9.23365	9.34131	9.30918	8.67117	9.02865	9.10817	8.95587	8.91448	9.47832	9.1472	9.97092	9.11235	8.97241	9.10659	9.19897	9.05257	9.15049	9.05982	9.23264
ZFR	9.09411	9.19741	8.94668	9.50669	8.64529	8.96784	8.90305	9.14923	9.27801	9.41787	9.28876	9.20917	9.35142	8.97869	8.92446	9.39856	9.06529	9.32238	9.23461	9.3935
SDHAP1	9.31645	9.16804	9.31396	9.49403	9.14916	9.30302	9.11749	9.39464	9.12678	9.30028	9.08846	8.81982	9.21912	9.12762	9.07519	9.18708	9.07423	9.01228	9.01304	8.97141
NDUFB5	9.21837	9.02821	9.01003	8.95594	9.49099	9.30229	9.13347	9.08682	8.79417	9.09874	9.22822	9.09121	9.00956	9.25059	8.87297	9.46912	9.31649	9.24554	9.38339	9.27892
ZNF665	9.15368	9.0956	9.34279	9.37874	9.07145	9.15207	9.1157	9.16235	9.38626	9.30293	9.26951	9.12589	9.04072	9.14908	9.24558	8.93533	9.01614	9.06665	9.18097	9.04555
DUS2	9.15755	9.10097	9.47326	9.4471	9.31111	9.27569	9.12804	9.22113	9.3448	8.95112	8.9949	8.94649	9.1309	9.19123	8.87602	9.03368	9.34901	9.11422	8.97621	9.18982
SCAMP2	9.04077	9.29581	9.14613	9.43315	9.1643	8.95594	8.83725	9.10924	9.1196	9.15108	9.08788	8.76411	9.10314	9.29269	9.23365	9.12759	9.41335	9.3195	9.24714	9.34464
MRFAP1L1	8.94908	8.90162	9.02184	9.10312	9.38862	9.29672	9.14732	9.07434	8.97751	9.12319	9.21212	9.36287	9.15355	9.18438	8.95584	9.30977	9.16885	9.40652	9.40072	9.0484
CTR9	9.00743	9.21271	8.36735	9.41094	8.75818	9.00075	8.6523	9.0667	9.42013	9.1623	9.48194	8.8337	8.88316	9.64846	9.22494	8.97759	9.38907	9.58718	9.56316	9.4984
CIB1	9.28361	8.83688	9.75584	8.86878	9.22925	9.26874	9.13352	8.71402	9.13215	9.21902	9.06204	8.70896	9.3576	9.31	8.94656	8.85797	9.3502	9.01372	9.78739	9.29353
ZNF93	9.13228	8.83091	9.18104	9.08737	9.14509	9.08028	9.05576	9.1267	9.25009	9.15461	9.21122	9.50536	9.28536	9.11225	9.14012	9.47427	9.11827	9.01607	8.98647	9.17629
TMEM230	9.23281	8.94944	9.44477	9.26099	9.15102	9.19705	8.95986	8.96685	8.74998	9.19924	9.22778	9.35108	9.24497	9.16086	8.8549	9.39216	9.2173	9.24707	9.27238	8.97393
WDR45B	9.08908	9.08723	8.95683	9.42723	8.94321	9.13383	8.90659	8.84901	9.12957	9.39728	9.14011	9.16948	9.33562	9.17017	9.13026	9.32424	9.14425	9.13098	9.42501	9.13171
GNAI3	9.22796	9.01543	8.893	9.15084	8.81408	9.17617	8.76861	8.86705	8.84868	9.38293	9.28765	9.30372	9.63544	8.92204	9.46132	9.11472	9.21079	9.34491	9.32138	9.26511
TPR	9.08679	9.30845	9.17276	9.17408	9.0526	9.10408	9.15952	9.24866	9.24996	9.2214	9.21019	9.30875	9.01855	9.05935	8.99138	9.21958	9.12763	9.03238	9.23357	9.01247
NDUFV1	9.11806	9.21882	9.13882	9.33974	8.80103	8.93389	9.27706	9.10573	8.92001	9.30911	9.42823	8.71618	9.19952	9.22093	9.32209	9.11085	9.10958	9.20649	9.29811	9.19709
TALDO1	9.16983	9.24802	9.06644	8.96983	9.6549	8.89811	8.98489	9.83814	9.17503	9.19722	9.11812	8.56487	9.05924	9.03186	9.2228	9.14871	9.09004	9.02768	9.21931	9.27136
DPH5	9.3244	9.09736	9.03652	8.98277	9.23126	9.27494	9.29774	8.84786	9.0995	9.18351	9.54268	8.92	8.91455	9.29693	9.25786	9.17562	8.95081	9.27669	9.28645	8.95391
SERINC3	9.72872	8.44407	9.43206	9.24716	9.44404	9.23643	8.94789	9.12741	9.13746	9.47631	9.1888	9.24843	9.31702	8.86491	8.92259	8.98989	8.80396	9.08934	8.9952	9.30752
H2AZ2	9.31028	9.71263	9.131	9.17164	9.39689	9.4819	9.29216	9.15509	8.98649	9.29503	8.94982	9.01989	9.10208	9.11217	8.8184	9.106	9.07689	8.956	8.81094	9.06309
TUBA4A	9.28949	9.19154	9.12446	9.43989	9.12323	9.15188	9.20287	9.17534	9.1079	9.3595	9.16338	8.60868	9.35557	9.15105	9.24417	8.78254	9.00911	8.96533	9.35681	9.14464
LMF2	9.03014	9.10632	9.00703	9.14393	9.12002	9.15608	9.03571	9.20026	9.12398	9.02159	9.10498	8.8385	9.12616	9.34662	9.28899	9.14215	9.22776	9.22948	9.23509	9.44808
AUP1	9.39051	9.17928	9.49819	9.57907	9.43163	9.39405	9.6142	9.2456	9.27183	9.33931	8.76956	7.94982	8.81809	9.14171	9.04979	8.85766	8.84215	9.07523	9.22105	9.24963
EID1	8.91849	9.36869	8.82039	9.08684	8.8566	9.09323	8.95394	9.17565	8.89921	9.40464	9.47575	8.97437	8.79239	9.18216	9.02056	9.52733	8.92229	9.34267	9.43517	9.6654
UBA7	9.01845	9.22302	8.95985	9.29118	8.64558	8.91782	8.90606	9.12636	9.21648	9.22748	9.20634	8.5369	9.3967	9.27814	9.17618	9.01203	9.39574	9.37217	9.60296	9.40373
DEGS1	9.35869	9.25404	9.4336	9.17373	9.2572	9.11169	9.22577	9.01139	9.06682	9.24319	9.20692	9.08207	9.205	9.15302	9.31269	9.04512	8.80391	9.09911	9.11559	8.7519
SNX1	9.15578	9.03209	9.09317	9.0605	9.20867	9.42234	9.4934	9.17552	9.13043	9.15808	8.98065	8.80554	9.18804	9.03778	9.13937	9.38571	9.01282	9.01099	9.0786	9.28743
DCP2	8.61064	9.08873	8.56735	9.41221	8.95954	8.91124	9.18417	9.1038	9.52241	9.07262	9.62852	9.4697	9.35388	9.30661	9.0712	9.06023	9.15793	9.28085	9.36075	8.72574
ESYT1	8.97469	9.28908	9.24434	9.48552	8.95238	8.68911	9.0395	9.29934	8.93764	9.5515	9.27125	8.57999	9.17422	9.01085	9.07435	9.04489	9.30556	9.37773	9.32112	9.20179
IDH3B	9.12478	8.93226	9.13364	9.34788	9.13871	9.02973	8.99292	9.03288	8.95403	9.29078	9.22135	8.50703	9.25092	9.08288	9.25487	9.41643	9.25456	9.15124	9.40224	9.27725
ZNF24	9.24535	8.93485	9.32443	9.36445	8.77141	8.91323	9.21685	9.33249	9.27968	9.38013	8.97192	9.50596	9.25733	9.04833	9.05364	9.14183	8.93129	9.00213	9.16735	8.93437
SS18L2	9.46272	9.24366	8.91992	9.21519	9.33355	9.34882	8.82892	9.01419	9.17989	9.48628	9.15791	9.01601	9.0842	9.13175	9.11218	8.96424	8.91456	9.08859	9.33219	8.93669
HSD17B11	9.33925	8.82084	9.28629	9.24166	9.72296	8.61642	9.42363	9.38864	9.0516	9.30162	9.44084	9.2657	9.23258	8.65121	8.92565	9.37732	8.72655	9.16511	9.14324	8.63606
RALB	8.93074	8.64671	9.25528	8.87158	9.06603	9.20388	9.08296	9.37312	9.0741	9.10826	9.43404	9.08806	9.27282	9.38091	9.0897	9.31156	9.14349	9.24257	9.07945	9.08934
ZNF638	9.28455	9.03913	9.02514	9.50993	8.84592	9.01854	8.97763	9.14168	8.97887	9.33576	9.2865	9.45745	9.02339	9.31209	8.86864	9.22834	9.12254	8.93192	9.28358	9.0721
IGLV3-25	9.42734	9.62601	9.75229	8.44277	8.39586	9.80298	9.39084	8.9994	8.3227	9.12227	9.2205	9.2788	8.8507	9.7813	8.75044	7.93004	9.0145	10.0081	8.92965	9.69433
RPA2	9.61436	8.95353	9.11473	9.27411	9.20894	9.26061	9.00762	8.87363	8.97751	9.37861	9.29003	9.08949	9.39325	9.1399	8.78237	9.11745	9.07109	9.11745	9.09404	8.97198
GPX4	9.14107	8.98105	8.93981	9.36347	9.42436	9.12671	9.07079	8.98345	9.05815	9.16786	9.44367	8.4265	9.19662	9.12306	9.20402	9.04466	9.33063	9.21876	9.39428	9.07791
TAX1BP1	8.98059	9.18842	9.39345	9.46027	9.15524	9.27971	9.29717	9.03305	9.08082	9.19059	9.1672	9.85388	9.05828	9.20155	8.70516	9.07567	8.71797	8.99831	8.95988	8.88452
FOXO1	9.15208	8.67165	9.08429	9.51867	8.8234	9.29371	9.2193	8.87052	9.05783	9.52468	9.57942	9.13712	9.07017	9.14636	9.41651	9.32321	8.5902	9.11941	8.84115	9.22818
MFSD1	9.20583	9.21905	8.46727	8.96144	9.08763	8.89115	8.63608	9.33742	9.31559	9.30601	9.35575	9.30674	9.37055	9.25758	8.90655	9.25043	9.07724	9.3711	9.41697	8.90586
ECH1	9.1847	9.16344	9.06627	9.07758	9.02741	9.17671	9.10875	8.83756	9.0028	8.99629	9.3853	8.80434	9.04625	9.27724	9.36522	9.08061	9.15981	9.28749	9.18465	9.38136
RAB8A	9.13443	8.97271	9.1904	9.15439	9.21901	9.51104	9.25844	9.19743	8.59946	9.08125	9.20771	8.51757	9.05088	9.03673	8.88405	9.21077	9.21071	9.28886	9.40695	9.47559
RNGTT	8.57988	8.76555	8.77178	7.61598	8.52354	8.9078	9.25041	8.24844	9.42181	9.30047	9.88262	10.6027	9.58178	8.09112	9.90774	9.51989	9.18383	9.35127	9.85492	9.23298
CTDNEP1	9.44091	9.1309	9.12835	9.17808	9.34962	9.13345	9.11074	9.42771	9.29043	9.13013	9.16222	8.41666	8.9586	9.1791	8.92473	8.63171	9.35821	9.18553	9.18944	9.24814
PCM1	8.88972	8.99578	8.75842	9.82887	8.6455	8.97824	8.8421	8.7171	9.08129	9.18909	9.37776	9.38748	8.8417	9.19065	9.17531	9.53338	9.3681	9.16744	9.34945	9.24274
ACBD3	9.3084	9.02393	9.13821	9.32602	8.5027	9.03018	9.19515	8.87025	8.6633	9.17092	9.5584	8.88826	9.24552	9.1272	9.29789	9.17617	9.00484	9.36611	9.54581	9.11153
DERL1	8.91596	9.6727	8.90714	9.24776	8.70356	9.2728	8.87946	9.13021	9.03129	9.25308	9.20706	8.88502	9.05581	8.96056	9.16879	9.28219	9.03933	9.45385	9.16767	9.31576
ATRAID	9.15708	8.87291	8.98295	9.27456	8.91235	9.1654	8.95434	8.80668	8.74949	9.16715	9.29118	9.09176	9.4412	9.20233	9.35172	9.1372	9.25371	9.34102	9.24418	9.14211
AP3S1	9.34113	8.90287	9.06937	8.85511	9.30334	9.29199	8.96995	9.25967	9.08587	9.14151	9.16103	8.86268	9.03552	9.15601	9.03044	9.09686	9.15001	9.2442	9.38615	9.18919
ABLIM1	8.96143	8.87346	9.0501	9.44585	8.57809	8.91488	8.98993	9.14927	9.05576	9.27475	9.42988	9.16488	9.41138	8.93874	8.97698	9.33852	9.11216	9.1963	9.30956	9.35507
CDC16	9.19559	8.90103	9.50396	9.595	9.12181	9.2447	9.1502	8.79988	9.0123	9.26089	8.90897	9.34556	9.15616	9.01193	9.08136	9.23906	9.01343	8.98407	8.96832	9.00288
LSP1	8.85643	9.36182	8.96886	9.2082	8.97148	8.73624	8.84697	9.13077	8.94054	9.04004	9.33948	7.93142	9.25215	9.18577	9.1848	8.65749	10.044	9.48065	9.37811	9.95279
RRAGA	9.20438	8.8802	8.99219	9.38888	9.03049	9.02662	9.11228	8.82387	9.18975	9.36302	9.28858	8.44265	9.21863	9.08308	9.139	9.21253	9.15881	9.23763	9.4025	9.25462
FOLR1	9.87941	9.42081	9.42668	9.58195	9.83546	9.70921	9.40611	9.33228	9.03849	9.72379	8.88505	8.65692	8.59348	8.11516	8.87681	8.79789	8.74344	9.02724	8.59285	8.80224
DKC1	9.00845	9.1184	9.02486	9.29882	8.85964	9.0364	8.97926	8.79591	9.23483	9.3013	9.22959	9.31659	9.3234	8.99172	9.13623	9.2015	9.12746	9.09071	9.34315	8.9997
PIAS1	8.85536	8.92375	8.71968	9.32781	9.02097	8.89998	8.70682	8.60555	9.19854	9.13353	9.26925	9.32874	9.39798	9.30509	9.18177	9.31555	9.20815	9.28557	9.33197	9.39184
ITGB7	9.28634	9.6816	9.31963	9.54087	8.89763	9.40525	9.21973	9.38241	9.30481	9.60546	8.98024	8.09661	9.04229	9.1655	8.59726	8.04181	9.39435	9.08999	9.15694	9.19117
C2CD5	8.81955	9.03377	8.75751	9.26501	8.64721	8.55628	8.61121	8.90682	9.57525	9.56433	9.22967	9.77575	9.05121	9.4378	9.31126	9.17359	9.01758	9.27191	9.2016	9.15354
TOR1AIP1	8.96104	9.06545	8.76444	9.24945	8.66665	8.75493	8.89038	9.33058	9.32625	9.55929	9.34894	8.92046	9.37979	9.14153	8.77524	9.04796	9.41019	9.29788	9.48662	8.95133
TIA1	8.71281	9.10747	8.34649	9.37209	8.46554	8.92944	8.65899	8.7677	9.3933	9.48425	9.39251	9.77115	9.01523	9.46074	8.87694	9.56934	9.33073	9.35993	9.3001	9.00487
PSMD6	9.39316	9.08775	9.07753	9.08435	8.94928	8.94452	8.95126	8.96272	8.69666	9.38989	9.22263	9.68177	9.14004	9.19698	8.90264	9.20443	9.14635	9.13764	9.14578	8.97689
LIMD2	9.30576	9.56158	9.08568	9.58987	9.15823	9.10433	9.2735	9.20039	9.32189	9.32047	8.88341	7.61554	9.10409	8.76555	9.01119	7.94119	9.57653	9.2938	9.36358	9.81518
ARF4	9.43234	9.5742	8.68213	9.08979	9.03591	9.12323	8.77932	9.07147	8.97567	8.96539	9.29987	8.91589	8.98238	9.28493	9.12316	9.01186	9.00554	9.55388	9.23285	9.11458
CNN2	9.20057	9.00704	8.80056	9.05963	8.96165	9.03635	9.145	9.22828	9.27115	9.48495	9.25582	8.5045	9.25453	9.13178	9.20113	8.81726	9.34592	9.22493	8.98379	9.33306
RBX1	9.24688	9.23819	9.01985	8.8089	9.16778	9.23333	8.97195	9.00341	9.02651	9.51304	8.95202	9.23112	9.24232	8.92909	9.04558	9.1457	8.89303	9.07959	9.3824	9.11572
TRIM44	8.4353	8.73527	8.47803	9.10752	8.28345	8.6568	8.42703	8.37536	9.24889	9.41604	9.51166	9.481	9.37578	9.67704	9.58703	9.75666	9.29464	9.45539	9.52278	9.41028
EIF2S3	8.79827	9.11959	9.29703	7.97191	8.75584	8.17106	9.75244	8.31838	8.60462	8.52389	9.98576	9.37904	9.71781	9.50237	8.46603	9.37833	9.54986	8.94778	9.78606	10.1993
RUFY1	9.04178	8.96296	9.0375	9.22186	9.07138	8.88306	9.1355	9.36176	9.09712	9.2212	9.06673	9.28133	9.06146	9.23617	9.39217	9.09182	8.9632	8.95294	9.10129	9.03563
GYPC	9.47358	9.13627	9.22459	9.02444	9.16869	9.21654	9.30649	9.23319	9.32266	9.51499	8.91123	8.42565	8.82264	9.01807	9.19047	9.28176	8.97044	9.03673	9.03673	8.88859
USP7	8.89969	9.07002	8.98568	9.43231	8.79544	8.86572	8.94487	9.05578	9.13431	9.30187	9.24947	9.04956	9.09054	9.08759	9.261	9.32797	9.0073	9.13652	9.17354	9.32213
BTK	9.36224	8.79873	9.23178	8.97146	8.84247	9.27991	9.05409	8.82088	9.16125	9.49092	9.12836	9.14413	9.32924	8.97645	9.18008	9.35084	9.03701	8.90601	9.02676	9.0907
BZW1	9.08338	9.16094	8.88275	9.20438	8.68159	8.96766	9.13608	8.93748	8.97561	9.3833	9.14564	9.94332	9.06085	9.0438	9.26989	9.14564	8.81672	9.1918	9.10559	9.04652
GRN	9.09096	8.87692	9.08485	9.1484	9.75621	9.1589	8.87902	9.49154	9.22816	9.12556	9.0089	7.77803	9.26527	8.99892	9.27118	9.01205	9.47899	8.84579	9.25914	9.40271
ILF2	9.45505	9.35646	9.04403	9.22367	9.0005	9.25747	9.09401	8.98519	8.80587	9.35759	9.00831	8.95904	9.25488	9.04287	8.75813	9.11522	8.82505	9.15502	9.20779	9.25154
TRIM28	8.7319	9.07266	8.54161	9.10181	8.64053	8.93648	9.17658	9.02805	9.2612	9.19117	9.35733	8.36554	9.47445	9.27138	9.2179	9.12751	9.52246	9.35304	9.50789	9.2501
RING1	9.21244	9.16923	9.07836	9.18548	9.3951	9.27385	9.34831	9.30093	9.16772	9.18132	8.98367	8.7631	8.81383	9.07689	8.995	9.0435	8.91817	9.00817	9.1127	9.0878
SF3A1	8.99563	8.94406	8.94546	9.3611	8.82073	9.00066	8.91647	9.11474	9.07093	9.14012	9.17308	9.24609	9.1584	9.07537	9.17939	9.3687	9.09469	9.02994	9.17662	9.29135
PCMTD2	8.96367	9.16778	8.93069	8.93481	8.88892	8.93814	8.80099	9.05258	9.15277	9.35839	9.38181	9.43264	9.28159	9.18121	9.32363	9.26219	8.96161	9.04168	9.35571	8.67007
CLCN7	9.35691	9.10745	9.08264	9.35414	9.23835	9.17435	9.23132	9.2199	9.5654	9.32807	9.13893	8.15432	8.84313	8.99098	9.20308	8.8416	9.27749	8.95682	9.21427	8.78398
PLEKHO1	9.26152	8.92174	9.09037	9.25245	9.05046	8.92482	8.87353	8.97843	9.17517	9.32957	9.25742	7.91633	9.32162	8.94233	8.84448	9.03514	9.52787	9.12321	9.49639	9.72996
DIPK1A	9.20304	9.32629	9.21632	9.4547	8.4564	9.09943	8.73308	8.81119	9.01603	9.35298	8.78907	9.94813	9.21566	9.0711	9.09105	9.21207	8.75696	9.35814	8.86221	9.04681
GANAB	8.67801	9.35028	8.80072	9.14491	8.43059	9.02499	8.75097	9.18278	8.81946	9.29028	9.28358	8.55473	9.21462	9.13697	9.05662	9.1285	9.44571	9.41444	9.44352	9.85895
STUB1	9.15969	9.10319	9.02207	9.19678	8.77392	8.84725	9.10615	8.98775	9.00799	9.32103	9.25101	8.40372	9.19803	9.25041	9.06348	9.16782	9.34373	9.18829	9.24082	9.28343
PRR14	9.12178	8.96893	9.05958	9.05981	9.12809	9.02046	9.14634	9.12888	9.17639	9.13356	9.06596	8.68355	9.08064	9.20317	9.12889	9.17185	9.20685	9.05953	9.09629	9.27253
CTCF	9.26046	9.14038	8.98539	9.40189	8.56213	8.97709	9.19784	9.23916	9.22828	9.37462	9.19789	8.89553	9.18301	9.08589	9.04406	9.13667	8.87586	9.13906	9.12261	8.85502
AMZ2	9.12166	9.0673	9.20174	9.14506	9.00956	9.09646	8.86055	9.02193	8.87336	9.19095	9.10367	8.90252	9.08572	9.25456	9.05444	9.33478	9.15483	9.13309	9.11028	9.17468
KMT5B	8.90783	8.70506	9.38197	9.54708	8.68175	9.06909	8.67106	8.9385	9.1797	9.56987	9.37357	9.38874	9.12904	9.2081	8.91928	9.25526	9.03293	9.22728	8.88971	8.81115
HCP5	9.17103	9.20375	9.20849	9.12087	9.27613	9.0911	9.12588	8.97476	9.80254	9.26122	8.67764	8.53732	9.00979	8.96799	9.49057	8.6262	9.25226	9.11161	9.21467	8.73358
MARCHF1	8.72627	8.88761	8.44547	9.12103	8.64299	9.12333	8.89024	7.88169	9.64395	8.91332	9.36326	9.71551	8.4997	9.29243	9.16807	9.61392	9.4754	9.53992	9.84145	9.02951
RRAGC	9.228	8.8918	9.0278	9.02714	8.74286	8.80154	9.11364	8.96262	9.14342	9.40137	9.20653	8.77035	9.10368	9.04052	9.40634	9.16197	9.16173	9.20406	9.25225	9.13456
NDUFA10	9.02478	9.03208	9.37533	9.22981	8.95038	8.93206	9.16937	8.83633	8.88846	8.96968	9.20962	8.92237	8.87929	9.23807	9.29546	9.26809	9.19692	8.98288	9.32234	9.01913
UBE2L6	9.38386	8.89608	9.17629	9.10527	9.10444	8.79673	9.06702	9.2621	9.44355	9.35751	8.93882	8.65322	9.19186	9.06289	9.29116	9.14051	8.8918	8.92064	9.07984	8.95404
UQCRQ	9.12728	9.56217	8.96555	8.81942	9.13648	9.28933	8.98049	8.90429	8.62813	9.08868	9.01194	9.26498	9.11693	9.13511	9.01546	8.93363	9.12459	9.30854	9.15959	9.1421
TMEM161A	9.05827	8.92611	9.14925	9.09868	9.0298	9.04566	9.22943	9.02582	9.13558	9.26458	9.03354	8.9184	9.17652	9.31875	9.0174	9.23825	9.10515	8.95769	9.07156	8.88147
LASP1	9.00425	9.0897	8.95685	9.21485	9.3129	9.02071	9.09632	9.31232	9.13623	9.44421	9.13752	9.02927	8.89315	9.0639	9.04325	9.02634	8.66441	9.06719	9.02089	9.11834
AARS1	9.13026	9.4097	9.23108	9.25199	8.85737	9.18364	9.1486	9.2019	8.87148	9.2704	8.934	8.52172	9.22355	9.1592	9.16645	9.05559	8.90778	9.11218	8.7583	9.25393
NDUFS5	9.22114	9.4764	8.99623	8.8726	9.35319	9.16518	9.06572	9.38313	8.65054	9.24574	8.98329	9.12067	9.29953	8.9044	9.06983	8.81369	8.98889	8.99171	9.09485	8.94911
RHOG	9.30039	9.17386	8.799	9.11103	9.34419	9.10166	8.8088	9.07853	9.32726	9.1797	9.11209	8.14301	9.165	9.07426	9.25994	8.70092	9.44404	9.1334	9.29975	9.08443
ERGIC3	9.41871	9.20904	9.0572	9.18597	9.10533	9.26868	8.95695	9.06371	8.82799	9.30749	9.11624	7.8941	9.08184	9.06753	9.26992	8.83698	9.17757	9.34505	9.15146	9.29602
RB1	9.05904	9.17931	8.49545	9.04602	8.59115	9.17867	8.92209	8.90754	9.48704	9.65514	9.20278	9.43554	9.08329	9.28553	8.96531	8.97016	8.78598	9.35584	9.36286	8.65737
ACO2	8.85781	9.30413	8.80103	9.16025	8.69328	8.97624	9.16019	8.79357	8.97592	9.01306	9.2159	8.79515	9.11149	9.15839	9.19009	9.06071	9.19112	9.26164	9.39534	9.48563
ZNF274	9.13744	8.69927	8.73184	9.63169	8.92948	9.05557	9.06375	8.99193	9.31918	9.21746	9.45301	9.07595	8.83328	9.01243	9.08787	9.14371	8.91985	9.07372	9.18998	9.02718
SEC13	9.22906	9.43017	9.01754	9.2144	9.18837	9.3065	8.70694	8.82058	9.03808	9.13681	8.98356	8.37233	9.2412	9.07794	9.07892	8.90315	9.26261	9.21002	9.08629	9.28607
SYF2	9.40984	8.95922	9.39332	9.13546	9.23534	9.21502	9.30784	8.99001	9.09863	9.22682	9.13853	9.19086	8.82819	8.96021	8.67081	9.01176	8.84473	9.146	9.08657	8.73255
LYPLA2	9.10316	9.18075	9.11046	9.15089	8.9725	9.15318	9.03809	8.98373	8.91802	9.12741	9.20479	8.99554	9.27332	8.91414	9.14321	8.93715	9.1369	9.05973	9.06562	9.08659
REPIN1	9.15031	9.10392	8.44642	9.35281	8.73118	8.96717	9.08146	8.98887	9.35418	9.4424	9.34523	8.77605	8.49627	9.11322	9.06746	9.52911	8.98901	9.1003	9.31149	9.20751
RASSF2	9.09142	9.01368	8.89964	9.10853	9.136	9.0769	9.00975	9.04568	9.30773	9.07628	9.25526	8.62744	8.74447	9.1756	8.90317	9.08835	9.33742	9.12955	9.32849	9.19229
BANP	9.30784	8.79336	9.39215	9.1679	9.20282	9.11814	9.24839	9.00737	8.95291	9.25599	8.99209	8.6787	9.21276	9.18739	9.07828	9.25146	8.86544	8.87288	9.07441	8.88194
PPP4C	9.33184	9.15937	9.29494	8.81845	9.29821	9.39597	9.18254	9.31416	8.92951	9.2008	9.10337	8.24992	9.03684	9.11701	8.93882	8.87118	9.10712	8.9713	9.0756	9.136
GPN1	9.31832	8.91402	9.41874	8.85596	8.97553	8.98115	9.05844	8.8035	8.74728	9.22016	9.01225	9.25496	9.47583	9.08938	8.85669	9.20705	9.00259	9.12203	9.0632	9.13817
THAP12	9.16702	9.15661	8.91905	9.07806	8.71619	8.70268	8.99218	8.94685	9.01596	9.29459	9.21708	9.15299	9.36282	9.25902	9.1884	8.86484	9.04656	9.23082	9.16273	9.02541
KLHL24	9.08858	9.09215	9.21989	9.33879	9.16594	9.12296	9.22494	8.98231	9.57427	9.13692	8.98321	8.97662	8.85508	9.05624	8.97884	8.86974	9.04535	8.89917	8.98791	8.89321
FBXO9	9.06871	8.80577	8.94799	9.27293	8.89609	8.83789	9.03244	9.05615	9.1582	9.22377	9.16744	9.05625	9.04989	9.13875	8.85617	9.08637	9.04446	9.34813	9.27974	9.1577
COPZ1	9.09212	9.02388	9.13101	9.08493	9.15799	9.21579	9.14298	9.11503	9.16549	9.1063	9.11459	8.67113	8.95904	8.96822	9.21535	8.9689	9.01027	9.20055	9.11087	9.02739
MYC	9.47021	8.87826	9.02071	8.65857	8.77047	8.94007	9.07457	9.37104	9.14589	9.25819	9.09774	8.72789	9.05818	9.10154	9.24789	9.30919	9.11145	9.00884	9.02309	9.1785
ASH2L	9.14839	9.00759	9.25496	9.14453	8.99503	9.253	9.14842	9.15117	9.10895	8.79693	9.04132	9.39016	9.05864	9.105	8.95199	9.2069	8.75112	9.03792	8.94769	8.95221
DDX11	8.86992	9.26337	8.86962	9.22151	8.99851	9.16965	9.29614	9.04066	9.29005	8.96094	8.79951	8.70568	8.94516	9.23513	9.00222	8.78973	9.55569	9.22325	9.36822	8.84134
AIDA	8.94915	8.55853	8.94921	8.76863	8.18071	8.91545	8.97538	8.91318	9.12038	9.45959	9.14996	9.14313	9.17984	9.23498	9.23303	9.33593	9.2366	9.28747	9.58974	9.23835
GOLGA8A	8.71649	9.26058	9.44629	9.12231	9.38715	8.91014	8.76445	8.98563	9.38991	8.81528	8.36066	9.40548	8.71345	9.15386	8.75025	9.2819	9.58471	8.94272	9.15386	9.26874
JMJD1C	8.69733	9.0618	8.56617	9.60013	8.81884	8.98243	8.72433	8.82665	9.68328	9.18693	9.3749	9.75079	8.96989	9.36772	8.73267	9.18893	8.75854	9.14345	9.19561	8.77881
MXI1	9.93947	8.47009	9.37996	9.32165	9.12055	9.2526	9.23574	9.21254	8.94869	9.48022	9.11072	8.47864	9.13657	8.94259	9.14286	8.71771	8.5069	9.0563	8.99766	8.91855
IRF4	8.93866	9.78065	8.59314	8.79866	8.42166	8.87427	8.6676	8.67339	8.79152	8.96001	9.25462	9.38118	8.75767	9.35763	8.451	9.38205	9.28606	9.91643	9.25328	9.75632
NUDT3	9.17501	9.15278	9.41594	9.23632	9.14564	9.07631	9.12544	9.27788	9.25611	9.20519	8.98556	8.97633	8.96437	8.91636	8.89359	8.82845	8.96055	8.96437	9.04595	8.69237
MAP2K1	9.28454	8.76786	8.81857	9.04148	9.03722	8.87596	8.9483	9.02664	9.22417	9.0569	9.06632	8.75338	9.19405	9.03079	9.04909	9.17004	9.13318	9.29859	9.43099	9.07837
HNRNPA3	8.7868	9.23808	8.78173	9.72389	9.36238	8.85913	8.90779	8.81591	9.42788	8.83757	9.36025	9.48229	8.65774	9.11822	8.86078	8.83874	8.94308	9.17101	9.48528	8.62229
ACLY	8.91662	9.17612	8.8884	9.15958	8.75907	8.91141	8.91012	8.89037	9.0375	9.394	9.31374	8.65125	9.22365	9.08278	8.91196	9.2822	9.23285	9.07382	9.43343	9.0186
RNF167	9.30373	9.10786	9.23689	9.02441	9.13835	8.88532	9.28524	8.86204	9.03728	9.1347	9.09865	8.89001	9.39701	9.02696	9.11574	8.88877	9.06308	9.05205	9.04557	8.63808
SRSF4	9.37169	8.92741	9.04889	9.15387	9.13262	9.17503	9.01167	8.94979	9.01818	9.08671	8.964	8.5453	9.27397	9.05919	9.08353	9.03494	9.18857	8.96795	9.05275	9.17997
MKRN1	8.85283	9.03479	8.96932	9.13984	8.87215	8.93181	9.25071	9.24151	9.02049	9.31002	9.15191	8.648	9.31256	9.02625	8.80758	8.88536	9.16278	9.25935	9.38033	8.96803
PRDM2	8.91861	8.8781	9.1186	9.65323	8.76838	8.97494	8.93457	8.35635	8.99147	9.06155	9.19629	9.34009	9.3013	9.01731	9.28981	8.76935	9.19575	8.98275	9.38238	9.09293
HNRNPA0	9.21277	8.65239	8.78146	9.19851	8.99409	8.74787	8.97247	8.62067	8.87321	8.92769	9.42102	9.67134	9.11018	9.05628	9.15746	9.36821	8.87245	9.1278	9.33791	9.10645
SEC14L1	9.16536	9.31465	8.9431	9.99989	9.57386	9.42362	8.86924	9.07487	8.91898	8.99209	8.67218	8.3899	8.77531	9.206	8.99736	8.68102	8.9538	9.31989	8.93795	8.97227
MRPL9	9.38056	9.10219	8.5329	9.21141	9.17455	9.07664	8.58431	8.81325	9.0708	9.31893	9.22711	9.36034	9.16296	8.8427	8.9332	9.01591	8.828	9.05111	9.22267	9.26749
KRAS	9.34691	8.84296	9.08196	8.82624	9.37245	9.23594	9.03562	9.05999	8.81323	9.10773	9.07781	8.83729	9.08637	9.34652	9.21372	8.62863	9.02579	9.2633	9.24984	8.72211
KAT5	9.15974	8.9328	9.1738	9.06406	8.9844	9.18303	9.27535	9.21474	8.91567	9.28384	9.09245	8.82121	9.20966	8.90539	8.90549	9.17887	8.9688	8.86589	8.86265	9.15323
EIF5A	8.75528	8.54701	9.14385	8.62727	9.07651	8.98387	8.66287	9.33731	8.92489	8.78748	9.32212	8.36326	9.1357	9.64259	9.75411	9.22842	8.68348	9.12512	9.37875	9.6703
SUN1	8.82065	9.36686	8.60567	10.0487	8.72694	8.88898	8.70451	8.94167	9.47913	9.44802	9.10465	8.94613	8.89568	9.0423	8.57864	9.33944	8.84458	9.16104	9.29018	8.90014
NIPSNAP1	9.18752	9.15883	9.28167	9.13369	9.31018	9.25015	9.28528	9.10976	9.19863	9.28443	8.87691	8.82577	8.78878	9.1118	8.5325	9.13858	8.90729	8.82646	8.90255	9.00471
CASP8	8.74821	9.31399	8.56359	9.25511	9.00763	8.61317	8.31148	8.98766	9.11456	9.28297	8.99247	9.68326	9.15603	9.15222	8.88568	8.92943	9.39965	9.23135	9.42581	9.05065
VPS4B	9.14157	9.07711	8.41188	9.287	8.7439	9.12447	8.81798	9.15603	9.28367	9.58938	9.20993	9.1535	9.05004	9.11284	8.64952	9.17236	8.98328	9.14827	9.17914	8.76427
PPP1R16B	8.84442	8.83818	9.10204	9.22045	8.68466	9.05439	9.02853	8.7628	9.17276	9.16447	9.33644	8.71764	9.23597	9.2285	8.95964	9.07446	9.21223	9.07024	9.28905	9.05704
HDGF	9.18932	9.08496	9.38415	9.01706	9.18762	9.1614	9.34093	9.02154	8.75967	8.95688	8.87284	8.76446	9.16257	9.0604	9.2473	8.72304	9.06482	9.09399	8.9499	8.99535
CHMP4A	9.1492	9.13957	9.03547	8.86046	8.85707	9.13573	9.06668	8.93443	9.25727	9.18131	9.24619	8.83916	9.03136	9.0944	8.99313	9.1309	9.04919	8.99766	9.31796	8.69289
NCF1	9.02176	9.00092	8.79231	9.15068	8.94391	8.96081	9.13215	8.90852	9.11144	9.16957	9.30323	8.41817	9.27015	9.0954	9.10622	9.19514	8.86871	9.12613	9.33342	9.06825
TXNL4A	9.24825	9.22113	9.07691	9.16247	8.90728	9.20439	9.0476	8.69929	8.94476	9.27153	9.15126	8.74061	9.13061	8.93379	8.99533	8.98118	9.19664	8.90882	9.05786	9.06982
GLRX5	9.05804	9.17248	9.30857	8.82579	9.16608	9.35708	9.15145	9.09397	9.14375	9.25367	9.00884	9.07311	8.845	8.89437	9.11502	8.95042	8.81351	8.82751	8.83594	9.04224
PCDH9	8.25021	8.28093	8.18517	8.57766	7.71418	8.13255	10.8324	7.92728	8.81749	9.27759	9.74697	9.83247	9.21065	9.41513	9.27009	9.90363	9.38673	9.10038	9.38517	9.68461
BCL6	8.913	8.72834	9.03209	9.42704	8.62364	8.46389	8.9178	9.14362	9.03975	9.1314	9.16781	9.62488	9.3466	9.24265	8.95159	9.47339	8.82402	9.00513	8.87108	8.99451
TERF2IP	9.24139	8.89576	9.1863	9.43742	8.9753	9.15782	9.3209	9.09437	9.11794	9.34895	8.84532	8.60345	9.04589	8.88843	9.03788	8.75605	8.91476	8.83534	9.11953	9.09531
PPP3CB	8.96798	9.14074	8.72878	9.25908	8.60238	9.00958	8.98056	8.94118	9.12952	9.23248	9.33985	8.7964	9.09894	9.06176	9.0444	8.90898	9.00561	9.1781	9.30637	9.17068
METAP2	9.32222	9.1269	9.01892	9.11188	9.09989	9.34777	8.88792	8.6192	8.66999	9.09417	9.00337	9.30156	9.00485	8.86125	9.02971	9.33128	8.87367	9.09516	9.10993	8.98407
SRP19	9.65585	9.34542	8.96912	9.20521	9.14193	9.19084	8.74127	8.72321	8.96339	9.28474	9.07988	8.19759	8.91876	8.94912	8.81484	9.11942	8.96174	9.37632	9.02561	9.20168
GSTK1	8.88131	8.89528	8.75579	9.04252	9.22229	9.06775	8.9474	8.75645	8.98517	9.13754	9.12777	7.98275	9.24706	9.14879	9.23107	8.99938	9.35342	9.10815	9.40583	9.56895
VCP	8.97565	9.64902	8.68687	9.28283	8.37446	9.10822	8.99879	8.9074	8.95989	9.15493	9.12094	8.27928	9.07021	9.14965	9.06514	8.92979	9.10167	9.27356	9.25024	9.52292
NCK2	9.21364	8.41043	9.02571	9.22495	8.78537	8.92182	9.1115	9.05667	9.15964	9.3051	9.02776	9.01624	8.86415	8.8403	9.37583	9.21449	8.8469	8.96645	9.33742	9.12495
FAM111A	9.20607	8.73049	9.25667	9.54761	8.94458	9.00857	9.01334	9.02223	8.85073	9.01335	8.80113	9.58797	9.06744	8.88977	9.24885	9.12678	8.93935	8.7262	9.06725	8.74863
CNOT8	8.8436	8.6911	9.05202	9.04722	8.95395	8.86881	9.20629	8.98609	8.74892	9.20143	9.28679	9.30932	9.12914	9.03809	9.08217	9.00612	9.12507	9.02752	9.0834	9.08527
NUCKS1	9.09894	8.97002	8.92284	9.12245	9.06151	8.82508	8.92742	8.81888	8.9962	9.45916	9.19854	9.1743	8.76318	8.90701	9.18364	8.89432	8.90666	9.44724	9.23581	8.85234
GLRX	9.21632	9.39082	9.21243	8.46077	9.34141	9.22708	9.04315	9.36719	9.17398	9.18111	8.64478	8.94806	9.10554	8.92133	8.95577	9.02827	8.71084	9.01488	9.00037	8.80606
TIMM8B	9.24547	9.56833	9.24423	9.07358	9.23709	9.43579	8.90149	9.19517	8.87249	9.26884	8.73706	8.91311	8.98043	8.92042	8.91816	9.00764	8.51441	8.89194	8.78938	9.01773
SH2B2	8.97866	9.17979	9.07231	9.1673	8.70662	8.85201	8.73835	8.89422	9.02205	9.48223	9.18875	8.27631	9.10035	9.33788	8.96368	8.80104	9.45663	9.04986	9.12887	9.31772
ACAP2	9.03204	9.27687	8.65319	9.30914	9.23039	8.76646	8.85933	9.17954	9.75392	9.68923	9.20402	8.91757	8.95069	8.98395	8.25805	8.93575	8.68348	9.03997	9.06168	8.90099
ARHGEF6	8.99336	8.97421	8.90253	9.17641	8.93996	8.6696	9.03304	9.0088	9.03548	9.15685	9.08119	9.42177	8.77445	9.02811	9.3069	9.2413	8.96516	8.99923	9.12611	8.83539
LGALS9	9.44911	8.92214	9.03552	9.25683	9.09185	9.00593	9.37495	9.06773	9.28098	8.92273	8.99592	8.13903	9.00086	9.03415	9.24118	8.72199	9.22339	9.0957	8.97859	8.81352
EMG1	8.91392	8.6751	9.06653	8.71839	8.79051	8.83304	8.92917	8.83334	8.77327	9.15844	9.07195	9.30819	9.35562	8.97279	9.12038	9.47403	8.92533	9.06769	9.39565	9.25932
MBD1	8.89189	8.85419	8.90342	9.30372	8.59729	8.72584	8.85482	8.81801	8.98789	9.23862	9.0773	9.45995	8.8991	9.09024	9.2218	9.20608	9.07408	9.0231	9.0885	9.31711
SH3YL1	9.42398	8.70758	8.20842	9.00323	8.68355	9.46905	8.35716	8.75418	8.70909	9.09623	9.1409	9.42168	8.74573	9.60744	9.18865	9.55845	9.23921	9.44398	9.22702	8.63919
SNRNP70	9.00717	8.95343	9.27489	9.38246	8.75396	8.63226	9.22538	8.87529	9.08959	9.16528	9.01186	8.51134	8.80732	9.31678	9.06157	8.78163	9.44215	8.99528	9.29733	9.03358
SEC61G	9.47658	9.94296	8.67556	8.91198	9.3981	9.73802	9.0272	8.66265	8.62446	9.25274	8.97821	8.90526	8.43198	8.95575	8.51674	8.89933	8.89131	9.36901	8.86162	9.08822
DGKD	9.0234	8.77468	8.99185	9.05475	8.47812	8.76995	9.06227	8.94888	8.59353	9.25622	9.05221	9.21718	9.41577	8.99741	9.15215	9.03079	9.11971	9.08361	9.23605	9.3
SLC2A1	8.97735	8.94304	9.02135	8.86556	9.07395	9.23297	8.99055	9.07621	9.09462	9.01786	9.07216	8.92032	9.01696	9.13499	8.84651	9.12471	9.08091	9.03715	9.08934	8.92427
PLEK	9.17688	9.42528	9.43185	8.87617	9.05407	9.07175	8.6382	8.98298	8.85046	9.09303	9.06375	8.24954	9.05874	8.9108	8.83333	8.92219	9.48149	9.01532	9.36266	9.03786
PIKFYVE	8.96398	9.25462	8.70546	8.87002	8.56853	9.03819	9.12772	8.46691	9.30914	9.2729	9.22806	9.08699	8.27761	8.93121	8.62967	9.40067	9.25495	9.33285	9.632	9.13601
PIH1D1	8.80242	8.73853	8.95646	8.96932	8.98132	9.04568	9.06813	8.89363	8.79401	9.10286	8.96229	9.00011	8.97465	9.19177	8.90812	9.18127	9.27019	9.16648	9.10771	9.34389
ZRSR2	8.95471	8.60812	9.18311	9.17894	9.13823	9.06875	8.98838	9.05458	8.9365	9.15347	9.02407	8.74359	9.05217	9.03547	9.03886	9.03107	9.19363	8.90729	9.10992	9.0433
U2AF2	9.3066	9.20148	9.21143	9.15034	9.36051	9.19524	9.4226	8.92885	9.28181	9.39068	9.21988	7.52768	8.63572	9.07537	8.49245	8.7093	9.0159	9.17793	9.19	8.9422
TRAK1	9.03292	8.78725	8.91832	9.08455	8.6597	9.1151	8.65512	8.72701	9.04981	9.16449	9.15517	8.94573	9.07912	9.09689	9.00588	9.22759	9.18475	9.08054	9.17475	9.27209
EIF5B	8.85488	8.81242	8.60908	8.59613	8.75841	8.96104	8.7626	8.37166	8.93907	9.29979	9.15875	9.65274	8.78971	9.4882	9.35625	9.15866	9.24939	9.44138	9.08096	9.06114
ZDHHC7	8.83037	8.89118	8.75813	9.21782	9.25188	8.98632	8.95178	9.23886	8.88688	8.87086	8.93109	8.9643	9.3768	9.04737	9.05938	8.99282	8.84667	8.89849	9.27546	9.12574
DCTPP1	8.96506	8.83992	9.27349	8.97497	8.90438	8.727	8.64683	8.85262	8.6274	8.99516	9.105	9.64788	9.44092	9.08183	9.20336	9.09213	9.0503	9.0879	9.07813	8.80535
SQSTM1	9.09376	8.89548	8.91121	9.5585	9.01606	8.88081	8.77371	9.08938	8.87196	9.14317	9.10177	8.00809	9.15003	9.15232	9.21337	8.90589	9.13205	9.14482	9.32714	9.01954
ARHGAP1	9.0846	9.10539	8.66973	9.40653	9.02912	8.92105	8.88287	8.89723	9.16501	9.29167	9.10751	8.61313	9.06535	9.08466	9.04115	8.92715	9.00272	8.96352	9.03698	9.09307
GPR65	8.98715	8.62955	8.97967	8.49643	9.23564	8.92196	8.8844	8.74221	8.53265	8.88834	9.19474	9.53388	9.35908	9.17656	9.0617	9.26063	8.92893	9.10496	9.30179	9.11317
RABGGTB	8.96814	9.15256	8.91006	9.21775	9.12365	8.84751	8.89092	8.32485	9.03438	9.29131	9.34479	9.4139	8.44837	8.96218	8.81749	9.21396	8.93465	9.0801	9.35517	8.99138
TFRC	8.70526	9.51234	8.54541	9.70162	8.06695	8.7788	8.84258	8.62091	8.49736	8.9607	9.02945	9.27537	8.73796	9.44437	9.02945	9.43965	9.25679	9.10331	9.14545	9.60508
TFG	9.30636	9.07476	9.07554	9.13804	9.1602	9.28351	8.95092	8.77502	8.83445	9.09253	8.82448	8.95658	9.19019	8.89556	8.97547	8.96437	8.93313	8.99503	8.93313	8.93613
SLTM	9.10346	9.11016	8.86167	9.6311	8.74348	8.92351	8.94871	8.93288	9.06448	9.59448	9.03721	9.0402	9.01325	8.93591	8.90114	8.75678	8.83611	9.02827	9.17341	8.65373
SHFL	9.12363	8.93642	9.01544	9.04003	9.1313	8.98434	9.02874	9.11667	8.85685	8.99674	8.78605	8.53243	9.12556	9.19717	9.15336	8.81601	9.27562	8.99567	9.05992	9.10894
CDIPT	9.18463	9.00381	9.06649	9.09418	8.90288	8.85139	9.10196	8.94468	8.87684	9.3491	9.04079	8.81679	9.16173	8.95405	8.96567	9.11492	8.87405	9.08987	8.9666	8.90211
SPDEF	9.24062	9.22588	9.54232	9.26622	9.2944	9.25587	9.46201	9.18485	9.27908	9.05216	8.69904	8.7715	8.65924	8.79964	9.12765	8.78789	8.74223	8.59968	8.4847	8.77662
PRKAG1	9.03766	8.95722	9.38148	8.97747	9.02166	9.17537	8.98311	9.03879	8.9296	9.03602	8.90623	8.98826	8.8317	9.01237	9.06626	8.9684	9.00687	8.98723	8.88232	9.05182
TUBB4B	9.27561	9.45967	9.28554	9.26725	9.0517	9.29079	9.03352	9.05178	8.80585	9.05972	9.03372	7.77346	9.0735	8.95738	8.98514	8.42601	9.27256	8.68136	8.99921	9.4406
WTAP	8.8061	8.86158	8.78794	8.79304	8.70681	9.25108	9.01985	8.64021	8.61569	9.06677	9.27614	9.42511	8.76522	9.19125	9.18078	9.30105	9.00839	9.1104	9.28255	9.12004
BMI1	9.04453	9.0651	8.83544	9.2288	8.84478	8.98081	9.22658	8.42886	8.95626	9.11907	9.22659	9.34412	8.8575	8.88695	8.80871	9.07968	8.88746	9.12864	9.25265	8.99406
COMMD3	9.08256	8.9428	9.05259	8.77535	8.87447	8.96161	8.79071	8.84305	8.97869	9.0006	9.12173	9.41389	9.20905	8.9725	8.65857	9.19459	9.01972	9.0542	9.02237	9.22372
METTL5	9.31108	9.07169	9.07726	9.28727	9.03356	9.15912	9.10795	8.69212	8.30876	9.35784	9.0723	8.69868	9.19543	8.62698	9.31018	9.00666	8.65939	9.01475	9.1892	8.9756
PRPF4B	8.8147	8.84399	8.58841	9.32943	8.50652	8.65686	8.7972	8.70383	8.89025	9.40833	9.20999	9.83273	8.83365	9.00108	9.02748	9.11414	9.08673	9.07166	9.26753	9.15847
ANKRD10	8.94489	9.31493	8.69131	9.47545	8.63108	8.76773	9.07646	8.86774	9.2165	9.67049	9.06948	8.80509	8.83116	8.98367	9.1267	8.72304	8.88039	9.08261	9.291	8.67698
KIAA0040	8.79006	8.66935	9.09697	9.33538	8.62475	8.92222	8.76871	8.87955	9.15345	9.02359	9.15524	8.77966	9.15849	9.09457	8.59271	9.27139	9.27058	8.98427	9.21885	9.33612
STX16	9.17838	8.7345	9.41502	9.42353	8.69286	8.46034	8.87639	9.12459	8.78743	8.9205	9.00145	9.31134	8.87546	9.08904	8.81659	9.14594	9.15087	9.02693	9.07847	8.98339
GORASP2	9.14867	9.1764	8.93746	9.27303	8.88884	9.01934	8.76637	9.04528	9.11934	9.27454	8.9244	8.71251	8.76765	9.0794	8.9333	8.87537	9.02355	9.09579	9.02261	8.92945
CD63	8.92293	8.64744	8.89015	8.96358	9.50534	8.84634	8.85753	9.19497	8.70063	8.96553	9.10378	8.59417	9.09883	8.9781	9.13821	8.99526	9.01934	9.23504	9.37875	8.97129
NGLY1	9.27285	9.07087	8.68035	9.34151	8.84664	9.14006	8.75659	8.6353	9.27786	9.40017	9.03549	8.92522	8.97947	8.90119	8.57129	9.20169	8.83455	9.12277	9.01951	8.99238
FIG4	8.82356	8.87265	8.89686	9.25409	8.73796	8.88985	8.9222	8.68692	9.28439	8.85238	9.1101	9.16455	9.00527	9.02753	9.11133	9.47081	8.77562	9.14714	8.97652	8.95226
FAM32A	9.15274	8.93246	9.23727	9.15176	9.05719	9.02111	9.0877	8.98253	8.99543	9.1432	8.91159	8.87099	8.91361	8.91569	9.2182	9.01102	8.84366	8.8035	8.8785	8.83144
AKAP17A	8.62279	8.94198	8.51775	9.70596	8.89268	8.83393	9.11619	8.91613	9.05705	9.1558	9.0897	8.23564	8.7229	9.21728	9.10641	9.31227	8.92113	9.19018	9.19834	9.18537
TMEM14B	9.16207	9.1764	9.19884	9.02912	9.17731	9.29448	8.96328	8.89591	8.80428	9.53512	9.10019	8.69349	8.89565	8.7332	8.80404	8.8826	8.75864	8.91987	9.23164	8.6724
GOLPH3	8.91177	9.41077	8.15606	9.33627	8.8787	9.04374	8.7747	9.0709	9.00895	9.1379	9.07628	8.63954	8.68741	9.07325	8.83431	8.72942	9.22084	9.27354	9.24017	9.38851
RSL1D1	9.31251	8.86462	9.313	8.9506	9.09315	9.32974	9.20649	8.97905	8.57242	9.08098	9.09553	9.40752	8.7378	8.70304	8.87323	9.19713	8.54613	8.93997	9.15661	8.52403
CNPY2	9.2804	9.17125	9.04176	9.01977	9.31762	9.30219	9.06302	8.89813	8.68733	9.0513	8.84753	8.29906	8.97781	8.97652	8.94245	9.00452	8.73379	9.05126	9.0196	9.18375
RRP1B	8.99389	9.15754	8.50293	9.09824	8.55581	8.6572	8.83175	8.90655	9.0848	9.29444	9.27266	9.23989	9.19568	9.08634	9.02943	9.01007	8.89622	9.13111	9.20829	8.71333
DDB1	8.81982	9.0382	8.76605	9.12443	8.53196	8.85785	8.87858	8.96409	9.01017	9.08584	8.97396	8.72989	9.22788	9.11897	9.17799	9.18582	8.96107	9.15853	9.02658	9.20398
CCNB1IP1	9.3402	8.46096	9.13638	9.03296	8.91822	8.89103	8.94416	8.83387	8.7735	9.34276	9.1294	8.96468	9.04929	8.88697	9.35593	8.85698	8.84891	9.1902	9.1358	8.74409
IRAK1	9.16	9.13177	8.73404	8.96016	8.57254	8.76447	8.91689	8.88684	8.83992	9.37413	9.01639	8.69726	9.34124	8.97355	9.11075	8.84178	8.85473	9.12407	9.23043	9.26743
C5orf15	9.24134	8.88847	9.00284	8.98758	9.06483	9.00639	9.08678	8.72676	8.8422	9.21991	8.78435	9.3063	8.89062	9.06673	8.89223	8.88652	8.78747	9.10769	8.99714	9.01029
VPS13C	8.89569	8.8508	8.6352	9.53214	8.93383	8.85471	9.10862	8.55221	9.18282	8.98426	9.33362	8.80243	8.92665	8.83233	8.80281	9.44231	8.68515	9.14037	9.27527	8.92222
LRRC8D	8.91703	8.59927	8.86681	9.13871	9.02668	8.6243	8.83432	9.0696	8.84525	9.0375	9.11529	9.19084	9.19369	8.98209	9.39509	9.16953	8.92415	8.92762	9.1019	8.7207
MEPCE	8.80367	8.9172	8.82774	9.02021	8.63736	8.88714	8.94823	8.86676	8.94146	9.19865	9.35072	7.97547	9.26481	9.10899	8.88576	9.20596	9.12379	9.11606	9.399	9.19911
NXF1	8.86126	8.69139	9.06571	9.20198	8.9422	8.9292	8.80053	9.1136	9.20416	8.99512	8.98578	8.63491	8.90487	9.04638	8.75846	9.03293	9.2964	8.98884	9.11079	9.07197
RNF38	8.7518	8.88453	8.57704	9.45172	8.45276	8.52132	8.57067	9.04069	8.98022	9.14865	9.27617	9.0596	9.3266	9.03258	9.14249	8.71174	9.03046	9.13073	9.3341	9.19414
RBM8A	9.28579	8.67484	8.83204	9.05726	9.02923	9.05776	8.87101	8.89847	9.03923	9.27534	9.07743	8.25256	8.9232	9.18068	9.11265	9.10722	8.64061	9.01779	9.19154	9.07561
ERP44	9.40546	9.30784	8.92853	8.7991	9.03296	9.05603	9.0692	8.99573	8.72147	9.22365	8.97358	9.03312	8.6915	8.78595	8.83267	9.03336	8.63775	9.0233	9.12086	8.89007
SASH3	9.01959	9.06235	8.3583	9.25989	8.99294	9.01868	8.91779	8.87278	9.06141	9.11189	8.92546	8.04757	9.04624	9.1065	8.75731	8.86912	9.44299	9.02633	9.14803	9.5113
COPA	8.57159	9.28483	8.24274	9.03872	8.232	8.58461	8.32207	9.0464	9.02625	9.18969	9.27114	8.82275	8.96798	9.17086	9.10065	9.22035	9.47769	9.40845	9.2813	9.28673
HSD17B10	9.22192	9.17025	9.25827	8.95636	8.95651	8.80887	9.02752	8.75775	8.71569	9.04537	9.03726	8.49202	9.20626	8.93711	9.05016	9.08247	8.97735	8.95319	8.89173	8.9762
TAOK1	9.12236	8.97733	9.31985	9.2766	8.87695	9.00394	9.07809	9.01067	9.29665	9.02731	8.92295	8.81739	8.80843	9.00554	8.9207	8.80205	8.81087	8.78102	8.78281	8.80706
EIF2AK1	9.233	9.03639	8.90088	9.40029	8.51129	8.69351	8.9463	8.94629	8.69585	9.22574	8.97408	8.81587	9.13207	8.93349	9.00279	9.11676	8.9255	8.86738	8.87437	9.16442
NFE2L2	9.19223	9.10705	8.55431	9.3911	8.87785	8.75746	8.61092	8.94814	9.09541	8.9665	9.18237	9.08554	8.90496	8.89135	8.68111	9.01227	9.01165	9.16747	9.27802	8.67671
PAX8	8.7081	9.21048	9.24239	8.79021	9.2129	9.2234	9.07342	9.2416	9.37643	9.0178	8.86062	8.51276	8.70731	8.92183	8.7693	8.82369	8.97369	8.83961	8.90587	8.96897
FBXL5	8.79457	8.7321	8.60058	9.09178	9.20598	8.69937	8.64026	9.04194	9.05602	9.42154	9.30847	8.70931	8.92679	9.13234	9.03067	9.14377	8.53866	9.06047	9.03493	9.20021
MANF	9.18496	9.97123	9.03963	8.79398	8.826	9.52371	8.78275	8.85755	8.25231	8.95387	8.65146	9.2429	8.8104	9.01214	8.89602	8.79436	8.47809	9.42847	8.55989	9.30785
OPHN1	8.94493	9.0151	8.92171	8.85272	9.05471	8.84479	9.00951	8.97693	9.15777	9.08286	9.04558	9.17787	9.12638	8.88237	8.50355	8.73768	9.143	8.91502	9.08156	8.87744
PHTF2	9.11803	9.02118	8.92746	9.7555	8.7089	8.88746	8.91219	8.86078	8.94058	9.33312	8.96593	9.40639	8.63733	9.07392	8.54837	8.92864	8.35984	9.02018	9.10622	8.80975
SMC1A	8.96323	9.16668	8.22078	9.05338	8.35337	8.50893	8.65523	8.62989	9.07	8.77109	9.31834	9.06184	9.22179	9.12284	9.072	9.35798	8.96706	9.32246	9.28389	9.17832
MARF1	8.71874	8.9052	8.34866	9.43385	8.15462	8.49273	8.74006	8.45418	9.13917	9.23002	9.46564	9.32417	8.90756	9.02003	8.85922	9.70435	8.82354	9.25012	9.13799	9.17567
RPA1	8.92816	8.88224	8.63275	9.27641	8.57138	8.71302	8.9641	8.94573	9.09415	9.32095	9.05791	9.29955	9.19848	8.69791	8.89549	8.93443	8.94411	8.97414	9.18488	8.76551
GAK	8.95939	9.131	8.84213	9.24929	8.74138	8.78588	9.08668	8.95129	9.22885	9.26393	8.9718	8.66314	8.9312	9.01627	8.89195	8.67199	8.95749	8.8871	8.99732	9.03048
MVK	8.81383	8.88005	8.79117	8.79537	9.0552	8.99949	9.03876	8.94947	9.07146	8.73224	8.97818	9.02428	9.10806	9.14123	8.90493	8.98176	9.04612	8.88534	9.07909	8.97195
ITPA	8.81246	8.99987	8.83336	8.89459	8.77184	8.84776	8.8465	8.80972	8.91881	9.06105	9.02315	8.98105	9.1892	8.97081	8.83423	8.93466	9.15369	9.08486	9.07288	9.1742
EZH1	8.99024	8.70097	8.95325	9.42139	9.16995	8.99186	8.91772	8.96043	8.99176	9.02923	8.83141	8.90037	8.68643	8.96591	9.00043	9.16584	8.8619	8.87002	8.87037	8.92854
SRSF10	8.87073	8.59353	9.25412	9.70142	9.48195	7.66211	7.87786	8.87844	8.80579	9.07248	8.86785	10.1975	8.88312	8.83429	8.7463	9.3528	8.99134	9.17551	9.20399	8.74502
ARPC5L	9.17853	8.9975	8.98395	9.03995	9.13973	9.07723	9.13756	8.99529	9.18946	9.1844	8.74982	8.34686	8.76252	8.93489	8.83683	8.73085	8.91845	8.9328	8.95687	9.08323
IRF3	8.62899	8.53849	9.15723	9.34705	8.89283	8.7659	9.01742	8.96821	8.99576	9.17178	9.04718	8.00097	9.04304	9.02387	8.9573	8.94223	9.32095	8.93654	9.14568	9.25772
TPCN1	8.82012	8.89187	9.49198	9.13966	8.93679	8.84083	8.75941	8.72674	8.77096	8.85792	9.12311	8.52751	9.05034	8.89866	9.11133	9.00768	9.06244	8.89609	9.05564	9.16287
ERBIN	9.11409	9.03075	8.53053	9.26306	8.89308	8.69556	8.91755	8.31681	9.27778	9.25704	9.23312	8.78553	9.02055	8.84088	8.72607	9.09806	8.73527	9.20802	9.21323	8.96761
FAM162A	8.82857	8.58901	9.04849	8.82339	8.96781	8.80322	8.87492	8.62226	8.92174	8.87339	9.09114	9.13842	9.32184	8.96375	9.08779	9.16041	8.88065	9.06625	9.06398	8.96209
GPI	9.03917	9.34254	8.86467	9.17186	8.69195	8.83565	9.18616	9.13113	8.86854	9.08128	9.22395	7.4032	8.95939	9.10085	8.8803	8.80536	9.14536	9.14796	9.13515	9.07434
N4BP2L1	8.86917	8.73847	8.65737	9.35709	8.92461	8.94042	8.97251	8.65706	9.04613	9.09724	9.1106	9.0688	9.33387	9.15934	8.75702	8.58196	8.77544	8.85048	9.24213	8.94111
SERPINB9	9.54317	8.27018	8.43498	9.50487	9.53884	9.22586	7.64067	9.32013	8.62997	9.09822	8.72778	8.49793	9.28482	8.96007	8.93846	9.01507	8.95611	9.33636	9.35221	8.80221
HSPA9	8.76647	9.02775	8.78195	8.82212	8.2569	8.74986	8.98501	8.91113	8.64848	9.12862	9.07083	9.20132	9.43133	9.11751	9.06454	8.9872	8.90954	9.12472	9.2662	8.80009
ARCN1	8.70252	9.06656	8.38631	9.12357	8.70534	8.92741	8.58773	8.97147	9.01606	9.07439	9.12465	8.90889	8.90825	8.96147	8.89143	9.18546	9.00415	9.15201	9.07074	9.2732
RUNX3	8.96592	8.82518	8.72406	9.12668	9.13561	8.98178	8.95168	8.83913	8.77204	8.80782	9.19529	8.63403	8.88697	8.98032	8.95204	8.90804	9.08476	8.95915	9.06427	9.21071
ARID4B	9.12576	8.88587	8.75532	9.47528	8.80955	8.91045	8.98091	8.93482	9.1216	9.23558	8.99657	8.99819	8.71843	8.59412	8.44081	9.09327	8.77374	8.86571	9.24776	9.00971
G3BP2	8.96778	8.85159	8.59539	8.97084	8.93111	8.99856	8.56279	8.9204	8.83734	9.06598	9.21509	9.04508	9.09328	9.05176	8.88517	8.87559	8.87626	9.15494	9.206	8.85842
U2SURP	8.48468	9.1612	8.56739	9.44674	8.10304	8.60017	8.62017	8.61436	9.07961	8.82341	9.3246	9.61306	8.95259	9.17752	9.04976	8.94172	9.22459	9.18238	9.25213	8.69184
AHCYL1	8.76181	8.71407	8.67789	9.17472	8.52016	8.75062	8.5101	8.57767	8.68016	8.98574	9.39582	8.87287	9.32349	9.22246	9.17456	9.00485	9.07442	9.40352	9.2476	8.83398
RAB6A	8.98546	8.85221	8.64249	8.91398	8.8572	8.8137	8.62743	8.79152	8.67738	8.85741	8.97247	8.94675	9.23889	9.0418	8.9031	9.03555	9.14921	9.17759	9.05242	9.3268
TMEM109	9.13842	8.98454	9.1862	9.17527	8.89031	8.79578	8.96108	9.01791	8.79325	8.98317	9.07355	8.38483	9.10088	8.94384	8.8351	8.55136	9.15367	9.05703	9.06055	8.77357
HSPH1	9.02671	9.03017	8.32532	8.93055	8.68308	8.37738	8.85277	8.4922	9.31586	9.3486	8.84714	9.44362	9.02648	9.41214	9.0348	8.87653	9.12592	8.83393	9.05909	8.79615
M6PR	9.0346	8.71993	9.22601	9.11056	9.16549	8.9541	8.85836	9.04174	8.36638	9.04697	8.81871	9.09395	9.25984	8.83183	8.66283	8.83362	8.96124	8.88154	9.19959	8.75703
UBA3	9.22935	9.01939	8.73682	8.7144	9.08236	8.96955	8.82432	8.97622	9.0822	9.14489	8.90374	8.91921	8.83414	8.90689	8.64208	9.02243	8.77824	9.03544	9.00954	8.98631
WASF2	9.19111	8.8561	8.99396	9.27231	9.04368	8.64393	9.12735	9.06583	8.97173	9.00786	8.65071	8.43775	9.24076	8.73907	8.71194	8.59585	9.21175	8.85671	9.0822	9.09356
MYH9	8.74257	8.76731	8.86442	9.0273	8.73786	8.8117	8.97993	9.07608	8.85007	8.82217	9.21094	8.51231	9.32369	8.97106	9.07429	8.77924	9.07127	8.88136	8.94192	9.33229
ATIC	9.00595	8.9586	8.84487	8.89769	8.6708	8.93526	9.10225	8.68932	8.75797	8.9075	9.1377	8.61483	9.12214	8.96446	9.31334	8.96453	8.97621	8.90204	9.03729	8.95905
HADHB	9.00141	8.83236	8.93735	9.24411	9.14391	9.01847	8.83486	8.85504	8.96989	8.97868	9.06047	8.93116	9.01576	8.86558	8.97711	8.76684	8.63973	8.96374	9.02211	8.63594
PIK3IP1	9.48175	8.37241	8.99718	8.98396	8.98765	8.61152	8.8023	8.97976	8.93879	8.81993	8.9757	8.71544	9.16847	8.98892	9.52429	9.24676	8.94886	8.74635	8.92947	8.46806
RTCB	9.28995	8.8638	9.13122	8.995	8.73887	8.8697	9.01545	8.94386	8.90346	8.88614	8.9964	8.84161	8.74353	8.95584	8.89102	9.03678	8.6424	8.90086	9.05259	8.93857
GPR153	8.98168	8.84103	8.66891	8.75038	9.00167	9.00257	8.88857	9.01877	9.20902	8.80375	8.98284	8.94204	8.81459	8.91722	9.06587	9.15647	8.87657	8.97015	8.73053	8.99463
NSMAF	8.9219	8.93107	8.78584	9.14349	8.66543	8.59726	8.62691	8.85107	9.1427	9.06926	9.2043	8.977	9.0709	8.7261	8.92011	9.21344	8.977	9.00511	9.06772	8.71991
DGKA	8.86919	8.43393	8.89529	9.11683	9.30186	8.78729	8.82767	9.23649	8.96192	9.05213	8.71	8.32017	9.03736	9.13195	9.12942	8.76056	9.0597	8.83323	9.01309	9.13646
YTHDF1	9.22112	8.77447	8.94395	9.22586	8.96207	8.84446	9.03331	8.88037	8.78239	8.93031	8.84037	8.38284	8.95066	9.02966	8.91273	8.89048	8.85872	9.05996	9.08919	8.80422
ZNF85	8.84962	8.728	8.73107	8.94509	8.72767	8.8664	8.71049	8.83029	9.10542	9.04638	8.90773	9.26073	8.95723	8.87885	8.91685	9.3702	8.7686	8.80295	9.0084	9.00397
USP22	8.88563	9.01213	8.64045	9.38273	8.78574	9.05331	8.95214	8.88259	9.08711	9.23187	9.13593	8.12523	9.03173	8.84553	8.84446	8.6877	8.95341	8.89631	9.16835	8.81179
CD27	8.99821	9.21198	9.04372	9.22465	9.35191	9.29318	8.66568	8.6921	8.9093	8.62417	8.83856	8.37297	8.63484	8.74778	8.71261	8.49176	9.14508	9.13951	9.0868	9.22893
TBCC	9.04407	8.61853	8.91695	8.84297	8.90953	8.73765	8.72334	8.72245	8.78113	9.22652	9.07683	8.86411	9.27266	9.00586	8.85342	8.96636	8.89407	8.86757	9.05626	9.00782
ZNF22	9.30227	8.5094	8.81345	9.00469	8.87385	8.97631	8.80373	8.70584	8.88119	9.09979	8.98735	9.11353	8.88584	8.94956	9.1255	8.87389	8.60558	8.93317	8.91813	8.98384
ADSL	9.28537	8.77081	8.86564	8.64642	8.82118	8.91954	8.91286	8.89328	8.65129	9.19529	8.9688	9.25714	8.9878	8.92943	8.78217	9.35159	8.74128	8.67911	8.83356	8.85431
TUFM	9.2716	9.14703	8.81625	8.81512	8.87887	8.99117	8.74587	9.23323	8.74522	8.86908	8.96894	7.94215	9.06899	9.17485	8.90781	8.49848	9.09372	8.88876	8.86495	9.39904
YTHDF2	9.2024	9.10057	8.31898	9.09866	9.20119	9.14492	8.93437	8.51645	8.89256	9.00481	9.04744	8.50473	8.81755	8.8252	8.26339	9.06205	9.07696	9.00448	9.22737	9.0651
KMO	8.8399	8.74467	9.01209	8.63681	8.32088	8.4163	8.63466	8.79956	9.19032	8.92928	8.97536	9.72195	9.04928	8.84338	8.83453	9.80346	8.83635	8.65705	8.84058	9.21912
NCKAP1L	8.76914	8.83212	8.94951	9.32299	8.66356	8.78287	8.8418	8.69333	9.44131	9.00258	8.91343	8.94642	8.69497	8.9885	9.01737	8.70269	8.95688	8.77679	9.0332	8.96588
DMTF1	8.84651	8.86396	8.37591	8.99087	8.67946	9.07303	8.75977	8.79545	9.17951	9.27653	8.9318	9.55947	8.22102	9.13345	8.49461	9.30144	8.71583	8.99014	8.96313	9.11833
CNPPD1	9.24095	9.01632	8.75699	9.09278	9.16551	8.95645	9.54486	8.99071	9.33518	9.35054	8.77699	8.50311	8.74392	8.67685	8.56822	8.28691	8.37019	8.85641	9.16676	8.8555
FXR1	8.81399	8.79409	8.77545	8.93923	9.1378	9.27936	9.1273	8.45956	8.67415	8.70186	9.04701	9.21084	8.40594	8.91594	8.94446	9.26871	8.79197	8.8643	9.26484	8.82444
LSM3	9.20952	9.01439	9.09643	8.71539	9.03593	8.96694	8.91757	8.7503	8.84193	9.04809	8.72252	9.19207	8.67048	8.83726	8.82201	8.93724	8.73125	8.79085	8.93235	8.95082
PSMB2	9.25585	9.39568	8.6581	8.85396	8.99746	9.01865	8.85175	8.73839	8.69567	9.02245	8.78281	9.04602	9.05066	8.87546	8.84221	8.53999	8.90585	8.99277	8.75246	8.90279
CD83	9.07499	8.77008	9.14058	9.23592	8.65386	9.15041	8.97262	8.94584	9.01851	8.93853	8.8501	9.21554	9.12736	8.65149	8.79679	9.05622	8.62921	8.7851	8.30378	8.86203
USP3	8.90714	8.78149	8.90372	8.89917	8.73783	8.66877	8.71443	8.93086	8.25164	9.20664	9.07533	9.3982	9.21328	9.03083	9.2201	9.12242	8.52581	8.9085	8.93866	8.73407
SUCLG1	9.30861	9.10553	8.91458	8.96725	9.0033	8.73189	8.80416	8.44495	8.80428	8.99771	8.71472	8.742	8.96546	8.84767	8.96342	8.94444	9.02554	8.76792	9.01428	9.09823
MOB4	8.89159	8.62185	8.7969	8.74783	8.45095	8.7689	8.71042	8.78267	8.72252	8.96488	9.01782	9.20754	9.0865	9.07872	9.11268	9.21145	8.71342	9.1211	9.14189	9.00198
PSMB10	8.91617	8.78751	8.77269	8.91169	8.97653	8.88499	8.90381	8.81239	8.75328	9.06055	9.02913	8.07002	9.15459	8.94586	8.89675	9.12149	8.89345	8.85867	9.30185	9.09279
PPM1B	8.90346	8.8785	8.76253	9.13851	8.52033	8.14852	8.64794	8.68454	9.0806	9.19529	8.9235	9.24509	9.02171	9.02491	9.13447	8.87602	8.75944	9.26592	8.93923	8.98947
CDC123	9.05178	8.82737	8.85101	8.89045	8.81918	8.91936	8.79044	8.48146	8.72707	9.01923	9.00113	9.21466	8.67764	8.83427	8.96457	9.19221	8.9207	8.93832	8.95314	9.06316
MDH2	9.10362	9.35838	8.93095	9.03963	8.96902	9.00013	8.90903	8.83774	8.89114	9.12499	8.86786	8.47335	8.74851	8.68011	8.86251	8.89811	8.4888	8.95938	9.00783	8.98271
TMEM50A	9.10186	8.69133	8.8182	9.00385	9.09835	8.99779	8.82515	9.08155	8.80269	9.03823	8.964	8.65546	8.71196	8.90173	8.85292	8.99807	9.01303	8.76	9.08599	8.7316
TNFRSF17	9.65966	10.6204	8.54023	9.53214	8.14206	9.71894	8.21162	8.29407	8.00695	8.99025	8.64634	9.48876	8.71282	8.92343	8.3878	8.43421	8.33739	9.8621	7.87071	9.75195
PEA15	8.92333	9.12717	8.91544	8.97644	9.52717	8.79286	8.81193	8.69472	8.87933	8.74453	8.66809	8.63728	9.03774	8.74025	8.65704	8.61051	9.53188	8.72277	9.33496	8.74721
IPO7	9.45719	8.64584	9.11183	9.06811	9.30378	9.14969	8.9571	8.35059	8.71644	8.9827	8.78827	9.47804	8.68718	8.82759	8.77485	8.87906	8.88836	8.73065	8.92177	8.34942
AZIN1	8.50475	9.07864	8.55867	9.48226	8.53015	8.70426	8.31472	9.0869	9.09267	9.1801	9.05601	9.22794	8.86812	8.96922	8.74324	8.69917	8.85238	9.14267	8.95659	9.00518
TCF25	8.89132	8.72745	8.6834	9.24558	8.63693	8.97824	8.82883	8.7696	8.85996	8.99757	8.86237	9.21864	8.95472	8.83862	8.91094	8.9134	8.81665	8.91356	9.11284	8.87787
NUP210	8.84681	9.13539	8.63993	9.20565	8.53681	8.84177	8.8643	8.70466	8.93727	8.74058	9.05699	8.26339	9.07471	9.21761	8.64942	8.83035	9.18459	8.96885	9.25073	9.05721
ARPC4	8.81269	8.90274	8.68888	8.56034	8.70435	8.53131	8.74894	8.91191	9.00934	8.99825	9.43459	8.06688	8.65928	9.06225	9.3695	8.61831	9.23001	9.03011	9.38049	9.2706
PSMD2	8.95409	8.82371	8.69954	9.02638	8.57339	8.72009	8.61004	8.93899	8.86198	8.88942	8.99372	8.5784	8.73735	9.09086	9.00649	9.22542	8.91457	8.94034	9.17127	9.19481
BBLN	8.95045	8.95943	8.84493	8.91757	8.7216	8.82474	8.81796	8.89038	8.87193	9.18494	9.10968	7.99113	8.98388	9.10818	9.2472	8.4682	9.05479	9.07591	9.01032	8.91096
PUF60	8.93728	8.91897	9.0809	9.09044	8.83679	8.90078	9.08068	9.00967	8.70237	9.13084	9.02772	8.08017	9.05271	8.88525	8.95341	8.72548	9.05403	8.68648	8.91433	8.84894
IDH3G	9.02316	8.97053	8.88213	9.07627	9.15883	9.13053	8.97759	8.96046	8.94826	9.22794	8.84474	7.91181	8.69109	8.82576	8.92907	8.66709	8.89752	8.97738	8.92375	8.8818
SNN	8.86903	8.53981	8.69174	9.09491	8.83746	8.78922	8.6963	9.26017	9.0452	9.20065	9.03387	8.28983	8.98934	9.07284	8.92199	8.71896	8.74923	8.99749	9.19294	8.90122
CXCR5	9.04563	8.68126	9.15804	9.07566	8.66572	9.00559	9.06549	9.02472	9.05257	9.2956	9.03456	8.04229	9.00693	8.83762	8.91928	8.90644	8.5998	8.71491	8.66197	9.0926
TINF2	8.96045	8.84164	8.96791	9.0178	8.73494	8.86636	8.9103	8.79216	8.79583	9.31915	8.93991	8.55487	9.25375	8.54222	8.83142	9.04941	8.80537	8.87247	8.88803	8.89881
TSG101	8.85142	8.98205	8.4516	8.98532	8.75413	8.78439	8.76558	8.54452	9.17464	9.03178	8.86783	9.20812	8.91826	8.88808	9.12355	8.80947	8.93218	8.96895	8.8041	8.97415
UBE2Z	8.86319	8.71469	8.91207	9.14684	8.66002	8.84736	8.85113	8.88132	8.61083	8.94504	8.95197	8.76458	9.09563	8.92355	8.96194	9.06137	8.84246	8.77637	9.09882	8.89206
CGGBP1	8.79628	8.78568	8.72657	8.90167	8.43644	8.6914	8.47018	9.19094	9.12707	9.17818	8.9892	8.93201	8.72341	9.06623	8.87281	9.07532	8.98942	8.97751	8.99575	8.85
CLEC2D	9.07347	8.53776	9.31475	8.93327	8.98727	9.51643	9.60127	8.56676	8.14091	9.26302	8.49574	9.35797	8.76086	8.35602	8.05078	9.54821	8.79913	9.04138	8.88071	8.52459
RBBP4	8.64641	8.78424	8.74552	8.73838	8.47698	8.75741	8.76413	8.7669	8.77481	8.90073	9.30422	8.73956	8.92471	9.05401	8.8898	9.00142	9.19566	9.10324	9.15487	9.00085
TBC1D5	8.78693	8.8374	8.50276	8.95526	8.75548	8.93512	9.03042	8.70681	9.15764	8.81139	9.03769	8.64497	8.79155	8.99125	8.9429	9.11052	8.78418	8.91937	9.00175	8.99662
RNF114	9.06705	9.06303	7.80496	9.27754	8.68333	8.6209	8.78055	8.53771	9.20752	9.29096	9.10213	8.67591	8.78538	9.00268	8.64267	9.02015	8.81478	8.89329	9.38253	9.02937
KLHDC2	8.86449	8.73613	8.72713	9.36657	8.88843	8.87243	8.65515	8.72703	8.93886	8.97154	9.02511	8.70531	9.10096	9.03363	9.10082	8.76444	8.60771	8.97159	8.92264	8.65234
BTN2A2	8.81367	8.83089	8.82545	8.87208	8.71521	8.90074	8.93785	8.82836	9.09724	9.26022	8.66186	8.74312	8.7765	9.1791	8.92077	8.80119	8.98323	8.86434	8.89155	8.72373
TRAC	8.47871	8.38381	8.73636	9.32494	9.94686	8.71454	8.67587	9.90259	8.59946	8.96179	8.90581	8.71571	8.92795	8.9133	9.00609	8.96974	8.41414	8.66472	8.66565	8.70903
USP9X	8.61972	9.05453	8.11941	9.01783	8.36517	8.0982	8.47469	8.47573	9.34504	8.94318	9.30294	9.1902	8.94878	9.21213	8.92274	9.43343	8.90498	9.03521	9.09903	9.04823
DOCK2	8.91126	8.89693	9.05838	8.87675	8.90473	8.72164	9.05706	8.85818	9.22526	9.2048	8.97958	8.69239	8.31156	8.72474	8.90416	8.68569	8.80836	8.77749	8.93467	9.04305
RBM25	8.81697	8.44971	8.97167	9.01099	8.4924	8.64609	8.62391	8.52611	8.6381	9.09876	9.09898	9.33638	9.1253	8.80302	8.63233	9.04827	8.99152	8.82604	9.27335	9.02017
STK26	8.98382	8.7767	8.36672	9.00656	8.58316	8.78711	8.67169	8.7978	8.69776	9.38157	9.03505	9.08274	8.96769	8.97126	8.90995	8.92408	8.77915	8.93495	9.08054	8.68901
UBL3	8.83693	8.86741	8.73525	8.94535	8.93382	8.71089	8.70674	8.78455	8.97384	8.71456	9.00282	9.18911	8.92883	8.95512	8.76142	8.9501	8.65475	8.97649	8.98172	8.81089
GMFB	8.58192	8.86897	8.87838	9.13258	8.28771	8.82274	8.60745	9.06047	8.85635	9.19008	8.81844	9.3007	8.85094	9.02567	8.74055	9.1845	8.59674	8.83853	8.88207	8.88084
PLEC	8.85725	8.92164	8.93579	8.93398	8.81078	8.85212	9.18772	8.88136	9.19239	8.8702	8.7425	8.31467	9.0623	8.70654	8.98577	8.43107	8.94915	8.83045	8.79319	9.11917
PRPS1	8.822	8.57756	8.80804	8.67278	8.24297	8.33305	8.74526	8.66584	8.67671	9.10481	9.03644	8.95668	9.2533	9.04461	9.06571	9.22533	8.9566	8.96049	9.25104	8.96882
WNK1	9.18642	8.35377	9.06584	8.58942	9.38292	9.13095	9.01778	8.63791	8.94928	9.02254	8.91717	8.36729	8.75469	8.84062	8.70094	8.70043	8.87954	8.90901	8.99179	8.96909
SUN2	8.64733	8.86566	9.01098	9.01346	8.53363	8.68342	9.09406	8.8289	9.00177	9.14291	8.95092	8.31392	8.94328	8.95986	9.02117	8.71424	8.92492	8.89379	9.06173	8.75481
VPS26A	8.95442	8.52777	8.5796	9.37792	8.67499	8.75149	8.81541	8.92546	8.76864	9.14373	8.9548	9.04494	8.82681	8.89177	8.72461	8.95952	8.46832	8.82319	9.14636	8.99579
PSMB7	9.09632	9.06313	8.97206	8.69745	8.9174	9.10097	8.84252	8.89133	8.37303	9.02443	8.8562	8.87006	9.00507	8.54713	8.72305	9.03144	8.66259	8.94109	8.90745	8.82216
ME2	8.85048	8.95502	8.878	8.61649	8.52318	8.77332	8.71908	8.96042	8.96369	8.92253	8.77582	9.15478	8.93004	8.88813	8.7755	9.10418	8.84154	9.08615	8.96079	8.66516
RECQL	8.60333	9.11267	8.07232	8.8473	8.84933	8.61375	8.82628	8.44173	9.38091	9.07271	8.94089	8.80317	9.02428	8.86858	8.80901	9.00452	9.03086	8.96207	9.19315	8.87858
PNP	9.46052	8.7054	9.07471	8.41962	8.82336	8.73949	8.61824	8.71004	8.73146	9.29973	8.90354	8.50371	9.05695	8.98755	9.00574	8.83452	8.81048	9.00111	8.78096	8.86457
TCF7	8.81998	8.53925	8.7492	9.63442	8.97525	9.06038	8.59867	9.0346	8.5735	8.86617	9.13139	8.52086	8.83171	9.08982	9.04872	8.63887	8.76043	8.72079	8.92962	8.80214
HK1	8.73534	8.70682	8.7761	8.71537	8.7674	8.67095	8.56551	8.97032	8.59487	8.81545	8.95678	8.38068	9.14244	8.90717	9.10625	9.00975	9.1404	9.02219	9.29442	9.04394
TBL1X	9.2295	8.60949	9.01274	9.01379	8.69627	8.29479	9.04025	8.7656	8.67265	9.20466	9.13543	8.69919	9.19393	8.91977	9.09229	8.66596	8.73235	8.74062	8.84379	8.74984
LRPPRC	8.58451	9.03039	8.26258	8.8207	8.22858	8.54975	8.33904	8.67124	8.7621	9.0427	8.92151	9.24141	9.1914	8.90599	8.95783	9.20459	9.13755	9.148	9.3078	9.00228
EIF2D	8.7735	8.75978	8.80952	8.84069	8.72244	8.86649	9.11268	8.47212	8.68571	8.58433	9.03601	8.61469	9.07485	8.91267	9.07504	9.06002	8.9599	8.86559	9.06567	9.00418
PACSIN2	8.59175	8.2681	8.76676	8.65058	8.49054	8.56457	8.6672	8.86296	8.73433	8.8084	8.89296	9.24329	9.06206	9.14667	9.06353	9.24677	9.12769	9.07983	9.07591	8.94975
CHMP5	9.1308	8.83346	8.80294	8.89048	9.23737	9.02393	8.62548	8.77095	8.86044	9.11126	8.71358	9.11894	9.04658	8.65236	8.48248	8.86176	8.40149	8.90705	9.06815	8.74591
DYNC1I2	9.01063	8.92315	8.46441	8.87512	8.78771	8.93349	8.99168	8.59482	8.9654	9.2706	8.95373	8.69327	8.72564	8.88829	8.88773	8.96548	8.73062	9.06298	8.90961	8.6164
ATF1	8.74539	8.77241	8.42867	8.91273	8.83452	8.88665	8.98824	8.80028	9.21052	9.17169	9.07407	8.7943	8.63442	9.02779	8.54686	9.11028	8.65238	9.10302	9.17744	8.35214
UFM1	9.16357	8.80228	8.85652	9.07782	8.92519	8.95257	8.8048	8.84146	8.64823	8.93445	8.83375	9.25855	8.93634	8.79432	8.61743	8.9007	8.40571	8.85221	8.86607	8.74573
GM2A	9.13096	9.45678	8.50081	8.80004	8.76705	8.44084	9.59863	9.0131	9.58212	8.74839	8.81445	8.61676	8.40507	8.7002	8.79467	8.66177	9.18602	8.58809	8.59521	8.80823
TMCO1	8.91186	8.79391	8.67873	8.45469	9.07936	9.32152	8.80322	8.89134	8.53067	8.82416	8.74854	9.35864	8.51636	8.91953	8.90885	8.85912	8.80322	9.06691	8.93671	8.75996
GSPT1	8.77287	9.27752	8.6224	8.89808	8.38274	8.83613	8.74868	8.71121	8.61078	9.07413	8.89536	9.0477	8.91759	8.94309	8.82541	8.673	8.73131	9.16037	8.96229	9.06723
SDHD	8.95006	9.18662	8.68442	9.11545	9.22891	9.20029	8.98394	8.86776	8.9623	9.15098	8.66742	8.87282	8.52469	8.73219	8.36814	8.9245	8.59815	8.70109	8.63361	8.79563
TMEM9B	8.84761	8.61258	8.69781	8.83804	8.93783	8.85101	8.66954	9.05491	8.94712	8.96704	8.75054	8.96011	8.94891	8.84576	8.9487	9.11456	8.92037	8.7118	9.04948	8.45619
DARS1	8.76909	8.86844	8.63001	9.08184	8.29896	8.34385	8.26108	8.61754	8.614	8.87203	8.89313	9.62584	9.44277	8.40315	9.18694	8.98554	8.91536	9.24657	9.05065	9.01931
SUGP1	8.89955	8.79105	8.74117	8.94003	8.6669	8.86062	9.03126	8.86548	9.09319	9.0452	8.82724	9.05677	8.77558	8.82958	8.80203	8.83465	8.76764	8.66799	8.91464	8.71157
FLNA	8.58251	9.2037	8.63124	9.00007	8.69149	8.63882	8.83588	9.19352	8.93775	8.9311	8.99526	7.22094	8.80006	9.09611	9.18177	8.42846	9.38812	9.08731	9.29537	8.98108
ORAI3	8.95312	8.64036	9.09327	8.88651	8.85592	8.92008	8.87718	8.73854	8.92001	8.97118	8.84095	8.22139	9.25504	8.94776	8.69446	8.75175	8.82981	8.98683	9.01818	8.70136
FLII	8.85918	8.95272	8.85563	8.83594	8.94707	8.98689	8.64686	8.81595	8.88538	8.8454	8.87958	8.63852	8.83858	8.90159	8.84507	8.58928	8.96765	9.13876	8.86439	8.79963
ITM2A	8.57684	8.48872	8.70979	9.03275	8.47964	8.49578	8.55546	8.52463	8.23453	8.47957	9.16341	9.2759	9.16196	9.03153	9.20735	9.255	9.1985	9.05098	9.00833	9.15888
CD46	8.40395	9.11359	8.79667	9.11132	8.64282	8.93381	8.58219	8.91155	9.31829	8.99658	8.97783	8.47874	8.41584	9.12697	8.6258	9.13878	8.9501	9.0273	9.18915	8.32823
KHDC4	8.93208	8.76796	8.77098	9.25172	8.63277	8.38542	8.82082	8.69271	9.09561	8.96274	8.8353	9.36859	8.61854	8.93887	8.64688	9.00717	8.8818	8.94358	9.01392	8.47578
CDC25B	8.68173	9.0721	8.72895	9.0439	8.89862	8.83296	8.86851	8.96767	9.03032	9.08175	8.65301	8.29089	8.75146	8.90866	8.26383	8.63509	8.99385	9.12716	8.94835	9.2543
FLOT1	8.73729	8.76569	8.67368	8.99167	9.11899	8.87631	8.8724	8.857	8.75016	8.72812	8.83355	8.11015	9.00284	8.89956	8.82448	8.72672	9.14636	8.83686	9.06841	9.19325
STK10	8.5253	8.71779	8.51106	8.72104	8.78722	8.63424	8.85152	8.87873	9.17595	8.90723	9.17804	8.2585	8.72711	9.14571	9.09845	8.55348	9.03953	8.88945	9.14712	9.24264
RAB3GAP2	8.4642	8.74496	8.64966	9.25737	8.30763	8.51903	8.80771	8.50816	8.53334	8.98162	8.87077	9.43604	8.98045	9.06121	8.93562	9.02811	8.8272	9.02394	9.17725	8.87579
USPL1	8.66538	8.70126	8.68792	9.08413	8.5209	8.49733	8.30299	8.34654	9.08509	9.09393	9.01266	9.88446	8.58022	8.75307	8.66378	9.28856	8.69451	9.06178	9.10759	8.94412
KRTAP5-8	8.87787	8.82512	9.09144	8.90938	9.00986	9.03171	9.19727	9.32434	9.02593	8.95361	8.53482	8.52034	8.81819	8.88952	8.88363	8.68596	8.70586	8.52542	8.49561	8.65609
ACAP1	8.46819	8.58393	8.78241	8.81572	8.27581	8.4584	8.60049	8.80347	8.73765	8.89473	8.85353	7.91891	9.18567	9.22305	9.21704	8.79818	9.3904	9.04987	9.3847	9.49603
IDI1	9.29609	8.54731	8.8284	8.81191	8.69765	8.78101	8.55701	8.38366	8.84586	9.00506	8.65973	9.2828	8.92805	8.86144	8.91288	9.14794	8.83243	8.77521	8.9236	8.85969
CSNK2A1	8.81257	9.09696	8.80986	8.91648	8.7588	8.75963	8.61259	8.61991	8.77945	9.01923	8.91997	8.96001	8.97253	8.87769	8.8965	8.4817	8.77535	9.22079	8.86885	8.77014
SNRNP27	9.39371	9.05156	8.64048	8.74687	8.77521	8.76807	8.52756	8.80482	8.61241	9.14685	8.96549	8.601	8.83612	8.98109	8.67953	9.15322	8.6939	8.91491	8.821	8.80741
CDK17	8.5802	8.95405	8.40833	8.94214	8.46448	8.64817	8.49063	8.33967	8.7407	8.71022	8.98831	9.75567	8.75109	9.17621	8.8089	8.8861	8.73424	9.29697	9.19673	8.99852
PDPK1	8.816	8.80477	8.82599	8.84994	8.88035	8.92489	8.94259	8.76034	9.01349	8.91094	8.67137	8.76217	8.92321	8.77065	9.00583	8.97002	8.7489	8.67783	8.70919	8.89861
HSPB11	9.0908	9.20297	8.65055	8.99823	8.97808	9.09735	8.58515	8.62259	8.84649	9.16953	8.80368	8.62921	8.78639	8.6161	8.48021	8.81168	8.61205	9.0787	8.87148	8.93446
CHPT1	9.10126	8.36232	8.53658	9.20288	9.29739	8.96357	8.68629	8.72287	8.81199	9.11043	9.039	8.0518	8.44187	8.98079	8.62075	9.00057	8.99163	8.71922	9.06201	9.1321
PHF10	8.85496	8.55766	8.80836	8.95869	8.51454	8.83317	8.83866	8.90382	8.90282	8.8929	8.88701	8.74786	8.99035	8.86174	8.82203	9.04374	8.65903	8.93258	8.88664	8.91532
ADAM19	8.64817	8.85493	8.30918	9.21719	8.85311	8.29915	8.76072	8.40939	9.12754	8.96436	8.66843	8.89545	9.25755	9.20518	8.58215	8.5681	8.99428	8.77049	9.32735	9.09822
MARS1	8.46025	8.89767	8.84619	9.06393	8.64089	8.96464	8.78904	8.85186	8.82059	8.77888	8.84438	8.8156	8.76889	8.84935	9.05289	8.57686	8.89617	8.81244	9.0279	9.02212
CHMP2B	8.90946	8.73366	8.8484	8.77227	8.68426	8.88548	8.6387	8.67278	8.66061	8.64799	8.96478	9.14411	8.85387	8.97916	9.13433	9.01587	8.89161	8.82411	8.94818	8.53229
RIN3	8.68307	8.59397	8.82396	9.29521	8.64212	8.61152	8.68759	8.96161	8.93425	8.62621	8.6867	8.44202	8.86248	8.81091	8.94136	8.95653	9.2341	8.69188	9.20435	9.02123
PVRIG	9.88078	7.54385	9.04136	8.82785	9.32468	9.0034	8.72263	8.78415	8.89465	8.98961	8.31828	8.15103	9.28056	8.493	8.88631	8.85757	9.06396	8.28868	9.3946	8.95869
CREB1	8.80684	8.69446	8.85508	8.84565	8.07222	8.61128	8.90627	8.59419	8.80013	9.14095	8.88471	9.39092	8.95782	8.81748	8.82248	8.99176	8.87532	8.97342	8.9707	8.65473
PARP4	8.63515	8.87248	8.46428	9.12811	8.33597	8.50221	8.44287	8.73006	9.13428	8.84803	8.95003	8.7	9.10625	9.02895	9.07022	9.14063	8.83696	9.04426	8.89214	8.79135
NGRN	9.36939	8.41993	8.88411	8.89388	8.86334	8.85948	8.69734	8.66901	8.99133	8.97787	8.7344	8.68655	8.76348	8.89216	8.91663	8.82024	8.74315	8.79479	9.05206	8.60497
NDUFS2	9.08587	8.82584	8.82435	8.7563	8.75623	8.82801	8.7286	8.91104	8.7142	8.97225	8.90434	8.78365	8.80577	8.84215	8.80598	8.97982	8.91322	8.68305	8.63704	8.83747
VBP1	8.85523	8.87637	8.48956	8.83333	8.9842	8.63553	8.56383	8.38533	8.763	8.98369	8.94832	8.98797	9.0597	8.96155	8.77421	8.97913	8.74388	8.92071	8.89326	8.95501
NUDC	9.11724	8.80159	8.86636	9.07801	8.98194	9.01913	9.11367	8.90102	8.77974	9.06817	8.63135	8.22761	8.83654	8.71554	8.4996	9.01556	8.80969	8.7247	8.72587	8.67622
PTPN18	8.88472	8.88597	8.92619	8.85085	8.98832	8.82107	8.76991	8.88013	9.10999	8.82196	8.67266	8.32966	9.17141	8.50953	8.61426	8.79325	9.0002	8.78924	8.87754	8.87905
NOL9	8.93064	8.63767	9.18485	8.86275	8.68795	8.8693	8.95473	8.58928	8.81145	8.75297	8.90821	8.68312	9.00879	8.61879	8.90837	8.69984	8.96322	8.86499	8.86601	8.77174
UTP6	8.83184	8.47421	8.56609	8.88093	8.60927	8.65889	8.74526	8.45545	8.91807	8.99811	8.85319	9.39963	8.84837	8.86336	9.06668	9.15536	8.69401	8.70077	8.88401	8.95064
TOMM70	8.85926	8.69001	8.66135	8.84817	8.33441	8.57105	8.71513	8.73447	8.72362	8.96098	9.14989	9.43229	8.86678	9.01879	8.96875	8.82097	8.87129	8.98289	8.70677	8.62171
MX1	8.96433	8.70584	9.11331	8.43097	8.41454	8.83875	8.52206	8.82575	8.98685	8.78439	8.44804	8.58818	9.05594	8.94468	8.79326	8.74725	8.8563	8.96858	9.27437	9.26837
ZFC3H1	8.65491	8.76862	8.90038	8.91383	8.66783	8.8182	8.58762	8.71832	8.74679	8.31059	8.86544	9.50311	8.80783	8.80142	8.60085	8.98571	9.00991	9.10785	9.04378	8.67601
TMEM126B	8.85652	8.77203	8.92722	8.47118	9.04068	8.95924	8.56823	8.50314	8.69672	8.78709	8.9237	9.37993	8.57376	9.03237	8.78451	8.89476	8.72258	8.86416	9.02484	8.69941
RNF113A	9.05643	8.55813	8.9681	8.9881	8.82236	8.92987	8.63525	8.58717	7.86298	9.09464	8.96415	9.19782	8.92534	8.60243	9.11656	9.13822	8.70463	8.56897	8.88583	8.86642
AATF	8.97513	8.68572	8.72636	9.04023	8.78749	9.05445	8.93649	8.92593	8.72905	8.94559	8.81474	8.22671	8.69321	8.73018	8.79345	9.10944	8.72476	8.7216	8.86842	8.98181
SDR39U1	9.01544	8.39126	8.72384	8.9531	8.46767	8.7173	8.61227	8.40504	8.94682	8.80584	8.96691	8.95313	8.87167	8.9967	8.73291	9.41085	9.05573	8.87682	8.95757	8.6086
KDELR2	9.05494	9.80225	8.59328	8.67211	9.08551	9.35159	8.90002	8.78344	8.33858	8.48429	8.88653	8.12083	8.20699	8.67181	8.59429	8.24533	9.04765	9.40728	8.74821	9.4472
EIF2S1	8.93667	9.21983	8.89889	8.61766	8.85753	8.84409	8.57438	8.57296	8.57992	8.95404	8.93098	9.12601	8.83186	8.9521	8.57517	8.89271	8.64817	8.83916	8.88292	8.69221
CLSTN1	9.07223	8.80539	8.83432	9.33479	8.93705	8.65171	8.94123	8.87168	8.90518	9.18084	8.74258	8.01331	8.93855	8.75623	8.64194	8.67687	8.72309	8.73057	8.71581	8.9457
BTBD1	8.96643	8.49665	8.32807	8.90759	8.45828	8.28123	8.69572	8.70476	8.85153	9.30287	8.98845	9.00265	9.37285	8.68108	9.04535	8.76369	8.78448	8.88644	9.05709	8.83726
CDK14	8.67772	8.67398	8.83264	9.58627	8.32407	8.53786	8.99112	8.4122	8.73469	8.77992	8.85867	8.90105	8.97084	8.59305	8.35741	8.89295	9.28163	8.78304	9.09689	9.12432
P4HB	8.7317	9.70866	8.29282	8.98358	8.60405	8.98087	8.69621	9.03317	8.63499	8.60113	8.80301	7.8972	8.68435	8.86412	9.0929	8.26665	9.06693	9.09889	8.99103	9.36073
TRADD	8.90457	8.64841	8.8547	8.76261	8.73344	8.80065	8.73893	8.94875	8.43857	8.67091	8.78359	8.6888	8.91979	9.04091	9.00235	8.91369	8.8294	8.74477	8.86105	9.08934
ILF3	8.80821	8.71242	8.85115	9.004	8.71576	8.60265	9.03807	8.75354	8.54218	8.93973	8.77531	8.75364	8.95376	8.84394	8.98481	8.76261	8.78495	8.81608	8.76803	8.94028
EFR3A	8.68031	9.21622	8.44307	9.02433	8.6097	8.94952	8.23893	8.41786	9.34177	9.18124	9.13531	8.3114	8.73391	8.7826	8.58038	8.826	8.71115	8.9736	9.25877	8.92307
MEA1	8.89133	8.76891	8.83396	9.08729	8.8951	8.92329	8.76272	8.84356	9.02764	9.15933	8.791	7.9892	8.93763	8.7458	8.82895	8.74651	8.69882	8.76556	8.78101	8.859
TMX4	8.63735	8.35688	8.32407	9.44495	8.46782	8.00052	8.38453	8.89037	8.65838	9.2785	9.22945	9.28574	9.10913	8.72358	9.05353	8.72462	8.69131	9.12998	9.34483	8.57708
RASSF7	8.83842	8.67053	8.7715	8.67366	8.75441	8.81642	8.86731	8.94117	8.85873	8.86599	8.94007	8.35428	8.89418	8.90843	8.96668	8.98015	9.01649	8.59573	8.77179	8.8247
ING1	8.79466	8.66487	8.86256	9.06234	8.78152	8.62932	8.69653	8.92824	8.6377	8.70434	9.02813	8.68737	8.88824	8.75498	8.64129	8.92297	8.77139	8.94536	8.91339	8.95853
ZC3H4	9.12485	8.63424	8.63691	9.11013	8.74301	8.84022	8.8884	8.89523	8.46918	8.91489	9.01426	8.59015	8.924	8.9012	8.70287	8.60585	8.8412	8.80185	8.73347	8.89796
AHSA1	8.97637	8.51278	8.71752	8.901	8.9085	9.08438	9.00536	8.32375	8.86358	8.9182	8.69122	8.43619	9.00666	8.87642	8.78002	9.02766	9.01115	8.65228	8.86443	8.71228
MZB1	9.20733	9.98467	8.87153	9.02663	8.51546	9.36273	8.70806	8.63846	8.31191	8.81216	8.61744	7.63824	8.52482	8.9781	8.87129	8.40257	8.7791	9.25319	8.45544	9.30617
ABCF1	8.72391	8.89637	8.74228	8.95431	8.46613	8.64767	8.87913	8.77888	8.62351	8.795	8.78547	8.29545	9.00389	9.0278	8.99977	8.68204	8.97891	8.89483	8.87562	9.20337
ATG4B	8.66266	8.85472	8.73679	8.83672	8.6796	8.85026	8.73442	8.7434	8.72356	8.90514	8.99647	8.63733	8.59467	8.87453	8.93866	8.75365	9.10471	8.78059	8.95449	8.87002
HSD17B4	8.79834	8.54201	7.67848	9.33357	8.81804	8.6341	8.96932	8.63826	8.85085	8.78695	8.89021	9.05412	8.75629	8.90861	8.39414	9.12856	9.00903	8.95855	9.01885	9.06176
USO1	8.95487	9.04665	8.40684	9.03777	8.24671	8.79258	8.45973	8.81501	8.50945	8.95572	8.88626	9.32166	8.8263	8.81185	8.99511	9.02192	8.66651	8.69751	8.85991	8.90365
NOLC1	8.65712	8.64163	8.41402	8.72917	8.41024	8.29709	8.56243	8.49105	8.93099	8.78266	9.13985	9.55556	8.743	9.09708	8.56201	9.23665	8.76326	9.0168	9.30761	8.86238
GRHPR	8.74607	8.49557	8.94635	9.14362	8.51625	8.65324	8.704	8.59256	8.74056	8.68376	9.23219	8.2199	8.48037	8.88398	9.25712	8.90373	8.72165	8.89529	8.90497	9.47643
WDR11	8.63554	8.68313	8.39057	9.70272	8.22068	8.50785	8.28399	8.57864	8.48228	9.21912	9.2587	9.15781	9.03264	8.69973	8.89915	8.96807	8.82601	8.92684	9.30728	8.40345
DCLRE1C	8.84622	8.61459	8.38186	8.89301	8.49872	7.97515	8.498	8.33953	9.17753	8.68466	8.97379	9.3835	8.85076	9.15733	9.15069	9.18347	8.88771	8.84257	9.11781	8.72104
CDK13	8.58325	8.51088	8.73152	8.66195	8.62108	9.09373	8.72282	8.44976	8.61922	9.0156	8.86595	8.52334	8.70643	9.34052	9.53924	8.76788	8.89777	8.94027	8.6991	8.8607
ARF3	8.77549	8.82366	8.76879	8.647	8.97829	8.66009	9.01069	9.11238	8.71651	8.81959	8.62963	8.53391	8.93238	8.63141	8.81423	8.95741	8.9102	8.78423	8.70036	8.92222
TEX261	8.72357	8.73219	8.59341	8.9447	8.52949	8.8311	8.66619	8.83991	8.81169	8.88014	8.96445	8.34175	8.83831	8.94028	8.88823	8.75806	8.92785	8.99657	8.92757	8.9852
SIRT2	8.81251	8.52691	8.87513	8.67372	8.90738	8.70526	8.80713	8.73782	8.7944	8.70114	8.79623	8.42904	9.20266	8.99516	9.13233	8.93605	8.9525	8.68573	8.65938	8.78825
MTF2	8.82631	8.6705	8.70129	8.81249	8.90492	8.99184	8.87224	8.52563	8.74909	8.74056	9.12109	9.18361	8.69045	8.89111	8.44418	8.77487	8.70998	8.79447	8.87539	8.83313
MON2	8.46993	8.70535	8.64318	8.88944	8.41176	8.65494	8.74214	8.67599	8.7462	8.59711	8.90359	9.77484	8.77837	9.0179	8.64173	9.00147	8.71032	8.97563	9.00751	8.75303
NRDC	8.82169	8.85672	8.58239	8.93029	8.6147	8.81534	8.75883	9.02069	8.78382	8.89123	8.64167	8.75102	8.82503	8.7752	9.04296	8.63345	8.95958	8.72837	8.84507	8.82118
RRAS2	9.15421	8.78632	8.82858	9.56848	8.27983	9.02027	8.58678	7.98649	8.95463	9.1023	8.60476	9.14956	8.86624	8.89141	8.7533	9.2197	8.42364	8.6267	8.68818	8.59411
EWSR1	8.5727	9.06184	8.63593	8.80148	8.70941	9.01055	8.87598	8.7519	8.54444	8.93676	8.96236	8.59425	8.30355	8.56544	8.56255	8.84804	8.94923	9.09026	9.21971	9.06447
PDHA1	8.73153	8.94756	8.63692	9.01286	8.71574	8.79316	8.82064	8.63537	8.82457	8.89909	8.77632	8.43041	8.91662	8.76118	8.60451	8.90219	8.94236	8.86563	8.98989	8.84856
MRPL18	8.98789	8.86665	8.91334	8.8442	8.79702	8.96859	8.84719	8.37771	8.79813	8.92981	8.76438	8.73724	8.74054	8.70547	8.83035	8.97182	8.68349	8.63278	8.77957	8.87887
CBX6	8.95692	8.72826	8.83076	8.6207	8.95462	8.93245	9.02524	8.82284	9.04081	8.67408	8.82158	8.67099	8.90216	8.59217	8.27605	8.72413	8.57062	8.74424	8.73683	9.42755
ATP1B3	9.06901	9.10967	8.4062	8.79935	9.50639	9.13923	8.55297	8.91342	8.65398	8.87312	8.6482	8.3386	8.66382	8.81376	8.75486	8.71983	8.82053	8.86386	8.84393	8.56188
RBMS1	8.81509	8.50046	8.57655	8.79171	8.86565	8.43612	8.67001	8.94564	8.59351	9.10057	9.00736	10.0003	8.79295	8.79183	8.89029	8.89945	8.39644	8.72172	8.64569	8.58842
OSBPL9	8.88272	9.08166	8.77452	8.84092	8.16369	8.80626	8.41168	8.3434	8.7754	9.20476	9.09575	8.83639	8.59774	9.03481	8.731	8.62825	8.76436	9.21635	8.94452	8.88384
ZNF146	8.54825	8.6608	8.52435	9.20693	8.25763	8.55493	8.57384	8.54594	8.65093	9.23592	9.19923	9.08965	8.725	8.8385	8.86215	8.99021	8.60264	9.05021	9.23575	8.62897
RABAC1	8.49596	9.1259	9.00315	8.88621	8.66732	9.21766	9.04932	8.86353	8.39095	8.74854	8.73228	8.16203	8.71328	8.89574	8.72658	8.5386	8.88563	8.97044	8.96618	8.93973
MGST3	8.29826	8.32095	8.36726	8.87066	8.98633	8.65445	8.99806	8.50937	8.98918	8.44668	8.60056	9.00205	9.23917	9.09726	9.20743	9.15312	8.94696	8.78316	9.10615	8.39149
WDR48	9.14634	8.31764	8.68524	8.7628	8.31986	8.27204	8.53538	8.63399	8.72796	9.14126	8.65861	9.07254	9.12904	8.87735	8.71454	8.87713	9.15694	9.1777	8.83986	8.88949
NCSTN	8.67066	8.84728	8.83925	8.83057	8.62721	8.82417	8.71848	8.55835	8.88689	8.90437	8.81581	8.41546	8.98411	8.79342	8.99585	8.84919	8.79591	8.7184	8.95237	8.87027
RASGRP1	8.7429	8.87122	9.07394	8.00239	9.1977	9.21751	8.94277	9.7004	8.56134	9.28976	8.05368	8.83461	8.21288	8.76445	8.78234	8.13853	9.43192	8.81402	8.88367	8.37069
CSGALNACT1	8.67132	9.15702	9.79079	8.22749	8.48293	8.63597	9.27115	8.25427	9.40349	9.33624	9.24615	7.89704	8.27775	8.47623	8.54804	7.74381	9.84833	8.91948	9.32784	8.3643
GARS1	8.77743	9.39569	8.17188	8.5915	8.82237	8.95402	8.4401	8.80147	8.95072	8.75272	8.94062	8.00217	8.48805	9.06437	8.88221	8.50782	9.22532	9.05573	9.09587	8.95775
LSM6	9.01187	8.55808	8.83122	8.33175	9.07145	8.85768	8.77104	8.69915	8.97427	8.98484	8.80501	8.93539	8.85024	8.61223	8.70753	8.89471	8.65964	8.48032	8.89811	8.90437
IQSEC1	8.62394	8.69989	8.68936	8.44734	8.43166	8.35852	8.85301	8.65526	8.91136	8.8327	8.95027	8.2875	9.25027	8.87463	8.7771	8.78667	9.10625	9.07364	9.1959	9.00232
SHC1	8.82655	8.93948	8.54622	8.68577	8.48411	8.71572	8.72902	8.86172	8.80016	9.11049	8.95301	8.36012	8.9322	9.00926	8.65137	8.47936	8.75998	9.1362	9.08772	8.71584
FOXJ3	8.80807	8.68042	8.87677	9.33286	8.51887	8.70779	8.81487	8.67122	8.85262	8.93	9.01687	9.14992	8.70626	8.61801	8.56124	8.9461	8.73133	8.71221	8.70302	8.44128
CCT7	8.90965	8.76356	8.74865	8.70888	8.60402	8.86304	8.7886	8.53861	8.55723	9.02702	8.8828	8.64129	8.74465	8.86568	8.63507	9.08982	8.6317	8.82591	8.99166	8.95785
SIRT3	8.55143	8.75693	8.69268	8.70599	8.73967	8.88978	8.67645	8.65859	8.86935	8.56159	8.84384	8.59269	8.84974	8.93288	8.81486	8.9076	9.01599	8.86631	8.86326	8.97992
MLX	8.99037	8.68763	8.7971	8.54739	8.96533	8.92461	8.72855	8.97442	8.83902	8.83293	8.60066	9.08924	8.97958	8.80719	8.66134	8.56607	8.73209	8.85404	8.71944	8.45374
POLR2L	9.06636	9.18683	8.51352	8.91237	9.01022	8.97551	8.70385	9.09545	8.462	9.25314	8.74491	7.70003	8.96868	8.71202	8.7111	8.30822	8.65932	8.84987	8.95756	8.93089
ATG3	8.94544	8.6746	8.59316	8.50565	9.12129	8.75573	8.54024	8.6281	8.44772	8.99167	8.79969	9.07257	8.79102	8.7499	8.83596	8.74612	8.66861	9.0276	8.89907	8.92604
SCAF8	8.52473	8.68712	8.42728	8.96676	8.53377	8.71749	8.39969	8.68579	8.92561	8.61427	9.11559	8.65215	8.77211	9.00455	8.68919	8.94442	8.89848	9.03123	9.08629	8.99845
SMC6	8.61512	8.98737	8.60115	8.73346	7.98227	8.01201	8.53572	8.58378	9.03011	9.03952	8.8135	9.31735	9.25201	8.78936	8.47016	9.11518	8.96751	9.07602	8.8281	8.91556
LARP1	8.77059	8.70343	8.37845	8.97066	8.35618	8.71159	8.60223	8.65682	8.67739	9.04001	9.03207	9.13736	8.78184	8.8813	9.01169	8.80692	8.56123	8.88741	9.01735	8.67849
PPP2R1A	8.77632	8.59255	9.10263	8.91056	8.62705	8.84126	8.9216	8.82763	8.74756	9.0293	8.73456	8.02982	8.71652	8.83246	8.89331	8.68931	8.75415	8.71379	8.84751	9.0744
HSBP1	9.11275	8.5429	8.99715	8.43316	8.79233	8.48583	8.72764	8.78223	8.74117	8.93999	8.57664	8.92514	8.98578	8.7666	8.67178	9.03843	8.68577	8.7831	8.76473	8.87552
RHEB	8.8047	8.60566	8.6819	8.79967	9.00867	8.86318	8.79085	8.55112	8.73843	8.78151	8.97311	8.78312	8.86487	8.83027	8.83027	8.79206	8.72759	8.79683	8.70873	8.66215
SND1	8.60559	9.12942	8.52641	8.74742	8.27734	8.71927	8.68069	8.65143	8.43058	8.80603	8.90849	8.46706	8.87077	9.10085	9.01797	8.80115	8.89345	8.95698	8.79125	9.19626
TIAL1	8.86314	8.50314	8.49277	8.97125	8.52718	8.46761	8.59531	8.33686	8.92081	8.89775	8.60024	8.89642	8.87531	8.83499	9.10535	9.06424	8.95126	8.70605	8.89318	9.06923
CHD1L	8.96702	8.31455	8.48799	8.84734	8.45539	8.52439	8.62781	8.51904	8.7296	8.99284	9.0034	8.71962	9.0921	8.64142	8.87962	9.2252	8.99992	8.54365	9.02018	8.97148
TRAK2	9.24403	7.68503	8.92905	8.6499	8.18448	8.71561	8.83789	8.67352	8.56739	9.07554	8.76444	9.50945	8.92657	8.75325	9.49698	9.07051	8.27234	8.58278	9.05996	8.55591
DYNC1LI2	9.0355	8.46233	8.76919	8.84882	8.86798	8.73383	8.33357	8.78047	8.81147	8.73984	8.57825	9.25111	8.65134	8.78968	9.12687	8.56262	8.71129	8.8513	9.05358	8.55129
WDR26	8.8554	8.63154	8.57269	8.98556	8.45187	8.14914	8.73494	8.52259	8.50725	8.81593	8.60704	9.67223	9.28505	8.92797	8.56827	8.83921	8.77044	8.86899	8.95015	8.75701
UBE2A	9.00476	8.80132	8.9154	8.89366	8.84315	8.81041	8.67349	8.586	9.07365	9.1432	8.75121	8.11095	8.86552	8.72047	8.77228	8.2669	8.79265	8.58498	8.75262	9.06883
MT1HL1	8.52602	8.65084	8.5402	8.53854	8.96056	8.8481	8.45134	9.02492	8.64795	8.59595	8.9849	8.38189	8.97339	8.89057	9.02309	8.77547	8.97632	8.86019	8.69562	9.08401
RBCK1	9.03303	8.58246	8.90066	8.4354	8.65111	8.80416	8.6487	8.38694	8.76136	8.75453	9.1418	8.33953	8.56585	8.8861	8.72496	9.13584	8.83023	8.92624	9.12664	8.78504
UTP18	8.90196	8.53303	8.52937	8.75646	8.45637	8.41729	8.50979	8.34205	8.81921	9.17041	9.02794	9.05169	8.73756	8.93866	8.9009	8.92277	8.64829	9.09601	8.90165	8.75785
NDUFA2	8.90153	8.63305	8.92512	8.51859	8.88254	8.82194	8.75622	8.73217	8.51336	8.94493	8.84275	8.63617	8.95616	8.63832	8.6676	8.73563	8.78933	8.76506	8.91898	8.83391
FOXJ2	8.83131	8.54526	8.92958	8.81062	8.65302	8.43927	8.82844	8.70239	8.74856	8.69162	8.62871	8.99656	9.25105	8.78206	8.60191	8.80075	8.70646	9.00011	8.90046	8.55965
LRRC47	9.00958	8.49636	8.1764	8.97729	8.39435	8.26445	8.41449	8.29081	8.72101	8.96632	9.16674	8.32679	8.7109	9.01836	8.89038	9.05594	9.07364	9.15986	9.25708	9.01691
TOP1	9.06083	8.98692	8.89777	9.12581	8.55721	8.64541	8.84193	8.62092	8.74541	8.75552	8.65314	8.54483	8.84772	8.45442	8.60287	8.80539	8.84189	8.73166	8.60175	9.03517
PPP1R8	8.76436	8.65817	8.73237	8.81245	8.82796	8.77553	8.84472	8.4418	8.67139	8.77392	8.88933	8.64002	8.88225	8.74893	8.72141	8.81719	8.72469	8.73993	8.94927	8.91725
IARS2	8.37265	8.80541	8.09669	8.91613	8.20196	8.3664	8.53477	8.72242	8.66892	9.31628	8.93267	8.67686	9.15454	8.84007	8.85629	8.90299	8.94778	9.01523	9.05765	8.9047
DHRS7	8.79065	8.16326	8.41983	8.42357	9.09814	8.91452	8.4723	8.77323	8.49127	8.78931	9.02719	8.56295	8.67839	8.91474	8.99197	9.15744	8.72783	8.94566	9.00793	8.9182
ENY2	9.08238	8.95171	8.80221	8.70258	8.75582	8.49625	8.74247	8.69697	8.87129	9.04282	8.76573	8.87218	8.65953	8.75736	8.7047	8.6927	8.53143	8.76759	8.70111	8.67126
GOLGA7	8.71286	8.73364	8.63193	8.70954	8.92218	8.48467	8.39987	8.8846	8.53311	8.88526	8.68995	9.10563	9.21069	8.55399	8.80085	8.82793	8.67156	8.8605	9.15502	8.48908
XKR8	8.64909	8.74083	8.58089	8.53802	8.6474	8.90342	8.72175	8.64694	8.7509	8.68405	8.84502	8.37469	9.07596	8.84062	8.74033	8.91791	8.78033	8.72802	8.97408	9.1119
ENTPD4	8.60128	8.73544	8.22141	9.56682	8.82168	8.62922	8.71485	8.2143	8.89495	9.35932	8.65921	8.99032	8.42188	8.91084	8.53919	8.38294	8.91422	8.94531	9.16354	8.55562
POLR2E	8.9021	8.9119	8.4502	8.78235	8.59002	8.45822	8.59971	8.62991	8.61983	9.11837	9.00304	8.3418	8.62392	8.88765	8.64007	8.8551	8.57037	9.02719	9.07747	9.13606
THUMPD1	8.95407	8.51513	8.668	9.12369	8.8451	8.51629	8.27406	8.37938	8.90441	9.2158	9.11332	8.93329	8.50535	8.59189	8.73647	8.95468	8.67046	8.86834	8.82008	8.63026
CCR6	9.08882	8.47552	8.59764	8.64679	8.19929	8.42528	8.56353	8.32289	9.19163	8.88854	8.91917	9.18332	8.92854	8.91046	8.92205	9.19301	8.624	8.64345	9.02166	8.46182
PCMT1	8.87237	8.4179	8.80501	8.66492	8.77875	8.70374	8.78328	8.67907	8.58871	8.67857	8.73624	8.94961	8.82833	8.81223	8.68237	8.98905	8.70074	8.85889	8.90063	8.77616
HBB	8.49608	8.21939	8.54628	8.06716	11.4603	9.24559	8.17017	11.2916	9.82363	8.308	8.01212	7.92786	8.70351	8.26341	10.148	7.94123	8.0466	8.32664	8.23592	7.96742
CPNE3	8.48031	8.64454	8.13863	8.79912	8.61302	8.35067	8.49146	8.49008	8.86646	8.82191	8.93627	8.70742	8.94032	8.99646	8.68706	8.88211	8.96731	9.0181	9.29449	9.06677
AQR	8.57789	8.63275	8.7711	8.92189	8.45247	8.59615	8.70032	8.71846	8.82682	8.76023	8.77162	8.91254	8.8875	8.87662	8.86686	8.73632	8.81979	8.8987	8.72613	8.69994
FDX1	9.09106	9.19904	8.48963	8.47418	8.46193	8.92203	8.53966	8.93441	8.57916	8.77898	8.89325	8.34579	8.76222	8.68137	8.7288	8.8455	8.57785	9.03124	8.91076	8.90014
ACADM	9.04931	8.84624	8.06135	9.32108	8.72052	8.88153	8.36122	8.08353	8.93506	8.87206	9.0834	8.51624	8.97876	8.72066	8.26414	8.82705	8.57897	8.83717	9.04622	9.13857
PPP2R2A	8.82236	8.5717	8.70146	8.82012	8.42116	8.70018	8.67222	8.69219	8.5309	8.75576	8.72249	8.51613	9.04387	8.79518	9.07258	8.81181	8.79201	8.8959	8.91698	8.84295
UBE2B	9.23285	8.43993	8.77386	8.67868	9.21762	8.72662	8.22695	8.72296	8.93685	9.36569	8.54079	8.79467	8.74912	8.53835	8.1578	8.85226	8.55984	8.72198	8.82002	9.04087
IKBKG	8.7041	8.59242	8.84754	8.66034	8.54304	8.8713	8.79239	8.76606	8.83555	8.60797	8.63064	8.74631	8.78592	8.75962	8.789	8.69782	9.09183	8.67376	8.7139	8.94382
WDTC1	8.89852	8.80033	8.69606	8.80322	8.83964	8.66463	8.86622	8.7312	8.90293	8.76107	8.86118	8.44994	9.05702	8.71326	8.74568	8.37614	8.72053	8.77281	8.67102	8.72028
NMI	9.16053	8.48304	8.83063	8.59764	9.08731	8.79303	8.96307	9.00385	8.72498	9.19679	8.55364	8.9825	8.33388	8.78668	8.55485	8.40934	8.777	8.42942	8.58738	8.7927
DIMT1	8.83057	8.75492	8.56765	8.76802	8.69437	8.7114	8.76345	8.66369	9.1809	8.79398	8.90063	9.08656	8.50867	8.63763	8.58598	8.7668	8.61765	8.86951	8.78227	8.56258
PRMT2	8.88509	8.32548	8.74678	8.73615	8.88412	8.33677	8.71158	8.77977	8.68245	9.08492	8.97065	8.68782	9.0542	8.7486	8.90647	8.88022	8.66975	8.73012	8.73273	8.47173
CTDSP1	8.60733	8.41097	8.80454	8.84436	8.76049	8.63844	8.64904	9.0019	8.75969	8.69757	8.82659	8.29257	9.0738	8.81002	8.79348	8.52	8.64036	8.79114	8.94456	9.14137
MAU2	8.38167	8.79904	8.52192	8.99925	8.49792	8.64922	8.60114	8.70808	8.96762	8.71863	8.81805	8.83843	8.77807	8.96349	8.60946	8.4058	8.89998	9.02402	9.03236	8.79152
MALT1	8.17244	8.46977	8.42018	8.53899	7.85664	8.37627	8.43191	8.43418	8.74854	8.85737	8.97279	9.27389	9.34684	9.05372	8.86599	9.53548	8.86452	9.01061	8.93801	8.83721
DNASE2	8.59709	8.69063	8.54073	8.58688	8.78463	8.83401	8.53692	8.62486	8.69515	8.58917	8.86741	8.58548	8.73883	8.96368	8.84816	8.79659	8.94378	8.85889	8.85167	9.03954
LAS1L	8.72479	8.699	9.00502	8.80975	8.61156	8.5106	8.85316	8.65995	8.78752	8.70534	8.73847	8.47164	8.94772	8.82749	8.71303	8.7583	8.87733	8.59806	8.78104	8.86939
BNIP3L	8.87765	8.3134	8.90864	8.74726	9.00723	8.98289	8.82318	9.11593	8.58202	8.51842	8.63842	8.52486	8.86339	8.68112	9.08424	8.84757	8.33934	8.75158	8.75057	8.57577
NOL11	9.02532	8.55869	8.51483	8.7842	8.25397	8.53798	8.87423	8.55738	8.68533	8.948	8.72044	9.52412	8.90772	8.77653	8.74719	9.10021	8.62518	8.54825	8.76614	8.46594
TMEM70	9.04128	8.99399	8.5909	8.83369	9.05453	9.10335	8.51783	8.45086	8.8141	8.96636	8.63124	8.49876	8.64432	8.69602	8.61365	8.80211	8.44561	8.92366	8.66435	8.57176
QRICH1	8.83188	8.51773	8.57623	9.11603	8.66073	8.57572	8.63483	8.68934	8.75456	8.97135	8.63755	9.0335	8.60487	8.73679	8.73473	8.91136	8.53416	8.65065	8.81794	8.85202
GTF2B	8.89055	8.5834	8.7459	8.81719	8.74012	8.98259	8.68448	8.35532	8.52267	8.90864	8.55924	9.32305	9.06208	8.75296	8.80371	8.74086	8.39826	8.71486	8.59686	8.64671
ACADVL	8.64061	8.75349	8.46907	8.73771	8.48346	8.88925	8.72988	9.09869	8.66492	9.15319	8.76636	8.15741	8.72697	8.8623	8.59343	8.48087	9.05876	8.79055	8.77206	8.99719
ATP2B1	8.3908	8.43148	8.09535	9.10226	8.25763	8.83304	8.56056	8.45396	8.95086	8.70838	9.26859	8.58874	8.57637	8.98325	8.58438	8.64889	9.2835	9.20324	8.9576	8.93454
RABEP2	8.82089	8.37687	8.55237	9.41081	8.4544	8.565	8.78162	8.50743	8.74849	9.15424	8.80757	8.52779	8.86735	8.86588	8.71647	8.8117	8.63085	8.67947	8.99425	8.51927
HSPA4	9.20734	8.61241	8.36544	9.34171	8.39768	8.90217	8.89787	8.42926	8.65656	9.05639	8.73682	8.63967	8.35819	8.7032	8.79455	8.99049	8.49118	8.68007	8.83342	8.68643
NDRG3	8.90179	8.42959	8.7762	8.71815	8.50599	8.57532	8.69403	8.68292	8.76179	8.84783	8.73473	8.48316	9.09883	8.88629	8.71324	8.9559	9.02213	8.66232	8.56526	8.75914
PLCD1	8.69351	8.68347	8.94464	8.64917	8.87819	8.91139	8.71934	8.707	8.7742	8.69754	8.48406	8.98266	8.88958	8.73296	8.71606	8.8986	8.70372	8.6347	8.39163	8.64454
CPSF7	8.51207	8.64777	8.61817	8.851	8.28862	8.48494	8.4694	8.61577	8.66892	8.62181	8.9382	8.78242	8.98231	8.78095	8.69684	8.64804	9.09932	8.77621	8.94779	9.30563
YY1AP1	8.80676	8.74464	8.6464	9.13103	8.68009	8.96141	8.61092	8.90054	8.41697	9.01411	8.90139	9.02781	8.6559	8.68546	8.64472	8.70793	8.3371	8.58127	8.61533	8.66095
TATDN2	8.69452	8.71081	8.65035	8.73582	8.49898	8.47142	8.83457	8.56747	8.95395	8.80935	8.79356	8.69779	8.59849	8.68662	8.91499	9.08834	8.74466	8.63159	8.67929	8.95594
PSMC6	8.95621	8.61384	8.70753	8.90433	8.44464	8.43671	8.94095	8.42945	8.93522	8.92402	8.99188	9.11421	8.69406	8.90916	8.43592	8.93895	8.43012	8.74522	8.972	8.18719
DR1	8.81612	8.54103	7.97371	9.04111	8.48276	8.9169	8.90681	8.45141	8.78569	8.98775	9.13564	9.20296	9.26308	8.70126	7.9185	8.60001	8.33606	8.89462	8.93495	8.80631
PSMD1	8.6962	9.06335	8.54327	8.75687	8.83161	8.53725	8.60978	8.47014	8.76745	8.75677	8.60475	8.80995	8.73467	8.72769	8.40468	8.99427	8.83066	8.68396	8.96951	8.88446
GSTO1	9.03752	8.41855	8.33007	8.47379	9.17241	8.59948	8.77987	9.121	8.74586	8.96247	8.61742	8.37485	9.17946	8.62891	8.81181	9.01958	8.63563	8.44663	8.70573	8.60672
UBE2NL	8.63753	8.62939	8.88789	8.36825	8.7842	8.82556	8.64251	8.50876	8.61433	8.61148	8.86753	9.00298	8.68217	8.93471	8.73263	8.92207	8.776	8.75712	8.72157	8.74355
DIAPH1	8.63254	8.81918	8.701	8.73053	8.69649	8.51355	8.62823	8.82961	8.61877	8.66837	8.88549	8.27988	9.006	8.80955	8.65223	8.80068	8.8325	8.78939	8.95771	8.79667
ECHS1	8.91451	8.74001	8.76756	8.87015	8.65766	8.73637	8.7589	8.39701	8.76624	9.01765	8.74673	8.15909	8.77729	8.66851	8.38133	9.04122	8.92494	8.76122	8.68617	8.85796
SUMO1	8.9169	8.78091	8.42019	8.62618	8.9856	8.92214	8.50681	8.51863	8.67947	9.00534	8.81522	8.97704	8.12766	8.93431	8.42061	8.8478	8.64332	8.89234	8.71249	8.83124
SF3B2	8.68856	8.66385	8.62304	8.84765	8.54207	8.60633	8.61102	8.64916	8.66814	8.90105	8.77783	8.21317	8.89698	8.83488	8.80129	8.69044	9.00458	8.79823	8.74468	8.99887
INTS8	8.64725	8.5078	8.65955	9.04534	8.27321	8.58652	8.69066	8.43494	8.76417	9.16212	8.49589	9.41677	8.85326	8.68106	9.02699	8.96997	8.60817	8.41505	8.5864	8.73593
DIABLO	8.61158	8.78643	8.66101	8.51944	8.6923	8.47431	8.52297	8.42295	8.59676	8.88196	9.03853	8.47752	8.99753	8.97378	8.93808	8.65822	8.84268	8.83983	8.95516	8.66953
RAD17	8.68826	8.61454	8.5487	8.87938	8.04271	8.82376	8.49165	8.24533	8.8394	8.75367	8.86167	8.92321	8.57023	8.93295	9.10937	8.58086	9.08183	8.75245	8.80983	8.92567
RETREG3	8.72301	8.39947	8.77311	8.94283	8.65079	8.62823	8.60558	8.57858	8.4057	8.99899	8.82425	8.28533	8.67811	8.81049	8.59035	8.83074	8.91497	8.96051	9.00324	8.86792
SMARCB1	8.94448	8.90635	8.7423	9.28736	8.76316	8.75884	8.65044	8.24501	8.95651	8.65794	8.98074	7.23237	8.43025	8.83979	8.45845	8.33954	9.12029	8.7238	9.12549	9.3005
BRD9	8.87492	8.7212	8.98639	8.91298	8.70032	8.83648	8.98272	8.72091	9.0954	8.70447	8.65717	8.48245	8.41263	8.64655	8.28474	8.68944	8.77732	8.53502	8.61938	8.81895
ITM2C	8.88664	9.33732	8.53589	8.78186	8.76409	9.27829	8.70786	8.77597	9.12647	8.99026	8.28793	7.95518	8.15924	8.76458	8.33706	8.08336	8.8641	9.04719	8.51391	9.25545
GLG1	8.19469	8.60156	8.44506	8.81099	8.05365	8.31464	8.19952	8.64112	8.9426	8.79915	8.70636	8.60654	9.12904	9.13563	9.21891	8.79076	8.87984	9.08255	8.92524	8.95438
DNAJA3	8.92957	8.77351	8.96932	9.15057	8.77317	8.628	8.95026	8.66682	8.75542	8.77066	8.59315	8.7247	8.70517	8.68457	8.5515	8.76038	8.54429	8.47131	8.56504	8.45467
SQOR	8.71447	8.49769	8.62936	8.5419	8.79021	8.58869	8.52734	8.79857	8.48617	8.90002	8.91165	8.78992	9.16102	8.8385	9.00475	8.93621	8.68364	8.56978	8.58002	8.47132
HNRNPAB	8.73801	8.8022	8.84094	8.73616	8.82374	8.88422	8.92823	8.71201	8.59669	8.84455	8.74446	8.53979	8.7456	8.5944	8.55645	8.51684	8.5541	8.66951	8.88029	8.66541
ANXA2P2	8.70934	8.84152	8.78996	8.51922	9.16773	9.0836	8.64942	8.91954	8.41832	8.60704	8.56967	8.66846	8.73235	8.89276	8.71622	8.37597	8.84402	8.76281	8.49488	8.60816
NASP	8.90546	8.64247	8.74874	8.90906	8.78126	8.96388	8.86638	8.39272	9.05929	8.94714	8.69433	8.70353	8.44493	8.69048	8.35199	8.99363	8.66155	8.33887	8.74768	8.52699
DDX50	8.78164	8.5838	8.50098	8.85659	8.43285	8.49388	8.92149	8.58587	8.91373	9.14773	8.85643	8.80254	8.74459	8.64391	8.53406	8.89154	8.71066	8.73006	8.7247	8.48428
ING3	9.33263	8.14556	8.73052	8.6337	8.94812	9.04132	8.66264	8.59658	8.54263	8.71408	8.57343	9.20455	8.69173	8.51689	8.47198	8.84788	8.68382	8.52301	8.67023	8.80002
TNIP1	8.70966	8.80647	8.4924	9.19125	8.56486	8.54738	8.90258	8.44674	8.93845	8.88953	9.05689	8.06838	8.64071	8.74436	8.34582	8.55454	8.76282	8.94456	9.00776	8.64916
C7orf26	8.77156	8.54668	8.51032	8.63027	8.76624	8.68184	8.79221	8.70741	8.69448	8.56826	8.82156	8.28646	8.91189	8.68646	8.78751	8.7148	8.81886	8.7487	8.77929	9.03883
PSMD11	8.74803	8.788	8.51195	8.74651	8.61674	8.6067	8.58901	8.6655	8.68684	8.93861	8.88373	8.814	8.61083	8.74277	8.55392	8.8764	8.6714	8.69844	8.72802	8.78037
CHD1	8.50845	8.66006	8.51794	8.9708	8.67699	8.68579	8.48393	8.42357	8.62615	8.76005	8.79527	8.78784	8.49972	8.87533	8.53903	8.69366	8.78463	9.08542	9.06326	8.78299
CBX7	8.62048	8.5042	8.83653	9.559	8.48815	8.85701	8.6926	8.48624	8.72567	8.5862	8.90734	8.26127	8.67133	8.78118	8.62292	8.67529	8.73688	8.80689	9.06127	8.33415
DIDO1	8.66124	8.72686	9.05196	9.10544	8.62792	8.47764	8.79517	8.63291	8.60038	8.5697	8.73732	8.88944	8.6549	8.48806	8.62481	8.86859	8.68638	8.82067	8.75721	8.43395
S100A9	8.40057	7.8355	7.84092	7.98162	11.9013	8.42938	9.16142	11.8371	8.56966	7.97601	8.6759	6.53168	9.61816	8.50936	10.1189	7.43657	8.47186	8.00632	8.84293	8.06038
CUL4B	8.69487	8.76335	8.3997	9.07188	8.11834	8.43588	8.09114	8.69056	8.79454	9.07091	8.9351	9.22207	8.80623	8.74407	8.91789	8.67531	8.30506	8.86295	8.79816	8.80631
IMP3	8.83639	8.20542	8.58345	8.72057	8.60846	8.54715	8.74401	8.50835	8.58	8.8623	8.76658	9.18848	9.05148	8.53855	8.3952	9.13544	8.77128	8.59821	8.7721	8.75803
SNW1	8.94018	8.52665	8.76487	8.66769	8.73279	8.88541	8.79892	8.63953	8.65384	8.78365	8.64062	9.10265	8.07456	8.67842	8.70463	8.91867	8.47734	8.63797	8.81225	8.7165
E2F5	8.90651	8.50338	8.80614	9.22502	8.50092	8.79483	9.1564	8.23918	8.75678	8.95165	8.69166	9.20893	8.45115	8.42117	8.07491	8.92297	8.3922	8.68194	8.80688	8.64173
UBE2D4	8.59805	8.67518	8.44457	8.76173	8.76126	8.85168	8.84861	8.64767	8.84833	8.5131	8.90006	8.56317	8.40364	8.98626	8.70508	8.6898	8.87257	8.81159	8.68584	8.565
MKNK1	8.60773	8.72238	8.66276	8.56397	8.61693	8.61039	8.97386	8.76541	8.91026	8.66571	8.91095	8.67803	8.55333	8.72992	8.74687	8.47135	8.81157	8.73665	8.82098	8.56613
ACAA1	8.89846	8.69231	8.88547	8.64165	9.0376	8.77587	8.84547	8.70713	8.67977	8.92742	8.75722	8.26123	8.79631	8.59016	8.52483	8.44696	8.65139	8.55043	8.69009	8.72982
DHPS	8.87461	8.49218	8.57843	8.77772	8.50783	8.6546	8.64988	8.37576	8.52852	8.92679	8.79203	8.33638	9.14681	8.59011	8.39813	8.98341	8.90963	8.67728	8.95331	8.90734
MT2A	8.58808	8.72453	8.77205	8.61974	9.22662	8.69098	8.60406	8.76263	8.62247	8.61797	8.69921	8.44152	8.91179	8.78729	8.99634	8.16121	8.80935	8.73284	8.57691	8.70454
AURKAIP1	9.03188	8.80366	8.58624	8.70856	8.70771	8.81911	8.77368	8.77265	8.59274	8.73249	8.73248	7.9898	8.72681	8.62704	8.59445	8.61515	8.7678	8.66967	8.7634	9.03148
USP4	8.81889	8.68275	8.91481	8.68145	8.65725	8.78745	8.99798	8.96149	8.55356	8.70652	8.66686	8.28275	8.57357	8.50639	8.76221	8.63747	8.84781	8.62415	8.72945	8.64536
IMPA1	8.9805	8.51046	8.5183	9.16364	8.39482	8.62275	8.57689	8.52499	8.77082	8.83394	8.71227	9.25744	8.64153	8.62162	8.23778	8.7962	8.56708	8.85998	8.68011	8.76526
NUMA1	8.64235	8.71529	8.89574	9.23416	8.37417	8.32368	8.85543	8.83183	8.84681	8.79773	8.70622	7.98944	8.85009	8.4471	8.64476	8.64093	8.80009	8.57912	8.99391	8.86405
UVRAG	8.34237	8.24806	8.53936	8.98472	7.83342	8.28027	8.49696	8.26648	8.67247	8.88164	8.86417	9.11726	8.99051	8.95507	8.90995	9.15092	8.69043	8.90879	8.92085	8.95773
GDI1	8.68379	8.70952	8.65385	9.05495	8.70306	8.63877	8.62353	8.63015	8.67968	8.66043	8.73794	8.57685	8.87016	8.57664	8.77305	8.32348	8.94735	8.83468	8.77742	8.55415
CFLAR	8.66125	9.47136	8.48934	8.97682	8.47002	9.02095	8.44195	8.63979	8.39226	8.26938	8.69372	8.47398	8.41494	9.00299	8.76652	8.34972	8.97692	9.27256	8.64563	8.57911
SACM1L	8.62652	8.65421	8.03037	9.07627	8.53857	8.42358	8.20048	8.44851	8.46368	9.08906	8.83494	9.59407	8.70733	8.7	8.77479	8.90162	8.37963	8.7988	8.84894	8.91653
TCTN3	8.70441	8.67302	8.6857	8.68737	8.77938	8.81599	8.68404	8.72086	8.83587	8.61814	8.7022	8.6789	8.73248	8.61305	8.74228	8.62793	8.74332	8.61164	8.61333	8.71752
FAM168B	8.61027	8.5265	8.76927	8.91601	8.59227	8.36363	8.71709	8.73079	8.93149	8.97329	8.76832	8.36958	8.88556	8.47374	8.56433	8.75743	8.83649	8.63348	8.76497	8.79971
ARHGEF3	8.90211	8.73341	8.71704	8.79839	8.68915	8.35961	8.48455	9.13857	8.82733	9.16847	8.78928	8.1031	8.57771	8.65778	8.64873	8.40461	8.63367	9.03617	8.6257	8.67722
SPINT2	8.86715	8.56785	8.95277	9.28365	8.64629	8.8409	9.02752	8.74735	8.43058	8.92229	8.65209	7.67374	8.84558	8.53162	8.71146	8.62057	8.38728	8.72307	9.14373	8.36948
WBP11	8.7101	8.80887	8.52795	9.06811	8.45819	8.62569	8.44211	8.36281	8.90967	9.03082	8.91701	8.40015	8.73602	8.71728	9.01977	8.33984	8.69925	8.79507	8.88513	8.47044
ZNF292	9.22595	8.56957	8.99209	8.93109	8.98032	8.98249	9.00148	8.70751	8.76997	8.76731	8.52761	8.75476	8.61173	8.61014	8.384	8.32744	8.3193	8.51922	8.5735	8.35008
PLPBP	8.94349	8.54329	8.53331	8.61727	8.766	8.71076	8.79293	8.79886	8.69822	8.81234	8.78174	8.31204	8.78977	8.76653	8.73725	8.70436	8.58058	8.70588	8.81928	8.48675
CLK4	8.61695	8.32219	8.33306	8.90378	8.49729	7.92131	8.32283	8.00579	8.88662	8.92169	8.90997	9.53233	8.55962	8.78926	8.4888	9.35896	8.57721	8.93082	9.02534	8.99638
SNRPA	8.71503	8.72329	8.53217	8.78128	8.56314	8.5615	8.63229	8.54483	8.67142	8.65055	8.81974	8.2104	8.75375	8.75375	8.74527	8.58051	8.99725	8.57588	8.92718	9.14618
ARHGEF7	8.50913	8.62227	8.27932	8.68058	8.12752	8.32984	8.67142	8.2322	8.84781	9.17687	8.87259	8.58868	8.66968	8.86474	8.64333	9.38195	8.82004	8.83366	8.9061	8.82369
DPF2	8.64885	8.49468	8.5265	8.74347	8.32791	8.6081	8.86297	8.4704	8.62856	8.72161	8.79555	8.85746	8.8164	8.77709	8.79175	8.77591	8.71298	8.76124	8.84533	8.68575
MAZ	8.75675	8.85555	8.80351	8.73217	8.68577	8.72449	8.77096	8.71565	8.70683	8.58242	8.60782	7.47995	8.46928	8.84844	8.89365	8.48529	9.0479	8.80716	8.84475	8.98019
INTS3	8.41603	8.51511	8.51604	8.77228	8.42179	8.67748	8.4914	8.6623	8.7544	8.773	8.89282	8.56664	8.78217	8.83248	8.62297	8.8546	8.87673	8.55032	8.92619	8.89011
GRB2	8.9029	8.37454	8.48617	8.69269	8.73247	8.64287	8.57421	8.72769	8.59479	9.02279	8.81696	8.04105	8.77309	8.65055	8.51667	8.66556	9.05551	8.72075	8.67553	9.10382
CNIH1	8.87033	9.19227	8.19352	8.9227	8.86567	8.89605	8.35465	8.57494	8.78929	8.81308	8.98195	8.40888	8.28544	8.5753	8.35829	8.87623	8.54664	8.86719	9.01533	8.34153
BLOC1S1	9.02901	8.58467	8.84067	8.78805	8.95603	8.91159	8.82626	8.79957	8.70633	8.80644	8.69788	7.50848	8.91572	8.46412	8.84631	8.41926	8.74955	8.39701	8.69485	8.74498
NOP2	8.73914	8.51841	8.58479	8.6612	8.53386	8.7545	8.64012	8.5982	8.73757	8.75604	8.54655	8.86637	8.89068	8.67922	9.02095	8.7609	8.59867	8.56938	8.56938	8.65591
C6orf62	8.50272	8.65891	7.73944	8.98265	8.3334	8.31035	8.65901	8.29278	8.59841	8.33634	9.2619	9.21725	8.58909	9.01266	8.38088	9.20109	8.52871	8.99942	9.22142	8.84948
DDX1	8.87391	8.68798	8.40383	9.02168	8.68941	8.74759	8.50027	8.49105	8.45024	8.70656	8.74594	8.995	8.90338	8.4299	8.43551	9.00256	8.50735	8.45011	8.6828	8.94883
TRIM27	8.53584	8.56352	8.49652	8.96508	8.27973	8.47088	8.71394	8.77809	8.68472	8.84712	8.76226	8.46528	8.80016	8.76905	8.9319	8.42451	8.8287	8.73522	8.85154	8.76946
CHMP7	8.79935	8.56427	8.75584	9.32197	8.30406	8.27039	8.60773	8.63866	8.79259	8.65724	8.82785	8.28526	8.78714	8.65897	8.69475	9.02457	8.75308	8.68997	8.8672	8.35791
SLC7A6	8.44673	8.47726	8.5718	9.01653	8.28905	8.52377	8.49026	8.55688	8.79068	8.76727	8.65845	8.93456	8.95405	8.93466	8.587	8.51637	8.80826	8.65782	8.77909	8.88562
NECAP2	8.66894	8.38397	8.725	8.72185	8.64542	8.49617	8.78054	8.67276	8.56322	8.84243	8.83148	8.39066	8.84543	8.67345	9.02743	8.56668	8.67807	8.67565	8.90411	8.54332
MRPL33	8.83431	8.67653	8.57966	8.70546	8.94495	8.7449	8.49808	8.74108	8.44868	8.80368	8.70086	8.60318	8.69792	8.81738	8.58097	8.68147	8.51021	8.74159	8.72255	8.6016
MYDGF	8.71349	9.62628	8.39751	8.81155	8.51042	9.02656	8.45797	8.37038	8.17337	8.4053	8.46601	8.6358	8.53128	8.66593	8.76644	8.52011	8.5285	9.26582	8.43235	9.30947
CORO1C	8.40048	8.64943	8.57732	8.27956	8.52493	8.52831	8.42144	8.61005	8.35312	8.83329	9.08395	8.63468	8.85667	8.65201	8.51487	8.81647	8.96962	8.78599	8.8697	9.22202
SP140L	8.46473	8.44867	8.1687	8.00013	7.6105	8.51381	8.0752	8.62486	8.34458	8.39034	8.92906	9.38471	8.92042	8.86916	9.1402	9.09802	9.26267	8.98641	8.99455	9.34126
NGDN	8.90642	8.20053	8.92149	8.83488	8.92967	8.96312	8.97814	8.80029	8.67417	9.09546	8.56329	8.45271	8.58054	8.51297	8.29048	8.65862	8.5032	8.43257	8.74143	8.52552
JUN	9.17996	8.82133	9.12353	8.50068	8.56397	8.86863	8.95772	8.62666	8.29376	9.08517	8.59638	8.43015	9.03587	8.46486	8.30585	7.94621	8.91538	8.80598	8.51985	8.50809
MMP24OS	8.90046	8.72564	8.94048	8.65865	8.93444	8.83183	8.82189	8.92085	8.80393	8.75637	8.46064	8.38657	8.52967	8.63574	8.55121	8.35919	8.60572	8.54739	8.50035	8.63858
NENF	8.84202	8.62939	8.70848	8.57498	8.90525	8.69132	8.61155	8.77811	8.85435	8.51368	8.64488	8.14229	8.61834	8.68937	8.79822	8.54561	8.83553	8.71876	8.74277	8.66069
AKAP13	8.48849	8.56503	8.75975	8.92851	8.54129	8.15936	8.42429	8.67666	9.15875	8.50922	8.97188	8.61722	8.80854	8.55161	8.86373	8.73041	9.08593	8.70978	8.57538	8.3737
RAP2B	8.78762	8.64666	8.87438	8.34093	9.1896	8.75568	9.00009	9.16923	8.56226	8.7128	8.53302	8.72503	8.63961	8.51193	8.36465	8.39128	8.52211	8.62807	8.70197	8.43716
CYLD	8.54729	8.65684	8.06893	9.15105	8.1527	8.29707	8.57798	8.67542	8.87553	8.7997	8.69719	9.05426	8.81471	8.77249	8.60703	8.73329	8.71743	8.67515	8.87758	8.72278
WIPI2	9.0008	8.11782	8.57219	8.76401	8.67952	8.79229	8.47923	8.46514	8.35547	8.88396	8.89681	8.23647	8.61734	8.78712	8.87936	8.80689	8.79176	8.78528	8.75207	8.75758
COPE	8.91821	8.95824	8.38724	8.78254	8.72393	8.95698	8.39099	8.73811	8.17069	9.00873	8.704	7.50162	8.95762	8.63842	8.50761	8.31557	8.91729	8.88336	8.61716	9.33725
NOP56	9.36452	8.67403	8.45948	8.62265	8.65612	8.58271	8.89053	8.46613	8.75374	8.89759	8.59568	8.29437	8.69196	8.61504	8.37851	8.8154	8.64715	8.54893	8.91365	8.52796
GNPAT	9.00197	8.63821	8.66128	8.98108	8.56643	8.87735	8.4223	8.40616	8.68721	9.06164	8.66765	9.04814	8.71192	8.64128	8.38794	8.47253	8.61474	8.55169	8.60192	8.39424
SUGP2	8.87025	8.86386	9.00697	9.09791	8.91268	8.84451	8.97167	8.69127	8.97982	8.92805	8.54161	8.67303	8.0375	8.2153	8.2951	8.49847	8.51899	8.46962	8.61772	8.32057
PPDPF	8.50899	8.6758	8.55371	8.75787	8.54401	8.42887	8.7084	8.60722	8.69446	8.63428	8.58939	7.93545	8.9844	8.61736	9.07047	8.42362	9.10108	8.79094	8.77779	8.94242
HIGD1A	8.99916	8.92496	8.37129	8.25677	8.68187	8.75207	8.69729	8.7201	8.29196	8.93259	8.69122	8.98831	8.5932	8.69367	8.30448	8.89287	8.38377	8.68465	8.63326	8.8342
TSR1	8.72744	8.49476	8.7455	9.01925	8.87577	8.60489	8.6995	8.64591	8.9081	8.61074	8.68697	8.63722	8.4463	8.86673	8.74054	8.3258	8.61822	8.60116	8.64873	8.41782
TUT4	8.46498	8.54883	8.31152	9.13888	8.06896	8.41559	8.45907	8.42635	8.99982	8.46505	8.69644	9.09663	8.76935	8.81889	8.65493	8.82775	8.83097	8.7489	8.84796	8.70889
HDAC3	8.93181	8.72854	8.99013	8.9556	8.71851	8.87868	8.56263	8.60441	8.8389	8.72231	8.71037	8.24759	8.50806	8.53907	8.57575	8.59085	8.48964	8.60181	8.69805	8.39373
NFE2L1	8.73165	8.53605	9.00896	8.76556	8.69604	8.7018	8.55823	8.51566	8.60791	8.69278	8.76416	8.69218	8.7901	8.65101	8.43052	8.67678	8.63662	8.57314	8.62767	8.6212
TBC1D22A	8.69041	8.77374	8.6138	8.99703	8.50996	8.94316	8.78674	8.58551	8.765	8.997	8.86243	8.42458	8.52167	8.51496	8.26767	8.87849	8.34182	8.57093	8.51015	8.71466
PPP2R5C	8.332	8.50466	8.05384	9.15415	8.00325	7.93272	8.10001	8.59555	8.40459	8.96	9.18911	8.72702	8.9168	8.90999	9.09178	9.06803	8.71068	8.89579	8.85026	8.86623
MIA3	8.5499	8.37032	8.35938	8.95211	8.45296	8.30469	8.65898	8.27714	8.54751	8.80905	8.81872	8.9313	8.99053	8.63412	8.86494	8.72185	8.8434	8.75823	8.78501	8.62577
TMX2	8.60186	8.56152	8.5014	8.75673	8.56883	8.40851	8.5468	8.40315	8.68112	8.68234	8.9768	8.57095	8.66828	8.73489	8.78801	8.8005	8.6166	8.829	8.87946	8.67564
SFPQ	8.7792	8.44135	8.52587	9.0913	8.63468	8.46512	8.82527	8.19107	8.96965	9.00203	8.65522	8.54195	8.48969	8.70757	8.61904	8.92816	8.50725	8.51958	8.77523	8.57676
RBPJ	8.63032	8.47129	8.35776	8.92667	8.63998	8.46732	8.25161	8.56592	8.7443	8.51883	8.75445	9.55823	8.7125	8.7597	8.75285	8.87524	8.56939	8.67072	8.5521	8.43785
DGUOK	8.88824	8.6091	8.88875	8.61154	8.53794	8.55518	8.71682	8.55917	8.48853	8.74541	8.71265	8.95148	8.74035	8.52541	8.73969	8.78548	8.33803	8.62225	8.61755	8.57036
DYNLT1	8.91336	8.24929	8.35995	8.76086	9.42031	8.83911	8.30377	8.83859	8.65727	8.49474	8.40303	8.83296	8.32949	8.55759	8.94649	8.50778	8.72895	8.58509	8.81001	8.65779
PIGP	9.15417	8.71243	8.7878	8.84992	8.88099	8.74209	8.36757	8.26003	8.61052	8.61873	8.66016	8.49411	8.47486	8.45618	9.02506	8.65759	8.54581	8.71611	8.75327	8.42576
GSK3A	8.81754	8.73719	8.95455	8.72164	8.84782	8.82123	8.93941	8.98064	8.88174	8.72743	8.56478	8.15586	8.49671	8.6106	8.54723	8.2409	8.65223	8.51648	8.45001	8.50064
DCTN2	8.50322	8.72586	8.46879	8.76524	8.59052	8.72138	8.62888	8.47026	8.6614	8.79336	8.75067	8.55912	9.00763	8.61935	8.37343	8.66985	8.67907	8.75968	8.7375	8.67459
TRIOBP	8.87168	8.56345	9.26732	8.96096	9.19295	9.09614	9.20181	9.06418	8.8155	8.68128	8.33172	8.08462	8.17187	8.69061	8.79615	8.46454	8.27694	8.27395	8.23237	8.10819
TUT7	8.75962	8.89417	8.3374	9.20857	8.65661	8.73416	8.73295	8.59707	8.87332	8.85374	8.82981	8.83021	8.18462	8.70718	8.41081	8.53017	8.43016	8.66348	8.78437	8.11363
AP3B1	8.92726	8.53173	8.53934	9.20804	8.87763	8.61976	8.58864	8.48683	8.75057	8.60193	8.58402	8.61645	8.70409	8.24409	8.44655	9.29319	8.35336	8.51274	8.80605	8.43282
EAPP	8.85737	8.22051	8.88913	8.69871	8.73167	8.85186	8.50838	8.65587	8.06261	9.00521	8.90256	8.85315	8.62994	8.11407	8.12631	9.2666	8.47841	8.61529	8.68986	8.92263
CTSB	8.5404	8.39661	8.61867	8.66548	9.52159	8.5243	8.4517	9.5648	8.55627	8.51485	8.66908	8.37997	8.52206	8.4156	9.10894	8.24016	8.46139	8.62326	8.58101	8.69947
MEF2A	8.55278	8.54328	8.11443	8.83458	8.38131	8.35265	8.04505	8.3933	8.97444	8.83406	8.75286	8.85536	8.58212	8.89702	8.34418	8.7246	8.78848	9.01632	9.14994	8.91712
DHX32	8.69245	8.79152	8.83569	8.82927	8.70674	8.79553	8.90516	8.91383	8.81168	8.77793	8.55567	8.31095	8.67786	8.51755	8.6088	8.51265	8.45374	8.498	8.34259	8.49509
CES2	8.49312	8.71277	8.73549	8.93773	8.91944	8.7217	8.79101	8.81189	9.03035	8.79139	8.58818	8.3418	8.46949	8.59374	8.5514	8.63338	8.37034	8.43523	8.45579	8.64017
CAMLG	9.14656	8.2206	8.60986	8.41559	8.33861	8.61239	8.03861	8.27956	8.38263	9.37633	8.79468	8.53635	8.8743	8.81636	8.83043	8.58805	8.80236	8.99044	8.78958	8.56879
BUD23	9.16822	8.78613	8.97678	8.98192	8.84751	8.99994	8.76465	8.77259	8.64437	8.9254	8.37963	8.78657	8.3819	8.32128	8.11939	8.62631	8.25463	8.37737	8.35464	8.49377
PSMA3	9.10793	9.08255	8.62816	8.68469	8.82844	8.85328	8.624	8.46401	8.03912	8.87531	8.48356	9.03138	8.4068	8.56261	8.49103	8.47802	8.30798	8.7056	8.65494	8.60307
RNF138	8.51398	8.57357	8.27368	8.96311	8.30796	8.43494	8.48909	8.62269	8.60473	9.12539	8.89357	9.17688	8.2178	8.6401	8.65303	8.9844	8.25823	8.70046	8.77275	8.70046
TRAF3IP2	8.69015	8.54276	8.59885	8.73845	8.33197	8.63672	8.68302	8.54114	8.63526	8.40447	8.68127	8.7021	8.78633	8.55167	8.69173	8.9266	8.58245	8.67807	8.66971	8.8329
RANBP1	8.78141	8.7719	8.97083	8.3953	8.70639	8.81739	8.82949	8.43525	8.18775	8.59056	8.75723	8.90196	8.57133	8.51154	8.34851	8.69459	8.45406	8.63404	8.7449	8.79158
PIEZO1	8.49861	8.84222	8.84931	8.13427	8.5577	8.81403	8.4796	8.73533	8.47129	8.88657	8.9276	7.86143	8.45951	8.58615	8.82814	8.33561	9.04865	8.67418	8.96532	8.9353
MIIP	9.14801	8.87821	9.2151	8.99525	9.16053	9.08612	9.13877	8.90708	9.30693	9.12106	8.06314	8.04559	8.36631	8.29652	8.36773	8.10658	8.06947	8.0511	8.24232	8.31999
OTUD4	8.48739	8.29466	8.45161	8.88911	8.18039	8.54258	8.1489	8.30791	8.59958	8.6434	8.96825	8.94395	8.75928	8.6767	8.72397	8.91793	8.62284	8.75278	8.98774	8.98538
CALR	9.10902	9.00287	8.57397	8.75232	8.64648	8.74798	8.78568	8.9169	8.70089	8.5115	8.60071	7.95588	8.28266	8.73907	8.69722	7.96984	8.72062	8.93776	8.63439	8.58875
RIC8A	8.71469	8.72544	8.65539	8.49441	8.36172	8.46883	8.46529	8.56174	8.61325	8.65797	8.86098	8.56473	8.43954	8.867	8.68524	8.83067	8.83128	8.65465	8.80737	8.61341
SP140	8.78586	8.84611	8.6853	8.93923	7.93137	8.76264	8.68025	8.44099	8.87091	8.81922	8.79094	8.49605	8.50898	8.68715	8.63759	8.54086	8.78542	8.02528	8.89298	8.73352
GIT2	8.83072	8.22361	8.46328	8.68638	8.42683	8.5893	9.05932	8.85544	8.58101	8.57672	8.79502	7.84711	8.48516	8.76506	8.79119	8.58033	8.74333	8.66327	8.95854	8.9122
UBL5	9.05216	8.71448	8.5399	8.59741	8.8159	8.70972	8.46671	8.2857	8.66068	9.0508	8.55105	8.58299	8.70922	8.539	8.58479	8.72548	8.32252	8.43634	8.86658	8.61882
CYC1	8.8972	8.79843	8.58525	8.69011	8.70043	8.6645	8.61752	8.65326	8.58024	8.75382	8.67895	7.39108	8.54835	8.95169	8.54172	8.72289	8.71506	8.89456	8.68642	8.75027
CAB39	8.54788	8.6136	7.96579	8.90742	8.60985	8.81772	8.35894	8.69959	8.54047	9.02699	8.8266	8.33741	8.31096	8.86871	8.73218	8.59793	8.466	8.81043	8.96539	8.78402
WWOX	8.568	8.53794	8.55002	8.67231	8.61007	8.55991	8.63635	8.4428	8.53299	8.57393	8.66981	8.47591	8.6881	8.80926	8.67506	8.6817	8.80111	8.68107	8.69599	8.89131
WNT6	8.40152	8.82849	8.73799	8.33403	8.76609	8.82496	8.80112	8.66029	8.90371	8.44942	8.69744	8.73855	8.01902	8.85647	8.24132	8.66036	8.83421	8.72317	8.67297	8.57083
RGL2	8.74652	8.32384	8.7251	8.75615	8.52377	8.42603	8.79459	8.65981	8.62691	8.71945	8.61486	8.40865	8.51074	8.82522	8.43939	8.83335	8.769	8.56183	8.51489	8.94135
IMP4	8.91474	8.65156	8.80307	8.68781	8.48184	8.38325	8.32036	8.90161	8.22746	8.93247	8.58075	8.32838	8.80342	8.71274	8.89464	8.52757	8.55968	8.48351	8.61356	8.91064
ARL2BP	8.37816	8.32098	8.62842	8.5074	8.42519	8.40356	8.57903	8.53536	8.6316	8.74487	8.79685	8.41263	8.88566	8.64572	8.62477	8.75001	8.81202	8.75566	9.04365	8.82017
NT5E	8.97133	7.94444	8.44942	8.06073	7.8199	9.04079	8.02034	8.93237	7.64451	9.01091	9.06899	8.31471	9.15416	8.38247	9.58696	8.85543	8.78644	8.98111	8.45963	9.19996
C11orf68	8.66518	8.69248	8.80159	8.66515	8.70393	8.70762	8.61697	8.70479	8.87422	8.72029	8.65376	8.11525	8.55936	8.81847	8.59408	8.522	8.50311	8.45543	8.53235	8.69093
NELFCD	8.72167	8.52173	8.58283	8.86387	8.48262	8.72513	8.63372	8.18626	8.46879	8.76403	8.67652	8.00582	8.71958	8.46131	8.76039	9.02209	8.65393	8.64559	8.63286	9.04746
GTF3C1	8.4836	8.54662	8.26969	8.61695	8.65974	8.49908	8.69479	8.5926	8.8473	8.56854	8.85592	8.57964	8.41197	8.82513	8.66613	8.6459	8.6766	8.61247	8.7333	8.7895
OGFR	8.73173	8.56842	8.69845	9.09804	8.55156	8.6221	8.61976	8.68917	8.39399	8.8056	8.63041	7.91453	8.87347	8.60388	8.75781	8.30817	8.82948	8.60803	8.63791	8.62678
P2RY14	9.16059	8.07632	8.34988	9.34834	7.85729	8.02606	8.57931	8.27726	6.9282	7.96618	8.22669	10.1453	9.03605	8.50159	9.54495	9.49545	8.60635	8.52566	9.18416	8.72612
PPIG	8.78626	7.68199	8.53938	8.48698	8.56074	8.45417	7.99382	8.23797	8.44846	8.93175	8.84617	8.88397	8.42152	8.8701	8.73585	8.67275	8.92631	9.09856	9.18488	8.79236
FKBP1A	8.51385	8.85552	8.59778	8.43383	9.01397	8.73563	8.61776	8.49728	8.4482	8.32482	8.58524	8.41073	8.46278	8.51926	8.3597	8.43036	8.98662	8.98371	8.67918	9.08009
GNG7	8.83246	8.46839	8.48531	8.43658	8.49892	8.91066	8.70586	8.56741	8.38682	8.81602	8.78082	8.22684	8.28896	8.53839	8.26369	8.88687	8.72408	8.94169	8.81722	8.95523
PPP1CB	8.83676	8.67597	8.50723	8.86068	8.5384	8.84619	8.76358	8.6174	8.49991	8.63602	8.49623	9.08446	8.92602	8.4385	7.97026	8.46407	8.43338	8.76879	8.57033	8.57702
DNAJA4	8.54634	8.62096	8.74183	8.50482	8.4211	8.62289	8.76418	8.50205	8.88156	8.61568	8.55634	8.46895	8.72678	8.71949	8.69059	8.65622	8.73625	8.54984	8.78875	8.35431
TOX4	8.5646	8.72099	8.82184	8.83363	8.7916	8.58505	8.8945	8.47291	8.64525	8.74003	8.45459	8.09922	8.67426	8.69902	8.56749	8.6302	8.6252	8.5417	8.53047	8.56378
TBC1D9B	8.64725	8.76081	8.28466	8.63924	8.47482	8.4842	8.74158	8.60929	8.75913	8.52511	8.65554	8.4577	8.65379	8.61249	8.64502	8.58312	9.06589	8.70439	8.5327	8.5586
SPTLC1	8.64464	8.5489	8.14199	8.91372	8.49807	8.29712	8.34844	8.31652	8.51043	8.87332	8.6104	9.34733	8.81802	8.50693	8.71207	8.83023	8.46959	8.85259	8.82795	8.32354
RBM12	8.16509	8.50479	7.72296	8.69551	7.78437	8.20204	8.43384	8.48352	8.6801	9.13063	9.06288	9.22884	8.63473	8.72138	8.65522	9.14918	8.77421	8.68185	9.05952	8.61999
C1QBP	8.70077	9.25645	8.3732	8.5504	8.18518	8.84365	8.55168	7.97383	8.69143	8.9297	8.87037	8.30333	8.68627	8.53881	8.48577	8.30345	8.8258	8.78636	8.95968	8.57073
GIT1	8.81076	8.72939	9.01997	8.59516	8.67352	8.70592	8.72475	8.80641	8.86082	8.69473	8.60561	8.58182	8.56002	8.42589	8.84879	8.52455	8.1227	8.45733	8.41969	8.20567
TNFAIP3	8.47142	8.77223	8.28825	9.20019	8.56809	8.49949	8.28263	8.38654	8.66728	8.48396	8.52272	8.89443	8.56723	8.75664	8.75191	8.67369	8.6925	8.50097	8.79295	8.59144
PSMC2	8.70201	8.97336	8.65969	8.65176	8.56993	8.38988	8.48669	7.90382	8.08292	8.67478	8.71373	9.12232	8.40441	8.49117	8.62926	8.79196	8.73871	8.81671	8.76584	8.79478
NUP153	8.22563	8.57975	7.9209	8.73613	7.68717	7.84558	8.07261	8.65554	8.75605	8.944	8.9146	8.99538	8.90194	8.80398	8.9601	8.94122	8.67173	8.82449	9.17012	8.72877
HPRT1	8.63275	8.6916	8.12168	8.33859	8.9409	8.67724	8.60696	8.3788	8.79154	8.68899	8.97724	8.23266	8.54305	8.69755	8.57585	8.66169	8.44686	8.68844	8.94704	8.69592
NFATC1	8.50257	8.25903	8.09407	9.27154	7.96793	8.29807	8.56608	8.43847	8.7621	9.08165	9.06807	8.04788	8.67979	8.78868	8.79102	8.93772	8.50799	8.65531	9.01854	8.59154
AP5M1	8.70771	8.73791	8.66484	8.66843	8.44957	8.6601	8.80002	8.49015	8.91262	8.84885	8.71735	8.62496	7.94589	8.88086	8.36558	8.65693	8.54814	8.6582	8.5904	8.33974
SPG7	8.69029	8.40749	8.60784	9.33335	8.58866	8.52224	8.68355	8.42746	8.54863	9.03906	8.5029	8.1768	8.48542	8.52648	8.78852	8.53809	8.22846	8.46942	8.79472	8.90636
SH3GLB1	8.65434	8.71786	7.8855	8.40357	8.84486	8.90837	8.44229	8.51024	8.49826	8.57221	8.61495	8.23835	8.54466	8.67464	8.65199	8.79185	8.81752	8.93677	8.5572	8.97578
HSD17B7	8.69139	8.31182	8.7437	8.65462	8.68386	8.65475	8.61992	8.26005	8.66619	8.7637	8.59917	8.67099	8.62241	8.65949	8.90764	8.49927	8.4928	8.50373	8.70827	8.51531
MEX3C	8.9278	8.27249	8.45145	9.38359	8.44822	8.47141	8.62394	8.3183	8.37724	8.82298	8.7907	8.88611	8.8193	8.38701	8.48939	8.61255	8.43416	8.49865	8.78828	8.41599
GLUD1	8.22805	8.71382	8.49286	8.58529	8.33651	8.26834	8.7152	8.92622	8.49907	8.69727	8.78481	8.31044	8.84628	8.64266	8.44307	8.40653	8.80206	8.80565	8.92764	8.78024
GVINP1	8.81841	8.52368	8.67753	8.60599	8.69932	8.4563	8.68204	8.56243	8.80663	8.97744	8.29764	8.63989	8.42813	8.56585	8.6278	8.43015	8.61885	8.77477	8.75364	8.25158
POP5	8.75805	8.69612	8.45146	8.66146	8.52681	8.83789	8.37544	8.11753	8.19307	8.94736	8.40326	8.86231	8.86213	8.67462	8.40491	8.94773	8.60485	8.48376	8.79803	8.59052
CEP350	8.56127	8.12868	8.52034	8.60657	8.14426	8.47182	8.38265	7.86184	8.49672	8.83984	8.81679	9.19256	9.00592	8.7606	8.83347	9.14186	8.33344	8.73518	8.68588	8.67745
BZW2	9.03571	8.79757	8.43619	8.43796	8.3555	8.69576	8.66144	8.63869	8.36404	8.29191	8.81619	8.53286	8.90546	8.59435	8.31835	8.68801	8.71612	8.70631	8.59981	8.5985
ENTPD1	8.82173	8.75355	8.61606	8.79365	8.26806	8.524	8.46081	8.59593	8.51228	8.7503	8.50697	8.9043	8.75681	8.46555	8.58634	8.9714	8.51907	8.3599	8.42066	8.60276
RPA3	8.64152	8.75304	8.58984	8.53366	8.60408	8.78242	8.47588	8.3542	8.62022	8.61275	8.63307	8.67355	8.69043	8.66878	8.59044	8.75833	8.29439	8.68893	8.66878	8.54785
IKBKB	8.25252	8.45991	7.98774	8.97205	8.15174	8.05856	8.33373	8.53379	8.78489	8.99547	8.74655	8.50058	8.70859	8.67148	8.64387	8.76862	9.02268	8.72557	8.89287	8.90205
MAN1A2	8.61712	8.59643	8.70987	8.92832	8.21967	8.65963	8.43559	8.35346	8.44731	8.84713	8.50995	9.50255	8.84347	8.52558	8.52457	8.4174	8.36043	8.63555	8.54247	8.42402
NBN	8.75849	8.45197	8.61754	8.71305	8.67708	8.6076	8.33766	8.29165	8.58393	8.31327	8.75815	8.57317	8.89747	8.5247	8.49848	8.63586	8.76506	8.64559	8.77069	8.67212
RASGRP3	8.45341	8.5016	8.00253	8.83458	8.07385	8.17012	8.31834	7.58585	8.19665	8.31078	9.17101	9.31294	8.55641	8.64466	9.10406	9.08664	9.01498	8.78551	8.97685	8.98585
TCF20	8.86205	8.22208	8.77106	8.62357	8.74308	8.62337	8.69781	8.47447	8.56383	8.62059	8.74442	8.87998	8.47113	8.57714	8.61355	8.43951	8.35812	8.41481	8.63147	8.75385
KCNN4	8.40765	8.5814	8.61764	9.99283	8.5721	8.76259	8.58945	8.44794	8.94529	8.54441	8.51431	7.80295	8.4137	8.5196	8.18616	8.15662	8.85616	8.48552	8.7256	8.94224
PAK2	8.60891	8.6375	8.57946	8.62538	8.51061	8.69945	8.93521	8.56713	8.62248	8.59468	8.65765	8.33108	8.6815	8.43805	8.41562	8.07768	8.76216	8.77621	8.90031	8.61066
USP11	8.596	8.23477	8.14246	9.09345	8.17765	8.42722	8.28856	8.31032	8.57853	8.92236	8.72776	7.95275	8.9797	8.73049	8.70749	8.71024	8.76487	8.67296	8.81772	9.16983
BNIP2	8.5694	8.68219	8.63078	8.61136	8.32714	8.44021	8.51987	8.46387	8.60946	8.90454	8.85256	8.81454	8.52189	8.68115	8.30773	8.82567	8.27779	8.7396	8.68997	8.5229
WARS1	8.97358	9.7875	8.0949	7.90946	8.90672	8.78123	8.4925	8.76877	8.98235	8.08906	7.91702	8.45909	8.92034	8.16882	8.9303	7.76623	8.86905	9.04436	7.92462	9.20456
PHF20	8.71503	7.99623	8.52329	8.5452	8.6194	8.4067	8.46715	7.91173	8.12406	8.71523	8.84936	9.08835	8.85896	8.72301	8.98828	9.03679	8.52019	8.63888	8.88484	8.36387
ALDH3B1	8.98832	8.86289	9.21185	8.88139	9.10649	8.87057	9.1506	8.96902	9.09669	8.62651	8.14997	7.74957	8.02829	8.40564	8.4085	8.41603	8.33268	8.33304	8.16922	8.21481
KIF21B	8.44284	8.58438	8.73797	8.56285	8.34953	8.71695	8.73989	8.75251	8.63216	8.63345	8.45459	8.7446	8.78931	8.41463	8.57902	8.50449	8.73869	8.59378	8.53785	8.45889
MZT2A	9.15353	8.79643	8.87772	8.65698	8.9581	9.28801	8.86097	8.53296	8.75776	9.20823	8.50307	7.13982	8.44403	8.51577	8.54681	8.03226	8.05064	8.76589	8.4195	8.45904
IRF1	8.63983	8.36614	8.40332	8.57544	8.58296	8.29999	8.26049	8.448	8.6766	8.73314	8.50059	7.98562	8.94486	8.73604	8.91496	8.55436	8.81665	8.67081	8.84751	8.9943
TMEM43	8.2845	8.46736	8.33662	8.69875	8.47262	8.5294	8.32863	8.83939	8.64108	8.59838	8.66152	8.25838	8.43083	8.9613	8.62658	8.56691	8.98317	8.64011	8.76008	8.84869
MTMR14	8.35899	8.26491	8.38718	8.22901	8.58544	8.66318	8.41193	8.67742	8.45488	8.5438	8.81236	8.08831	8.68131	8.85278	8.7139	8.83347	8.9809	8.76998	8.71126	8.91187
SMARCC1	8.5451	8.54666	8.00318	8.48482	8.275	8.49602	8.48093	8.25898	8.67632	8.61261	9.0667	8.45566	8.47674	8.65975	8.41785	8.86861	8.79925	8.86161	8.87461	9.06862
SF1	8.64048	8.37289	8.33941	9.00309	8.11844	7.8846	8.46892	7.99193	8.58061	8.79823	8.80269	8.14011	8.94608	8.5204	8.70554	8.45895	9.28684	8.73205	8.97756	9.14338
LYST	8.57837	8.36901	8.14135	8.68165	7.9725	8.38821	8.6534	8.37708	8.32978	9.13889	8.71079	8.95693	8.59144	8.81041	8.63045	9.24926	8.10754	8.85881	8.99567	8.3629
SZRD1	8.36525	8.40787	8.71037	8.42027	8.53237	8.74216	8.5664	8.37273	8.39307	8.47541	8.66981	8.75468	8.45725	8.61056	8.80605	8.59961	8.88575	8.66873	8.54263	8.91994
STYXL1	8.59843	8.96831	8.50292	8.58348	8.62492	8.99584	8.32939	8.8475	8.53036	8.63175	8.62495	8.66618	8.59869	8.53957	8.63177	8.36886	8.4892	8.50205	8.39423	8.46998
ACP5	8.1296	8.70068	8.5098	8.1781	8.15776	8.78024	8.72521	8.28951	8.78406	8.75561	8.72748	8.12624	8.68323	8.54158	8.5765	8.46252	9.12111	8.65003	8.9555	8.96169
RAB7A	8.7277	8.59499	8.28613	8.77146	8.47524	8.50098	8.64438	8.65527	8.15106	8.79822	8.6533	8.26286	8.96406	8.36219	8.58406	8.59986	8.82296	8.61536	8.78003	8.54917
DDX42	8.23061	8.27031	8.04803	8.71608	8.21375	8.21514	8.4139	8.38153	8.44587	8.43162	8.91092	8.93175	8.97555	8.83775	8.84616	8.84795	8.76786	8.79584	9.00543	8.50734
SLC25A16	8.64324	8.70219	8.72125	8.63192	8.83422	8.62935	8.5287	8.58008	8.75877	8.5437	8.69023	8.77133	8.58413	8.59488	8.67407	8.31311	8.54176	8.42666	8.33376	8.28001
VTI1B	8.61213	8.55008	8.55818	8.66723	8.66261	8.73711	8.60786	8.4408	8.16205	8.78526	8.69746	8.54862	8.71	8.57177	8.91924	8.39527	8.68566	8.57006	8.49882	8.37956
PBXIP1	8.05786	8.60484	8.78678	8.77729	8.33676	8.66668	8.6672	8.6838	8.35608	8.76927	8.62546	8.20889	8.56017	8.63737	8.3066	8.56699	9.06874	8.59038	8.5872	8.9013
HGS	8.4376	8.4845	8.32794	8.60462	8.5238	8.39705	8.55147	8.80961	8.55727	8.82516	8.7511	7.91409	8.63756	8.40492	8.71572	8.07306	9.19559	8.70825	8.73662	9.08934
DENR	8.62149	8.49359	8.54406	8.69847	8.0886	8.2511	8.75089	8.27578	8.65335	8.97607	8.91183	8.77329	8.64837	8.48644	8.46391	8.94707	8.48458	8.79361	8.79428	8.08627
TAB2	8.15254	8.31566	8.2524	8.75808	7.90892	8.20993	8.33276	8.7349	8.21523	8.55022	8.8502	9.1824	8.88709	8.86478	8.79332	8.68367	8.82859	8.71934	8.82001	8.6744
MGAT2	8.78607	8.9568	8.42646	8.61747	8.60039	8.99536	8.3282	8.60536	8.42369	8.72396	8.47762	8.87549	8.66611	8.32523	8.29341	8.37177	8.30182	8.67715	8.42407	8.79535
TFEB	8.81622	8.57355	8.41601	8.73888	8.69138	8.52957	8.57487	8.1144	8.8471	8.82343	8.81982	7.52474	8.472	8.82473	8.77474	8.05947	8.82329	8.73422	9.10614	8.37455
NCF4	8.24132	8.28899	8.6551	8.40904	8.63249	8.55265	8.41699	8.22927	8.63649	8.33087	8.77195	8.07943	8.52206	8.90622	8.43427	8.77591	9.3351	8.5302	8.9303	8.89527
TRAPPC9	8.39199	8.60027	8.49627	8.58554	8.68101	8.62289	8.62924	8.74693	8.62842	8.56744	8.48257	8.24531	8.68496	8.63917	8.48186	8.80664	8.74881	8.41076	8.53192	8.55817
GNAI2	8.30988	8.23289	8.31984	8.17659	8.5705	8.33577	8.23641	8.30606	8.36775	8.71362	8.691	8.25842	8.8508	8.94428	8.93368	8.64617	8.99462	8.79728	8.72034	9.12247
SNAPC4	8.72877	8.65005	8.57402	8.63658	8.70936	8.69585	8.73031	8.64253	8.52166	8.68824	8.52387	8.5287	8.44408	8.57113	8.49278	8.43339	8.56847	8.3523	8.48999	8.54086
PTTG1IP	8.51722	8.4477	8.28792	8.72128	8.79853	8.38276	8.29487	8.69538	8.80955	8.89231	8.74307	8.37943	8.66397	8.39768	8.88636	8.58979	8.39928	8.42817	8.68007	8.50037
MRPS27	8.62169	8.33276	8.27106	8.57759	8.04201	8.31813	8.1963	8.50162	8.31408	8.70287	8.75345	9.0736	8.87326	8.62371	8.48457	8.78959	8.6879	8.61079	8.9158	8.81889
LSM1	8.98004	8.58214	8.25928	8.11428	8.7307	8.83154	8.35371	8.51214	8.52443	8.60014	8.54214	8.33269	8.6474	8.69284	8.16559	8.66976	8.74061	8.63466	8.55811	9.02888
SPG21	8.45702	8.77902	8.67049	8.58963	8.62216	8.62691	8.72408	8.48481	8.95271	8.55345	8.58049	8.57517	8.14184	8.62926	8.77747	8.33523	8.58001	8.6199	8.6391	8.13962
ARL6IP4	8.7474	8.54465	8.64847	8.7613	8.86765	8.61791	8.45102	8.55426	8.54872	8.7949	8.51471	8.03246	8.50222	8.48202	8.37963	8.51747	8.77347	8.51471	8.56659	8.63528
OAS2	8.13458	8.77362	8.37102	8.41715	8.15602	7.98531	8.3131	8.4497	8.60772	8.60584	8.60917	8.91048	9.00798	8.82205	8.57509	8.32645	8.71026	9.02113	8.82985	8.8237
LY9	8.60913	8.32852	8.53053	8.59653	8.34823	8.74883	8.61357	8.24772	8.59058	8.31192	8.76828	8.10909	8.66446	8.55174	8.71897	9.07751	8.50669	8.71872	8.63615	8.76893
SCAMP3	8.68714	8.41481	8.41261	8.57337	8.45951	8.79691	8.38563	8.3387	8.47984	8.61334	8.60495	8.13041	8.94072	8.4427	8.67415	8.66655	8.53451	8.66436	8.60771	8.9919
GLB1	8.838	8.53256	8.08293	8.76805	8.69072	8.51059	8.48889	8.61838	8.53369	8.49724	8.60584	8.1899	8.30429	8.47506	8.75595	8.61814	8.72509	8.59245	8.75523	8.81324
AP1B1	8.86007	8.65118	8.28479	8.62074	8.5211	8.6606	8.57211	9.00802	9.00142	9.08438	8.47462	7.90674	8.57506	8.42323	8.53617	8.53336	8.68095	8.20586	8.30502	8.4627
ATP8A1	8.27857	9.12723	8.26538	8.62689	7.76369	8.06731	8.15528	8.20377	8.24897	8.77821	8.99107	9.29268	8.65292	8.63002	8.70982	8.84063	8.56136	8.89568	8.90649	8.36598
DNAJB9	8.86952	8.98556	8.46192	8.78695	8.55784	9.13404	8.21152	8.44049	8.36994	8.75585	8.29562	8.57975	8.3719	8.56066	7.988	8.51763	8.26677	8.83524	8.40078	8.96622
CCDC28A	8.87506	8.28894	8.54277	8.63156	8.84478	8.69533	8.33585	8.31949	8.65248	8.60494	8.4274	8.71193	8.42004	8.41379	8.50112	8.71376	8.4736	8.68967	8.71356	8.47979
IRF5	8.31735	8.56682	8.82411	8.69949	9.05927	8.64473	8.64946	8.84525	8.59807	9.06057	8.40035	7.92986	8.11387	8.47611	8.49096	8.38527	8.54398	8.29323	8.62207	8.79816
USP14	8.33653	8.90409	7.68771	8.64112	8.38502	8.37479	8.26774	8.05083	8.56028	8.80365	8.75364	8.58868	8.75858	8.72738	8.77249	8.8341	8.75919	8.76241	8.68459	8.65965
TKT	8.64119	8.68453	8.10804	8.36225	8.8738	8.57844	8.59642	9.16721	8.55718	8.49544	8.87983	7.40767	8.19991	8.5837	8.07279	8.76213	9.03605	8.57318	8.68884	9.01132
CCND2	8.80582	9.2694	8.63924	8.53195	8.84895	8.53836	8.94958	8.84047	8.53128	8.26078	8.32005	8.40026	8.51245	8.268	8.07982	8.26185	8.6858	8.71336	8.71371	8.07531
ZMYND8	8.96443	7.98563	8.88094	8.70741	9.29195	9.04086	9.12413	8.6862	8.13024	8.76347	8.61058	7.91928	8.22262	8.4279	8.38487	8.34152	8.50531	8.28489	8.46389	8.50434
JAM3	8.76918	8.50286	8.65114	8.06513	8.52159	8.42821	8.42782	8.40815	9.01981	8.66863	8.60402	8.8382	8.87742	8.40034	8.47254	8.78005	8.34161	8.34432	8.81564	8.29727
PPP1R2	8.44834	8.94227	8.05239	9.08749	8.40328	8.44658	8.16646	8.19657	8.6344	8.86332	8.79843	8.2702	7.96191	8.5318	7.89305	9.19372	8.53658	9.05522	8.76406	8.97952
XPC	8.68276	8.42715	8.59851	8.78549	8.08765	8.65052	8.34611	8.56604	8.54338	8.58836	8.7608	8.45003	8.66507	8.30843	8.72253	8.48578	8.61616	8.54096	8.59116	8.77458
APRT	8.81645	8.57727	8.38312	8.48651	8.77484	8.37251	8.08216	8.33248	8.11497	8.75367	8.9653	7.64028	8.60608	8.44619	8.81923	8.79858	8.63459	8.71334	9.053	8.80062
GPAA1	8.45821	8.583	8.57817	8.71863	8.54644	8.75125	8.38691	8.55218	8.42195	8.5843	8.64428	8.21191	8.69435	8.53233	8.61067	8.6383	8.53649	8.57304	8.58905	8.55628
ZNF217	8.35353	8.28457	8.76067	8.96869	8.74884	8.79701	8.72452	8.79241	8.35943	8.77398	8.74374	8.4851	8.62888	8.49933	7.8295	8.40228	8.31808	8.54947	8.80503	8.28932
IGFLR1	8.93937	8.60816	8.98853	9.2009	8.71818	8.89796	8.95467	8.87069	7.76912	8.70942	8.76274	7.77848	8.55157	8.34687	8.12735	8.21324	8.4818	8.2613	8.5273	8.40015
RTL8C	8.38973	8.6084	8.61641	9.02449	8.68802	8.56899	8.29978	8.71079	8.36494	8.45605	8.45771	8.25432	8.52437	8.46426	8.72416	8.56317	8.74551	8.45169	8.5442	8.63061
RAB31	8.6235	8.52519	8.6853	9.21626	9.24367	8.8766	8.29601	8.92786	7.96754	8.20059	8.92084	7.62872	8.21328	8.74733	8.29621	8.06218	8.86957	8.76189	8.57819	8.43498
EPRS1	8.52088	8.57417	8.35027	8.63403	8.18022	8.62989	8.42078	8.46346	8.45637	8.47936	8.49668	8.79065	8.66262	8.73569	8.62959	8.6743	8.42061	8.62754	8.65278	8.6673
CR2	8.41398	9.03954	7.89372	8.51637	7.94114	8.42404	8.19411	8.29039	9.14824	9.26834	8.57171	8.08251	8.48103	8.8465	8.81783	8.8784	8.51957	8.64671	8.41449	8.66128
MZT2B	8.62846	8.69231	8.75649	8.93207	8.75045	8.66573	8.75265	8.2706	8.8177	8.61988	8.42793	8.04668	8.20132	8.59906	8.52401	8.51488	8.5185	8.54994	8.51168	8.24584
ITPK1	8.72031	8.90894	8.70434	8.71756	8.84996	8.51736	8.61362	8.82609	8.96063	8.72477	8.41206	8.16042	8.2509	8.39351	8.29786	8.32146	8.56522	8.42125	8.32234	8.32847
MORN3	8.47035	8.59804	8.85009	8.96586	8.56173	8.57389	8.69053	8.52083	8.82407	8.715	8.57942	8.53841	8.37126	8.41791	8.63958	8.5044	8.20227	8.31347	8.44577	8.23321
SEPTIN6	8.68446	8.96489	8.48145	8.60108	8.37322	8.80154	8.39192	8.53514	8.7702	8.73166	8.55844	7.99543	8.25307	8.49186	8.21975	8.55802	8.62771	8.71682	8.70905	8.5482
PKM	8.6763	8.8716	8.3362	8.60446	8.91047	8.58427	8.35814	8.88677	8.48675	8.324	8.06909	7.41992	8.64731	8.31409	8.40512	8.30031	9.28146	8.61613	8.90592	9.00477
MAP2K3	8.72621	8.37301	8.64282	8.57371	8.31798	8.30436	8.48878	8.88882	8.71184	8.89203	8.50048	8.1499	8.61844	8.49686	8.81215	8.66535	8.32587	8.47235	8.54978	8.4853
CSNK1G2	9.00985	8.74942	8.84303	9.13819	8.77435	8.79685	9.06504	8.8863	8.72812	8.91002	8.4535	8.09152	8.39097	8.13434	8.15921	8.05861	7.99044	8.24934	8.33456	8.2147
PSMD8	8.6651	8.62811	8.59481	8.63042	8.63934	8.65357	8.59481	8.37166	8.07606	8.68955	8.58364	8.13715	8.64028	8.38289	8.35339	8.56046	8.59501	8.52765	8.69281	8.95729
ATG13	8.41085	8.65561	8.48374	8.57674	8.4476	8.57126	8.4951	8.65953	8.41293	8.55322	8.63179	8.51966	8.8183	8.48777	8.63587	8.19148	8.79697	8.44711	8.61515	8.55414
ATP10D	8.53086	8.4612	8.02625	9.19665	7.43247	7.80312	8.41894	8.10964	8.41304	9.18396	9.04538	9.12939	8.62484	8.88455	8.63384	8.90618	8.22704	8.66897	8.5518	8.69876
EIF6	8.82703	8.73194	8.47852	8.36539	8.86131	8.9311	8.81974	8.65428	8.62188	8.87608	8.54497	7.74064	8.42589	8.38216	8.16497	8.47799	8.38423	8.43391	8.58952	8.62717
BTN2A1	8.46199	8.56025	8.27922	8.71771	8.39473	8.41505	8.55966	8.60649	8.90508	8.96432	8.59441	8.20419	8.45242	8.6073	8.24613	8.4729	8.67422	8.75541	8.62248	8.44084
GRIK5	8.54278	8.43336	8.78627	8.49126	8.62405	8.71968	8.38068	8.39597	8.47853	8.48386	8.40696	8.49511	8.7262	8.44446	8.79931	8.67038	8.50196	8.54997	8.46274	8.53933
SKIV2L	8.46158	8.525	8.30488	8.50701	8.46554	8.54664	8.54796	8.44749	8.78833	8.70062	8.58194	8.03795	8.37578	8.67201	8.5655	8.58108	8.84917	8.53168	8.64386	8.78529
NDE1	8.56513	8.16526	8.6199	8.34948	8.39929	8.47313	8.54913	8.29477	8.59958	8.63512	8.75173	8.23918	8.72462	8.8244	8.89356	8.39024	8.80686	8.52711	8.75583	8.31838
CLUH	8.68954	8.58128	8.59703	8.85341	8.47354	8.54831	8.89162	8.7848	8.54544	8.53754	8.32171	8.40229	8.32479	8.44208	8.54458	8.51707	8.50249	8.41157	8.55828	8.35015
MTREX	8.20198	8.61489	8.09464	8.81192	7.95835	8.50332	8.34125	8.30922	8.47826	8.42897	8.63405	9.24789	8.51574	8.73104	8.54582	8.86107	8.63485	8.70363	8.69423	8.56182
HYOU1	8.56565	9.28242	8.36173	8.59743	8.1524	8.71599	8.40278	8.64331	8.184	8.33507	8.41217	8.36639	8.59862	8.52487	8.56304	8.00387	8.94225	8.8424	8.38816	8.98208
DNAJB12	8.49067	8.51014	8.75162	8.45689	8.63581	8.57952	8.6116	8.59413	8.84896	8.23944	8.58694	8.65343	8.55754	8.60916	8.35168	8.52125	8.26142	8.48853	8.50693	8.57786
STRADA	8.52006	8.45123	8.61029	8.56364	8.3893	8.44851	8.5179	8.44693	8.36454	8.44246	8.51966	8.94375	8.60496	8.56839	8.5924	8.71978	8.3753	8.52913	8.6329	8.58849
MLH1	8.41255	8.78678	8.41328	8.43689	8.61986	8.63697	8.22951	8.47474	8.59457	8.60338	8.67111	8.58999	8.4742	8.61743	8.58807	8.56032	8.57452	8.62125	8.55291	8.33565
POP4	8.70202	8.60282	8.56964	8.68916	8.50727	8.61302	8.32034	8.53626	8.33954	8.73016	8.6783	8.80225	8.50359	8.39098	8.2803	8.65257	8.34062	8.37208	8.66236	8.49779
G3BP1	8.78363	8.63447	8.44503	8.60136	8.23852	8.24057	8.37961	8.49541	8.57827	8.8315	8.7088	8.68902	8.87648	8.54721	7.9999	8.55101	8.79643	8.60809	8.63628	8.10956
RPP30	8.31193	8.43741	8.49089	8.3637	8.56699	8.6401	8.50775	8.41235	8.4208	8.51228	8.66193	8.94735	8.60462	8.51862	8.42323	8.54614	8.5689	8.59537	8.75053	8.46855
CAPG	8.37884	8.12817	8.56888	8.34927	8.39405	8.3931	8.69663	8.81062	8.45676	8.85562	8.71081	7.20335	8.7935	8.60916	8.95663	8.62641	8.84633	8.66409	8.91011	8.37796
SIT1	8.64693	8.25012	8.79075	8.28077	8.74049	8.49967	8.58758	8.40848	8.7922	8.64085	8.46729	8.36562	8.55776	8.46591	8.60117	8.72905	8.3701	8.4042	8.63512	8.49467
DENND2D	8.3566	7.79954	8.17336	8.48657	8.38551	8.14917	8.38769	8.61402	8.17425	8.67366	8.71708	8.5972	9.20495	8.81511	9.10165	9.1463	8.2885	8.34781	8.52978	8.75445
ARAF	8.40424	8.54366	8.46797	8.61633	8.37069	8.56489	8.51836	8.77997	8.51566	8.48211	8.58916	7.85349	8.7402	8.5597	8.71506	8.24637	8.72215	8.62179	8.67097	8.69973
CCDC85B	8.78212	8.40804	8.68082	8.40828	8.6066	8.52193	8.5621	8.61633	8.39094	8.41025	8.6283	7.71212	8.88994	8.74744	8.59007	8.37249	8.50643	8.59384	8.44832	8.80205
USP15	8.38409	8.5461	8.29178	8.89909	8.26861	8.33915	8.22078	8.68909	8.4946	8.94422	8.44369	8.90645	8.49619	8.62367	8.33153	8.76277	8.22658	8.65909	8.44146	8.6994
COA3	8.6574	8.45366	8.55084	8.5945	8.5391	8.58463	8.60095	8.3575	8.42327	8.66818	8.46425	8.58154	8.51622	8.60367	8.37783	8.59995	8.58845	8.49117	8.44166	8.56976
PMS2P1	8.51585	8.28076	8.58189	8.49178	8.30998	8.52399	7.91092	8.31815	8.20109	8.66748	8.6754	8.38051	9.22344	8.77417	8.59072	8.63286	8.60595	8.61278	8.59107	8.75946
TRIM33	8.49135	8.4096	8.51327	8.6745	8.18506	8.35809	8.59908	8.40506	8.43078	8.61822	8.72405	9.16982	8.86914	8.41296	8.53551	7.83568	8.38005	8.87398	8.78551	8.37243
RBM15	8.518	8.39215	8.15739	8.89295	8.23351	8.34709	8.48031	8.09616	8.4065	8.50153	8.57946	9.10459	8.58613	8.685	8.51062	8.8261	8.38215	8.61313	8.89107	8.41579
RANBP2	7.04418	8.14464	7.43061	8.65077	7.83935	7.02526	8.15471	7.80751	8.53792	8.27993	8.66753	9.58316	9.23949	8.75979	9.5573	9.59297	9.87166	8.61188	9.11543	8.69623
TRAP1	8.50863	8.2788	8.38333	8.48118	8.33236	8.48075	8.49657	8.41291	8.38388	8.404	8.53907	8.86108	8.74232	8.62899	8.77285	8.59812	8.58438	8.51333	8.51268	8.681
FKBP11	9.13561	10.0612	8.30645	8.79112	8.49789	9.45075	8.29932	8.6474	7.64093	8.57011	7.73929	8.43338	7.91167	8.31965	8.37611	8.24236	8.1591	9.18477	7.77625	9.05067
EIF2B1	8.62844	8.66668	8.6589	8.46584	8.80039	8.63156	8.71419	8.3744	8.47497	8.70062	8.53223	8.34769	8.60631	8.29515	8.24428	8.63863	8.47739	8.46673	8.54972	8.3126
CDC5L	8.48234	8.63232	8.21825	8.49523	8.23613	8.37133	8.48691	8.40838	8.00789	8.76216	8.81377	8.60872	8.62213	8.48142	8.77741	8.791	8.32456	8.76604	8.71189	8.58392
UBE4A	8.25465	8.72877	8.09647	8.91443	8.55152	8.59198	8.49625	8.57906	8.67945	8.73117	8.75219	8.57434	8.00405	8.6671	8.38087	8.68804	8.19946	8.4939	8.7301	8.46469
TGFB1	8.18903	8.44421	7.78809	8.70539	8.36728	7.97105	8.25591	8.89328	8.72362	8.597	8.72271	6.46574	9.10286	8.81852	8.96488	7.95473	9.34838	8.97403	8.94344	9.34669
VPS72	8.68276	8.33359	8.65371	8.32631	8.54837	8.51581	8.58033	8.50796	8.41187	8.45907	8.68878	8.097	8.72303	8.64539	8.73686	8.30532	8.57372	8.70409	8.75745	8.3107
HSPE1	8.92885	8.91138	8.71371	8.56654	8.81669	8.6788	8.79701	8.36416	8.56822	9.00103	8.43193	8.22557	8.65338	8.22014	8.4229	8.22215	8.24621	8.42814	8.42826	7.90854
EED	8.58498	8.31499	8.17336	8.98417	8.24794	8.45059	8.39412	7.88689	8.28456	8.60288	8.54115	9.21111	8.60375	8.70631	8.43058	8.55573	8.40764	8.57664	8.74302	8.8212
PPP2R5A	8.23078	8.49561	8.10733	8.35551	8.34441	8.49799	8.41028	8.60678	8.53669	8.4243	8.78357	8.25368	8.47548	8.67932	8.38425	8.903	8.63844	8.75481	8.83082	8.80464
MED13	8.13311	8.51507	8.18326	8.49831	8.18927	8.45502	8.56521	8.51185	8.93884	8.4152	8.86167	8.69731	8.03571	8.87996	8.47186	8.3576	8.5545	8.89744	8.85108	8.50535
SETD5	8.20475	8.43873	8.52089	8.75098	7.99843	8.30796	8.28912	7.98847	8.40302	8.50023	8.90678	8.31457	8.62974	8.76933	8.77988	8.44753	8.8802	8.64778	8.92591	8.80609
HTR4	8.72541	8.57551	8.66367	8.3308	8.79822	8.56967	8.52389	8.67511	8.68947	8.49359	8.50485	8.1662	8.39345	8.61111	8.57906	8.68735	8.5118	8.39541	8.2678	8.3425
KDM6B	8.48834	8.33331	8.33413	8.36829	8.65713	8.51372	8.55257	8.6928	8.7029	8.5511	8.51689	8.31122	8.37916	8.77875	8.33562	8.46307	8.80306	8.50252	8.52307	8.6816
CD2BP2	8.52201	8.49979	8.56587	8.74795	8.521	8.62026	8.59387	8.59849	8.59221	8.659	8.51895	8.06914	8.24001	8.63823	8.55799	8.10588	8.50543	8.64078	8.73069	8.5451
RBM22	8.5595	8.22115	8.27526	8.96001	8.35669	8.59835	8.50344	8.48337	8.6364	8.88901	8.60873	8.85043	8.3412	8.44956	8.28502	8.86943	8.27318	8.34501	8.61214	8.35365
[truncated: 10,646 more rows]
