# Supplementary material for: Exploring the shared gene signatures of smoking-related osteoporosis and chronic obstructive pulmonary disease using machine learning algorithms
Source: Front Mol Biosci. 2023 May 11;10:1204031. doi: 10.3389/fmolb.2023.1204031 (PMC10213920; doi:10.3389/fmolb.2023.1204031)
Supplement: Supplementary file 3 [file DataSheet1.ZIP]

Archive with 1 entries (1 files):
- GSE11784_series_matrix.txt
