# Supplementary material for: Exploring the shared gene signatures of smoking-related osteoporosis and chronic obstructive pulmonary disease using machine learning algorithms
Source: Front Mol Biosci. 2023 May 11;10:1204031. doi: 10.3389/fmolb.2023.1204031 (PMC10213920; doi:10.3389/fmolb.2023.1204031)
Supplement: Supplementary file 3 [file DataSheet1.ZIP › GSE11784_series_matrix.txt]

!Series_title	"Biologic Phenotyping of the Human Small Airway Epithelial Response to Cigarette Smoking"
!Series_geo_accession	"GSE11784"
!Series_status	"Public on Oct 27 2011"
!Series_submission_date	"Jun 13 2008"
!Series_last_update_date	"Apr 20 2020"
!Series_pubmed_id	"21829517"
!Series_pubmed_id	"32277131"
!Series_summary	"The first changes associated with smoking are in the small airway epithelium (SAE). Given that smoking alters SAE gene expression, but only a fraction of smokers develop chronic obstructive pulmonary disease (COPD), we hypothesized that assessment of SAE genome-wide gene expression would permit biologic phenotyping of the smoking response, and that a subset of healthy smokers would have a “COPD-like” SAE transcriptome. SAE (10th-12th generation) was obtained via bronchoscopy of healthy nonsmokers, healthy smokers and COPD smokers and microarray analysis was used to identify differentially expressed genes. Individual responsiveness to smoking was quantified with an index representing the % of smoking-responsive genes abnormally expressed (ISAE), with healthy smokers grouped into “high” and “low” responders based on the proportion of smoking-responsive genes up- or down-regulated in each smoker. Smokers demonstrated significant variability in SAE transcriptome with ISAE ranging from 2.9 to 51.5%. While the SAE transcriptome of “low” responder healthy smokers differed from both  “high” responders and smokers with COPD, the transcriptome of the “high” responder healthy smokers was indistinguishable from COPD smokers. The SAE transcriptome can be used to classify clinically healthy smokers into subgroups with lesser and greater responses to cigarette smoking, even though these subgroups are indistinguishable by clinical criteria. This identifies a group of smokers with a “COPD-like” SAE transcriptome."
!Series_overall_design	"Comparison of the transcriptome of small airway epithelium in healthy non-smokers, healthy smokers and smokers with COPD. One hundred and fifty-seven samples from several Series were compared."
!Series_type	"Expression profiling by array"
!Series_contributor	"Ann,E,Tilley"
!Series_contributor	"Timothy,P,O'Connor"
!Series_contributor	"Neil,R,Hackett"
!Series_contributor	"Yael,,Strulovici Barel"
!Series_contributor	"Jacqueline,,Salit"
!Series_contributor	"Nancy,,Amoroso"
!Series_contributor	"Xi,K,Zhou"
!Series_contributor	"Tina,,Raman"
!Series_contributor	"Larsson,,Omberg"
!Series_contributor	"Andrew,,Clark"
!Series_contributor	"Jason,,mezey"
!Series_contributor	"Ronald,G,Crystal"
!Series_sample_id	"GSM101096 GSM101097 GSM101098 GSM101100 GSM101101 GSM101102 GSM101103 GSM101104 GSM101105 GSM101106 GSM101107 GSM101111 GSM101113 GSM101114 GSM101115 GSM101116 GSM114089 GSM114090 GSM114093 GSM190149 GSM190150 GSM190151 GSM190153 GSM190154 GSM190155 GSM190156 GSM252828 GSM252830 GSM252831 GSM252833 GSM252835 GSM252836 GSM252837 GSM252838 GSM252839 GSM252841 GSM252855 GSM252867 GSM252871 GSM252876 GSM252879 GSM252880 GSM252881 GSM252882 GSM252884 GSM252885 GSM254149 GSM254150 GSM254151 GSM254152 GSM254157 GSM254158 GSM254159 GSM254160 GSM254161 GSM254163 GSM254169 GSM254172 GSM254173 GSM254174 GSM254175 GSM254176 GSM298219 GSM298220 GSM298221 GSM298222 GSM298223 GSM298224 GSM298225 GSM298226 GSM298227 GSM298228 GSM298229 GSM298230 GSM298231 GSM298232 GSM298233 GSM298234 GSM298235 GSM298236 GSM298237 GSM298238 GSM298239 GSM298240 GSM298241 GSM298242 GSM298243 GSM298244 GSM298245 GSM298246 GSM298247 GSM300859 GSM302396 GSM302397 GSM302399 GSM350871 GSM350873 GSM350874 GSM350955 GSM350956 GSM350957 GSM350958 GSM364038 GSM364041 GSM364045 GSM364046 GSM364048 GSM410161 GSM410162 GSM410163 GSM410164 GSM410165 GSM434049 GSM434050 GSM434051 GSM434052 GSM434053 GSM434054 GSM434055 GSM434056 GSM434057 GSM434058 GSM434059 GSM434060 GSM434061 GSM434062 GSM434063 GSM434064 GSM458579 GSM458580 GSM458581 GSM458582 GSM469989 GSM469990 GSM469991 GSM469992 GSM469993 GSM469994 GSM469995 GSM469996 GSM469997 GSM469998 GSM469999 GSM470000 GSM470001 GSM470002 GSM470003 GSM470004 GSM470005 GSM470006 GSM470007 GSM470008 GSM470009 GSM470010 GSM470011 GSM470012 GSM470013 GSM549651 GSM549667 GSM549669 GSM549670 GSM549672 GSM549673 GSM549674 GSM549675 GSM549676 GSM549677 GSM549678 GSM549679 GSM549680 GSM549782 "
!Series_contact_name	"Yael,,Strulovici-Barel"
!Series_contact_email	"yas2003@med.cornell.edu"
!Series_contact_laboratory	"Crystal"
!Series_contact_department	"Department of Genetic Medicine"
!Series_contact_institute	"Weill Cornell Medical College"
!Series_contact_address	"1300 York Avenue"
!Series_contact_city	"New York"
!Series_contact_state	"NY"
!Series_contact_zip/postal_code	"10021"
!Series_contact_country	"USA"
!Series_supplementary_file	"ftp://ftp.ncbi.nlm.nih.gov/geo/series/GSE11nnn/GSE11784/suppl/GSE11784_RAW.tar"
!Series_platform_id	"GPL570"
!Series_platform_taxid	"9606"
!Series_sample_taxid	"9606"
!Series_relation	"BioProject: https://www.ncbi.nlm.nih.gov/bioproject/PRJNA105979"

!Sample_title	"small airways, non-smoker 004, RMA and MAS"	"small airways, non-smoker 002, RMA and MAS"	"small airways, non-smoker 003, RMA and MAS"	"small airways, non-smoker 006, RMA and MAS"	"small airways, non-smoker 021, RMA and MAS"	"small airways, non-smoker 019, RMA and MAS"	"small airways, non-smoker 014, RMA and MAS"	"small airways, non-smoker 008, RMA and MAS"	"small airways, non-smoker 015, RMA and MAS"	"small airways, non-smoker 005, RMA and MAS"	"small airways, smoker 002, RMA and MAS"	"small airways, smoker 001, RMA and MAS"	"small airways, smoker 048, RMA and MAS"	"small airways, smoker 041, RMA and MAS"	"small airways, smoker 044, RMA and MAS"	"small airways, smoker 049, RMA and MAS"	"small airways, smoker 058, MAS5"	"small airways, smoker 063, MAS5"	"small airways, COPD 012, MAS5"	"Small airways, non-smoker 011"	"Small airways, non-smoker 029"	"small airways, non-smoker 034"	"Small airways, non-smoker 036"	"Small airways, non-smoker 040"	"Small airways, non-smoker 042"	"small airways, non-smoker 044"	"small airways, COPD 008"	"small airways, COPD 014"	"small airways, COPD 015"	"small airways, COPD 036"	"small airways, COPD 046"	"small airways, COPD 059"	"small airways, COPD 068"	"small airways, COPD 074"	"small airways, COPD 080"	"small airways, COPD 103"	"small airways, non-smoker 001"	"small airways, non-smoker 035"	"small airways, smoker 040"	"small airways, smoker 057"	"small airways, smoker 074"	"small airways, smoker 093"	"small airways, smoker 094"	"small airways, smoker 095"	"small airways, smoker 098"	"small airways, smoker 103"	"small airways, non-smoker 045"	"small airways, non-smoker 059"	"small airways, non-smoker 071"	"small airways, non-smoker 078"	"small airways, smoker 112"	"small airways, smoker 114"	"small airways, smoker 119"	"small airways, smoker 152"	"small airways, smoker 169"	"small airways, COPD 024"	"small airways, COPD 093"	"small airways, COPD 110"	"small airways, COPD 114"	"small airways, COPD 119"	"small airways, COPD 122"	"small airways, COPD 134"	"small airways, non-smoker 039"	"small airways, non-smoker 046"	"small airways, non-smoker 047"	"small airways, non-smoker 048"	"small airways, non-smoker 050"	"small airways, non-smoker 055"	"small airways, non-smoker 065"	"small airways, non-smoker 072"	"small airways, non-smoker 076"	"small airways, non-smoker 080"	"small airways, non-smoker 083"	"small airways, smoker 087"	"small airways, smoker 102"	"small airways, smoker 120"	"small airways, smoker 122"	"small airways, smoker 123"	"small airways, smoker 125"	"small airways, smoker 129"	"small airways, smoker 130"	"small airways, smoker 134"	"small airways, smoker 136"	"small airways, smoker 141"	"small airways, smoker 155"	"small airways, smoker 159"	"small airways, smoker 161"	"small airways, smoker 164"	"small airways, smoker 167"	"small airways, smoker 176"	"small airways, smoker 177"	"small airways, non-smoker 085"	"small airways, non-smoker 022"	"small airways, non-smoker 066"	"small airways, smoker 195"	"small airways, non-smoker 094"	"small airways, non-smoker 103"	"small airways, smoker 188"	"small airways, non-smoker 110"	"small airways, non-smoker 118"	"small airways, smoker 208"	"small airways, smoker 246"	"small airways, COPD 136"	"small airways, COPD 162"	"small airways, COPD 176"	"small airways, smoker 226"	"small airways, smoker 240"	"small airways, non-smoker 124"	"small airways, non-smoker 138"	"small airways, non-smoker 141"	"small airways, smoker 241"	"small airways, smoker 264"	"small airways, non-smoker 109"	"small airways, non-smoker 119"	"small airways, non-smoker 128"	"small airways, non-smoker 137"	"small airways, smoker 216"	"small airways, smoker 229"	"small airways, smoker 247"	"small airways, smoker 256"	"small airways, smoker 271"	"small airways, smoker 272"	"small airways, smoker 275"	"small airways, smoker 302"	"small airways, smoker 303"	"small airways, smoker 314"	"small airways, smoker 317"	"small airways, COPD 094_2"	"small airways, non-smoker 132"	"small airways, non-smoker 155"	"small airways, non-smoker 163"	"small airways, non-smoker 169"	"small airways, non-smoker 091"	"small airways, non-smoker 140"	"small airways, non-smoker 147"	"small airways, non-smoker 151"	"small airways, non-smoker 156"	"small airways, non-smoker 175"	"small airways, non-smoker 179"	"small airways, non-smoker 181"	"small airways, non-smoker 193"	"small airways, non-smoker 199"	"small airways, non-smoker 212"	"small airways, smoker 206"	"small airways, smoker 215"	"small airways, smoker 220"	"small airways, smoker 269"	"small airways, smoker 276"	"small airways, smoker 321"	"small airways, smoker 327"	"small airways, smoker 328"	"small airways, smoker 330"	"small airways, smoker 341"	"small airways, smoker 353"	"small airways, smoker 354"	"small airways, smoker 377"	"small airways, smoker 392"	"DGM-00167 [gene_expr]"	"DGM-10135 [gene_expr]"	"DGM-10144 [gene_expr]"	"DGM-10130 [gene_expr]"	"DGM-01607 [gene_expr]"	"DGM-01737 [gene_expr]"	"DGM-01749 [gene_expr]"	"DGM-01772 [gene_expr]"	"DGM-01081 [gene_expr]"	"DGM-01827 [gene_expr]"	"DGM-02093 [gene_expr]"	"DGM-02109 [gene_expr]"	"DGM-02124 [gene_expr]"	"DGM-00544 [gene_expr]"
!Sample_geo_accession	"GSM101096"	"GSM101097"	"GSM101098"	"GSM101100"	"GSM101101"	"GSM101102"	"GSM101103"	"GSM101104"	"GSM101105"	"GSM101106"	"GSM101107"	"GSM101111"	"GSM101113"	"GSM101114"	"GSM101115"	"GSM101116"	"GSM114089"	"GSM114090"	"GSM114093"	"GSM190149"	"GSM190150"	"GSM190151"	"GSM190153"	"GSM190154"	"GSM190155"	"GSM190156"	"GSM252828"	"GSM252830"	"GSM252831"	"GSM252833"	"GSM252835"	"GSM252836"	"GSM252837"	"GSM252838"	"GSM252839"	"GSM252841"	"GSM252855"	"GSM252867"	"GSM252871"	"GSM252876"	"GSM252879"	"GSM252880"	"GSM252881"	"GSM252882"	"GSM252884"	"GSM252885"	"GSM254149"	"GSM254150"	"GSM254151"	"GSM254152"	"GSM254157"	"GSM254158"	"GSM254159"	"GSM254160"	"GSM254161"	"GSM254163"	"GSM254169"	"GSM254172"	"GSM254173"	"GSM254174"	"GSM254175"	"GSM254176"	"GSM298219"	"GSM298220"	"GSM298221"	"GSM298222"	"GSM298223"	"GSM298224"	"GSM298225"	"GSM298226"	"GSM298227"	"GSM298228"	"GSM298229"	"GSM298230"	"GSM298231"	"GSM298232"	"GSM298233"	"GSM298234"	"GSM298235"	"GSM298236"	"GSM298237"	"GSM298238"	"GSM298239"	"GSM298240"	"GSM298241"	"GSM298242"	"GSM298243"	"GSM298244"	"GSM298245"	"GSM298246"	"GSM298247"	"GSM300859"	"GSM302396"	"GSM302397"	"GSM302399"	"GSM350871"	"GSM350873"	"GSM350874"	"GSM350955"	"GSM350956"	"GSM350957"	"GSM350958"	"GSM364038"	"GSM364041"	"GSM364045"	"GSM364046"	"GSM364048"	"GSM410161"	"GSM410162"	"GSM410163"	"GSM410164"	"GSM410165"	"GSM434049"	"GSM434050"	"GSM434051"	"GSM434052"	"GSM434053"	"GSM434054"	"GSM434055"	"GSM434056"	"GSM434057"	"GSM434058"	"GSM434059"	"GSM434060"	"GSM434061"	"GSM434062"	"GSM434063"	"GSM434064"	"GSM458579"	"GSM458580"	"GSM458581"	"GSM458582"	"GSM469989"	"GSM469990"	"GSM469991"	"GSM469992"	"GSM469993"	"GSM469994"	"GSM469995"	"GSM469996"	"GSM469997"	"GSM469998"	"GSM469999"	"GSM470000"	"GSM470001"	"GSM470002"	"GSM470003"	"GSM470004"	"GSM470005"	"GSM470006"	"GSM470007"	"GSM470008"	"GSM470009"	"GSM470010"	"GSM470011"	"GSM470012"	"GSM470013"	"GSM549651"	"GSM549667"	"GSM549669"	"GSM549670"	"GSM549672"	"GSM549673"	"GSM549674"	"GSM549675"	"GSM549676"	"GSM549677"	"GSM549678"	"GSM549679"	"GSM549680"	"GSM549782"
!Sample_status	"Public on Nov 21 2006"	"Public on Nov 21 2006"	"Public on Nov 21 2006"	"Public on Nov 21 2006"	"Public on Nov 21 2006"	"Public on Nov 21 2006"	"Public on Nov 21 2006"	"Public on Nov 21 2006"	"Public on Nov 21 2006"	"Public on Nov 21 2006"	"Public on Nov 21 2006"	"Public on Nov 21 2006"	"Public on Nov 21 2006"	"Public on Nov 21 2006"	"Public on Nov 21 2006"	"Public on Nov 21 2006"	"Public on Nov 21 2006"	"Public on Nov 21 2006"	"Public on Nov 21 2006"	"Public on Dec 16 2008"	"Public on Dec 16 2008"	"Public on Jun 17 2008"	"Public on Jun 17 2008"	"Public on Dec 16 2008"	"Public on Dec 16 2008"	"Public on Dec 16 2008"	"Public on Dec 19 2008"	"Public on Jun 17 2008"	"Public on Dec 19 2008"	"Public on Jun 17 2008"	"Public on Jun 17 2008"	"Public on Jun 17 2008"	"Public on Jun 17 2008"	"Public on Dec 19 2008"	"Public on Jun 17 2008"	"Public on Jun 17 2008"	"Public on Dec 19 2008"	"Public on Jun 17 2008"	"Public on Dec 19 2008"	"Public on Dec 19 2008"	"Public on Jun 17 2008"	"Public on Dec 19 2008"	"Public on Dec 19 2008"	"Public on Jun 17 2008"	"Public on Jun 17 2008"	"Public on Jun 17 2008"	"Public on Jun 17 2008"	"Public on Jun 17 2008"	"Public on Jun 17 2008"	"Public on Jun 17 2008"	"Public on Jun 17 2008"	"Public on Jun 17 2008"	"Public on Jun 17 2008"	"Public on Jun 17 2008"	"Public on Jun 17 2008"	"Public on Jun 17 2008"	"Public on Jun 17 2008"	"Public on Jun 17 2008"	"Public on Jun 17 2008"	"Public on Jun 17 2008"	"Public on Jun 17 2008"	"Public on Jun 17 2008"	"Public on Jul 13 2009"	"Public on Jul 13 2009"	"Public on Jul 13 2009"	"Public on Jul 13 2009"	"Public on Jul 13 2009"	"Public on Jul 13 2009"	"Public on Jul 13 2009"	"Public on Jul 13 2009"	"Public on Jul 13 2009"	"Public on Jul 13 2009"	"Public on Jul 13 2009"	"Public on Jul 13 2009"	"Public on Jul 13 2009"	"Public on Jul 13 2009"	"Public on Jul 13 2009"	"Public on Jul 13 2009"	"Public on Jul 13 2009"	"Public on Jul 13 2009"	"Public on Jul 13 2009"	"Public on Jul 13 2009"	"Public on Jul 13 2009"	"Public on Jul 13 2009"	"Public on Jul 13 2009"	"Public on Jul 13 2009"	"Public on Jul 13 2009"	"Public on Jul 13 2009"	"Public on Jul 13 2009"	"Public on Jul 13 2009"	"Public on Jul 13 2009"	"Public on Jul 13 2009"	"Public on Jul 13 2009"	"Public on Jul 13 2009"	"Public on Jul 13 2009"	"Public on Feb 02 2011"	"Public on Feb 02 2011"	"Public on Feb 02 2011"	"Public on Aug 27 2009"	"Public on Aug 27 2009"	"Public on Aug 27 2009"	"Public on Aug 27 2009"	"Public on Apr 20 2011"	"Public on Apr 20 2011"	"Public on Apr 20 2011"	"Public on Feb 02 2011"	"Public on Feb 02 2011"	"Public on Aug 27 2009"	"Public on Aug 27 2009"	"Public on Aug 27 2009"	"Public on Aug 27 2009"	"Public on Aug 27 2009"	"Public on Feb 02 2011"	"Public on Feb 02 2011"	"Public on Feb 02 2011"	"Public on Feb 02 2011"	"Public on Feb 02 2011"	"Public on Feb 02 2011"	"Public on Feb 02 2011"	"Public on Feb 02 2011"	"Public on Feb 02 2011"	"Public on Feb 02 2011"	"Public on Feb 02 2011"	"Public on Feb 02 2011"	"Public on Feb 02 2011"	"Public on Apr 20 2011"	"Public on Feb 02 2011"	"Public on Apr 20 2011"	"Public on Feb 02 2011"	"Public on Feb 02 2011"	"Public on Feb 02 2011"	"Public on Feb 02 2011"	"Public on Feb 02 2011"	"Public on Feb 02 2011"	"Public on Feb 02 2011"	"Public on Feb 02 2011"	"Public on Feb 02 2011"	"Public on Feb 02 2011"	"Public on Feb 02 2011"	"Public on Feb 02 2011"	"Public on Feb 02 2011"	"Public on Feb 02 2011"	"Public on Feb 02 2011"	"Public on Feb 02 2011"	"Public on Feb 02 2011"	"Public on Feb 02 2011"	"Public on Feb 02 2011"	"Public on Feb 02 2011"	"Public on Feb 02 2011"	"Public on Feb 02 2011"	"Public on Feb 02 2011"	"Public on Feb 02 2011"	"Public on Feb 02 2011"	"Public on Feb 02 2011"	"Public on Feb 02 2011"	"Public on Feb 02 2011"	"Public on Feb 02 2011"	"Public on Oct 27 2011"	"Public on Oct 27 2011"	"Public on Oct 27 2011"	"Public on Oct 27 2011"	"Public on Oct 27 2011"	"Public on Oct 27 2011"	"Public on Oct 27 2011"	"Public on Oct 27 2011"	"Public on Oct 27 2011"	"Public on Oct 27 2011"	"Public on Oct 27 2011"	"Public on Oct 27 2011"	"Public on Oct 27 2011"	"Public on Oct 27 2011"
!Sample_submission_date	"Mar 20 2006"	"Mar 20 2006"	"Mar 20 2006"	"Mar 20 2006"	"Mar 20 2006"	"Mar 20 2006"	"Mar 20 2006"	"Mar 20 2006"	"Mar 20 2006"	"Mar 20 2006"	"Mar 20 2006"	"Mar 20 2006"	"Mar 20 2006"	"Mar 20 2006"	"Mar 20 2006"	"Mar 20 2006"	"Jun 12 2006"	"Jun 12 2006"	"Jun 12 2006"	"May 17 2007"	"May 17 2007"	"May 17 2007"	"May 17 2007"	"May 17 2007"	"May 17 2007"	"May 17 2007"	"Dec 21 2007"	"Dec 21 2007"	"Dec 21 2007"	"Dec 21 2007"	"Dec 21 2007"	"Dec 21 2007"	"Dec 21 2007"	"Dec 21 2007"	"Dec 21 2007"	"Dec 21 2007"	"Dec 21 2007"	"Dec 21 2007"	"Dec 21 2007"	"Dec 21 2007"	"Dec 21 2007"	"Dec 21 2007"	"Dec 21 2007"	"Dec 21 2007"	"Dec 21 2007"	"Dec 21 2007"	"Jan 03 2008"	"Jan 03 2008"	"Jan 03 2008"	"Jan 03 2008"	"Jan 03 2008"	"Jan 03 2008"	"Jan 03 2008"	"Jan 03 2008"	"Jan 03 2008"	"Jan 03 2008"	"Jan 03 2008"	"Jan 03 2008"	"Jan 03 2008"	"Jan 03 2008"	"Jan 03 2008"	"Jan 03 2008"	"Jun 13 2008"	"Jun 13 2008"	"Jun 13 2008"	"Jun 13 2008"	"Jun 13 2008"	"Jun 13 2008"	"Jun 13 2008"	"Jun 13 2008"	"Jun 13 2008"	"Jun 13 2008"	"Jun 13 2008"	"Jun 13 2008"	"Jun 13 2008"	"Jun 13 2008"	"Jun 13 2008"	"Jun 13 2008"	"Jun 13 2008"	"Jun 13 2008"	"Jun 13 2008"	"Jun 13 2008"	"Jun 13 2008"	"Jun 13 2008"	"Jun 13 2008"	"Jun 13 2008"	"Jun 13 2008"	"Jun 13 2008"	"Jun 13 2008"	"Jun 13 2008"	"Jun 13 2008"	"Jun 26 2008"	"Jul 01 2008"	"Jul 01 2008"	"Jul 01 2008"	"Dec 12 2008"	"Dec 12 2008"	"Dec 12 2008"	"Dec 12 2008"	"Dec 12 2008"	"Dec 12 2008"	"Dec 12 2008"	"Jan 23 2009"	"Jan 23 2009"	"Jan 23 2009"	"Jan 23 2009"	"Jan 23 2009"	"May 29 2009"	"May 29 2009"	"May 29 2009"	"May 29 2009"	"May 29 2009"	"Jul 28 2009"	"Jul 28 2009"	"Jul 28 2009"	"Jul 28 2009"	"Jul 28 2009"	"Jul 28 2009"	"Jul 28 2009"	"Jul 28 2009"	"Jul 28 2009"	"Jul 28 2009"	"Jul 28 2009"	"Jul 28 2009"	"Jul 28 2009"	"Jul 28 2009"	"Jul 28 2009"	"Jul 28 2009"	"Oct 02 2009"	"Oct 02 2009"	"Oct 02 2009"	"Oct 02 2009"	"Nov 12 2009"	"Nov 12 2009"	"Nov 12 2009"	"Nov 12 2009"	"Nov 12 2009"	"Nov 12 2009"	"Nov 12 2009"	"Nov 12 2009"	"Nov 12 2009"	"Nov 12 2009"	"Nov 12 2009"	"Nov 12 2009"	"Nov 12 2009"	"Nov 12 2009"	"Nov 12 2009"	"Nov 12 2009"	"Nov 12 2009"	"Nov 12 2009"	"Nov 12 2009"	"Nov 12 2009"	"Nov 12 2009"	"Nov 12 2009"	"Nov 12 2009"	"Nov 12 2009"	"Nov 12 2009"	"Jun 03 2010"	"Jun 03 2010"	"Jun 03 2010"	"Jun 03 2010"	"Jun 03 2010"	"Jun 03 2010"	"Jun 03 2010"	"Jun 03 2010"	"Jun 03 2010"	"Jun 03 2010"	"Jun 03 2010"	"Jun 03 2010"	"Jun 03 2010"	"Jun 03 2010"
!Sample_last_update_date	"Aug 28 2018"	"Aug 28 2018"	"Aug 28 2018"	"Aug 28 2018"	"Aug 28 2018"	"Aug 28 2018"	"Aug 28 2018"	"Aug 28 2018"	"Aug 28 2018"	"Aug 28 2018"	"Aug 28 2018"	"Aug 28 2018"	"Aug 28 2018"	"Aug 28 2018"	"Aug 28 2018"	"Aug 28 2018"	"Aug 28 2018"	"Aug 28 2018"	"Aug 28 2018"	"Aug 28 2018"	"Aug 28 2018"	"Aug 28 2018"	"Aug 28 2018"	"Aug 28 2018"	"Aug 28 2018"	"Aug 28 2018"	"Aug 28 2018"	"Aug 28 2018"	"Aug 28 2018"	"Aug 28 2018"	"Aug 28 2018"	"Aug 28 2018"	"Aug 28 2018"	"Aug 28 2018"	"Aug 28 2018"	"Aug 28 2018"	"Nov 12 2009"	"Aug 28 2018"	"Aug 28 2018"	"Aug 28 2018"	"Aug 28 2018"	"Aug 28 2018"	"Aug 28 2018"	"Aug 28 2018"	"Aug 28 2018"	"Aug 28 2018"	"Aug 28 2018"	"Aug 28 2018"	"Aug 28 2018"	"Aug 28 2018"	"Aug 28 2018"	"Aug 28 2018"	"Aug 28 2018"	"Aug 28 2018"	"Aug 28 2018"	"Aug 28 2018"	"Aug 28 2018"	"Aug 28 2018"	"Aug 28 2018"	"Aug 28 2018"	"Aug 28 2018"	"Aug 28 2018"	"Nov 12 2009"	"Aug 28 2018"	"Nov 12 2009"	"Nov 12 2009"	"Nov 12 2009"	"Aug 28 2018"	"Nov 12 2009"	"Aug 28 2018"	"Aug 28 2018"	"Aug 28 2018"	"Nov 12 2009"	"Nov 12 2009"	"Nov 12 2009"	"Nov 12 2009"	"Nov 12 2009"	"Nov 12 2009"	"Aug 28 2018"	"Aug 28 2018"	"Nov 12 2009"	"Nov 12 2009"	"Nov 12 2009"	"Aug 28 2018"	"Nov 12 2009"	"Nov 12 2009"	"Aug 28 2018"	"Nov 12 2009"	"Aug 28 2018"	"Nov 12 2009"	"Nov 12 2009"	"Aug 28 2018"	"Nov 12 2009"	"Nov 12 2009"	"Nov 12 2009"	"Feb 02 2011"	"Feb 02 2011"	"Feb 02 2011"	"Aug 28 2018"	"Aug 28 2018"	"Aug 28 2018"	"Aug 28 2018"	"Apr 20 2011"	"Apr 20 2011"	"Apr 20 2011"	"Feb 02 2011"	"Feb 02 2011"	"Aug 28 2018"	"Aug 28 2018"	"Aug 28 2018"	"Aug 28 2018"	"Aug 28 2018"	"Feb 02 2011"	"Feb 02 2011"	"Feb 02 2011"	"Feb 02 2011"	"Feb 02 2011"	"Feb 02 2011"	"Feb 02 2011"	"Feb 02 2011"	"Feb 02 2011"	"Feb 02 2011"	"Feb 02 2011"	"Feb 02 2011"	"Feb 02 2011"	"Apr 20 2011"	"Feb 02 2011"	"Apr 20 2011"	"Feb 02 2011"	"Feb 02 2011"	"Feb 02 2011"	"Feb 02 2011"	"Feb 02 2011"	"Feb 02 2011"	"Feb 02 2011"	"Feb 02 2011"	"Feb 02 2011"	"Feb 02 2011"	"Feb 02 2011"	"Feb 02 2011"	"Feb 02 2011"	"Feb 02 2011"	"Feb 02 2011"	"Feb 02 2011"	"Feb 02 2011"	"Feb 02 2011"	"Feb 02 2011"	"Feb 02 2011"	"Feb 02 2011"	"Feb 02 2011"	"Feb 02 2011"	"Feb 02 2011"	"Feb 02 2011"	"Feb 02 2011"	"Feb 02 2011"	"Feb 02 2011"	"Feb 02 2011"	"Aug 24 2012"	"Oct 27 2011"	"Oct 27 2011"	"Oct 27 2011"	"Oct 27 2011"	"Oct 27 2011"	"Oct 27 2011"	"Oct 27 2011"	"Oct 27 2011"	"Oct 27 2011"	"Oct 27 2011"	"Oct 27 2011"	"Oct 27 2011"	"Oct 27 2011"
!Sample_type	"RNA"	"RNA"	"RNA"	"RNA"	"RNA"	"RNA"	"RNA"	"RNA"	"RNA"	"RNA"	"RNA"	"RNA"	"RNA"	"RNA"	"RNA"	"RNA"	"RNA"	"RNA"	"RNA"	"RNA"	"RNA"	"RNA"	"RNA"	"RNA"	"RNA"	"RNA"	"RNA"	"RNA"	"RNA"	"RNA"	"RNA"	"RNA"	"RNA"	"RNA"	"RNA"	"RNA"	"RNA"	"RNA"	"RNA"	"RNA"	"RNA"	"RNA"	"RNA"	"RNA"	"RNA"	"RNA"	"RNA"	"RNA"	"RNA"	"RNA"	"RNA"	"RNA"	"RNA"	"RNA"	"RNA"	"RNA"	"RNA"	"RNA"	"RNA"	"RNA"	"RNA"	"RNA"	"RNA"	"RNA"	"RNA"	"RNA"	"RNA"	"RNA"	"RNA"	"RNA"	"RNA"	"RNA"	"RNA"	"RNA"	"RNA"	"RNA"	"RNA"	"RNA"	"RNA"	"RNA"	"RNA"	"RNA"	"RNA"	"RNA"	"RNA"	"RNA"	"RNA"	"RNA"	"RNA"	"RNA"	"RNA"	"RNA"	"RNA"	"RNA"	"RNA"	"RNA"	"RNA"	"RNA"	"RNA"	"RNA"	"RNA"	"RNA"	"RNA"	"RNA"	"RNA"	"RNA"	"RNA"	"RNA"	"RNA"	"RNA"	"RNA"	"RNA"	"RNA"	"RNA"	"RNA"	"RNA"	"RNA"	"RNA"	"RNA"	"RNA"	"RNA"	"RNA"	"RNA"	"RNA"	"RNA"	"RNA"	"RNA"	"RNA"	"RNA"	"RNA"	"RNA"	"RNA"	"RNA"	"RNA"	"RNA"	"RNA"	"RNA"	"RNA"	"RNA"	"RNA"	"RNA"	"RNA"	"RNA"	"RNA"	"RNA"	"RNA"	"RNA"	"RNA"	"RNA"	"RNA"	"RNA"	"RNA"	"RNA"	"RNA"	"RNA"	"RNA"	"RNA"	"RNA"	"RNA"	"RNA"	"RNA"	"RNA"	"RNA"	"RNA"	"RNA"	"RNA"	"RNA"	"RNA"	"RNA"	"RNA"	"RNA"
!Sample_channel_count	"1"	"1"	"1"	"1"	"1"	"1"	"1"	"1"	"1"	"1"	"1"	"1"	"1"	"1"	"1"	"1"	"1"	"1"	"1"	"1"	"1"	"1"	"1"	"1"	"1"	"1"	"1"	"1"	"1"	"1"	"1"	"1"	"1"	"1"	"1"	"1"	"1"	"1"	"1"	"1"	"1"	"1"	"1"	"1"	"1"	"1"	"1"	"1"	"1"	"1"	"1"	"1"	"1"	"1"	"1"	"1"	"1"	"1"	"1"	"1"	"1"	"1"	"1"	"1"	"1"	"1"	"1"	"1"	"1"	"1"	"1"	"1"	"1"	"1"	"1"	"1"	"1"	"1"	"1"	"1"	"1"	"1"	"1"	"1"	"1"	"1"	"1"	"1"	"1"	"1"	"1"	"1"	"1"	"1"	"1"	"1"	"1"	"1"	"1"	"1"	"1"	"1"	"1"	"1"	"1"	"1"	"1"	"1"	"1"	"1"	"1"	"1"	"1"	"1"	"1"	"1"	"1"	"1"	"1"	"1"	"1"	"1"	"1"	"1"	"1"	"1"	"1"	"1"	"1"	"1"	"1"	"1"	"1"	"1"	"1"	"1"	"1"	"1"	"1"	"1"	"1"	"1"	"1"	"1"	"1"	"1"	"1"	"1"	"1"	"1"	"1"	"1"	"1"	"1"	"1"	"1"	"1"	"1"	"1"	"1"	"1"	"1"	"1"	"1"	"1"	"1"	"1"	"1"	"1"	"1"	"1"
!Sample_source_name_ch1	"airway epithelial cells obtained by bronchoscopy and brushing"	"airway epithelial cells obtained by bronchoscopy and brushing"	"airway epithelial cells obtained by bronchoscopy and brushing"	"airway epithelial cells obtained by bronchoscopy and brushing"	"airway epithelial cells obtained by bronchoscopy and brushing"	"airway epithelial cells obtained by bronchoscopy and brushing"	"airway epithelial cells obtained by bronchoscopy and brushing"	"airway epithelial cells obtained by bronchoscopy and brushing"	"airway epithelial cells obtained by bronchoscopy and brushing"	"airway epithelial cells obtained by bronchoscopy and brushing"	"airway epithelial cells obtained by bronchoscopy and brushing"	"airway epithelial cells obtained by bronchoscopy and brushing"	"airway epithelial cells obtained by bronchoscopy and brushing"	"airway epithelial cells obtained by bronchoscopy and brushing"	"airway epithelial cells obtained by bronchoscopy and brushing"	"airway epithelial cells obtained by bronchoscopy and brushing"	"airway epithelial cells obtained by bronchoscopy and brushing"	"airway epithelial cells obtained by bronchoscopy and brushing"	"airway epithelial cells obtained by bronchoscopy and brushing"	"airway epithelial cells obtained by bronchoscopy and brushing"	"airway epithelial cells obtained by bronchoscopy and brushing"	"airway epithelial cells obtained by bronchoscopy and brushing"	"airway epithelial cells obtained by bronchoscopy and brushing"	"airway epithelial cells obtained by bronchoscopy and brushing"	"airway epithelial cells obtained by bronchoscopy and brushing"	"airway epithelial cells obtained by bronchoscopy and brushing"	"airway epithelial cells obtained by bronchoscopy and brushing"	"airway epithelial cells obtained by bronchoscopy and brushing"	"airway epithelial cells obtained by bronchoscopy and brushing"	"airway epithelial cells obtained by bronchoscopy and brushing"	"airway epithelial cells obtained by bronchoscopy and brushing"	"airway epithelial cells obtained by bronchoscopy and brushing"	"airway epithelial cells obtained by bronchoscopy and brushing"	"airway epithelial cells obtained by bronchoscopy and brushing"	"airway epithelial cells obtained by bronchoscopy and brushing"	"airway epithelial cells obtained by bronchoscopy and brushing"	"airway epithelial cells obtained by bronchoscopy and brushing"	"airway epithelial cells obtained by bronchoscopy and brushing"	"airway epithelial cells obtained by bronchoscopy and brushing"	"airway epithelial cells obtained by bronchoscopy and brushing"	"airway epithelial cells obtained by bronchoscopy and brushing"	"airway epithelial cells obtained by bronchoscopy and brushing"	"airway epithelial cells obtained by bronchoscopy and brushing"	"airway epithelial cells obtained by bronchoscopy and brushing"	"airway epithelial cells obtained by bronchoscopy and brushing"	"airway epithelial cells obtained by bronchoscopy and brushing"	"airway epithelial cells obtained by bronchoscopy and brushing"	"airway epithelial cells obtained by bronchoscopy and brushing"	"airway epithelial cells obtained by bronchoscopy and brushing"	"airway epithelial cells obtained by bronchoscopy and brushing"	"airway epithelial cells obtained by bronchoscopy and brushing"	"airway epithelial cells obtained by bronchoscopy and brushing"	"airway epithelial cells obtained by bronchoscopy and brushing"	"airway epithelial cells obtained by bronchoscopy and brushing"	"airway epithelial cells obtained by bronchoscopy and brushing"	"airway epithelial cells obtained by bronchoscopy and brushing"	"airway epithelial cells obtained by bronchoscopy and brushing"	"airway epithelial cells obtained by bronchoscopy and brushing"	"airway epithelial cells obtained by bronchoscopy and brushing"	"airway epithelial cells obtained by bronchoscopy and brushing"	"airway epithelial cells obtained by bronchoscopy and brushing"	"airway epithelial cells obtained by bronchoscopy and brushing"	"airway epithelial cells obtained by bronchoscopy and brushing"	"airway epithelial cells obtained by bronchoscopy and brushing"	"airway epithelial cells obtained by bronchoscopy and brushing"	"airway epithelial cells obtained by bronchoscopy and brushing"	"airway epithelial cells obtained by bronchoscopy and brushing"	"airway epithelial cells obtained by bronchoscopy and brushing"	"airway epithelial cells obtained by bronchoscopy and brushing"	"airway epithelial cells obtained by bronchoscopy and brushing"	"airway epithelial cells obtained by bronchoscopy and brushing"	"airway epithelial cells obtained by bronchoscopy and brushing"	"airway epithelial cells obtained by bronchoscopy and brushing"	"airway epithelial cells obtained by bronchoscopy and brushing"	"airway epithelial cells obtained by bronchoscopy and brushing"	"airway epithelial cells obtained by bronchoscopy and brushing"	"airway epithelial cells obtained by bronchoscopy and brushing"	"airway epithelial cells obtained by bronchoscopy and brushing"	"airway epithelial cells obtained by bronchoscopy and brushing"	"airway epithelial cells obtained by bronchoscopy and brushing"	"airway epithelial cells obtained by bronchoscopy and brushing"	"airway epithelial cells obtained by bronchoscopy and brushing"	"airway epithelial cells obtained by bronchoscopy and brushing"	"airway epithelial cells obtained by bronchoscopy and brushing"	"airway epithelial cells obtained by bronchoscopy and brushing"	"airway epithelial cells obtained by bronchoscopy and brushing"	"airway epithelial cells obtained by bronchoscopy and brushing"	"airway epithelial cells obtained by bronchoscopy and brushing"	"airway epithelial cells obtained by bronchoscopy and brushing"	"airway epithelial cells obtained by bronchoscopy and brushing"	"airway epithelial cells obtained by bronchoscopy and brushing"	"airway epithelial cells obtained by bronchoscopy and brushing"	"airway epithelial cells obtained by bronchoscopy and brushing"	"airway epithelial cells obtained by bronchoscopy and brushing"	"airway epithelial cells obtained by bronchoscopy and brushing"	"airway epithelial cells obtained by bronchoscopy and brushing"	"airway epithelial cells obtained by bronchoscopy and brushing"	"airway epithelial cells obtained by bronchoscopy and brushing"	"airway epithelial cells obtained by bronchoscopy and brushing"	"airway epithelial cells obtained by bronchoscopy and brushing"	"airway epithelial cells obtained by bronchoscopy and brushing"	"airway epithelial cells obtained by bronchoscopy and brushing"	"airway epithelial cells obtained by bronchoscopy and brushing"	"airway epithelial cells obtained by bronchoscopy and brushing"	"airway epithelial cells obtained by bronchoscopy and brushing"	"airway epithelial cells obtained by bronchoscopy and brushing"	"airway epithelial cells obtained by bronchoscopy and brushing"	"airway epithelial cells obtained by bronchoscopy and brushing"	"airway epithelial cells obtained by bronchoscopy and brushing"	"airway epithelial cells obtained by bronchoscopy and brushing"	"airway epithelial cells obtained by bronchoscopy and brushing"	"airway epithelial cells obtained by bronchoscopy and brushing"	"airway epithelial cells obtained by bronchoscopy and brushing"	"airway epithelial cells obtained by bronchoscopy and brushing"	"airway epithelial cells obtained by bronchoscopy and brushing"	"airway epithelial cells obtained by bronchoscopy and brushing"	"airway epithelial cells obtained by bronchoscopy and brushing"	"airway epithelial cells obtained by bronchoscopy and brushing"	"airway epithelial cells obtained by bronchoscopy and brushing"	"airway epithelial cells obtained by bronchoscopy and brushing"	"airway epithelial cells obtained by bronchoscopy and brushing"	"airway epithelial cells obtained by bronchoscopy and brushing"	"airway epithelial cells obtained by bronchoscopy and brushing"	"airway epithelial cells obtained by bronchoscopy and brushing"	"airway epithelial cells obtained by bronchoscopy and brushing"	"airway epithelial cells obtained by bronchoscopy and brushing"	"airway epithelial cells obtained by bronchoscopy and brushing"	"airway epithelial cells obtained by bronchoscopy and brushing"	"airway epithelial cells obtained by bronchoscopy and brushing"	"airway epithelial cells obtained by bronchoscopy and brushing"	"airway epithelial cells obtained by bronchoscopy and brushing"	"airway epithelial cells obtained by bronchoscopy and brushing"	"airway epithelial cells obtained by bronchoscopy and brushing"	"airway epithelial cells obtained by bronchoscopy and brushing"	"airway epithelial cells obtained by bronchoscopy and brushing"	"airway epithelial cells obtained by bronchoscopy and brushing"	"airway epithelial cells obtained by bronchoscopy and brushing"	"airway epithelial cells obtained by bronchoscopy and brushing"	"airway epithelial cells obtained by bronchoscopy and brushing"	"airway epithelial cells obtained by bronchoscopy and brushing"	"airway epithelial cells obtained by bronchoscopy and brushing"	"airway epithelial cells obtained by bronchoscopy and brushing"	"airway epithelial cells obtained by bronchoscopy and brushing"	"airway epithelial cells obtained by bronchoscopy and brushing"	"airway epithelial cells obtained by bronchoscopy and brushing"	"airway epithelial cells obtained by bronchoscopy and brushing"	"airway epithelial cells obtained by bronchoscopy and brushing"	"airway epithelial cells obtained by bronchoscopy and brushing"	"airway epithelial cells obtained by bronchoscopy and brushing"	"airway epithelial cells obtained by bronchoscopy and brushing"	"airway epithelial cells obtained by bronchoscopy and brushing"	"airway epithelial cells obtained by bronchoscopy and brushing"	"airway epithelial cells obtained by bronchoscopy and brushing"	"airway epithelial cells obtained by bronchoscopy and brushing"	"airway epithelial cells obtained by bronchoscopy and brushing"	"airway epithelial cells obtained by bronchoscopy and brushing"	"airway epithelial cells obtained by bronchoscopy and brushing"	"small airway epithelium from healthy nonsmokers or smokers with COPD"	"small airway epithelium from healthy nonsmokers or smokers with COPD"	"small airway epithelium from healthy nonsmokers or smokers with COPD"	"small airway epithelium from healthy nonsmokers or smokers with COPD"	"small airway epithelium from healthy nonsmokers or smokers with COPD"	"small airway epithelium from healthy nonsmokers or smokers with COPD"	"small airway epithelium from healthy nonsmokers or smokers with COPD"	"small airway epithelium from healthy nonsmokers or smokers with COPD"	"small airway epithelium from healthy nonsmokers or smokers with COPD"	"small airway epithelium from healthy nonsmokers or smokers with COPD"	"small airway epithelium from healthy nonsmokers or smokers with COPD"	"small airway epithelium from healthy nonsmokers or smokers with COPD"	"small airway epithelium from healthy nonsmokers or smokers with COPD"	"small airway epithelium from healthy nonsmokers or healthy smokers"
!Sample_organism_ch1	"Homo sapiens"	"Homo sapiens"	"Homo sapiens"	"Homo sapiens"	"Homo sapiens"	"Homo sapiens"	"Homo sapiens"	"Homo sapiens"	"Homo sapiens"	"Homo sapiens"	"Homo sapiens"	"Homo sapiens"	"Homo sapiens"	"Homo sapiens"	"Homo sapiens"	"Homo sapiens"	"Homo sapiens"	"Homo sapiens"	"Homo sapiens"	"Homo sapiens"	"Homo sapiens"	"Homo sapiens"	"Homo sapiens"	"Homo sapiens"	"Homo sapiens"	"Homo sapiens"	"Homo sapiens"	"Homo sapiens"	"Homo sapiens"	"Homo sapiens"	"Homo sapiens"	"Homo sapiens"	"Homo sapiens"	"Homo sapiens"	"Homo sapiens"	"Homo sapiens"	"Homo sapiens"	"Homo sapiens"	"Homo sapiens"	"Homo sapiens"	"Homo sapiens"	"Homo sapiens"	"Homo sapiens"	"Homo sapiens"	"Homo sapiens"	"Homo sapiens"	"Homo sapiens"	"Homo sapiens"	"Homo sapiens"	"Homo sapiens"	"Homo sapiens"	"Homo sapiens"	"Homo sapiens"	"Homo sapiens"	"Homo sapiens"	"Homo sapiens"	"Homo sapiens"	"Homo sapiens"	"Homo sapiens"	"Homo sapiens"	"Homo sapiens"	"Homo sapiens"	"Homo sapiens"	"Homo sapiens"	"Homo sapiens"	"Homo sapiens"	"Homo sapiens"	"Homo sapiens"	"Homo sapiens"	"Homo sapiens"	"Homo sapiens"	"Homo sapiens"	"Homo sapiens"	"Homo sapiens"	"Homo sapiens"	"Homo sapiens"	"Homo sapiens"	"Homo sapiens"	"Homo sapiens"	"Homo sapiens"	"Homo sapiens"	"Homo sapiens"	"Homo sapiens"	"Homo sapiens"	"Homo sapiens"	"Homo sapiens"	"Homo sapiens"	"Homo sapiens"	"Homo sapiens"	"Homo sapiens"	"Homo sapiens"	"Homo sapiens"	"Homo sapiens"	"Homo sapiens"	"Homo sapiens"	"Homo sapiens"	"Homo sapiens"	"Homo sapiens"	"Homo sapiens"	"Homo sapiens"	"Homo sapiens"	"Homo sapiens"	"Homo sapiens"	"Homo sapiens"	"Homo sapiens"	"Homo sapiens"	"Homo sapiens"	"Homo sapiens"	"Homo sapiens"	"Homo sapiens"	"Homo sapiens"	"Homo sapiens"	"Homo sapiens"	"Homo sapiens"	"Homo sapiens"	"Homo sapiens"	"Homo sapiens"	"Homo sapiens"	"Homo sapiens"	"Homo sapiens"	"Homo sapiens"	"Homo sapiens"	"Homo sapiens"	"Homo sapiens"	"Homo sapiens"	"Homo sapiens"	"Homo sapiens"	"Homo sapiens"	"Homo sapiens"	"Homo sapiens"	"Homo sapiens"	"Homo sapiens"	"Homo sapiens"	"Homo sapiens"	"Homo sapiens"	"Homo sapiens"	"Homo sapiens"	"Homo sapiens"	"Homo sapiens"	"Homo sapiens"	"Homo sapiens"	"Homo sapiens"	"Homo sapiens"	"Homo sapiens"	"Homo sapiens"	"Homo sapiens"	"Homo sapiens"	"Homo sapiens"	"Homo sapiens"	"Homo sapiens"	"Homo sapiens"	"Homo sapiens"	"Homo sapiens"	"Homo sapiens"	"Homo sapiens"	"Homo sapiens"	"Homo sapiens"	"Homo sapiens"	"Homo sapiens"	"Homo sapiens"	"Homo sapiens"	"Homo sapiens"	"Homo sapiens"	"Homo sapiens"	"Homo sapiens"	"Homo sapiens"	"Homo sapiens"	"Homo sapiens"	"Homo sapiens"	"Homo sapiens"	"Homo sapiens"
!Sample_characteristics_ch1	"age: 35"	"age: 61"	"age: 37"	"age: 47"	"age: 38"	"age: 49"	"age: 45"	"age: 36"	"age: 38"	"age: 35"	"age: 46"	"age: 37"	"age: 45"	"age: 48"	"age: 50"	"age: 46"	"age: 56"	"age: 59"	"age: 47"	"age: 49"	"age: 34"	"age: 44"	"age: 45"	"age: 29"	"age: 42"	"age: 56"	"age: 47"	"age: 50"	"age: 55"	"age: 59"	"age: 51"	"age: 46"	"age: 56"	"age: 60"	"age: 46"	"age: 52"	"age: 41"	"age: 45"	"age: 40"	"age: 45"	"age: 41"	"age: 47"	"age: 41"	"age: 48"	"age: 43"	"age: 41"	"age: 41"	"age: 35"	"age: 37"	"age: 31"	"age: 45"	"age: 50"	"age: 46"	"age: 49"	"age: 40"	"age: 51"	"age: 48"	"age: 53"	"age: 42"	"age: 36"	"age: 44"	"age: 62"	"age: 44"	"age: 60"	"age: 49"	"age: 36"	"age: 38"	"age: 73"	"age: 49"	"age: 22"	"age: 29"	"age: 39"	"age: 48"	"age: 39"	"age: 54"	"age: 43"	"age: 36"	"age: 41"	"age: 46"	"age: 47"	"age: 41"	"age: 42"	"age: 46"	"age: 41"	"age: 32"	"age: 27"	"age: 35"	"age: 40"	"age: 48"	"age: 47"	"age: 41"	"age: 62"	"age: 47"	"age: 39"	"age: 27"	"age: 24"	"age: 31"	"age: 43"	"age: 26"	"age: 33"	"age: 45"	"age: 48"	"age: 66"	"age: 45"	"age: 45"	"age: 48"	"age: 47"	"age: 21"	"age: 45"	"age: 55"	"age: 47"	"age: 39"	"age: 68"	"age: 26"	"age: 45"	"age: 40"	"age: 40"	"age: 46"	"age: 47"	"age: 29"	"age: 30"	"age: 47"	"age: 43"	"age: 48"	"age: 24"	"age: 27"	"age: 54"	"age: 73"	"age: 27"	"age: 34"	"age: 27"	"age: 47"	"age: 55"	"age: 24"	"age: 37"	"age: 44"	"age: 42"	"age: 19"	"age: 62"	"age: 23"	"age: 20"	"age: 46"	"age: 32"	"age: 48"	"age: 46"	"age: 27"	"age: 24"	"age: 30"	"age: 38"	"age: 52"	"age: 41"	"age: 45"	"age: 53"	"age: 49"	"age: 38"	"age: 36"	"age: 43"	"department of genetic medicine id: DGM-00167"	"department of genetic medicine id: DGM-10135"	"department of genetic medicine id: DGM-10144"	"department of genetic medicine id: DGM-10130"	"department of genetic medicine id: DGM-01607"	"department of genetic medicine id: DGM-01737"	"department of genetic medicine id: DGM-01749"	"department of genetic medicine id: DGM-01772"	"department of genetic medicine id: DGM-01081"	"department of genetic medicine id: DGM-01827"	"department of genetic medicine id: DGM-02093"	"department of genetic medicine id: DGM-02109"	"department of genetic medicine id: DGM-02124"	"department of genetic medicine id: DGM-00544"
!Sample_characteristics_ch1	"sex: M"	"sex: M"	"sex: F"	"sex: M"	"sex: M"	"sex: F"	"sex: M"	"sex: M"	"sex: M"	"sex: M"	"sex: M"	"sex: F"	"sex: M"	"sex: M"	"sex: M"	"sex: F"	"sex: M"	"sex: M"	"sex: M"	"sex: M"	"sex: M"	"sex: M"	"sex: F"	"sex: F"	"sex: M"	"sex: M"	"sex: M"	"sex: M"	"sex: M"	"sex: M"	"sex: M"	"sex: M"	"sex: M"	"sex: M"	"sex: M"	"sex: M"	"sex: M"	"sex: M"	"sex: M"	"sex: M"	"sex: M"	"sex: M"	"sex: M"	"sex: M"	"sex: F"	"sex: M"	"sex: F"	"sex: M"	"sex: M"	"sex: M"	"sex: M"	"sex: F"	"sex: F"	"sex: M"	"sex: F"	"sex: F"	"sex: F"	"sex: F"	"sex: M"	"sex: M"	"sex: M"	"sex: M"	"sex: M"	"sex: M"	"sex: M"	"sex: F"	"sex: M"	"sex: M"	"sex: M"	"sex: F"	"sex: M"	"sex: F"	"sex: F"	"sex: M"	"sex: F"	"sex: M"	"sex: M"	"sex: F"	"sex: F"	"sex: M"	"sex: M"	"sex: F"	"sex: M"	"sex: M"	"sex: F"	"sex: F"	"sex: M"	"sex: M"	"sex: M"	"sex: M"	"sex: M"	"sex: F"	"sex: M"	"sex: M"	"sex: F"	"sex: M"	"sex: M"	"sex: F"	"sex: M"	"sex: F"	"sex: M"	"sex: F"	"sex: M"	"sex: M"	"sex: M"	"sex: F"	"sex: F"	"sex: F"	"sex: M"	"sex: M"	"sex: M"	"sex: M"	"sex: M"	"sex: F"	"sex: F"	"sex: M"	"sex: M"	"sex: M"	"sex: M"	"sex: M"	"sex: M"	"sex: M"	"sex: F"	"sex: M"	"sex: F"	"sex: F"	"sex: M"	"sex: F"	"sex: M"	"sex: M"	"sex: M"	"sex: F"	"sex: F"	"sex: F"	"sex: M"	"sex: M"	"sex: F"	"sex: F"	"sex: F"	"sex: F"	"sex: F"	"sex: F"	"sex: M"	"sex: M"	"sex: M"	"sex: M"	"sex: M"	"sex: M"	"sex: M"	"sex: M"	"sex: M"	"sex: M"	"sex: M"	"sex: M"	"sex: M"	"sex: M"	"sex: M"	"smoking status: S"	"smoking status: S"	"smoking status: S"	"smoking status: S"	"smoking status: S"	"smoking status: S"	"smoking status: S"	"smoking status: S"	"smoking status: S"	"smoking status: S"	"smoking status: S"	"smoking status: S"	"smoking status: S"	"smoking status: S"
!Sample_characteristics_ch1	"ethnic group: black"	"ethnic group: white"	"ethnic group: black"	"ethnic group: black"	"ethnic group: hispanic"	"ethnic group: white"	"ethnic group: white"	"ethnic group: white"	"ethnic group: black"	"ethnic group: black"	"ethnic group: white"	"ethnic group: black"	"ethnic group: black"	"ethnic group: white"	"ethnic group: white"	"ethnic group: black"	"ethnic group: black"	"ethnic group: white"	"ethnic group: black"	"ethnic group: white"	"ethnic group: black"	"ethnic group: black"	"ethnic group: hispanic"	"ethnic group: black/hispanic"	"ethnic group: black"	"ethnic group: white"	"ethnic group: white"	"ethnic group: white"	"ethnic group: white"	"ethnic group: white"	"ethnic group: black"	"ethnic group: black"	"ethnic group: white"	"ethnic group: asian"	"ethnic group: hispanic"	"ethnic group: hispanic"	"ethnic group: black"	"ethnic group: white"	"ethnic group: black"	"ethnic group: black"	"ethnic group: black"	"ethnic group: black"	"ethnic group: black"	"ethnic group: black"	"ethnic group: black"	"ethnic group: black"	"ethnic group: black"	"ethnic group: black"	"ethnic group: black"	"ethnic group: white"	"ethnic group: white"	"ethnic group: black"	"ethnic group: white"	"ethnic group: white"	"ethnic group: black"	"ethnic group: hispanic"	"ethnic group: white"	"ethnic group: black"	"ethnic group: black"	"ethnic group: hispanic"	"ethnic group: black"	"ethnic group: white"	"ethnic group: white"	"ethnic group: white"	"ethnic group: white"	"ethnic group: white"	"ethnic group: hispanic"	"ethnic group: white"	"ethnic group: black"	"ethnic group: black"	"ethnic group: hispanic"	"ethnic group: asian"	"ethnic group: black"	"ethnic group: hispanic"	"ethnic group: white"	"ethnic group: black"	"ethnic group: hispanic"	"ethnic group: black"	"ethnic group: black"	"ethnic group: black"	"ethnic group: white"	"ethnic group: white"	"ethnic group: hispanic"	"ethnic group: hispanic"	"ethnic group: black"	"ethnic group: black"	"ethnic group: black"	"ethnic group: black"	"ethnic group: black"	"ethnic group: black"	"ethnic group: black"	"ethnic group: white"	"ethnic group: white"	"ethnic group: black"	"ethnic group: white"	"ethnic group: black"	"ethnic group: black"	"ethnic group: black"	"ethnic group: black"	"ethnic group: white"	"ethnic group: black"	"ethnic group: black"	"ethnic group: white"	"ethnic group: white"	"ethnic group: black"	"ethnic group: black"	"ethnic group: black"	"ethnic group: black"	"ethnic group: black"	"ethnic group: black"	"ethnic group: black"	"ethnic group: black"	"ethnic group: white"	"ethnic group: hispanic"	"ethnic group: black"	"ethnic group: white"	"ethnic group: hispanic"	"ethnic group: white"	"ethnic group: black"	"ethnic group: hispanic"	"ethnic group: hispanic"	"ethnic group: white"	"ethnic group: hispanic"	"ethnic group: white"	"ethnic group: hispanic"	"ethnic group: black"	"ethnic group: black"	"ethnic group: black"	"ethnic group: white"	"ethnic group: hispanic"	"ethnic group: black"	"ethnic group: white"	"ethnic group: black"	"ethnic group: hispanic"	"ethnic group: hispanic"	"ethnic group: hispanic"	"ethnic group: asian"	"ethnic group: white"	"ethnic group: white"	"ethnic group: white"	"ethnic group: black"	"ethnic group: white"	"ethnic group: black"	"ethnic group: hispanic"	"ethnic group: white"	"ethnic group: black"	"ethnic group: hispanic"	"ethnic group: black"	"ethnic group: white"	"ethnic group: black"	"ethnic group: black"	"ethnic group: black"	"ethnic group: black"	"ethnic group: black"	"ethnic group: black"	"ethnic group: hispanic"	"ethnic group: black"	"copd status: yes"	"copd status: yes"	"copd status: yes"	"copd status: yes"	"copd status: yes"	"copd status: yes"	"copd status: yes"	"copd status: yes"	"copd status: yes"	"copd status: yes"	"copd status: yes"	"copd status: yes"	"copd status: yes"	""
!Sample_characteristics_ch1	"smoking status: non-smoker"	"smoking status: non-smoker"	"smoking status: non-smoker"	"smoking status: non-smoker"	"smoking status: non-smoker"	"smoking status: non-smoker"	"smoking status: non-smoker"	"smoking status: non-smoker"	"smoking status: non-smoker"	"smoking status: non-smoker"	"smoking status: smoker, 21 pack-years"	"smoking status: smoker, 23 pack-years"	"smoking status: smoker, 28 pack-years"	"smoking status: smoker, 20 pack-years"	"smoking status: smoker, 38 pack-years"	"smoking status: smoker, 23 pack-years"	"smoking status: smoker, 80 pack-years"	"smoking status: smoker, 60 pack-years"	"smoking status: COPD, GOLD-II, 33 pack-years"	"smoking status: non-smoker"	"smoking status: non-smoker"	"smoking status: non-smoker"	"smoking status: non-smoker"	"smoking status: non-smoker"	"smoking status: non-smoker"	"smoking status: non-smoker"	"smoking status: COPD, GOLD-I, 50 pack-years"	"smoking status: COPD, GOLD-II, 35 pack-years"	"smoking status: COPD, GOLD-II, 20 pack-years"	"smoking status: COPD, GOLD-I, 48 pack-years"	"smoking status: COPD, GOLD-II, 75 pack-years"	"smoking status: COPD, GOLD-II, 27 pack-years"	"smoking status: COPD, GOLD-II, 60 pack-years"	"smoking status: COPD, GOLD-III, 110 pack-years"	"smoking status: COPD, GOLD-I, 22 pack-years"	"smoking status: COPD, GOLD-I, 23 pack-years"	"smoking status: non-smoker"	"smoking status: non-smoker"	"smoking status: smoker, 24 pack-years"	"smoking status: smoker, 24 pack-years"	"smoking status: smoker, 20 pack-years"	"smoking status: smoker, 29 pack-years"	"smoking status: smoker, 45 pack-years"	"smoking status: smoker, 32 pack-years"	"smoking status: smoker, 36 pack-years"	"smoking status: smoker, 15 pack-years"	"smoking status: non-smoker"	"smoking status: non-smoker"	"smoking status: non-smoker"	"smoking status: non-smoker"	"smoking status: smoker, 23 pack-years"	"smoking status: smoker, 22 pack-years"	"smoking status: smoker, 33 pack-years"	"smoking status: smoker, 16 pack-years"	"smoking status: smoker, 47 pack-years"	"smoking status: COPD, GOLD-II, 27.5 pack-years"	"smoking status: COPD, GOLD-II, 34 pack-years"	"smoking status: COPD, GOLD-II, 15 pack-years"	"smoking status: COPD, GOLD-II, 29 pack-years"	"smoking status: COPD, GOLD-I, 32.5 pack-years"	"smoking status: COPD, GOLD-I, 14 pack-years"	"smoking status: COPD, GOLD-I, 24 pack-years"	"smoking status: non-smoker"	"smoking status: non-smoker"	"smoking status: non-smoker"	"smoking status: non-smoker"	"smoking status: non-smoker"	"smoking status: non-smoker"	"smoking status: non-smoker"	"smoking status: non-smoker"	"smoking status: non-smoker"	"smoking status: non-smoker"	"smoking status: non-smoker"	"smoking status: smoker, 30 pack-years"	"smoking status: smoker, 45 pack-years"	"smoking status: smoker, 30 pack-years"	"smoking status: smoker, 3 pack-years"	"smoking status: smoker, 22.5 pack-years"	"smoking status: smoker, 19 pack-years"	"smoking status: smoker, 11 pack-years"	"smoking status: smoker, 12 pack-years"	"smoking status: smoker, 20 pack-years"	"smoking status: smoker, 26 pack-years"	"smoking status: smoker, 13 pack-years"	"smoking status: smoker, 7.6 pack-years"	"smoking status: smoker, 3.8 pack-years"	"smoking status: smoker, 5 pack-years"	"smoking status: smoker, 44.3 pack-years"	"smoking status: smoker, 43 pack-years"	"smoking status: smoker, 33 pack-years"	"smoking status: smoker, 38 pack-years"	"smoking status: non-smoker"	"smoking status: non-smoker"	"smoking status: non-smoker"	"smoking status: smoker, 38 pack-years"	"smoking status: non-smoker"	"smoking status: non-smoker"	"smoking status: smoker, 17.5 pack-years"	"smoking status: non-smoker"	"smoking status: non-smoker"	"smoking status: smoker, 46 pack-years"	"smoking status: smoker, 26.5 pack-years"	"smoking status: COPD, GOLD-I, 119 pack-years"	"smoking status: COPD, GOLD-I, 26 pack-years"	"smoking status: COPD, GOLD-II, 24 pack-years"	"smoking status: smoker, 0.5 pack-years"	"smoking status: smoker, 56.5 pack-years"	"smoking status: non-smoker"	"smoking status: non-smoker"	"smoking status: non-smoker"	"smoking status: smoker, 45 pack-years"	"smoking status: smoker, 11 pack-years"	"smoking status: non-smoker"	"smoking status: non-smoker"	"smoking status: non-smoker"	"smoking status: non-smoker"	"smoking status: smoker, 29 pack-years"	"smoking status: smoker, 47 pack-years"	"smoking status: smoker, 19.5 pack-years"	"smoking status: smoker, 27 pack-years"	"smoking status: smoker, 10 pack-years"	"smoking status: smoker, 24 pack-years"	"smoking status: smoker, 71 pack-years"	"smoking status: smoker, 46 pack-years"	"smoking status: smoker, 10.5 pack-years"	"smoking status: smoker,  1 pack-years"	"smoking status: smoker, 26 pack-years"	"smoking status: COPD, GOLD-III, 53 pack-years"	"smoking status: non-smoker"	"smoking status: non-smoker"	"smoking status: non-smoker"	"smoking status: non-smoker"	"smoking status: non-smoker"	"smoking status: non-smoker"	"smoking status: non-smoker"	"smoking status: non-smoker"	"smoking status: non-smoker"	"smoking status: non-smoker"	"smoking status: non-smoker"	"smoking status: non-smoker"	"smoking status: non-smoker"	"smoking status: non-smoker"	"smoking status: non-smoker"	"smoking status: smoker, 51 pack-years"	"smoking status: smoker, 26 pack-years"	"smoking status: smoker, 9.3 pack-years"	"smoking status: smoker, 14 pack-years"	"smoking status: smoker, 27 pack-years"	"smoking status: smoker, 15 pack-years"	"smoking status: smoker, 45 pack-years"	"smoking status: smoker, 18 pack-years"	"smoking status: smoker, 20 pack-years"	"smoking status: smoker,  16 pack-years"	"smoking status: smoker, 35 pack-years"	"smoking status: smoker, 19 pack-years"	"smoking status: smoker,  23 pack-years"	"smoking status: smoker, 22 pack-years"	""	""	""	""	""	""	""	""	""	""	""	""	""	""
!Sample_molecule_ch1	"total RNA"	"total RNA"	"total RNA"	"total RNA"	"total RNA"	"total RNA"	"total RNA"	"total RNA"	"total RNA"	"total RNA"	"total RNA"	"total RNA"	"total RNA"	"total RNA"	"total RNA"	"total RNA"	"total RNA"	"total RNA"	"total RNA"	"total RNA"	"total RNA"	"total RNA"	"total RNA"	"total RNA"	"total RNA"	"total RNA"	"total RNA"	"total RNA"	"total RNA"	"total RNA"	"total RNA"	"total RNA"	"total RNA"	"total RNA"	"total RNA"	"total RNA"	"total RNA"	"total RNA"	"total RNA"	"total RNA"	"total RNA"	"total RNA"	"total RNA"	"total RNA"	"total RNA"	"total RNA"	"total RNA"	"total RNA"	"total RNA"	"total RNA"	"total RNA"	"total RNA"	"total RNA"	"total RNA"	"total RNA"	"total RNA"	"total RNA"	"total RNA"	"total RNA"	"total RNA"	"total RNA"	"total RNA"	"total RNA"	"total RNA"	"total RNA"	"total RNA"	"total RNA"	"total RNA"	"total RNA"	"total RNA"	"total RNA"	"total RNA"	"total RNA"	"total RNA"	"total RNA"	"total RNA"	"total RNA"	"total RNA"	"total RNA"	"total RNA"	"total RNA"	"total RNA"	"total RNA"	"total RNA"	"total RNA"	"total RNA"	"total RNA"	"total RNA"	"total RNA"	"total RNA"	"total RNA"	"total RNA"	"total RNA"	"total RNA"	"total RNA"	"total RNA"	"total RNA"	"total RNA"	"total RNA"	"total RNA"	"total RNA"	"total RNA"	"total RNA"	"total RNA"	"total RNA"	"total RNA"	"total RNA"	"total RNA"	"total RNA"	"total RNA"	"total RNA"	"total RNA"	"total RNA"	"total RNA"	"total RNA"	"total RNA"	"total RNA"	"total RNA"	"total RNA"	"total RNA"	"total RNA"	"total RNA"	"total RNA"	"total RNA"	"total RNA"	"total RNA"	"total RNA"	"total RNA"	"total RNA"	"total RNA"	"total RNA"	"total RNA"	"total RNA"	"total RNA"	"total RNA"	"total RNA"	"total RNA"	"total RNA"	"total RNA"	"total RNA"	"total RNA"	"total RNA"	"total RNA"	"total RNA"	"total RNA"	"total RNA"	"total RNA"	"total RNA"	"total RNA"	"total RNA"	"total RNA"	"total RNA"	"total RNA"	"total RNA"	"total RNA"	"total RNA"	"total RNA"	"total RNA"	"total RNA"	"total RNA"	"total RNA"	"total RNA"	"total RNA"	"total RNA"	"total RNA"	"total RNA"	"total RNA"	"total RNA"	"total RNA"	"total RNA"	"total RNA"
!Sample_extract_protocol_ch1	"Trizol extraction and RNAeasy clean-up of total RNA was performed according to the manufacturer's instructions."	"Trizol extraction and RNAeasy clean-up of total RNA was performed according to the manufacturer's instructions."	"Trizol extraction and RNAeasy clean-up of total RNA was performed according to the manufacturer's instructions."	"Trizol extraction and RNAeasy clean-up of total RNA was performed according to the manufacturer's instructions."	"Trizol extraction and RNAeasy clean-up of total RNA was performed according to the manufacturer's instructions."	"Trizol extraction and RNAeasy clean-up of total RNA was performed according to the manufacturer's instructions."	"Trizol extraction and RNAeasy clean-up of total RNA was performed according to the manufacturer's instructions."	"Trizol extraction and RNAeasy clean-up of total RNA was performed according to the manufacturer's instructions."	"Trizol extraction and RNAeasy clean-up of total RNA was performed according to the manufacturer's instructions."	"Trizol extraction and RNAeasy clean-up of total RNA was performed according to the manufacturer's instructions."	"Trizol extraction and RNAeasy clean-up of total RNA was performed according to the manufacturer's instructions."	"Trizol extraction and RNAeasy clean-up of total RNA was performed according to the manufacturer's instructions."	"Trizol extraction and RNAeasy clean-up of total RNA was performed according to the manufacturer's instructions."	"Trizol extraction and RNAeasy clean-up of total RNA was performed according to the manufacturer's instructions."	"Trizol extraction and RNAeasy clean-up of total RNA was performed according to the manufacturer's instructions."	"Trizol extraction and RNAeasy clean-up of total RNA was performed according to the manufacturer's instructions."	"Trizol extraction and RNAeasy clean-up of total RNA was performed according to the manufacturer's instructions."	"Trizol extraction and RNAeasy clean-up of total RNA was performed according to the manufacturer's instructions."	"Trizol extraction and RNAeasy clean-up of total RNA was performed according to the manufacturer's instructions."	"Trizol extraction and RNAeasy clean-up of total RNA was performed according to the manufacturer's instructions."	"Trizol extraction and RNAeasy clean-up of total RNA was performed according to the manufacturer's instructions."	"Trizol extraction and RNAeasy clean-up of total RNA was performed according to the manufacturer's instructions."	"Trizol extraction and RNAeasy clean-up of total RNA was performed according to the manufacturer's instructions."	"Trizol extraction and RNAeasy clean-up of total RNA was performed according to the manufacturer's instructions."	"Trizol extraction and RNAeasy clean-up of total RNA was performed according to the manufacturer's instructions."	"Trizol extraction and RNAeasy clean-up of total RNA was performed according to the manufacturer's instructions."	"Trizol extraction and RNAeasy clean-up of total RNA was performed according to the manufacturer's instructions."	"Trizol extraction and RNAeasy clean-up of total RNA was performed according to the manufacturer's instructions."	"Trizol extraction and RNAeasy clean-up of total RNA was performed according to the manufacturer's instructions."	"Trizol extraction and RNAeasy clean-up of total RNA was performed according to the manufacturer's instructions."	"Trizol extraction and RNAeasy clean-up of total RNA was performed according to the manufacturer's instructions."	"Trizol extraction and RNAeasy clean-up of total RNA was performed according to the manufacturer's instructions."	"Trizol extraction and RNAeasy clean-up of total RNA was performed according to the manufacturer's instructions."	"Trizol extraction and RNAeasy clean-up of total RNA was performed according to the manufacturer's instructions."	"Trizol extraction and RNAeasy clean-up of total RNA was performed according to the manufacturer's instructions."	"Trizol extraction and RNAeasy clean-up of total RNA was performed according to the manufacturer's instructions."	"Trizol extraction and RNAeasy clean-up of total RNA was performed according to the manufacturer's instructions."	"Trizol extraction and RNAeasy clean-up of total RNA was performed according to the manufacturer's instructions."	"Trizol extraction and RNAeasy clean-up of total RNA was performed according to the manufacturer's instructions."	"Trizol extraction and RNAeasy clean-up of total RNA was performed according to the manufacturer's instructions."	"Trizol extraction and RNAeasy clean-up of total RNA was performed according to the manufacturer's instructions."	"Trizol extraction and RNAeasy clean-up of total RNA was performed according to the manufacturer's instructions."	"Trizol extraction and RNAeasy clean-up of total RNA was performed according to the manufacturer's instructions."	"Trizol extraction and RNAeasy clean-up of total RNA was performed according to the manufacturer's instructions."	"Trizol extraction and RNAeasy clean-up of total RNA was performed according to the manufacturer's instructions."	"Trizol extraction and RNAeasy clean-up of total RNA was performed according to the manufacturer's instructions."	"Trizol extraction and RNAeasy clean-up of total RNA was performed according to the manufacturer's instructions."	"Trizol extraction and RNAeasy clean-up of total RNA was performed according to the manufacturer's instructions."	"Trizol extraction and RNAeasy clean-up of total RNA was performed according to the manufacturer's instructions."	"Trizol extraction and RNAeasy clean-up of total RNA was performed according to the manufacturer's instructions."	"Trizol extraction and RNAeasy clean-up of total RNA was performed according to the manufacturer's instructions."	"Trizol extraction and RNAeasy clean-up of total RNA was performed according to the manufacturer's instructions."	"Trizol extraction and RNAeasy clean-up of total RNA was performed according to the manufacturer's instructions."	"Trizol extraction and RNAeasy clean-up of total RNA was performed according to the manufacturer's instructions."	"Trizol extraction and RNAeasy clean-up of total RNA was performed according to the manufacturer's instructions."	"Trizol extraction and RNAeasy clean-up of total RNA was performed according to the manufacturer's instructions."	"Trizol extraction and RNAeasy clean-up of total RNA was performed according to the manufacturer's instructions."	"Trizol extraction and RNAeasy clean-up of total RNA was performed according to the manufacturer's instructions."	"Trizol extraction and RNAeasy clean-up of total RNA was performed according to the manufacturer's instructions."	"Trizol extraction and RNAeasy clean-up of total RNA was performed according to the manufacturer's instructions."	"Trizol extraction and RNAeasy clean-up of total RNA was performed according to the manufacturer's instructions."	"Trizol extraction and RNAeasy clean-up of total RNA was performed according to the manufacturer's instructions."	"Trizol extraction and RNAeasy clean-up of total RNA was performed according to the manufacturer's instructions."	"Trizol extraction and RNAeasy clean-up of total RNA was performed according to the manufacturer's instructions."	"Trizol extraction and RNAeasy clean-up of total RNA was performed according to the manufacturer's instructions."	"Trizol extraction and RNAeasy clean-up of total RNA was performed according to the manufacturer's instructions."	"Trizol extraction and RNAeasy clean-up of total RNA was performed according to the manufacturer's instructions."	"Trizol extraction and RNAeasy clean-up of total RNA was performed according to the manufacturer's instructions."	"Trizol extraction and RNAeasy clean-up of total RNA was performed according to the manufacturer's instructions."	"Trizol extraction and RNAeasy clean-up of total RNA was performed according to the manufacturer's instructions."	"Trizol extraction and RNAeasy clean-up of total RNA was performed according to the manufacturer's instructions."	"Trizol extraction and RNAeasy clean-up of total RNA was performed according to the manufacturer's instructions."	"Trizol extraction and RNAeasy clean-up of total RNA was performed according to the manufacturer's instructions."	"Trizol extraction and RNAeasy clean-up of total RNA was performed according to the manufacturer's instructions."	"Trizol extraction and RNAeasy clean-up of total RNA was performed according to the manufacturer's instructions."	"Trizol extraction and RNAeasy clean-up of total RNA was performed according to the manufacturer's instructions."	"Trizol extraction and RNAeasy clean-up of total RNA was performed according to the manufacturer's instructions."	"Trizol extraction and RNAeasy clean-up of total RNA was performed according to the manufacturer's instructions."	"Trizol extraction and RNAeasy clean-up of total RNA was performed according to the manufacturer's instructions."	"Trizol extraction and RNAeasy clean-up of total RNA was performed according to the manufacturer's instructions."	"Trizol extraction and RNAeasy clean-up of total RNA was performed according to the manufacturer's instructions."	"Trizol extraction and RNAeasy clean-up of total RNA was performed according to the manufacturer's instructions."	"Trizol extraction and RNAeasy clean-up of total RNA was performed according to the manufacturer's instructions."	"Trizol extraction and RNAeasy clean-up of total RNA was performed according to the manufacturer's instructions."	"Trizol extraction and RNAeasy clean-up of total RNA was performed according to the manufacturer's instructions."	"Trizol extraction and RNAeasy clean-up of total RNA was performed according to the manufacturer's instructions."	"Trizol extraction and RNAeasy clean-up of total RNA was performed according to the manufacturer's instructions."	"Trizol extraction and RNAeasy clean-up of total RNA was performed according to the manufacturer's instructions."	"Trizol extraction and RNAeasy clean-up of total RNA was performed according to the manufacturer's instructions."	"Trizol extraction and RNAeasy clean-up of total RNA was performed according to the manufacturer's instructions."	"Trizol extraction and RNAeasy clean-up of total RNA was performed according to the manufacturer's instructions."	"Trizol extraction and RNAeasy clean-up of total RNA was performed according to the manufacturer's instructions."	"Trizol extraction and RNAeasy clean-up of total RNA was performed according to the manufacturer's instructions."	"Trizol extraction and RNAeasy clean-up of total RNA was performed according to the manufacturer's instructions."	"Trizol extraction and RNAeasy clean-up of total RNA was performed according to the manufacturer's instructions."	"Trizol extraction and RNAeasy clean-up of total RNA was performed according to the manufacturer's instructions."	"Trizol extraction and RNAeasy clean-up of total RNA was performed according to the manufacturer's instructions."	"Trizol extraction and RNAeasy clean-up of total RNA was performed according to the manufacturer's instructions."	"Trizol extraction and RNAeasy clean-up of total RNA was performed according to the manufacturer's instructions."	"Trizol extraction and RNAeasy clean-up of total RNA was performed according to the manufacturer's instructions."	"Trizol extraction and RNAeasy clean-up of total RNA was performed according to the manufacturer's instructions."	"Trizol extraction and RNAeasy clean-up of total RNA was performed according to the manufacturer's instructions."	"Trizol extraction and RNAeasy clean-up of total RNA was performed according to the manufacturer's instructions."	"Trizol extraction and RNAeasy clean-up of total RNA was performed according to the manufacturer's instructions."	"Trizol extraction and RNAeasy clean-up of total RNA was performed according to the manufacturer's instructions."	"Trizol extraction and RNAeasy clean-up of total RNA was performed according to the manufacturer's instructions."	"Trizol extraction and RNAeasy clean-up of total RNA was performed according to the manufacturer's instructions."	"Trizol extraction and RNAeasy clean-up of total RNA was performed according to the manufacturer's instructions."	"Trizol extraction and RNAeasy clean-up of total RNA was performed according to the manufacturer's instructions."	"Trizol extraction and RNAeasy clean-up of total RNA was performed according to the manufacturer's instructions."	"Trizol extraction and RNAeasy clean-up of total RNA was performed according to the manufacturer's instructions."	"Trizol extraction and RNAeasy clean-up of total RNA was performed according to the manufacturer's instructions."	"Trizol extraction and RNAeasy clean-up of total RNA was performed according to the manufacturer's instructions."	"Trizol extraction and RNAeasy clean-up of total RNA was performed according to the manufacturer's instructions."	"Trizol extraction and RNAeasy clean-up of total RNA was performed according to the manufacturer's instructions."	"Trizol extraction and RNAeasy clean-up of total RNA was performed according to the manufacturer's instructions."	"Trizol extraction and RNAeasy clean-up of total RNA was performed according to the manufacturer's instructions."	"Trizol extraction and RNAeasy clean-up of total RNA was performed according to the manufacturer's instructions."	"Trizol extraction and RNAeasy clean-up of total RNA was performed according to the manufacturer's instructions."	"Trizol extraction and RNAeasy clean-up of total RNA was performed according to the manufacturer's instructions."	"Trizol extraction and RNAeasy clean-up of total RNA was performed according to the manufacturer's instructions."	"Trizol extraction and RNAeasy clean-up of total RNA was performed according to the manufacturer's instructions."	"Trizol extraction and RNAeasy clean-up of total RNA was performed according to the manufacturer's instructions."	"Trizol extraction and RNAeasy clean-up of total RNA was performed according to the manufacturer's instructions."	"Trizol extraction and RNAeasy clean-up of total RNA was performed according to the manufacturer's instructions."	"Trizol extraction and RNAeasy clean-up of total RNA was performed according to the manufacturer's instructions."	"Trizol extraction and RNAeasy clean-up of total RNA was performed according to the manufacturer's instructions."	"Trizol extraction and RNAeasy clean-up of total RNA was performed according to the manufacturer's instructions."	"Trizol extraction and RNAeasy clean-up of total RNA was performed according to the manufacturer's instructions."	"Trizol extraction and RNAeasy clean-up of total RNA was performed according to the manufacturer's instructions."	"Trizol extraction and RNAeasy clean-up of total RNA was performed according to the manufacturer's instructions."	"Trizol extraction and RNAeasy clean-up of total RNA was performed according to the manufacturer's instructions."	"Trizol extraction and RNAeasy clean-up of total RNA was performed according to the manufacturer's instructions."	"Trizol extraction and RNAeasy clean-up of total RNA was performed according to the manufacturer's instructions."	"Trizol extraction and RNAeasy clean-up of total RNA was performed according to the manufacturer's instructions."	"Trizol extraction and RNAeasy clean-up of total RNA was performed according to the manufacturer's instructions."	"Trizol extraction and RNAeasy clean-up of total RNA was performed according to the manufacturer's instructions."	"Trizol extraction and RNAeasy clean-up of total RNA was performed according to the manufacturer's instructions."	"Trizol extraction and RNAeasy clean-up of total RNA was performed according to the manufacturer's instructions."	"Trizol extraction and RNAeasy clean-up of total RNA was performed according to the manufacturer's instructions."	"Trizol extraction and RNAeasy clean-up of total RNA was performed according to the manufacturer's instructions."	"Trizol extraction and RNAeasy clean-up of total RNA was performed according to the manufacturer's instructions."	"Trizol extraction and RNAeasy clean-up of total RNA was performed according to the manufacturer's instructions."	"Trizol extraction and RNAeasy clean-up of total RNA was performed according to the manufacturer's instructions."	"Trizol extraction and RNAeasy clean-up of total RNA was performed according to the manufacturer's instructions."	"Trizol extraction and RNAeasy clean-up of total RNA was performed according to the manufacturer's instructions."	"Trizol extraction and RNAeasy clean-up of total RNA was performed according to the manufacturer's instructions."	"Trizol extraction and RNAeasy clean-up of total RNA was performed according to the manufacturer's instructions."	"Trizol extraction and RNAeasy clean-up of total RNA was performed according to the manufacturer's instructions."	"Trizol extraction and RNAeasy clean-up of total RNA was performed according to the manufacturer's instructions."	"Trizol extraction and RNAeasy clean-up of total RNA was performed according to the manufacturer's instructions."	"Trizol extraction and RNAeasy clean-up of total RNA was performed according to the manufacturer's instructions."	"Trizol extraction and RNAeasy clean-up of total RNA was performed according to the manufacturer's instructions."	"Trizol extraction and RNAeasy clean-up of total RNA was performed according to the manufacturer's instructions."	"Trizol extraction and RNAeasy clean-up of total RNA was performed according to the manufacturer's instructions."	"Trizol extraction and RNAeasy clean-up of total RNA was performed according to the manufacturer's instructions."	"Trizol extraction and RNAeasy clean-up of total RNA was performed according to the manufacturer's instructions."	"Trizol extraction and RNAeasy clean-up of total RNA was performed according to the manufacturer's instructions."	"Trizol extraction and RNAeasy clean-up of total RNA was performed according to the manufacturer's instructions."	"Trizol extraction and RNAeasy clean-up of total RNA was performed according to the manufacturer's instructions."	"Trizol extraction and RNAeasy clean-up of total RNA was performed according to the manufacturer's instructions."	"Trizol extraction and RNAeasy clean-up of total RNA was performed according to the manufacturer's instructions."	"Trizol extraction and RNAeasy clean-up of total RNA was performed according to the manufacturer's instructions."	"Trizol extraction and RNAeasy clean-up of total RNA was performed according to the manufacturer's instructions."	"Trizol extraction and RNAeasy clean-up of total RNA was performed according to the manufacturer's instructions."	"Trizol extraction and RNAeasy clean-up of total RNA was performed according to the manufacturer's instructions."	"Trizol extraction and RNAeasy clean-up of total RNA was performed according to the manufacturer's instructions."	"Trizol extraction and RNAeasy clean-up of total RNA was performed according to the manufacturer's instructions."	"Trizol extraction and RNAeasy clean-up of total RNA was performed according to the manufacturer's instructions."	"Trizol extraction and RNAeasy clean-up of total RNA was performed according to the manufacturer's instructions."	"Trizol extraction and RNAeasy clean-up of total RNA was performed according to the manufacturer's instructions."
!Sample_label_ch1	"biotin"	"biotin"	"biotin"	"biotin"	"biotin"	"biotin"	"biotin"	"biotin"	"biotin"	"biotin"	"biotin"	"biotin"	"biotin"	"biotin"	"biotin"	"biotin"	"biotin"	"biotin"	"biotin"	"biotin"	"biotin"	"biotin"	"biotin"	"biotin"	"biotin"	"biotin"	"biotin"	"biotin"	"biotin"	"biotin"	"biotin"	"biotin"	"biotin"	"biotin"	"biotin"	"biotin"	"biotin"	"biotin"	"biotin"	"biotin"	"biotin"	"biotin"	"biotin"	"biotin"	"biotin"	"biotin"	"biotin"	"biotin"	"biotin"	"biotin"	"biotin"	"biotin"	"biotin"	"biotin"	"biotin"	"biotin"	"biotin"	"biotin"	"biotin"	"biotin"	"biotin"	"biotin"	"biotin"	"biotin"	"biotin"	"biotin"	"biotin"	"biotin"	"biotin"	"biotin"	"biotin"	"biotin"	"biotin"	"biotin"	"biotin"	"biotin"	"biotin"	"biotin"	"biotin"	"biotin"	"biotin"	"biotin"	"biotin"	"biotin"	"biotin"	"biotin"	"biotin"	"biotin"	"biotin"	"biotin"	"biotin"	"biotin"	"biotin"	"biotin"	"biotin"	"biotin"	"biotin"	"biotin"	"biotin"	"biotin"	"biotin"	"biotin"	"biotin"	"biotin"	"biotin"	"biotin"	"biotin"	"biotin"	"biotin"	"biotin"	"biotin"	"biotin"	"biotin"	"biotin"	"biotin"	"biotin"	"biotin"	"biotin"	"biotin"	"biotin"	"biotin"	"biotin"	"biotin"	"biotin"	"biotin"	"biotin"	"biotin"	"biotin"	"biotin"	"biotin"	"biotin"	"biotin"	"biotin"	"biotin"	"biotin"	"biotin"	"biotin"	"biotin"	"biotin"	"biotin"	"biotin"	"biotin"	"biotin"	"biotin"	"biotin"	"biotin"	"biotin"	"biotin"	"biotin"	"biotin"	"biotin"	"biotin"	"biotin"	"biotin"	"biotin"	"biotin"	"biotin"	"biotin"	"biotin"	"biotin"	"biotin"	"biotin"	"biotin"	"biotin"	"biotin"	"biotin"	"biotin"	"biotin"	"biotin"	"biotin"	"biotin"
!Sample_label_protocol_ch1	"Biotinylated cRNA were prepared according to the standard Affymetrix protocol from 3 microg total RNA (Expression Analysis Technical Manual, 701022 Rev.2, Affymetrix)."	"Biotinylated cRNA were prepared according to the standard Affymetrix protocol from 3 microg total RNA (Expression Analysis Technical Manual, 701022 Rev.2, Affymetrix)."	"Biotinylated cRNA were prepared according to the standard Affymetrix protocol from 3 microg total RNA (Expression Analysis Technical Manual, 701022 Rev.2, Affymetrix)."	"Biotinylated cRNA were prepared according to the standard Affymetrix protocol from 3 microg total RNA (Expression Analysis Technical Manual, 701022 Rev.2, Affymetrix)."	"Biotinylated cRNA were prepared according to the standard Affymetrix protocol from 3 microg total RNA (Expression Analysis Technical Manual, 701022 Rev.2, Affymetrix)."	"Biotinylated cRNA were prepared according to the standard Affymetrix protocol from 3 microg total RNA (Expression Analysis Technical Manual, 701022 Rev.2, Affymetrix)."	"Biotinylated cRNA were prepared according to the standard Affymetrix protocol from 3 microg total RNA (Expression Analysis Technical Manual, 701022 Rev.2, Affymetrix)."	"Biotinylated cRNA were prepared according to the standard Affymetrix protocol from 3 microg total RNA (Expression Analysis Technical Manual, 701022 Rev.2, Affymetrix)."	"Biotinylated cRNA were prepared according to the standard Affymetrix protocol from 3 microg total RNA (Expression Analysis Technical Manual, 701022 Rev.2, Affymetrix)."	"Biotinylated cRNA were prepared according to the standard Affymetrix protocol from 3 microg total RNA (Expression Analysis Technical Manual, 701022 Rev.2, Affymetrix)."	"Biotinylated cRNA were prepared according to the standard Affymetrix protocol from 3 microg total RNA (Expression Analysis Technical Manual, 701022 Rev.2, Affymetrix)."	"Biotinylated cRNA were prepared according to the standard Affymetrix protocol from 3 microg total RNA (Expression Analysis Technical Manual, 701022 Rev.2, Affymetrix)."	"Biotinylated cRNA were prepared according to the standard Affymetrix protocol from 3 microg total RNA (Expression Analysis Technical Manual, 701022 Rev.2, Affymetrix)."	"Biotinylated cRNA were prepared according to the standard Affymetrix protocol from 3 microg total RNA (Expression Analysis Technical Manual, 701022 Rev.2, Affymetrix)."	"Biotinylated cRNA were prepared according to the standard Affymetrix protocol from 3 microg total RNA (Expression Analysis Technical Manual, 701022 Rev.2, Affymetrix)."	"Biotinylated cRNA were prepared according to the standard Affymetrix protocol from 3 microg total RNA (Expression Analysis Technical Manual, 701022 Rev.2, Affymetrix)."	"Biotinylated cRNA were prepared according to the standard Affymetrix protocol from 3 microg total RNA (Expression Analysis Technical Manual, 701022 Rev.2, Affymetrix)."	"Biotinylated cRNA were prepared according to the standard Affymetrix protocol from 3 microg total RNA (Expression Analysis Technical Manual, 701022 Rev.2, Affymetrix)."	"Biotinylated cRNA were prepared according to the standard Affymetrix protocol from 3 microg total RNA (Expression Analysis Technical Manual, 701022 Rev.2, Affymetrix)."	"Biotinylated cRNA were prepared according to the standard Affymetrix protocol from 3 microg total RNA (Expression Analysis Technical Manual, 701022 Rev.2, Affymetrix)."	"Biotinylated cRNA were prepared according to the standard Affymetrix protocol from 3 microg total RNA (Expression Analysis Technical Manual, 701022 Rev.2, Affymetrix)."	"Biotinylated cRNA were prepared according to the standard Affymetrix protocol from 1-2 microg total RNA (Expression Analysis Technical Manual, 701022 Rev.2, Affymetrix)."	"Biotinylated cRNA were prepared according to the standard Affymetrix protocol from 3 microg total RNA (Expression Analysis Technical Manual, 701022 Rev.2, Affymetrix)."	"Biotinylated cRNA were prepared according to the standard Affymetrix protocol from 3 microg total RNA (Expression Analysis Technical Manual, 701022 Rev.2, Affymetrix)."	"Biotinylated cRNA were prepared according to the standard Affymetrix protocol from 3 microg total RNA (Expression Analysis Technical Manual, 701022 Rev.2, Affymetrix)."	"Biotinylated cRNA were prepared according to the standard Affymetrix protocol from 1-2 microg total RNA (Expression Analysis Technical Manual, 701022 Rev.2, Affymetrix)."	"Biotinylated cRNA were prepared according to the standard Affymetrix protocol from 3 microg total RNA (Expression Analysis Technical Manual, 701022 Rev.2, Affymetrix)."	"Biotinylated cRNA were prepared according to the standard Affymetrix protocol from 3 microg total RNA (Expression Analysis Technical Manual, 701022 Rev.2, Affymetrix)."	"Biotinylated cRNA were prepared according to the standard Affymetrix protocol from 3 microg total RNA (Expression Analysis Technical Manual, 701022 Rev.2, Affymetrix)."	"Biotinylated cRNA were prepared according to the standard Affymetrix protocol from 3 microg total RNA (Expression Analysis Technical Manual, 701022 Rev.2, Affymetrix)."	"Biotinylated cRNA were prepared according to the standard Affymetrix protocol from 3 microg total RNA (Expression Analysis Technical Manual, 701022 Rev.2, Affymetrix)."	"Biotinylated cRNA were prepared according to the standard Affymetrix protocol from 3 microg total RNA (Expression Analysis Technical Manual, 701022 Rev.2, Affymetrix)."	"Biotinylated cRNA were prepared according to the standard Affymetrix protocol from 3 microg total RNA (Expression Analysis Technical Manual, 701022 Rev.2, Affymetrix)."	"Biotinylated cRNA were prepared according to the standard Affymetrix protocol from 3 microg total RNA (Expression Analysis Technical Manual, 701022 Rev.2, Affymetrix)."	"Biotinylated cRNA were prepared according to the standard Affymetrix protocol from 3 microg total RNA (Expression Analysis Technical Manual, 701022 Rev.2, Affymetrix)."	"Biotinylated cRNA were prepared according to the standard Affymetrix protocol from 3 microg total RNA (Expression Analysis Technical Manual, 701022 Rev.2, Affymetrix)."	"Biotinylated cRNA were prepared according to the standard Affymetrix protocol from 1-2 microg total RNA (Expression Analysis Technical Manual, 701022 Rev.2, Affymetrix)."	"Biotinylated cRNA were prepared according to the standard Affymetrix protocol from 1-2 microg total RNA (Expression Analysis Technical Manual, 701022 Rev.2, Affymetrix)."	"Biotinylated cRNA were prepared according to the standard Affymetrix protocol from 1-2 microg total RNA (Expression Analysis Technical Manual, 701022 Rev.2, Affymetrix)."	"Biotinylated cRNA were prepared according to the standard Affymetrix protocol from 1-2 microg total RNA (Expression Analysis Technical Manual, 701022 Rev.2, Affymetrix)."	"Biotinylated cRNA were prepared according to the standard Affymetrix protocol from 1-2 microg total RNA (Expression Analysis Technical Manual, 701022 Rev.2, Affymetrix)."	"Biotinylated cRNA were prepared according to the standard Affymetrix protocol from 3 microg total RNA (Expression Analysis Technical Manual, 701022 Rev.2, Affymetrix)."	"Biotinylated cRNA were prepared according to the standard Affymetrix protocol from 1-2 microg total RNA (Expression Analysis Technical Manual, 701022 Rev.2, Affymetrix)."	"Biotinylated cRNA were prepared according to the standard Affymetrix protocol from 1-2 microg total RNA (Expression Analysis Technical Manual, 701022 Rev.2, Affymetrix)."	"Biotinylated cRNA were prepared according to the standard Affymetrix protocol from 1-2 microg total RNA (Expression Analysis Technical Manual, 701022 Rev.2, Affymetrix)."	"Biotinylated cRNA were prepared according to the standard Affymetrix protocol from 1-2 microg total RNA (Expression Analysis Technical Manual, 701022 Rev.2, Affymetrix)."	"Biotinylated cRNA were prepared according to the standard Affymetrix protocol from 3 microg total RNA (Expression Analysis Technical Manual, 701022 Rev.2, Affymetrix)."	"Biotinylated cRNA were prepared according to the standard Affymetrix protocol from 3 microg total RNA (Expression Analysis Technical Manual, 701022 Rev.2, Affymetrix)."	"Biotinylated cRNA were prepared according to the standard Affymetrix protocol from 1-2 microg total RNA (Expression Analysis Technical Manual, 701022 Rev.2, Affymetrix)."	"Biotinylated cRNA were prepared according to the standard Affymetrix protocol from 1-2 microg total RNA (Expression Analysis Technical Manual, 701022 Rev.2, Affymetrix)."	"Biotinylated cRNA were prepared according to the standard Affymetrix protocol from 1-2 microg total RNA (Expression Analysis Technical Manual, 701022 Rev.2, Affymetrix)."	"Biotinylated cRNA were prepared according to the standard Affymetrix protocol from 3 microg total RNA (Expression Analysis Technical Manual, 701022 Rev.2, Affymetrix)."	"Biotinylated cRNA were prepared according to the standard Affymetrix protocol from 3 microg total RNA (Expression Analysis Technical Manual, 701022 Rev.2, Affymetrix)."	"Biotinylated cRNA were prepared according to the standard Affymetrix protocol from 3 microg total RNA (Expression Analysis Technical Manual, 701022 Rev.2, Affymetrix)."	"Biotinylated cRNA were prepared according to the standard Affymetrix protocol from 3 microg total RNA (Expression Analysis Technical Manual, 701022 Rev.2, Affymetrix)."	"Biotinylated cRNA were prepared according to the standard Affymetrix protocol from 3 microg total RNA (Expression Analysis Technical Manual, 701022 Rev.2, Affymetrix)."	"Biotinylated cRNA were prepared according to the standard Affymetrix protocol from 3 microg total RNA (Expression Analysis Technical Manual, 701022 Rev.2, Affymetrix)."	"Biotinylated cRNA were prepared according to the standard Affymetrix protocol from 3 microg total RNA (Expression Analysis Technical Manual, 701022 Rev.2, Affymetrix)."	"Biotinylated cRNA were prepared according to the standard Affymetrix protocol from 3 microg total RNA (Expression Analysis Technical Manual, 701022 Rev.2, Affymetrix)."	"Biotinylated cRNA were prepared according to the standard Affymetrix protocol from 3 microg total RNA (Expression Analysis Technical Manual, 701022 Rev.2, Affymetrix)."	"Biotinylated cRNA were prepared according to the standard Affymetrix protocol from 3 microg total RNA (Expression Analysis Technical Manual, 701022 Rev.2, Affymetrix)."	"Biotinylated cRNA were prepared according to the standard Affymetrix protocol from 3 microg total RNA (Expression Analysis Technical Manual, 701022 Rev.2, Affymetrix)."	"Biotinylated cRNA were prepared according to the standard Affymetrix protocol from 3 microg total RNA (Expression Analysis Technical Manual, 701022 Rev.2, Affymetrix)."	"Biotinylated cRNA were prepared according to the standard Affymetrix protocol from 1-2 microg total RNA (Expression Analysis Technical Manual, 701022 Rev.2, Affymetrix)."	"Biotinylated cRNA were prepared according to the standard Affymetrix protocol from 3 microg total RNA (Expression Analysis Technical Manual, 701022 Rev.2, Affymetrix)."	"Biotinylated cRNA were prepared according to the standard Affymetrix protocol from 3 microg total RNA (Expression Analysis Technical Manual, 701022 Rev.2, Affymetrix)."	"Biotinylated cRNA were prepared according to the standard Affymetrix protocol from 3 microg total RNA (Expression Analysis Technical Manual, 701022 Rev.2, Affymetrix)."	"Biotinylated cRNA were prepared according to the standard Affymetrix protocol from 1-2 microg total RNA (Expression Analysis Technical Manual, 701022 Rev.2, Affymetrix)."	"Biotinylated cRNA were prepared according to the standard Affymetrix protocol from 3 microg total RNA (Expression Analysis Technical Manual, 701022 Rev.2, Affymetrix)."	"Biotinylated cRNA were prepared according to the standard Affymetrix protocol from 1-2 microg total RNA (Expression Analysis Technical Manual, 701022 Rev.2, Affymetrix)."	"Biotinylated cRNA were prepared according to the standard Affymetrix protocol from 1-2 microg total RNA (Expression Analysis Technical Manual, 701022 Rev.2, Affymetrix)."	"Biotinylated cRNA were prepared according to the standard Affymetrix protocol from 1-2 microg total RNA (Expression Analysis Technical Manual, 701022 Rev.2, Affymetrix)."	"Biotinylated cRNA were prepared according to the standard Affymetrix protocol from 3 microg total RNA (Expression Analysis Technical Manual, 701022 Rev.2, Affymetrix)."	"Biotinylated cRNA were prepared according to the standard Affymetrix protocol from 3 microg total RNA (Expression Analysis Technical Manual, 701022 Rev.2, Affymetrix)."	"Biotinylated cRNA were prepared according to the standard Affymetrix protocol from 3 microg total RNA (Expression Analysis Technical Manual, 701022 Rev.2, Affymetrix)."	"Biotinylated cRNA were prepared according to the standard Affymetrix protocol from 3 microg total RNA (Expression Analysis Technical Manual, 701022 Rev.2, Affymetrix)."	"Biotinylated cRNA were prepared according to the standard Affymetrix protocol from 3 microg total RNA (Expression Analysis Technical Manual, 701022 Rev.2, Affymetrix)."	"Biotinylated cRNA were prepared according to the standard Affymetrix protocol from 3 microg total RNA (Expression Analysis Technical Manual, 701022 Rev.2, Affymetrix)."	"Biotinylated cRNA were prepared according to the standard Affymetrix protocol from 1-2 microg total RNA (Expression Analysis Technical Manual, 701022 Rev.2, Affymetrix)."	"Biotinylated cRNA were prepared according to the standard Affymetrix protocol from 1-2 microg total RNA (Expression Analysis Technical Manual, 701022 Rev.2, Affymetrix)."	"Biotinylated cRNA were prepared according to the standard Affymetrix protocol from 3 microg total RNA (Expression Analysis Technical Manual, 701022 Rev.2, Affymetrix)."	"Biotinylated cRNA were prepared according to the standard Affymetrix protocol from 3 microg total RNA (Expression Analysis Technical Manual, 701022 Rev.2, Affymetrix)."	"Biotinylated cRNA were prepared according to the standard Affymetrix protocol from 3 microg total RNA (Expression Analysis Technical Manual, 701022 Rev.2, Affymetrix)."	"Biotinylated cRNA were prepared according to the standard Affymetrix protocol from 1-2 microg total RNA (Expression Analysis Technical Manual, 701022 Rev.2, Affymetrix)."	"Biotinylated cRNA were prepared according to the standard Affymetrix protocol from 3 microg total RNA (Expression Analysis Technical Manual, 701022 Rev.2, Affymetrix)."	"Biotinylated cRNA were prepared according to the standard Affymetrix protocol from 3 microg total RNA (Expression Analysis Technical Manual, 701022 Rev.2, Affymetrix)."	"Biotinylated cRNA were prepared according to the standard Affymetrix protocol from 1-2 microg total RNA (Expression Analysis Technical Manual, 701022 Rev.2, Affymetrix)."	"Biotinylated cRNA were prepared according to the standard Affymetrix protocol from 3 microg total RNA (Expression Analysis Technical Manual, 701022 Rev.2, Affymetrix)."	"Biotinylated cRNA were prepared according to the standard Affymetrix protocol from 1-2 microg total RNA (Expression Analysis Technical Manual, 701022 Rev.2, Affymetrix)."	"Biotinylated cRNA were prepared according to the standard Affymetrix protocol from 3 microg total RNA (Expression Analysis Technical Manual, 701022 Rev.2, Affymetrix)."	"Biotinylated cRNA were prepared according to the standard Affymetrix protocol from 3 microg total RNA (Expression Analysis Technical Manual, 701022 Rev.2, Affymetrix)."	"Biotinylated cRNA were prepared according to the standard Affymetrix protocol from 1-2 microg total RNA (Expression Analysis Technical Manual, 701022 Rev.2, Affymetrix)."	"Biotinylated cRNA were prepared according to the standard Affymetrix protocol from 1-2 microg total RNA (Expression Analysis Technical Manual, 701022 Rev.2, Affymetrix)."	"Biotinylated cRNA were prepared according to the standard Affymetrix protocol from 1-2 microg total RNA (Expression Analysis Technical Manual, 701022 Rev.2, Affymetrix)."	"Biotinylated cRNA were prepared according to the standard Affymetrix protocol from 1-2 microg total RNA (Expression Analysis Technical Manual, 701022 Rev.2, Affymetrix)."	"Biotinylated cRNA were prepared according to the standard Affymetrix protocol from 1-2 microg total RNA (Expression Analysis Technical Manual, 701022 Rev.2, Affymetrix)."	"Biotinylated cRNA were prepared according to the standard Affymetrix protocol from 1-2 microg total RNA (Expression Analysis Technical Manual, 701022 Rev.2, Affymetrix)."	"Biotinylated cRNA were prepared according to the standard Affymetrix protocol from 1-2 microg total RNA (Expression Analysis Technical Manual, 701022 Rev.2, Affymetrix)."	"Biotinylated cRNA were prepared according to the standard Affymetrix protocol from 1-2 microg total RNA (Expression Analysis Technical Manual, 701022 Rev.2, Affymetrix)."	"Biotinylated cRNA were prepared according to the standard Affymetrix protocol from 1-2 microg total RNA (Expression Analysis Technical Manual, 701022 Rev.2, Affymetrix)."	"Biotinylated cRNA were prepared according to the standard Affymetrix protocol from 1-2 microg total RNA (Expression Analysis Technical Manual, 701022 Rev.2, Affymetrix)."	"Biotinylated cRNA were prepared according to the standard Affymetrix protocol from 1-2 microg total RNA (Expression Analysis Technical Manual, 701022 Rev.2, Affymetrix)."	"Biotinylated cRNA were prepared according to the standard Affymetrix protocol from 3 microg total RNA (Expression Analysis Technical Manual, 701022 Rev.2, Affymetrix)."	"Biotinylated cRNA were prepared according to the standard Affymetrix protocol from 3 microg total RNA (Expression Analysis Technical Manual, 701022 Rev.2, Affymetrix)."	"Biotinylated cRNA were prepared according to the standard Affymetrix protocol from 3 microg total RNA (Expression Analysis Technical Manual, 701022 Rev.2, Affymetrix)."	"Biotinylated cRNA were prepared according to the standard Affymetrix protocol from 3 microg total RNA (Expression Analysis Technical Manual, 701022 Rev.2, Affymetrix)."	"Biotinylated cRNA were prepared according to the standard Affymetrix protocol from 3 microg total RNA (Expression Analysis Technical Manual, 701022 Rev.2, Affymetrix)."	"Biotinylated cRNA were prepared according to the standard Affymetrix protocol from 1-2 microg total RNA (Expression Analysis Technical Manual, 701022 Rev.2, Affymetrix)."	"Biotinylated cRNA were prepared according to the standard Affymetrix protocol from 1-2 microg total RNA (Expression Analysis Technical Manual, 701022 Rev.2, Affymetrix)."	"Biotinylated cRNA were prepared according to the standard Affymetrix protocol from 1-2 microg total RNA (Expression Analysis Technical Manual, 701022 Rev.2, Affymetrix)."	"Biotinylated cRNA were prepared according to the standard Affymetrix protocol from 1-2 microg total RNA (Expression Analysis Technical Manual, 701022 Rev.2, Affymetrix)."	"Biotinylated cRNA were prepared according to the standard Affymetrix protocol from 1-2 microg total RNA (Expression Analysis Technical Manual, 701022 Rev.2, Affymetrix)."	"Biotinylated cRNA were prepared according to the standard Affymetrix protocol from 1-2 microg total RNA (Expression Analysis Technical Manual, 701022 Rev.2, Affymetrix)."	"Biotinylated cRNA were prepared according to the standard Affymetrix protocol from 1-2 microg total RNA (Expression Analysis Technical Manual, 701022 Rev.2, Affymetrix)."	"Biotinylated cRNA were prepared according to the standard Affymetrix protocol from 1-2 microg total RNA (Expression Analysis Technical Manual, 701022 Rev.2, Affymetrix)."	"Biotinylated cRNA were prepared according to the standard Affymetrix protocol from 1-2 microg total RNA (Expression Analysis Technical Manual, 701022 Rev.2, Affymetrix)."	"Biotinylated cRNA were prepared according to the standard Affymetrix protocol from 1-2 microg total RNA (Expression Analysis Technical Manual, 701022 Rev.2, Affymetrix)."	"Biotinylated cRNA were prepared according to the standard Affymetrix protocol from 1-2 microg total RNA (Expression Analysis Technical Manual, 701022 Rev.2, Affymetrix)."	"Biotinylated cRNA were prepared according to the standard Affymetrix protocol from 1-2 microg total RNA (Expression Analysis Technical Manual, 701022 Rev.2, Affymetrix)."	"Biotinylated cRNA were prepared according to the standard Affymetrix protocol from 1-2 microg total RNA (Expression Analysis Technical Manual, 701022 Rev.2, Affymetrix)."	"Biotinylated cRNA were prepared according to the standard Affymetrix protocol from 1-2 microg total RNA (Expression Analysis Technical Manual, 701022 Rev.2, Affymetrix)."	"Biotinylated cRNA were prepared according to the standard Affymetrix protocol from 1-2 microg total RNA (Expression Analysis Technical Manual, 701022 Rev.2, Affymetrix)."	"Biotinylated cRNA were prepared according to the standard Affymetrix protocol from 1-2 microg total RNA (Expression Analysis Technical Manual, 701022 Rev.2, Affymetrix)."	"Biotinylated cRNA were prepared according to the standard Affymetrix protocol from 1-2 microg total RNA (Expression Analysis Technical Manual, 701022 Rev.2, Affymetrix)."	"Biotinylated cRNA were prepared according to the standard Affymetrix protocol from 1-2 microg total RNA (Expression Analysis Technical Manual, 701022 Rev.2, Affymetrix)."	"Biotinylated cRNA were prepared according to the standard Affymetrix protocol from 1-2 microg total RNA (Expression Analysis Technical Manual, 701022 Rev.2, Affymetrix)."	"Biotinylated cRNA were prepared according to the standard Affymetrix protocol from 1-2 microg total RNA (Expression Analysis Technical Manual, 701022 Rev.2, Affymetrix)."	"Biotinylated cRNA were prepared according to the standard Affymetrix protocol from 1-2 microg total RNA (Expression Analysis Technical Manual, 701022 Rev.2, Affymetrix)."	"Biotinylated cRNA were prepared according to the standard Affymetrix protocol from 1-2 microg total RNA (Expression Analysis Technical Manual, 701022 Rev.2, Affymetrix)."	"Biotinylated cRNA were prepared according to the standard Affymetrix protocol from 1-2 microg total RNA (Expression Analysis Technical Manual, 701022 Rev.2, Affymetrix)."	"Biotinylated cRNA were prepared according to the standard Affymetrix protocol from 1-2 microg total RNA (Expression Analysis Technical Manual, 701022 Rev.2, Affymetrix)."	"Biotinylated cRNA were prepared according to the standard Affymetrix protocol from 1-2 microg total RNA (Expression Analysis Technical Manual, 701022 Rev.2, Affymetrix)."	"Biotinylated cRNA were prepared according to the standard Affymetrix protocol from 1-2 microg total RNA (Expression Analysis Technical Manual, 701022 Rev.2, Affymetrix)."	"Biotinylated cRNA were prepared according to the standard Affymetrix protocol from 1-2 microg total RNA (Expression Analysis Technical Manual, 701022 Rev.2, Affymetrix)."	"Biotinylated cRNA were prepared according to the standard Affymetrix protocol from 1-2 microg total RNA (Expression Analysis Technical Manual, 701022 Rev.2, Affymetrix)."	"Biotinylated cRNA were prepared according to the standard Affymetrix protocol from 1-2 microg total RNA (Expression Analysis Technical Manual, 701022 Rev.2, Affymetrix)."	"Biotinylated cRNA were prepared according to the standard Affymetrix protocol from 1-2 microg total RNA (Expression Analysis Technical Manual, 701022 Rev.2, Affymetrix)."	"Biotinylated cRNA were prepared according to the standard Affymetrix protocol from 1-2 microg total RNA (Expression Analysis Technical Manual, 701022 Rev.2, Affymetrix)."	"Biotinylated cRNA were prepared according to the standard Affymetrix protocol from 1-2 microg total RNA (Expression Analysis Technical Manual, 701022 Rev.2, Affymetrix)."	"Biotinylated cRNA were prepared according to the standard Affymetrix protocol from 1-2 microg total RNA (Expression Analysis Technical Manual, 701022 Rev.2, Affymetrix)."	"Biotinylated cRNA were prepared according to the standard Affymetrix protocol from 1-2 microg total RNA (Expression Analysis Technical Manual, 701022 Rev.2, Affymetrix)."	"Biotinylated cRNA were prepared according to the standard Affymetrix protocol from 1-2 microg total RNA (Expression Analysis Technical Manual, 701022 Rev.2, Affymetrix)."	"Biotinylated cRNA were prepared according to the standard Affymetrix protocol from 1-2 microg total RNA (Expression Analysis Technical Manual, 701022 Rev.2, Affymetrix)."	"Biotinylated cRNA were prepared according to the standard Affymetrix protocol from 1-2 microg total RNA (Expression Analysis Technical Manual, 701022 Rev.2, Affymetrix)."	"Biotinylated cRNA were prepared according to the standard Affymetrix protocol from 1-2 microg total RNA (Expression Analysis Technical Manual, 701022 Rev.2, Affymetrix)."	"Biotinylated cRNA were prepared according to the standard Affymetrix protocol from 1-2 microg total RNA (Expression Analysis Technical Manual, 701022 Rev.2, Affymetrix)."	"Biotinylated cRNA were prepared according to the standard Affymetrix protocol from 1-2 microg total RNA (Expression Analysis Technical Manual, 701022 Rev.2, Affymetrix)."	"Biotinylated cRNA were prepared according to the standard Affymetrix protocol from 1-2 microg total RNA (Expression Analysis Technical Manual, 701022 Rev.2, Affymetrix)."	"Biotinylated cRNA were prepared according to the standard Affymetrix protocol from 1-2 microg total RNA (Expression Analysis Technical Manual, 701022 Rev.2, Affymetrix)."	"Biotinylated cRNA were prepared according to the standard Affymetrix protocol from 1-2 microg total RNA (Expression Analysis Technical Manual, 701022 Rev.2, Affymetrix)."	"Biotinylated cRNA were prepared according to the standard Affymetrix protocol from 1-2 microg total RNA (Expression Analysis Technical Manual, 701022 Rev.2, Affymetrix)."	"Biotinylated cRNA were prepared according to the standard Affymetrix protocol from 1-2 microg total RNA (Expression Analysis Technical Manual, 701022 Rev.2, Affymetrix)."	"Biotinylated cRNA were prepared according to the standard Affymetrix protocol from 1-2 microg total RNA (Expression Analysis Technical Manual, 701022 Rev.2, Affymetrix)."	"Biotinylated cRNA were prepared according to the standard Affymetrix protocol from 1-2 microg total RNA (Expression Analysis Technical Manual, 701022 Rev.2, Affymetrix)."	"Biotinylated cRNA were prepared according to the standard Affymetrix protocol from 1-2 microg total RNA (Expression Analysis Technical Manual, 701022 Rev.2, Affymetrix)."	"Biotinylated cRNA were prepared according to the standard Affymetrix protocol from 1-2 microg total RNA (Expression Analysis Technical Manual, 701022 Rev.2, Affymetrix)."	"Biotinylated cRNA were prepared according to the standard Affymetrix protocol from 1-2 microg total RNA (Expression Analysis Technical Manual, 701022 Rev.2, Affymetrix)."	"Biotinylated cRNA were prepared according to the standard Affymetrix protocol from 1-2 microg total RNA (Expression Analysis Technical Manual, 701022 Rev.2, Affymetrix)."	"Biotinylated cRNA were prepared according to the standard Affymetrix protocol from 1-2 microg total RNA (Expression Analysis Technical Manual, 701022 Rev.2, Affymetrix)."	"Biotinylated cRNA were prepared according to the standard Affymetrix protocol from 1-2 microg total RNA (Expression Analysis Technical Manual, 701022 Rev.2, Affymetrix)."	"Biotinylated cRNA were prepared according to the standard Affymetrix protocol from 1-2 microg total RNA (Expression Analysis Technical Manual, 701022 Rev.2, Affymetrix)."	"Biotinylated cRNA were prepared according to the standard Affymetrix protocol from 1-2 microg total RNA (Expression Analysis Technical Manual, 701022 Rev.2, Affymetrix)."	"Biotinylated cRNA were prepared according to the standard Affymetrix protocol from 1-2 microg total RNA (Expression Analysis Technical Manual, 701022 Rev.2, Affymetrix)."	"Biotinylated cRNA were prepared according to the standard Affymetrix protocol from 1-2 microg total RNA (Expression Analysis Technical Manual, 701022 Rev.2, Affymetrix)."	"Biotinylated cRNA were prepared according to the standard Affymetrix protocol from 1-2 microg total RNA (Expression Analysis Technical Manual, 701022 Rev.2, Affymetrix)."	"Biotinylated cRNA were prepared according to the standard Affymetrix protocol from 1-2 microg total RNA (Expression Analysis Technical Manual, 701022 Rev.2, Affymetrix)."	"Biotinylated cRNA were prepared according to the standard Affymetrix protocol from 1-2 microg total RNA (Expression Analysis Technical Manual, 701022 Rev.2, Affymetrix)."	"Biotinylated cRNA were prepared according to the standard Affymetrix protocol from 1-2 microg total RNA (Expression Analysis Technical Manual, 701022 Rev.2, Affymetrix)."	"Biotinylated cRNA were prepared according to the standard Affymetrix protocol from 1-2 microg total RNA (Expression Analysis Technical Manual, 701022 Rev.2, Affymetrix)."	"Biotinylated cRNA were prepared according to the standard Affymetrix protocol from 1-2 microg total RNA (Expression Analysis Technical Manual, 701022 Rev.2, Affymetrix)."	"Biotinylated cRNA were prepared according to the standard Affymetrix protocol from 1-2 microg total RNA (Expression Analysis Technical Manual, 701022 Rev.2, Affymetrix)."
!Sample_taxid_ch1	"9606"	"9606"	"9606"	"9606"	"9606"	"9606"	"9606"	"9606"	"9606"	"9606"	"9606"	"9606"	"9606"	"9606"	"9606"	"9606"	"9606"	"9606"	"9606"	"9606"	"9606"	"9606"	"9606"	"9606"	"9606"	"9606"	"9606"	"9606"	"9606"	"9606"	"9606"	"9606"	"9606"	"9606"	"9606"	"9606"	"9606"	"9606"	"9606"	"9606"	"9606"	"9606"	"9606"	"9606"	"9606"	"9606"	"9606"	"9606"	"9606"	"9606"	"9606"	"9606"	"9606"	"9606"	"9606"	"9606"	"9606"	"9606"	"9606"	"9606"	"9606"	"9606"	"9606"	"9606"	"9606"	"9606"	"9606"	"9606"	"9606"	"9606"	"9606"	"9606"	"9606"	"9606"	"9606"	"9606"	"9606"	"9606"	"9606"	"9606"	"9606"	"9606"	"9606"	"9606"	"9606"	"9606"	"9606"	"9606"	"9606"	"9606"	"9606"	"9606"	"9606"	"9606"	"9606"	"9606"	"9606"	"9606"	"9606"	"9606"	"9606"	"9606"	"9606"	"9606"	"9606"	"9606"	"9606"	"9606"	"9606"	"9606"	"9606"	"9606"	"9606"	"9606"	"9606"	"9606"	"9606"	"9606"	"9606"	"9606"	"9606"	"9606"	"9606"	"9606"	"9606"	"9606"	"9606"	"9606"	"9606"	"9606"	"9606"	"9606"	"9606"	"9606"	"9606"	"9606"	"9606"	"9606"	"9606"	"9606"	"9606"	"9606"	"9606"	"9606"	"9606"	"9606"	"9606"	"9606"	"9606"	"9606"	"9606"	"9606"	"9606"	"9606"	"9606"	"9606"	"9606"	"9606"	"9606"	"9606"	"9606"	"9606"	"9606"	"9606"	"9606"	"9606"	"9606"	"9606"	"9606"	"9606"	"9606"
!Sample_hyb_protocol	"Following fragmentation, 15 microg of cRNA were hybridized for 16 hr at 45C on GeneChip HG-U133 Plus 2.0. GeneChips were washed and stained in the Affymetrix Fluidics Station 450."	"Following fragmentation, 15 microg of cRNA were hybridized for 16 hr at 45C on GeneChip HG-U133 Plus 2.0. GeneChips were washed and stained in the Affymetrix Fluidics Station 450."	"Following fragmentation, 15 microg of cRNA were hybridized for 16 hr at 45C on GeneChip HG-U133 Plus 2.0. GeneChips were washed and stained in the Affymetrix Fluidics Station 450."	"Following fragmentation, 15 microg of cRNA were hybridized for 16 hr at 45C on GeneChip HG-U133 Plus 2.0. GeneChips were washed and stained in the Affymetrix Fluidics Station 450."	"Following fragmentation, 15 microg of cRNA were hybridized for 16 hr at 45C on GeneChip HG-U133 Plus 2.0. GeneChips were washed and stained in the Affymetrix Fluidics Station 450."	"Following fragmentation, 15 microg of cRNA were hybridized for 16 hr at 45C on GeneChip HG-U133 Plus 2.0. GeneChips were washed and stained in the Affymetrix Fluidics Station 450."	"Following fragmentation, 15 microg of cRNA were hybridized for 16 hr at 45C on GeneChip HG-U133 Plus 2.0. GeneChips were washed and stained in the Affymetrix Fluidics Station 450."	"Following fragmentation, 15 microg of cRNA were hybridized for 16 hr at 45C on GeneChip HG-U133 Plus 2.0. GeneChips were washed and stained in the Affymetrix Fluidics Station 450."	"Following fragmentation, 15 microg of cRNA were hybridized for 16 hr at 45C on GeneChip HG-U133 Plus 2.0. GeneChips were washed and stained in the Affymetrix Fluidics Station 450."	"Following fragmentation, 15 microg of cRNA were hybridized for 16 hr at 45C on GeneChip HG-U133 Plus 2.0. GeneChips were washed and stained in the Affymetrix Fluidics Station 450."	"Following fragmentation, 15 microg of cRNA were hybridized for 16 hr at 45C on GeneChip HG-U133 Plus 2.0. GeneChips were washed and stained in the Affymetrix Fluidics Station 450."	"Following fragmentation, 15 microg of cRNA were hybridized for 16 hr at 45C on GeneChip HG-U133 Plus 2.0. GeneChips were washed and stained in the Affymetrix Fluidics Station 450."	"Following fragmentation, 15 microg of cRNA were hybridized for 16 hr at 45C on GeneChip HG-U133 Plus 2.0. GeneChips were washed and stained in the Affymetrix Fluidics Station 450."	"Following fragmentation, 15 microg of cRNA were hybridized for 16 hr at 45C on GeneChip HG-U133 Plus 2.0. GeneChips were washed and stained in the Affymetrix Fluidics Station 450."	"Following fragmentation, 15 microg of cRNA were hybridized for 16 hr at 45C on GeneChip HG-U133 Plus 2.0. GeneChips were washed and stained in the Affymetrix Fluidics Station 450."	"Following fragmentation, 15 microg of cRNA were hybridized for 16 hr at 45C on GeneChip HG-U133 Plus 2.0. GeneChips were washed and stained in the Affymetrix Fluidics Station 450."	"Following fragmentation, 15 microg of cRNA were hybridized for 16 hr at 45C on GeneChip HG-U133 Plus 2.0. GeneChips were washed and stained in the Affymetrix Fluidics Station 450."	"Following fragmentation, 15 microg of cRNA were hybridized for 16 hr at 45C on GeneChip HG-U133 Plus 2.0. GeneChips were washed and stained in the Affymetrix Fluidics Station 450."	"Following fragmentation, 15 microg of cRNA were hybridized for 16 hr at 45C on GeneChip HG-U133 Plus 2.0. GeneChips were washed and stained in the Affymetrix Fluidics Station 450."	"Following fragmentation, 15 microg of cRNA were hybridized for 16 hr at 45C on GeneChip HG-U133 Plus 2.0. GeneChips were washed and stained in the Affymetrix Fluidics Station 450."	"Following fragmentation, 15 microg of cRNA were hybridized for 16 hr at 45C on GeneChip HG-U133 Plus 2.0. GeneChips were washed and stained in the Affymetrix Fluidics Station 450."	"Following fragmentation, 10 microg of cRNA were hybridized for 16 hr at 45C on GeneChip HG-U133 Plus 2.0. GeneChips were washed and stained in the Affymetrix Fluidics Station 450."	"Following fragmentation, 15 microg of cRNA were hybridized for 16 hr at 45C on GeneChip HG-U133 Plus 2.0. GeneChips were washed and stained in the Affymetrix Fluidics Station 450."	"Following fragmentation, 15 microg of cRNA were hybridized for 16 hr at 45C on GeneChip HG-U133 Plus 2.0. GeneChips were washed and stained in the Affymetrix Fluidics Station 450."	"Following fragmentation, 15 microg of cRNA were hybridized for 16 hr at 45C on GeneChip HG-U133 Plus 2.0. GeneChips were washed and stained in the Affymetrix Fluidics Station 450."	"Following fragmentation, 10 microg of cRNA were hybridized for 16 hr at 45C on GeneChip HG-U133 Plus 2.0. GeneChips were washed and stained in the Affymetrix Fluidics Station 450."	"Following fragmentation, 15 microg of cRNA were hybridized for 16 hr at 45C on GeneChip HG-U133 Plus 2.0. GeneChips were washed and stained in the Affymetrix Fluidics Station 450."	"Following fragmentation, 15 microg of cRNA were hybridized for 16 hr at 45C on GeneChip HG-U133 Plus 2.0. GeneChips were washed and stained in the Affymetrix Fluidics Station 450."	"Following fragmentation, 15 microg of cRNA were hybridized for 16 hr at 45C on GeneChip HG-U133 Plus 2.0. GeneChips were washed and stained in the Affymetrix Fluidics Station 450."	"Following fragmentation, 15 microg of cRNA were hybridized for 16 hr at 45C on GeneChip HG-U133 Plus 2.0. GeneChips were washed and stained in the Affymetrix Fluidics Station 450."	"Following fragmentation, 15 microg of cRNA were hybridized for 16 hr at 45C on GeneChip HG-U133 Plus 2.0. GeneChips were washed and stained in the Affymetrix Fluidics Station 450."	"Following fragmentation, 15 microg of cRNA were hybridized for 16 hr at 45C on GeneChip HG-U133 Plus 2.0. GeneChips were washed and stained in the Affymetrix Fluidics Station 450."	"Following fragmentation, 15 microg of cRNA were hybridized for 16 hr at 45C on GeneChip HG-U133 Plus 2.0. GeneChips were washed and stained in the Affymetrix Fluidics Station 450."	"Following fragmentation, 15 microg of cRNA were hybridized for 16 hr at 45C on GeneChip HG-U133 Plus 2.0. GeneChips were washed and stained in the Affymetrix Fluidics Station 450."	"Following fragmentation, 15 microg of cRNA were hybridized for 16 hr at 45C on GeneChip HG-U133 Plus 2.0. GeneChips were washed and stained in the Affymetrix Fluidics Station 450."	"Following fragmentation, 15 microg of cRNA were hybridized for 16 hr at 45C on GeneChip HG-U133 Plus 2.0. GeneChips were washed and stained in the Affymetrix Fluidics Station 450."	"Following fragmentation, 10 microg of cRNA were hybridized for 16 hr at 45C on GeneChip HG-U133 Plus 2.0. GeneChips were washed and stained in the Affymetrix Fluidics Station 450."	"Following fragmentation, 10 microg of cRNA were hybridized for 16 hr at 45C on GeneChip HG-U133 Plus 2.0. GeneChips were washed and stained in the Affymetrix Fluidics Station 450."	"Following fragmentation, 10 microg of cRNA were hybridized for 16 hr at 45C on GeneChip HG-U133 Plus 2.0. GeneChips were washed and stained in the Affymetrix Fluidics Station 450."	"Following fragmentation, 10 microg of cRNA were hybridized for 16 hr at 45C on GeneChip HG-U133 Plus 2.0. GeneChips were washed and stained in the Affymetrix Fluidics Station 450."	"Following fragmentation, 10 microg of cRNA were hybridized for 16 hr at 45C on GeneChip HG-U133 Plus 2.0. GeneChips were washed and stained in the Affymetrix Fluidics Station 450."	"Following fragmentation, 15 microg of cRNA were hybridized for 16 hr at 45C on GeneChip HG-U133 Plus 2.0. GeneChips were washed and stained in the Affymetrix Fluidics Station 450."	"Following fragmentation, 10 microg of cRNA were hybridized for 16 hr at 45C on GeneChip HG-U133 Plus 2.0. GeneChips were washed and stained in the Affymetrix Fluidics Station 450."	"Following fragmentation, 10 microg of cRNA were hybridized for 16 hr at 45C on GeneChip HG-U133 Plus 2.0. GeneChips were washed and stained in the Affymetrix Fluidics Station 450."	"Following fragmentation, 10 microg of cRNA were hybridized for 16 hr at 45C on GeneChip HG-U133 Plus 2.0. GeneChips were washed and stained in the Affymetrix Fluidics Station 450."	"Following fragmentation, 10 microg of cRNA were hybridized for 16 hr at 45C on GeneChip HG-U133 Plus 2.0. GeneChips were washed and stained in the Affymetrix Fluidics Station 450."	"Following fragmentation, 15 microg of cRNA were hybridized for 16 hr at 45C on GeneChip HG-U133 Plus 2.0. GeneChips were washed and stained in the Affymetrix Fluidics Station 450."	"Following fragmentation, 15 microg of cRNA were hybridized for 16 hr at 45C on GeneChip HG-U133 Plus 2.0. GeneChips were washed and stained in the Affymetrix Fluidics Station 450."	"Following fragmentation, 10 microg of cRNA were hybridized for 16 hr at 45C on GeneChip HG-U133 Plus 2.0. GeneChips were washed and stained in the Affymetrix Fluidics Station 450."	"Following fragmentation, 10 microg of cRNA were hybridized for 16 hr at 45C on GeneChip HG-U133 Plus 2.0. GeneChips were washed and stained in the Affymetrix Fluidics Station 450."	"Following fragmentation, 10 microg of cRNA were hybridized for 16 hr at 45C on GeneChip HG-U133 Plus 2.0. GeneChips were washed and stained in the Affymetrix Fluidics Station 450."	"Following fragmentation, 15 microg of cRNA were hybridized for 16 hr at 45C on GeneChip HG-U133 Plus 2.0. GeneChips were washed and stained in the Affymetrix Fluidics Station 450."	"Following fragmentation, 15 microg of cRNA were hybridized for 16 hr at 45C on GeneChip HG-U133 Plus 2.0. GeneChips were washed and stained in the Affymetrix Fluidics Station 450."	"Following fragmentation, 15 microg of cRNA were hybridized for 16 hr at 45C on GeneChip HG-U133 Plus 2.0. GeneChips were washed and stained in the Affymetrix Fluidics Station 450."	"Following fragmentation, 15 microg of cRNA were hybridized for 16 hr at 45C on GeneChip HG-U133 Plus 2.0. GeneChips were washed and stained in the Affymetrix Fluidics Station 450."	"Following fragmentation, 15 microg of cRNA were hybridized for 16 hr at 45C on GeneChip HG-U133 Plus 2.0. GeneChips were washed and stained in the Affymetrix Fluidics Station 450."	"Following fragmentation, 15 microg of cRNA were hybridized for 16 hr at 45C on GeneChip HG-U133 Plus 2.0. GeneChips were washed and stained in the Affymetrix Fluidics Station 450."	"Following fragmentation, 15 microg of cRNA were hybridized for 16 hr at 45C on GeneChip HG-U133 Plus 2.0. GeneChips were washed and stained in the Affymetrix Fluidics Station 450."	"Following fragmentation, 15 microg of cRNA were hybridized for 16 hr at 45C on GeneChip HG-U133 Plus 2.0. GeneChips were washed and stained in the Affymetrix Fluidics Station 450."	"Following fragmentation, 15 microg of cRNA were hybridized for 16 hr at 45C on GeneChip HG-U133 Plus 2.0. GeneChips were washed and stained in the Affymetrix Fluidics Station 450."	"Following fragmentation, 15 microg of cRNA were hybridized for 16 hr at 45C on GeneChip HG-U133 Plus 2.0. GeneChips were washed and stained in the Affymetrix Fluidics Station 450."	"Following fragmentation, 15 microg of cRNA were hybridized for 16 hr at 45C on GeneChip HG-U133 Plus 2.0. GeneChips were washed and stained in the Affymetrix Fluidics Station 450."	"Following fragmentation, 15 microg of cRNA were hybridized for 16 hr at 45C on GeneChip HG-U133 Plus 2.0. GeneChips were washed and stained in the Affymetrix Fluidics Station 450."	"Following fragmentation, 10 microg of cRNA were hybridized for 16 hr at 45C on GeneChip HG-U133 Plus 2.0. GeneChips were washed and stained in the Affymetrix Fluidics Station 450."	"Following fragmentation, 15 microg of cRNA were hybridized for 16 hr at 45C on GeneChip HG-U133 Plus 2.0. GeneChips were washed and stained in the Affymetrix Fluidics Station 450."	"Following fragmentation, 15 microg of cRNA were hybridized for 16 hr at 45C on GeneChip HG-U133 Plus 2.0. GeneChips were washed and stained in the Affymetrix Fluidics Station 450."	"Following fragmentation, 15 microg of cRNA were hybridized for 16 hr at 45C on GeneChip HG-U133 Plus 2.0. GeneChips were washed and stained in the Affymetrix Fluidics Station 450."	"Following fragmentation, 10 microg of cRNA were hybridized for 16 hr at 45C on GeneChip HG-U133 Plus 2.0. GeneChips were washed and stained in the Affymetrix Fluidics Station 450."	"Following fragmentation, 15 microg of cRNA were hybridized for 16 hr at 45C on GeneChip HG-U133 Plus 2.0. GeneChips were washed and stained in the Affymetrix Fluidics Station 450."	"Following fragmentation, 10 microg of cRNA were hybridized for 16 hr at 45C on GeneChip HG-U133 Plus 2.0. GeneChips were washed and stained in the Affymetrix Fluidics Station 450."	"Following fragmentation, 10 microg of cRNA were hybridized for 16 hr at 45C on GeneChip HG-U133 Plus 2.0. GeneChips were washed and stained in the Affymetrix Fluidics Station 450."	"Following fragmentation, 10 microg of cRNA were hybridized for 16 hr at 45C on GeneChip HG-U133 Plus 2.0. GeneChips were washed and stained in the Affymetrix Fluidics Station 450."	"Following fragmentation, 15 microg of cRNA were hybridized for 16 hr at 45C on GeneChip HG-U133 Plus 2.0. GeneChips were washed and stained in the Affymetrix Fluidics Station 450."	"Following fragmentation, 15 microg of cRNA were hybridized for 16 hr at 45C on GeneChip HG-U133 Plus 2.0. GeneChips were washed and stained in the Affymetrix Fluidics Station 450."	"Following fragmentation, 15 microg of cRNA were hybridized for 16 hr at 45C on GeneChip HG-U133 Plus 2.0. GeneChips were washed and stained in the Affymetrix Fluidics Station 450."	"Following fragmentation, 15 microg of cRNA were hybridized for 16 hr at 45C on GeneChip HG-U133 Plus 2.0. GeneChips were washed and stained in the Affymetrix Fluidics Station 450."	"Following fragmentation, 15 microg of cRNA were hybridized for 16 hr at 45C on GeneChip HG-U133 Plus 2.0. GeneChips were washed and stained in the Affymetrix Fluidics Station 450."	"Following fragmentation, 15 microg of cRNA were hybridized for 16 hr at 45C on GeneChip HG-U133 Plus 2.0. GeneChips were washed and stained in the Affymetrix Fluidics Station 450."	"Following fragmentation, 10 microg of cRNA were hybridized for 16 hr at 45C on GeneChip HG-U133 Plus 2.0. GeneChips were washed and stained in the Affymetrix Fluidics Station 450."	"Following fragmentation, 10 microg of cRNA were hybridized for 16 hr at 45C on GeneChip HG-U133 Plus 2.0. GeneChips were washed and stained in the Affymetrix Fluidics Station 450."	"Following fragmentation, 15 microg of cRNA were hybridized for 16 hr at 45C on GeneChip HG-U133 Plus 2.0. GeneChips were washed and stained in the Affymetrix Fluidics Station 450."	"Following fragmentation, 15 microg of cRNA were hybridized for 16 hr at 45C on GeneChip HG-U133 Plus 2.0. GeneChips were washed and stained in the Affymetrix Fluidics Station 450."	"Following fragmentation, 15 microg of cRNA were hybridized for 16 hr at 45C on GeneChip HG-U133 Plus 2.0. GeneChips were washed and stained in the Affymetrix Fluidics Station 450."	"Following fragmentation, 10 microg of cRNA were hybridized for 16 hr at 45C on GeneChip HG-U133 Plus 2.0. GeneChips were washed and stained in the Affymetrix Fluidics Station 450."	"Following fragmentation, 15 microg of cRNA were hybridized for 16 hr at 45C on GeneChip HG-U133 Plus 2.0. GeneChips were washed and stained in the Affymetrix Fluidics Station 450."	"Following fragmentation, 15 microg of cRNA were hybridized for 16 hr at 45C on GeneChip HG-U133 Plus 2.0. GeneChips were washed and stained in the Affymetrix Fluidics Station 450."	"Following fragmentation, 10 microg of cRNA were hybridized for 16 hr at 45C on GeneChip HG-U133 Plus 2.0. GeneChips were washed and stained in the Affymetrix Fluidics Station 450."	"Following fragmentation, 15 microg of cRNA were hybridized for 16 hr at 45C on GeneChip HG-U133 Plus 2.0. GeneChips were washed and stained in the Affymetrix Fluidics Station 450."	"Following fragmentation, 10 microg of cRNA were hybridized for 16 hr at 45C on GeneChip HG-U133 Plus 2.0. GeneChips were washed and stained in the Affymetrix Fluidics Station 450."	"Following fragmentation, 15 microg of cRNA were hybridized for 16 hr at 45C on GeneChip HG-U133 Plus 2.0. GeneChips were washed and stained in the Affymetrix Fluidics Station 450."	"Following fragmentation, 15 microg of cRNA were hybridized for 16 hr at 45C on GeneChip HG-U133 Plus 2.0. GeneChips were washed and stained in the Affymetrix Fluidics Station 450."	"Following fragmentation, 10 microg of cRNA were hybridized for 16 hr at 45C on GeneChip HG-U133 Plus 2.0. GeneChips were washed and stained in the Affymetrix Fluidics Station 450."	"Following fragmentation, 10 microg of cRNA were hybridized for 16 hr at 45C on GeneChip HG-U133 Plus 2.0. GeneChips were washed and stained in the Affymetrix Fluidics Station 450."	"Following fragmentation, 10 microg of cRNA were hybridized for 16 hr at 45C on GeneChip HG-U133 Plus 2.0. GeneChips were washed and stained in the Affymetrix Fluidics Station 450."	"Following fragmentation, 10 microg of cRNA were hybridized for 16 hr at 45C on GeneChip HG-U133 Plus 2.0. GeneChips were washed and stained in the Affymetrix Fluidics Station 450."	"Following fragmentation, 10 microg of cRNA were hybridized for 16 hr at 45C on GeneChip HG-U133 Plus 2.0. GeneChips were washed and stained in the Affymetrix Fluidics Station 450."	"Following fragmentation, 10 microg of cRNA were hybridized for 16 hr at 45C on GeneChip HG-U133 Plus 2.0. GeneChips were washed and stained in the Affymetrix Fluidics Station 450."	"Following fragmentation, 10 microg of cRNA were hybridized for 16 hr at 45C on GeneChip HG-U133 Plus 2.0. GeneChips were washed and stained in the Affymetrix Fluidics Station 450."	"Following fragmentation, 10 microg of cRNA were hybridized for 16 hr at 45C on GeneChip HG-U133 Plus 2.0. GeneChips were washed and stained in the Affymetrix Fluidics Station 450."	"Following fragmentation, 10 microg of cRNA were hybridized for 16 hr at 45C on GeneChip HG-U133 Plus 2.0. GeneChips were washed and stained in the Affymetrix Fluidics Station 450."	"Following fragmentation, 10 microg of cRNA were hybridized for 16 hr at 45C on GeneChip HG-U133 Plus 2.0. GeneChips were washed and stained in the Affymetrix Fluidics Station 450."	"Following fragmentation, 10 microg of cRNA were hybridized for 16 hr at 45C on GeneChip HG-U133 Plus 2.0. GeneChips were washed and stained in the Affymetrix Fluidics Station 450."	"Following fragmentation, 15 microg of cRNA were hybridized for 16 hr at 45C on GeneChip HG-U133 Plus 2.0. GeneChips were washed and stained in the Affymetrix Fluidics Station 450."	"Following fragmentation, 15 microg of cRNA were hybridized for 16 hr at 45C on GeneChip HG-U133 Plus 2.0. GeneChips were washed and stained in the Affymetrix Fluidics Station 450."	"Following fragmentation, 15 microg of cRNA were hybridized for 16 hr at 45C on GeneChip HG-U133 Plus 2.0. GeneChips were washed and stained in the Affymetrix Fluidics Station 450."	"Following fragmentation, 15 microg of cRNA were hybridized for 16 hr at 45C on GeneChip HG-U133 Plus 2.0. GeneChips were washed and stained in the Affymetrix Fluidics Station 450."	"Following fragmentation, 15 microg of cRNA were hybridized for 16 hr at 45C on GeneChip HG-U133 Plus 2.0. GeneChips were washed and stained in the Affymetrix Fluidics Station 450."	"Following fragmentation, 10 microg of cRNA were hybridized for 16 hr at 45C on GeneChip HG-U133 Plus 2.0. GeneChips were washed and stained in the Affymetrix Fluidics Station 450."	"Following fragmentation, 10 microg of cRNA were hybridized for 16 hr at 45C on GeneChip HG-U133 Plus 2.0. GeneChips were washed and stained in the Affymetrix Fluidics Station 450."	"Following fragmentation, 10 microg of cRNA were hybridized for 16 hr at 45C on GeneChip HG-U133 Plus 2.0. GeneChips were washed and stained in the Affymetrix Fluidics Station 450."	"Following fragmentation, 10 microg of cRNA were hybridized for 16 hr at 45C on GeneChip HG-U133 Plus 2.0. GeneChips were washed and stained in the Affymetrix Fluidics Station 450."	"Following fragmentation, 10 microg of cRNA were hybridized for 16 hr at 45C on GeneChip HG-U133 Plus 2.0. GeneChips were washed and stained in the Affymetrix Fluidics Station 450."	"Following fragmentation, 10 microg of cRNA were hybridized for 16 hr at 45C on GeneChip HG-U133 Plus 2.0. GeneChips were washed and stained in the Affymetrix Fluidics Station 450."	"Following fragmentation, 10 microg of cRNA were hybridized for 16 hr at 45C on GeneChip HG-U133 Plus 2.0. GeneChips were washed and stained in the Affymetrix Fluidics Station 450."	"Following fragmentation, 10 microg of cRNA were hybridized for 16 hr at 45C on GeneChip HG-U133 Plus 2.0. GeneChips were washed and stained in the Affymetrix Fluidics Station 450."	"Following fragmentation, 10 microg of cRNA were hybridized for 16 hr at 45C on GeneChip HG-U133 Plus 2.0. GeneChips were washed and stained in the Affymetrix Fluidics Station 450."	"Following fragmentation, 10 microg of cRNA were hybridized for 16 hr at 45C on GeneChip HG-U133 Plus 2.0. GeneChips were washed and stained in the Affymetrix Fluidics Station 450."	"Following fragmentation, 10 microg of cRNA were hybridized for 16 hr at 45C on GeneChip HG-U133 Plus 2.0. GeneChips were washed and stained in the Affymetrix Fluidics Station 450."	"Following fragmentation, 10 microg of cRNA were hybridized for 16 hr at 45C on GeneChip HG-U133 Plus 2.0. GeneChips were washed and stained in the Affymetrix Fluidics Station 450."	"Following fragmentation, 10 microg of cRNA were hybridized for 16 hr at 45C on GeneChip HG-U133 Plus 2.0. GeneChips were washed and stained in the Affymetrix Fluidics Station 450."	"Following fragmentation, 10 microg of cRNA were hybridized for 16 hr at 45C on GeneChip HG-U133 Plus 2.0. GeneChips were washed and stained in the Affymetrix Fluidics Station 450."	"Following fragmentation, 10 microg of cRNA were hybridized for 16 hr at 45C on GeneChip HG-U133 Plus 2.0. GeneChips were washed and stained in the Affymetrix Fluidics Station 450."	"Following fragmentation, 10 microg of cRNA were hybridized for 16 hr at 45C on GeneChip HG-U133 Plus 2.0. GeneChips were washed and stained in the Affymetrix Fluidics Station 450."	"Following fragmentation, 10 microg of cRNA were hybridized for 16 hr at 45C on GeneChip HG-U133 Plus 2.0. GeneChips were washed and stained in the Affymetrix Fluidics Station 450."	"Following fragmentation, 10 microg of cRNA were hybridized for 16 hr at 45C on GeneChip HG-U133 Plus 2.0. GeneChips were washed and stained in the Affymetrix Fluidics Station 450."	"Following fragmentation, 10 microg of cRNA were hybridized for 16 hr at 45C on GeneChip HG-U133 Plus 2.0. GeneChips were washed and stained in the Affymetrix Fluidics Station 450."	"Following fragmentation, 10 microg of cRNA were hybridized for 16 hr at 45C on GeneChip HG-U133 Plus 2.0. GeneChips were washed and stained in the Affymetrix Fluidics Station 450."	"Following fragmentation, 10 microg of cRNA were hybridized for 16 hr at 45C on GeneChip HG-U133 Plus 2.0. GeneChips were washed and stained in the Affymetrix Fluidics Station 450."	"Following fragmentation, 10 microg of cRNA were hybridized for 16 hr at 45C on GeneChip HG-U133 Plus 2.0. GeneChips were washed and stained in the Affymetrix Fluidics Station 450."	"Following fragmentation, 10 microg of cRNA were hybridized for 16 hr at 45C on GeneChip HG-U133 Plus 2.0. GeneChips were washed and stained in the Affymetrix Fluidics Station 450."	"Following fragmentation, 10 microg of cRNA were hybridized for 16 hr at 45C on GeneChip HG-U133 Plus 2.0. GeneChips were washed and stained in the Affymetrix Fluidics Station 450."	"Following fragmentation, 10 microg of cRNA were hybridized for 16 hr at 45C on GeneChip HG-U133 Plus 2.0. GeneChips were washed and stained in the Affymetrix Fluidics Station 450."	"Following fragmentation, 10 microg of cRNA were hybridized for 16 hr at 45C on GeneChip HG-U133 Plus 2.0. GeneChips were washed and stained in the Affymetrix Fluidics Station 450."	"Following fragmentation, 10 microg of cRNA were hybridized for 16 hr at 45C on GeneChip HG-U133 Plus 2.0. GeneChips were washed and stained in the Affymetrix Fluidics Station 450."	"Following fragmentation, 10 microg of cRNA were hybridized for 16 hr at 45C on GeneChip HG-U133 Plus 2.0. GeneChips were washed and stained in the Affymetrix Fluidics Station 450."	"Following fragmentation, 10 microg of cRNA were hybridized for 16 hr at 45C on GeneChip HG-U133 Plus 2.0. GeneChips were washed and stained in the Affymetrix Fluidics Station 450."	"Following fragmentation, 10 microg of cRNA were hybridized for 16 hr at 45C on GeneChip HG-U133 Plus 2.0. GeneChips were washed and stained in the Affymetrix Fluidics Station 450."	"Following fragmentation, 10 microg of cRNA were hybridized for 16 hr at 45C on GeneChip HG-U133 Plus 2.0. GeneChips were washed and stained in the Affymetrix Fluidics Station 450."	"Following fragmentation, 10 microg of cRNA were hybridized for 16 hr at 45C on GeneChip HG-U133 Plus 2.0. GeneChips were washed and stained in the Affymetrix Fluidics Station 450."	"Following fragmentation, 10 microg of cRNA were hybridized for 16 hr at 45C on GeneChip HG-U133 Plus 2.0. GeneChips were washed and stained in the Affymetrix Fluidics Station 450."	"Following fragmentation, 10 microg of cRNA were hybridized for 16 hr at 45C on GeneChip HG-U133 Plus 2.0. GeneChips were washed and stained in the Affymetrix Fluidics Station 450."	"Following fragmentation, 10 microg of cRNA were hybridized for 16 hr at 45C on GeneChip HG-U133 Plus 2.0. GeneChips were washed and stained in the Affymetrix Fluidics Station 450."	"Following fragmentation, 10 microg of cRNA were hybridized for 16 hr at 45C on GeneChip HG-U133 Plus 2.0. GeneChips were washed and stained in the Affymetrix Fluidics Station 450."	"Following fragmentation, 10 microg of cRNA were hybridized for 16 hr at 45C on GeneChip HG-U133 Plus 2.0. GeneChips were washed and stained in the Affymetrix Fluidics Station 450."	"Following fragmentation, 10 microg of cRNA were hybridized for 16 hr at 45C on GeneChip HG-U133 Plus 2.0. GeneChips were washed and stained in the Affymetrix Fluidics Station 450."	"Following fragmentation, 10 microg of cRNA were hybridized for 16 hr at 45C on GeneChip HG-U133 Plus 2.0. GeneChips were washed and stained in the Affymetrix Fluidics Station 450."	"Following fragmentation, 10 microg of cRNA were hybridized for 16 hr at 45C on GeneChip HG-U133 Plus 2.0. GeneChips were washed and stained in the Affymetrix Fluidics Station 450."	"Following fragmentation, 10 microg of cRNA were hybridized for 16 hr at 45C on GeneChip HG-U133 Plus 2.0. GeneChips were washed and stained in the Affymetrix Fluidics Station 450."	"Following fragmentation, 10 microg of cRNA were hybridized for 16 hr at 45C on GeneChip HG-U133 Plus 2.0. GeneChips were washed and stained in the Affymetrix Fluidics Station 450."	"Following fragmentation, 10 microg of cRNA were hybridized for 16 hr at 45C on GeneChip HG-U133 Plus 2.0. GeneChips were washed and stained in the Affymetrix Fluidics Station 450."	"Following fragmentation, 10 microg of cRNA were hybridized for 16 hr at 45C on GeneChip HG-U133 Plus 2.0. GeneChips were washed and stained in the Affymetrix Fluidics Station 450."	"Following fragmentation, 10 microg of cRNA were hybridized for 16 hr at 45C on GeneChip HG-U133 Plus 2.0. GeneChips were washed and stained in the Affymetrix Fluidics Station 450."	"Following fragmentation, 10 microg of cRNA were hybridized for 16 hr at 45C on GeneChip HG-U133 Plus 2.0. GeneChips were washed and stained in the Affymetrix Fluidics Station 450."	"Following fragmentation, 10 microg of cRNA were hybridized for 16 hr at 45C on GeneChip HG-U133 Plus 2.0. GeneChips were washed and stained in the Affymetrix Fluidics Station 450."	"Following fragmentation, 10 microg of cRNA were hybridized for 16 hr at 45C on GeneChip HG-U133 Plus 2.0. GeneChips were washed and stained in the Affymetrix Fluidics Station 450."	"Following fragmentation, 10 microg of cRNA were hybridized for 16 hr at 45C on GeneChip HG-U133 Plus 2.0. GeneChips were washed and stained in the Affymetrix Fluidics Station 450."	"Following fragmentation, 10 microg of cRNA were hybridized for 16 hr at 45C on GeneChip HG-U133 Plus 2.0. GeneChips were washed and stained in the Affymetrix Fluidics Station 450."	"Following fragmentation, 10 microg of cRNA were hybridized for 16 hr at 45C on GeneChip HG-U133 Plus 2.0. GeneChips were washed and stained in the Affymetrix Fluidics Station 450."	"Following fragmentation, 10 microg of cRNA were hybridized for 16 hr at 45C on GeneChip HG-U133 Plus 2.0. GeneChips were washed and stained in the Affymetrix Fluidics Station 450."	"Following fragmentation, 10 microg of cRNA were hybridized for 16 hr at 45C on GeneChip HG-U133 Plus 2.0. GeneChips were washed and stained in the Affymetrix Fluidics Station 450."	"Following fragmentation, 10 microg of cRNA were hybridized for 16 hr at 45C on GeneChip HG-U133 Plus 2.0. GeneChips were washed and stained in the Affymetrix Fluidics Station 450."	"Following fragmentation, 10 microg of cRNA were hybridized for 16 hr at 45C on GeneChip HG-U133 Plus 2.0. GeneChips were washed and stained in the Affymetrix Fluidics Station 450."	"Following fragmentation, 10 microg of cRNA were hybridized for 16 hr at 45C on GeneChip HG-U133 Plus 2.0. GeneChips were washed and stained in the Affymetrix Fluidics Station 450."	"Following fragmentation, 10 microg of cRNA were hybridized for 16 hr at 45C on GeneChip HG-U133 Plus 2.0. GeneChips were washed and stained in the Affymetrix Fluidics Station 450."	"Following fragmentation, 10 microg of cRNA were hybridized for 16 hr at 45C on GeneChip HG-U133 Plus 2.0. GeneChips were washed and stained in the Affymetrix Fluidics Station 450."	"Following fragmentation, 10 microg of cRNA were hybridized for 16 hr at 45C on GeneChip HG-U133 Plus 2.0. GeneChips were washed and stained in the Affymetrix Fluidics Station 450."	"Following fragmentation, 10 microg of cRNA were hybridized for 16 hr at 45C on GeneChip HG-U133 Plus 2.0. GeneChips were washed and stained in the Affymetrix Fluidics Station 450."	"Following fragmentation, 10 microg of cRNA were hybridized for 16 hr at 45C on GeneChip HG-U133 Plus 2.0. GeneChips were washed and stained in the Affymetrix Fluidics Station 450."	"Following fragmentation, 10 microg of cRNA were hybridized for 16 hr at 45C on GeneChip HG-U133 Plus 2.0. GeneChips were washed and stained in the Affymetrix Fluidics Station 450."	"Following fragmentation, 10 microg of cRNA were hybridized for 16 hr at 45C on GeneChip HG-U133 Plus 2.0. GeneChips were washed and stained in the Affymetrix Fluidics Station 450."	"Following fragmentation, 10 microg of cRNA were hybridized for 16 hr at 45C on GeneChip HG-U133 Plus 2.0. GeneChips were washed and stained in the Affymetrix Fluidics Station 450."
!Sample_scan_protocol	"GeneChips were scanned using the GeneChip Scanner 3000 7G."	"GeneChips were scanned using the GeneChip Scanner 3000 7G."	"GeneChips were scanned using the GeneChip Scanner 3000 7G."	"GeneChips were scanned using the GeneChip Scanner 3000 7G."	"GeneChips were scanned using the GeneChip Scanner 3000 7G."	"GeneChips were scanned using the GeneChip Scanner 3000 7G."	"GeneChips were scanned using the GeneChip Scanner 3000 7G."	"GeneChips were scanned using the GeneChip Scanner 3000 7G."	"GeneChips were scanned using the GeneChip Scanner 3000 7G."	"GeneChips were scanned using the GeneChip Scanner 3000 7G."	"GeneChips were scanned using the GeneChip Scanner 3000 7G ."	"GeneChips were scanned using the GeneChip Scanner 3000 7G."	"GeneChips were scanned using the GeneChip Scanner 3000 7G."	"GeneChips were scanned using the GeneChip Scanner 3000 7G."	"GeneChips were scanned using the GeneChip Scanner 3000 7G."	"GeneChips were scanned using the GeneChip Scanner 3000 7G."	"GeneChips were scanned using the GeneChip Scanner 3000 7G"	"GeneChips were scanned using the GeneChip Scanner 3000 7G"	"GeneChips were scanned using the GeneChip Scanner 3000 7G"	"GeneChips were scanned using the GeneChip Scanner 3000 7G."	"GeneChips were scanned using the GeneChip Scanner 3000 7G."	"GeneChips were scanned using the GeneChip Scanner 3000 7G."	"GeneChips were scanned using the GeneChip Scanner 3000 7G."	"GeneChips were scanned using the GeneChip Scanner 3000 7G."	"GeneChips were scanned using the GeneChip Scanner 3000 7G."	"GeneChips were scanned using the GeneChip Scanner 3000 7G."	"GeneChips were scanned using the GeneChip Scanner 3000 7G."	"GeneChips were scanned using the GeneChip Scanner 3000 7G."	"GeneChips were scanned using the GeneChip Scanner 3000 7G."	"GeneChips were scanned using the GeneChip Scanner 3000 7G."	"GeneChips were scanned using the GeneChip Scanner 3000 7G."	"GeneChips were scanned using the GeneChip Scanner 3000 7G."	"GeneChips were scanned using the GeneChip Scanner 3000 7G."	"GeneChips were scanned using the GeneChip Scanner 3000 7G."	"GeneChips were scanned using the GeneChip Scanner 3000 7G."	"GeneChips were scanned using the GeneChip Scanner 3000 7G."	"GeneChips were scanned using the GeneChip Scanner 3000 7G."	"GeneChips were scanned using the GeneChip Scanner 3000 7G."	"GeneChips were scanned using the GeneChip Scanner 3000 7G."	"GeneChips were scanned using the GeneChip Scanner 3000 7G."	"GeneChips were scanned using the GeneChip Scanner 3000 7G."	"GeneChips were scanned using the GeneChip Scanner 3000 7G."	"GeneChips were scanned using the GeneChip Scanner 3000 7G."	"GeneChips were scanned using the GeneChip Scanner 3000 7G."	"GeneChips were scanned using the GeneChip Scanner 3000 7G."	"GeneChips were scanned using the GeneChip Scanner 3000 7G."	"GeneChips were scanned using the GeneChip Scanner 3000 7G."	"GeneChips were scanned using the GeneChip Scanner 3000 7G."	"GeneChips were scanned using the GeneChip Scanner 3000 7G."	"GeneChips were scanned using the GeneChip Scanner 3000 7G."	"GeneChips were scanned using the GeneChip Scanner 3000 7G."	"GeneChips were scanned using the GeneChip Scanner 3000 7G."	"GeneChips were scanned using the GeneChip Scanner 3000 7G."	"GeneChips were scanned using the GeneChip Scanner 3000 7G."	"GeneChips were scanned using the GeneChip Scanner 3000 7G."	"GeneChips were scanned using the GeneChip Scanner 3000 7G."	"GeneChips were scanned using the GeneChip Scanner 3000 7G."	"GeneChips were scanned using the GeneChip Scanner 3000 7G."	"GeneChips were scanned using the GeneChip Scanner 3000 7G."	"GeneChips were scanned using the GeneChip Scanner 3000 7G."	"GeneChips were scanned using the GeneChip Scanner 3000 7G."	"GeneChips were scanned using the GeneChip Scanner 3000 7G."	"GeneChips were scanned using the GeneChip Scanner 3000 7G."	"GeneChips were scanned using the GeneChip Scanner 3000 7G."	"GeneChips were scanned using the GeneChip Scanner 3000 7G."	"GeneChips were scanned using the GeneChip Scanner 3000 7G."	"GeneChips were scanned using the GeneChip Scanner 3000 7G."	"GeneChips were scanned using the GeneChip Scanner 3000 7G."	"GeneChips were scanned using the GeneChip Scanner 3000 7G."	"GeneChips were scanned using the GeneChip Scanner 3000 7G."	"GeneChips were scanned using the GeneChip Scanner 3000 7G."	"GeneChips were scanned using the GeneChip Scanner 3000 7G."	"GeneChips were scanned using the GeneChip Scanner 3000 7G."	"GeneChips were scanned using the GeneChip Scanner 3000 7G."	"GeneChips were scanned using the GeneChip Scanner 3000 7G."	"GeneChips were scanned using the GeneChip Scanner 3000 7G."	"GeneChips were scanned using the GeneChip Scanner 3000 7G."	"GeneChips were scanned using the GeneChip Scanner 3000 7G."	"GeneChips were scanned using the GeneChip Scanner 3000 7G."	"GeneChips were scanned using the GeneChip Scanner 3000 7G."	"GeneChips were scanned using the GeneChip Scanner 3000 7G."	"GeneChips were scanned using the GeneChip Scanner 3000 7G."	"GeneChips were scanned using the GeneChip Scanner 3000 7G."	"GeneChips were scanned using the GeneChip Scanner 3000 7G."	"GeneChips were scanned using the GeneChip Scanner 3000 7G."	"GeneChips were scanned using the GeneChip Scanner 3000 7G."	"GeneChips were scanned using the GeneChip Scanner 3000 7G."	"GeneChips were scanned using the GeneChip Scanner 3000 7G."	"GeneChips were scanned using the GeneChip Scanner 3000 7G."	"GeneChips were scanned using the GeneChip Scanner 3000 7G."	"GeneChips were scanned using the GeneChip Scanner 3000 7G."	"GeneChips were scanned using the GeneChip Scanner 3000 7G."	"GeneChips were scanned using the GeneChip Scanner 3000 7G."	"GeneChips were scanned using the GeneChip Scanner 3000 7G."	"GeneChips were scanned using the GeneChip Scanner 3000 7G."	"GeneChips were scanned using the GeneChip Scanner 3000 7G."	"GeneChips were scanned using the GeneChip Scanner 3000 7G."	"GeneChips were scanned using the GeneChip Scanner 3000 7G."	"GeneChips were scanned using the GeneChip Scanner 3000 7G."	"GeneChips were scanned using the GeneChip Scanner 3000 7G."	"GeneChips were scanned using the GeneChip Scanner 3000 7G."	"GeneChips were scanned using the GeneChip Scanner 3000 7G."	"GeneChips were scanned using the GeneChip Scanner 3000 7G."	"GeneChips were scanned using the GeneChip Scanner 3000 7G."	"GeneChips were scanned using the GeneChip Scanner 3000 7G."	"GeneChips were scanned using the GeneChip Scanner 3000 7G."	"GeneChips were scanned using the GeneChip Scanner 3000 7G."	"GeneChips were scanned using the GeneChip Scanner 3000 7G."	"GeneChips were scanned using the GeneChip Scanner 3000 7G."	"GeneChips were scanned using the GeneChip Scanner 3000 7G."	"GeneChips were scanned using the GeneChip Scanner 3000 7G."	"GeneChips were scanned using the GeneChip Scanner 3000 7G."	"GeneChips were scanned using the GeneChip Scanner 3000 7G."	"GeneChips were scanned using the GeneChip Scanner 3000 7G."	"GeneChips were scanned using the GeneChip Scanner 3000 7G."	"GeneChips were scanned using the GeneChip Scanner 3000 7G."	"GeneChips were scanned using the GeneChip Scanner 3000 7G."	"GeneChips were scanned using the GeneChip Scanner 3000 7G."	"GeneChips were scanned using the GeneChip Scanner 3000 7G."	"GeneChips were scanned using the GeneChip Scanner 3000 7G."	"GeneChips were scanned using the GeneChip Scanner 3000 7G."	"GeneChips were scanned using the GeneChip Scanner 3000 7G."	"GeneChips were scanned using the GeneChip Scanner 3000 7G."	"GeneChips were scanned using the GeneChip Scanner 3000 7G."	"GeneChips were scanned using the GeneChip Scanner 3000 7G."	"GeneChips were scanned using the GeneChip Scanner 3000 7G."	"GeneChips were scanned using the GeneChip Scanner 3000 7G."	"GeneChips were scanned using the GeneChip Scanner 3000 7G."	"GeneChips were scanned using the GeneChip Scanner 3000 7G."	"GeneChips were scanned using the GeneChip Scanner 3000 7G."	"GeneChips were scanned using the GeneChip Scanner 3000 7G."	"GeneChips were scanned using the GeneChip Scanner 3000 7G."	"GeneChips were scanned using the GeneChip Scanner 3000 7G."	"GeneChips were scanned using the GeneChip Scanner 3000 7G."	"GeneChips were scanned using the GeneChip Scanner 3000 7G."	"GeneChips were scanned using the GeneChip Scanner 3000 7G."	"GeneChips were scanned using the GeneChip Scanner 3000 7G."	"GeneChips were scanned using the GeneChip Scanner 3000 7G."	"GeneChips were scanned using the GeneChip Scanner 3000 7G."	"GeneChips were scanned using the GeneChip Scanner 3000 7G."	"GeneChips were scanned using the GeneChip Scanner 3000 7G."	"GeneChips were scanned using the GeneChip Scanner 3000 7G."	"GeneChips were scanned using the GeneChip Scanner 3000 7G."	"GeneChips were scanned using the GeneChip Scanner 3000 7G."	"GeneChips were scanned using the GeneChip Scanner 3000 7G."	"GeneChips were scanned using the GeneChip Scanner 3000 7G."	"GeneChips were scanned using the GeneChip Scanner 3000 7G."	"GeneChips were scanned using the GeneChip Scanner 3000 7G."	"GeneChips were scanned using the GeneChip Scanner 3000 7G."	"GeneChips were scanned using the GeneChip Scanner 3000 7G."	"GeneChips were scanned using the GeneChip Scanner 3000 7G."	"GeneChips were scanned using the GeneChip Scanner 3000 7G."	"GeneChips were scanned using the GeneChip Scanner 3000 7G."	"GeneChips were scanned using the GeneChip Scanner 3000 7G."	"GeneChips were scanned using the GeneChip Scanner 3000 7G."	"GeneChips were scanned using the GeneChip Scanner 3000 7G."	"GeneChips were scanned using the GeneChip Scanner 3000 7G."	"GeneChips were scanned using the GeneChip Scanner 3000 7G."	"GeneChips were scanned using the GeneChip Scanner 3000 7G."	"GeneChips were scanned using the GeneChip Scanner 3000 7G."	"GeneChips were scanned using the GeneChip Scanner 3000 7G."	"GeneChips were scanned using the GeneChip Scanner 3000 7G."	"GeneChips were scanned using the GeneChip Scanner 3000 7G."	"GeneChips were scanned using the GeneChip Scanner 3000 7G."	"GeneChips were scanned using the GeneChip Scanner 3000 7G."	"GeneChips were scanned using the GeneChip Scanner 3000 7G."	"GeneChips were scanned using the GeneChip Scanner 3000 7G."	"GeneChips were scanned using the GeneChip Scanner 3000 7G."	"GeneChips were scanned using the GeneChip Scanner 3000 7G."	"GeneChips were scanned using the GeneChip Scanner 3000 7G."	"GeneChips were scanned using the GeneChip Scanner 3000 7G."
!Sample_description	"small airways, non-smoker 004, RMA and MAS"	"small airways, non-smoker 002, RMA and MAS"	"small airways, non-smoker 003, RMA and MAS"	"small airways, non-smoker 006, RMA and MAS"	"small airways, non-smoker 021, RMA and MAS"	"small airways, non-smoker 019, RMA and MAS"	"small airways, non-smoker 014, RMA and MAS"	"small airways, non-smoker 008, RMA and MAS"	"small airways, non-smoker 015, RMA and MAS"	"small airways, non-smoker 005, RMA and MAS"	"small airways, smoker 002, RMA and MAS"	"small airways, smoker 001, RMA and MAS"	"small airways, smoker 048, RMA and MAS"	"small airways, smoker 041, RMA and MAS"	"small airways, smoker 044, RMA and MAS"	"small airways, smoker 049, RMA and MAS"	"small airways, smoker 058, MAS5"	"small airways, smoker 063, MAS5"	"small airways, COPD 012, MAS5"	"small airways, non-smoker"	"small airways, non-smoker"	"small airways, non-smoker"	"small airways, non-smoker"	"small airways, non-smoker"	"small airways, non-smoker"	"small airways, non-smoker"	"COPD-008_sm"	"Comparison of gene expression in airway epithelial cells of normal non-smokers, phenotypic normal smokers, smokers with early COPD, and smokers with COPD."	"COPD-015_sm"	"Comparison of gene expression in airway epithelial cells of normal non-smokers, phenotypic normal smokers, smokers with early COPD, and smokers with COPD."	"Comparison of gene expression in airway epithelial cells of normal non-smokers, phenotypic normal smokers, smokers with early COPD, and smokers with COPD."	"Comparison of gene expression in airway epithelial cells of normal non-smokers, phenotypic normal smokers, smokers with early COPD, and smokers with COPD."	"Comparison of gene expression in airway epithelial cells of normal non-smokers, phenotypic normal smokers, smokers with early COPD, and smokers with COPD."	"Comparison of gene expression in airway epithelial cells of normal non-smokers, phenotypic normal smokers, smokers with early COPD, and smokers with COPD."	"Comparison of gene expression in airway epithelial cells of normal non-smokers, phenotypic normal smokers, smokers with early COPD, and smokers with COPD."	"Comparison of gene expression in airway epithelial cells of normal non-smokers, phenotypic normal smokers, smokers with early COPD, and smokers with COPD."	"Comparison of gene expression in airway epithelial cells of normal non-smokers, phenotypic normal smokers, smokers with early COPD, and smokers with COPD."	"Comparison of gene expression in airway epithelial cells of normal non-smokers, phenotypic normal smokers, smokers with early COPD, and smokers with COPD."	"Comparison of gene expression in airway epithelial cells of normal non-smokers, phenotypic normal smokers, smokers with early COPD, and smokers with COPD."	"Comparison of gene expression in airway epithelial cells of normal non-smokers, phenotypic normal smokers, smokers with early COPD, and smokers with COPD."	"Comparison of gene expression in airway epithelial cells of normal non-smokers, phenotypic normal smokers, smokers with early COPD, and smokers with COPD."	"Comparison of gene expression in airway epithelial cells of normal non-smokers, phenotypic normal smokers, smokers with early COPD, and smokers with COPD."	"Comparison of gene expression in airway epithelial cells of normal non-smokers, phenotypic normal smokers, smokers with early COPD, and smokers with COPD."	"Comparison of gene expression in airway epithelial cells of normal non-smokers, phenotypic normal smokers, smokers with early COPD, and smokers with COPD."	"Comparison of gene expression in airway epithelial cells of normal non-smokers, phenotypic normal smokers, smokers with early COPD, and smokers with COPD."	"Comparison of gene expression in airway epithelial cells of normal non-smokers, phenotypic normal smokers, smokers with early COPD, and smokers with COPD"	"small airways, non-smoker 045"	"small airways, non-smoker 059"	"small airways, non-smoker 071"	"small airways, non-smoker 078"	"small airways, smoker 112"	"small airways, smoker 114"	"small airways, smoker 119"	"small airways, smoker 152"	"small airways, smoker 169"	"small airways, COPD 024"	"small airways, COPD 093"	"small airways, COPD 110"	"small airways, COPD 114"	"small airways, COPD 119"	"small airways, COPD 122"	"small airways, COPD 134"	"none"	"none"	"none"	"none"	"none"	"none"	"none"	"none"	"none"	"none"	"none"	"none"	"none"	"none"	"none"	"none"	"none"	"none"	"none"	"none"	"none"	"none"	"none"	"none"	"none"	"none"	"none"	"none"	"none"	"none"	"n/a"	"n/a"	"n/a"	"NS-094"	"NS-103"	"S-188_sm"	"NS-110_sm"	"NS-118_sm"	"S-208_sm"	"S-246_sm"	"COPD-136_sm"	"COPD-162_sm"	"COPD-176_sm"	"S-226_sm"	"S-240_sm"	"small airways, non-smoker 124"	"small airways, non-smoker 138"	"small airways, non-smoker 141"	"small airways, smoker 241"	"small airways, smoker 264"	"no additional information"	"no additional information"	"no additional information"	"no additional information"	"no additional information"	"no additional information"	"no additional information"	"no additional information"	"no additional information"	"no additional information"	"no additional information"	"no additional information"	"no additional information"	"no additional information"	"no additional information"	"no additional information"	"no additional information"	"no additional information"	"no additional information"	"no additional information"	"no additional information"	"no additional information"	"no additional information"	"no additional information"	"no additional information"	"no additional information"	"no additional information"	"no additional information"	"no additional information"	"no additional information"	"no additional information"	"no additional information"	"no additional information"	"no additional information"	"no additional information"	"no additional information"	"no additional information"	"no additional information"	"no additional information"	"no additional information"	"no additional information"	"no additional information"	"no additional information"	"no additional information"	"no additional information"	"n/a"	"n/a"	"n/a"	"n/a"	"n/a"	"n/a"	"n/a"	"n/a"	"n/a"	"n/a"	"n/a"	"n/a"	"n/a"	"n/a"
!Sample_data_processing	"The CEL files were generated using Microarray Suite version 5.0 (MAS 5.0) using Affymetrix default analysis settings"	"The CEL files were generated using Microarray Suite version 5.0 (MAS 5.0) using Affymetrix default analysis settings"	"The CEL files were generated using Microarray Suite version 5.0 (MAS 5.0) using Affymetrix default analysis settings"	"The CEL files were generated using Microarray Suite version 5.0 (MAS 5.0) using Affymetrix default analysis settings"	"The CEL files were generated using Microarray Suite version 5.0 (MAS 5.0) using Affymetrix default analysis settings"	"The CEL files were generated using Microarray Suite version 5.0 (MAS 5.0) using Affymetrix default analysis settings"	"The CEL files were generated using Microarray Suite version 5.0 (MAS 5.0) using Affymetrix default analysis settings"	"The CEL files were generated using Microarray Suite version 5.0 (MAS 5.0) using Affymetrix default analysis settings"	"The CEL files were generated using Microarray Suite version 5.0 (MAS 5.0) using Affymetrix default analysis settings"	"The CEL files were generated using Microarray Suite version 5.0 (MAS 5.0) using Affymetrix default analysis settings"	"The CEL files were generated using Microarray Suite version 5.0 (MAS 5.0) using Affymetrix default analysis settings"	"The CEL files were generated using Microarray Suite version 5.0 (MAS 5.0) using Affymetrix default analysis settings"	"The CEL files were generated using Microarray Suite version 5.0 (MAS 5.0) using Affymetrix default analysis settings"	"The CEL files were generated using Microarray Suite version 5.0 (MAS 5.0) using Affymetrix default analysis settings"	"The CEL files were generated using Microarray Suite version 5.0 (MAS 5.0) using Affymetrix default analysis settings"	"The CEL files were generated using Microarray Suite version 5.0 (MAS 5.0) using Affymetrix default analysis settings"	"The data were analyzed with Microarray Suite version 5.0 (MAS 5.0) using Affymetrix default analysis settings and global scaling as normalization method."	"The data were analyzed with Microarray Suite version 5.0 (MAS 5.0) using Affymetrix default analysis settings and global scaling as normalization method."	"The data were analyzed with Microarray Suite version 5.0 (MAS 5.0) using Affymetrix default analysis settings and global scaling as normalization method."	"The data were analyzed with Microarray Suite version 5.0 (MAS 5.0) using Affymetrix default analysis settings and global scaling as normalization method."	"The data were analyzed with Microarray Suite version 5.0 (MAS 5.0) using Affymetrix default analysis settings and global scaling as normalization method."	"The data were analyzed with Microarray Suite version 5.0 (MAS 5.0) using Affymetrix default analysis settings and global scaling as normalization method."	"The data were analyzed with Microarray Suite version 5.0 (MAS 5.0) using Affymetrix default analysis settings and global scaling as normalization method."	"The data were analyzed with Microarray Suite version 5.0 (MAS 5.0) using Affymetrix default analysis settings and global scaling as normalization method."	"The data were analyzed with Microarray Suite version 5.0 (MAS 5.0) using Affymetrix default analysis settings and global scaling as normalization method."	"The data were analyzed with Microarray Suite version 5.0 (MAS 5.0) using Affymetrix default analysis settings and global scaling as normalization method."	"The data were analyzed with Microarray Suite version 5.0 (MAS 5.0) using Affymetrix default analysis settings and global scaling as normalization method."	"The data were analyzed with Microarray Suite version 5.0 (MAS 5.0) using Affymetrix default analysis settings and global scaling as normalization method."	"The data were analyzed with Microarray Suite version 5.0 (MAS 5.0) using Affymetrix default analysis settings and global scaling as normalization method."	"The data were analyzed with Microarray Suite version 5.0 (MAS 5.0) using Affymetrix default analysis settings and global scaling as normalization method."	"The data were analyzed with Microarray Suite version 5.0 (MAS 5.0) using Affymetrix default analysis settings and global scaling as normalization method."	"The data were analyzed with Microarray Suite version 5.0 (MAS 5.0) using Affymetrix default analysis settings and global scaling as normalization method."	"The data were analyzed with Microarray Suite version 5.0 (MAS 5.0) using Affymetrix default analysis settings and global scaling as normalization method."	"The data were analyzed with Microarray Suite version 5.0 (MAS 5.0) using Affymetrix default analysis settings and global scaling as normalization method."	"The data were analyzed with Microarray Suite version 5.0 (MAS 5.0) using Affymetrix default analysis settings and global scaling as normalization method."	"The data were analyzed with Microarray Suite version 5.0 (MAS 5.0) using Affymetrix default analysis settings and global scaling as normalization method."	"The data were analyzed with Microarray Suite version 5.0 (MAS 5.0) using Affymetrix default analysis settings and global scaling as normalization method."	"The data were analyzed with Microarray Suite version 5.0 (MAS 5.0) using Affymetrix default analysis settings and global scaling as normalization method."	"The data were analyzed with Microarray Suite version 5.0 (MAS 5.0) using Affymetrix default analysis settings and global scaling as normalization method."	"The data were analyzed with Microarray Suite version 5.0 (MAS 5.0) using Affymetrix default analysis settings and global scaling as normalization method."	"The data were analyzed with Microarray Suite version 5.0 (MAS 5.0) using Affymetrix default analysis settings and global scaling as normalization method."	"The data were analyzed with Microarray Suite version 5.0 (MAS 5.0) using Affymetrix default analysis settings and global scaling as normalization method."	"The data were analyzed with Microarray Suite version 5.0 (MAS 5.0) using Affymetrix default analysis settings and global scaling as normalization method."	"The data were analyzed with Microarray Suite version 5.0 (MAS 5.0) using Affymetrix default analysis settings and global scaling as normalization method."	"The data were analyzed with Microarray Suite version 5.0 (MAS 5.0) using Affymetrix default analysis settings and global scaling as normalization method."	"The data were analyzed with Microarray Suite version 5.0 (MAS 5.0) using Affymetrix default analysis settings and global scaling as normalization method."	"The data were analyzed with Microarray Suite version 5.0 (MAS 5.0) using Affymetrix default analysis settings and global scaling as normalization method."	"The data were analyzed with Microarray Suite version 5.0 (MAS 5.0) using Affymetrix default analysis settings and global scaling as normalization method."	"The data were analyzed with Microarray Suite version 5.0 (MAS 5.0) using Affymetrix default analysis settings and global scaling as normalization method."	"The data were analyzed with Microarray Suite version 5.0 (MAS 5.0) using Affymetrix default analysis settings and global scaling as normalization method."	"The data were analyzed with Microarray Suite version 5.0 (MAS 5.0) using Affymetrix default analysis settings and global scaling as normalization method."	"The data were analyzed with Microarray Suite version 5.0 (MAS 5.0) using Affymetrix default analysis settings and global scaling as normalization method."	"The data were analyzed with Microarray Suite version 5.0 (MAS 5.0) using Affymetrix default analysis settings and global scaling as normalization method."	"The data were analyzed with Microarray Suite version 5.0 (MAS 5.0) using Affymetrix default analysis settings and global scaling as normalization method."	"The data were analyzed with Microarray Suite version 5.0 (MAS 5.0) using Affymetrix default analysis settings and global scaling as normalization method."	"The data were analyzed with Microarray Suite version 5.0 (MAS 5.0) using Affymetrix default analysis settings and global scaling as normalization method."	"The data were analyzed with Microarray Suite version 5.0 (MAS 5.0) using Affymetrix default analysis settings and global scaling as normalization method."	"The data were analyzed with Microarray Suite version 5.0 (MAS 5.0) using Affymetrix default analysis settings and global scaling as normalization method."	"The data were analyzed with Microarray Suite version 5.0 (MAS 5.0) using Affymetrix default analysis settings and global scaling as normalization method."	"The data were analyzed with Microarray Suite version 5.0 (MAS 5.0) using Affymetrix default analysis settings and global scaling as normalization method."	"The data were analyzed with Microarray Suite version 5.0 (MAS 5.0) using Affymetrix default analysis settings and global scaling as normalization method."	"The data were analyzed with Microarray Suite version 5.0 (MAS 5.0) using Affymetrix default analysis settings and global scaling as normalization method."	"The data were analyzed with Microarray Suite version 5.0 (MAS 5.0) using Affymetrix default analysis settings and global scaling as normalization method."	"The data were analyzed with Microarray Suite version 5.0 (MAS 5.0) using Affymetrix default analysis settings and global scaling as normalization method."	"The data were analyzed with Microarray Suite version 5.0 (MAS 5.0) using Affymetrix default analysis settings and global scaling as normalization method."	"The data were analyzed with Microarray Suite version 5.0 (MAS 5.0) using Affymetrix default analysis settings and global scaling as normalization method."	"The data were analyzed with Microarray Suite version 5.0 (MAS 5.0) using Affymetrix default analysis settings and global scaling as normalization method."	"The data were analyzed with Microarray Suite version 5.0 (MAS 5.0) using Affymetrix default analysis settings and global scaling as normalization method."	"The data were analyzed with Microarray Suite version 5.0 (MAS 5.0) using Affymetrix default analysis settings and global scaling as normalization method."	"The data were analyzed with Microarray Suite version 5.0 (MAS 5.0) using Affymetrix default analysis settings and global scaling as normalization method."	"The data were analyzed with Microarray Suite version 5.0 (MAS 5.0) using Affymetrix default analysis settings and global scaling as normalization method."	"The data were analyzed with Microarray Suite version 5.0 (MAS 5.0) using Affymetrix default analysis settings and global scaling as normalization method."	"The data were analyzed with Microarray Suite version 5.0 (MAS 5.0) using Affymetrix default analysis settings and global scaling as normalization method."	"The data were analyzed with Microarray Suite version 5.0 (MAS 5.0) using Affymetrix default analysis settings and global scaling as normalization method."	"The data were analyzed with Microarray Suite version 5.0 (MAS 5.0) using Affymetrix default analysis settings and global scaling as normalization method."	"The data were analyzed with Microarray Suite version 5.0 (MAS 5.0) using Affymetrix default analysis settings and global scaling as normalization method."	"The data were analyzed with Microarray Suite version 5.0 (MAS 5.0) using Affymetrix default analysis settings and global scaling as normalization method."	"The data were analyzed with Microarray Suite version 5.0 (MAS 5.0) using Affymetrix default analysis settings and global scaling as normalization method."	"The data were analyzed with Microarray Suite version 5.0 (MAS 5.0) using Affymetrix default analysis settings and global scaling as normalization method."	"The data were analyzed with Microarray Suite version 5.0 (MAS 5.0) using Affymetrix default analysis settings and global scaling as normalization method."	"The data were analyzed with Microarray Suite version 5.0 (MAS 5.0) using Affymetrix default analysis settings and global scaling as normalization method."	"The data were analyzed with Microarray Suite version 5.0 (MAS 5.0) using Affymetrix default analysis settings and global scaling as normalization method."	"The data were analyzed with Microarray Suite version 5.0 (MAS 5.0) using Affymetrix default analysis settings and global scaling as normalization method."	"The data were analyzed with Microarray Suite version 5.0 (MAS 5.0) using Affymetrix default analysis settings and global scaling as normalization method."	"The data were analyzed with Microarray Suite version 5.0 (MAS 5.0) using Affymetrix default analysis settings and global scaling as normalization method."	"The data were analyzed with Microarray Suite version 5.0 (MAS 5.0) using Affymetrix default analysis settings and global scaling as normalization method."	"The data were analyzed with Microarray Suite version 5.0 (MAS 5.0) using Affymetrix default analysis settings and global scaling as normalization method."	"The data were analyzed with Microarray Suite version 5.0 (MAS 5.0) using Affymetrix default analysis settings and global scaling as normalization method."	"The data were analyzed with Microarray Suite version 5.0 (MAS 5.0) using Affymetrix default analysis settings and global scaling as normalization method."	"The data were analyzed with Microarray Suite version 5.0 (MAS 5.0) using Affymetrix default analysis settings and global scaling as normalization method."	"The data were analyzed with Microarray Suite version 5.0 (MAS 5.0) using Affymetrix default analysis settings and global scaling as normalization method."	"The data were analyzed with Microarray Suite version 5.0 (MAS 5.0) using Affymetrix default analysis settings and global scaling as normalization method."	"The data were analyzed with Microarray Suite version 5.0 (MAS 5.0) using Affymetrix default analysis settings and global scaling as normalization method."	"The data were analyzed with Microarray Suite version 5.0 (MAS 5.0) using Affymetrix default analysis settings and global scaling as normalization method."	"The data were analyzed with Microarray Suite version 5.0 (MAS 5.0) using Affymetrix default analysis settings and global scaling as normalization method."	"The data were analyzed with Microarray Suite version 5.0 (MAS 5.0) using Affymetrix default analysis settings and global scaling as normalization method."	"The data were analyzed with Microarray Suite version 5.0 (MAS 5.0) using Affymetrix default analysis settings and global scaling as normalization method."	"The data were analyzed with Microarray Suite version 5.0 (MAS 5.0) using Affymetrix default analysis settings and global scaling as normalization method."	"The data were analyzed with Microarray Suite version 5.0 (MAS 5.0) using Affymetrix default analysis settings and global scaling as normalization method."	"The data were analyzed with Microarray Suite version 5.0 (MAS 5.0) using Affymetrix default analysis settings and global scaling as normalization method."	"The data were analyzed with Microarray Suite version 5.0 (MAS 5.0) using Affymetrix default analysis settings and global scaling as normalization method."	"The data were analyzed with Microarray Suite version 5.0 (MAS 5.0) using Affymetrix default analysis settings and global scaling as normalization method."	"The data were analyzed with Microarray Suite version 5.0 (MAS 5.0) using Affymetrix default analysis settings and global scaling as normalization method."	"The data were analyzed with Microarray Suite version 5.0 (MAS 5.0) using Affymetrix default analysis settings and global scaling as normalization method."	"The data were analyzed with Microarray Suite version 5.0 (MAS 5.0) using Affymetrix default analysis settings and global scaling as normalization method."	"The data were analyzed with Microarray Suite version 5.0 (MAS 5.0) using Affymetrix default analysis settings and global scaling as normalization method."	"The data were analyzed with Microarray Suite version 5.0 (MAS 5.0) using Affymetrix default analysis settings and global scaling as normalization method."	"The data were analyzed with Microarray Suite version 5.0 (MAS 5.0) using Affymetrix default analysis settings and global scaling as normalization method."	"The data were analyzed with Microarray Suite version 5.0 (MAS 5.0) using Affymetrix default analysis settings and global scaling as normalization method."	"The data were analyzed with Microarray Suite version 5.0 (MAS 5.0) using Affymetrix default analysis settings and global scaling as normalization method."	"The data were analyzed with Microarray Suite version 5.0 (MAS 5.0) using Affymetrix default analysis settings and global scaling as normalization method."	"The data were analyzed with Microarray Suite version 5.0 (MAS 5.0) using Affymetrix default analysis settings and global scaling as normalization method."	"The data were analyzed with Microarray Suite version 5.0 (MAS 5.0) using Affymetrix default analysis settings and global scaling as normalization method."	"The data were analyzed with Microarray Suite version 5.0 (MAS 5.0) using Affymetrix default analysis settings and global scaling as normalization method."	"The data were analyzed with Microarray Suite version 5.0 (MAS 5.0) using Affymetrix default analysis settings and global scaling as normalization method."	"The data were analyzed with Microarray Suite version 5.0 (MAS 5.0) using Affymetrix default analysis settings and global scaling as normalization method."	"The data were analyzed with Microarray Suite version 5.0 (MAS 5.0) using Affymetrix default analysis settings and global scaling as normalization method."	"The data were analyzed with Microarray Suite version 5.0 (MAS 5.0) using Affymetrix default analysis settings and global scaling as normalization method."	"The data were analyzed with Microarray Suite version 5.0 (MAS 5.0) using Affymetrix default analysis settings and global scaling as normalization method."	"The data were analyzed with Microarray Suite version 5.0 (MAS 5.0) using Affymetrix default analysis settings and global scaling as normalization method."	"The data were analyzed with Microarray Suite version 5.0 (MAS 5.0) using Affymetrix default analysis settings and global scaling as normalization method."	"The data were analyzed with Microarray Suite version 5.0 (MAS 5.0) using Affymetrix default analysis settings and global scaling as normalization method."	"The data were analyzed with Microarray Suite version 5.0 (MAS 5.0) using Affymetrix default analysis settings and global scaling as normalization method."	"The data were analyzed with Microarray Suite version 5.0 (MAS 5.0) using Affymetrix default analysis settings and global scaling as normalization method."	"The data were analyzed with Microarray Suite version 5.0 (MAS 5.0) using Affymetrix default analysis settings and global scaling as normalization method."	"The data were analyzed with Microarray Suite version 5.0 (MAS 5.0) using Affymetrix default analysis settings and global scaling as normalization method."	"The data were analyzed with Microarray Suite version 5.0 (MAS 5.0) using Affymetrix default analysis settings and global scaling as normalization method."	"The data were analyzed with Microarray Suite version 5.0 (MAS 5.0) using Affymetrix default analysis settings and global scaling as normalization method."	"The data were analyzed with Microarray Suite version 5.0 (MAS 5.0) using Affymetrix default analysis settings and global scaling as normalization method."	"The data were analyzed with Microarray Suite version 5.0 (MAS 5.0) using Affymetrix default analysis settings and global scaling as normalization method."	"The data were analyzed with Microarray Suite version 5.0 (MAS 5.0) using Affymetrix default analysis settings and global scaling as normalization method."	"The data were analyzed with Microarray Suite version 5.0 (MAS 5.0) using Affymetrix default analysis settings and global scaling as normalization method."	"The data were analyzed with Microarray Suite version 5.0 (MAS 5.0) using Affymetrix default analysis settings and global scaling as normalization method."	"The data were analyzed with Microarray Suite version 5.0 (MAS 5.0) using Affymetrix default analysis settings and global scaling as normalization method."	"The data were analyzed with Microarray Suite version 5.0 (MAS 5.0) using Affymetrix default analysis settings and global scaling as normalization method."	"The data were analyzed with Microarray Suite version 5.0 (MAS 5.0) using Affymetrix default analysis settings and global scaling as normalization method."	"The data were analyzed with Microarray Suite version 5.0 (MAS 5.0) using Affymetrix default analysis settings and global scaling as normalization method."	"The data were analyzed with Microarray Suite version 5.0 (MAS 5.0) using Affymetrix default analysis settings and global scaling as normalization method."	"The data were analyzed with Microarray Suite version 5.0 (MAS 5.0) using Affymetrix default analysis settings and global scaling as normalization method."	"The data were analyzed with Microarray Suite version 5.0 (MAS 5.0) using Affymetrix default analysis settings and global scaling as normalization method."	"The data were analyzed with Microarray Suite version 5.0 (MAS 5.0) using Affymetrix default analysis settings and global scaling as normalization method."	"The data were analyzed with Microarray Suite version 5.0 (MAS 5.0) using Affymetrix default analysis settings and global scaling as normalization method."	"The data were analyzed with Microarray Suite version 5.0 (MAS 5.0) using Affymetrix default analysis settings and global scaling as normalization method."	"The data were analyzed with Microarray Suite version 5.0 (MAS 5.0) using Affymetrix default analysis settings and global scaling as normalization method."	"The data were analyzed with Microarray Suite version 5.0 (MAS 5.0) using Affymetrix default analysis settings and global scaling as normalization method."	"The data were analyzed with Microarray Suite version 5.0 (MAS 5.0) using Affymetrix default analysis settings and global scaling as normalization method."	"The data were analyzed with Microarray Suite version 5.0 (MAS 5.0) using Affymetrix default analysis settings and global scaling as normalization method."	"The data were analyzed with Microarray Suite version 5.0 (MAS 5.0) using Affymetrix default analysis settings and global scaling as normalization method."	"The data were analyzed with Microarray Suite version 5.0 (MAS 5.0) using Affymetrix default analysis settings and global scaling as normalization method."	"The data were analyzed with Microarray Suite version 5.0 (MAS 5.0) using Affymetrix default analysis settings and global scaling as normalization method."	"The data were analyzed with Microarray Suite version 5.0 (MAS 5.0) using Affymetrix default analysis settings and global scaling as normalization method."	"The data were analyzed with Microarray Suite version 5.0 (MAS 5.0) using Affymetrix default analysis settings and global scaling as normalization method."	"The data were analyzed with Microarray Suite version 5.0 (MAS 5.0) using Affymetrix default analysis settings and global scaling as normalization method."	"The data were analyzed with Microarray Suite version 5.0 (MAS 5.0) using Affymetrix default analysis settings and global scaling as normalization method."	"The data were analyzed with Microarray Suite version 5.0 (MAS 5.0) using Affymetrix default analysis settings and global scaling as normalization method."	"The data were analyzed with Microarray Suite version 5.0 (MAS 5.0) using Affymetrix default analysis settings and global scaling as normalization method."	"The data were analyzed with Microarray Suite version 5.0 (MAS 5.0) using Affymetrix default analysis settings and global scaling as normalization method."	"The data were analyzed with Microarray Suite version 5.0 (MAS 5.0) using Affymetrix default analysis settings and global scaling as normalization method."	"The data were analyzed with Microarray Suite version 5.0 (MAS 5.0) using Affymetrix default analysis settings and global scaling as normalization method."	"The data were analyzed with Microarray Suite version 5.0 (MAS 5.0) using Affymetrix default analysis settings and global scaling as normalization method."	"The data were analyzed with Microarray Suite version 5.0 (MAS 5.0) using Affymetrix default analysis settings and global scaling as normalization method."	"The data were analyzed with Microarray Suite version 5.0 (MAS 5.0) using Affymetrix default analysis settings and global scaling as normalization method."	"The data were analyzed with Microarray Suite version 5.0 (MAS 5.0) using Affymetrix default analysis settings and global scaling as normalization method."	"The data were analyzed with Microarray Suite version 5.0 (MAS 5.0) using Affymetrix default analysis settings and global scaling as normalization method."	"The data were analyzed with Microarray Suite version 5.0 (MAS 5.0) using Affymetrix default analysis settings and global scaling as normalization method."	"The data were analyzed with Microarray Suite version 5.0 (MAS 5.0) using Affymetrix default analysis settings and global scaling as normalization method."	"The data were analyzed with Microarray Suite version 5.0 (MAS 5.0) using Affymetrix default analysis settings and global scaling as normalization method."	"The data were analyzed with Microarray Suite version 5.0 (MAS 5.0) using Affymetrix default analysis settings and global scaling as normalization method."	"The data were analyzed with Microarray Suite version 5.0 (MAS 5.0) using Affymetrix default analysis settings and global scaling as normalization method."	"The data were analyzed with Microarray Suite version 5.0 (MAS 5.0) using Affymetrix default analysis settings and global scaling as normalization method."	"The data were analyzed with Microarray Suite version 5.0 (MAS 5.0) using Affymetrix default analysis settings and global scaling as normalization method."
!Sample_platform_id	"GPL570"	"GPL570"	"GPL570"	"GPL570"	"GPL570"	"GPL570"	"GPL570"	"GPL570"	"GPL570"	"GPL570"	"GPL570"	"GPL570"	"GPL570"	"GPL570"	"GPL570"	"GPL570"	"GPL570"	"GPL570"	"GPL570"	"GPL570"	"GPL570"	"GPL570"	"GPL570"	"GPL570"	"GPL570"	"GPL570"	"GPL570"	"GPL570"	"GPL570"	"GPL570"	"GPL570"	"GPL570"	"GPL570"	"GPL570"	"GPL570"	"GPL570"	"GPL570"	"GPL570"	"GPL570"	"GPL570"	"GPL570"	"GPL570"	"GPL570"	"GPL570"	"GPL570"	"GPL570"	"GPL570"	"GPL570"	"GPL570"	"GPL570"	"GPL570"	"GPL570"	"GPL570"	"GPL570"	"GPL570"	"GPL570"	"GPL570"	"GPL570"	"GPL570"	"GPL570"	"GPL570"	"GPL570"	"GPL570"	"GPL570"	"GPL570"	"GPL570"	"GPL570"	"GPL570"	"GPL570"	"GPL570"	"GPL570"	"GPL570"	"GPL570"	"GPL570"	"GPL570"	"GPL570"	"GPL570"	"GPL570"	"GPL570"	"GPL570"	"GPL570"	"GPL570"	"GPL570"	"GPL570"	"GPL570"	"GPL570"	"GPL570"	"GPL570"	"GPL570"	"GPL570"	"GPL570"	"GPL570"	"GPL570"	"GPL570"	"GPL570"	"GPL570"	"GPL570"	"GPL570"	"GPL570"	"GPL570"	"GPL570"	"GPL570"	"GPL570"	"GPL570"	"GPL570"	"GPL570"	"GPL570"	"GPL570"	"GPL570"	"GPL570"	"GPL570"	"GPL570"	"GPL570"	"GPL570"	"GPL570"	"GPL570"	"GPL570"	"GPL570"	"GPL570"	"GPL570"	"GPL570"	"GPL570"	"GPL570"	"GPL570"	"GPL570"	"GPL570"	"GPL570"	"GPL570"	"GPL570"	"GPL570"	"GPL570"	"GPL570"	"GPL570"	"GPL570"	"GPL570"	"GPL570"	"GPL570"	"GPL570"	"GPL570"	"GPL570"	"GPL570"	"GPL570"	"GPL570"	"GPL570"	"GPL570"	"GPL570"	"GPL570"	"GPL570"	"GPL570"	"GPL570"	"GPL570"	"GPL570"	"GPL570"	"GPL570"	"GPL570"	"GPL570"	"GPL570"	"GPL570"	"GPL570"	"GPL570"	"GPL570"	"GPL570"	"GPL570"	"GPL570"	"GPL570"	"GPL570"	"GPL570"	"GPL570"	"GPL570"	"GPL570"	"GPL570"
!Sample_contact_name	"Yael,,Strulovici-Barel"	"Yael,,Strulovici-Barel"	"Yael,,Strulovici-Barel"	"Yael,,Strulovici-Barel"	"Yael,,Strulovici-Barel"	"Yael,,Strulovici-Barel"	"Yael,,Strulovici-Barel"	"Yael,,Strulovici-Barel"	"Yael,,Strulovici-Barel"	"Yael,,Strulovici-Barel"	"Yael,,Strulovici-Barel"	"Yael,,Strulovici-Barel"	"Yael,,Strulovici-Barel"	"Yael,,Strulovici-Barel"	"Yael,,Strulovici-Barel"	"Yael,,Strulovici-Barel"	"Yael,,Strulovici-Barel"	"Yael,,Strulovici-Barel"	"Yael,,Strulovici-Barel"	"Yael,,Strulovici-Barel"	"Yael,,Strulovici-Barel"	"Yael,,Strulovici-Barel"	"Yael,,Strulovici-Barel"	"Yael,,Strulovici-Barel"	"Yael,,Strulovici-Barel"	"Yael,,Strulovici-Barel"	"Yael,,Strulovici-Barel"	"Yael,,Strulovici-Barel"	"Yael,,Strulovici-Barel"	"Yael,,Strulovici-Barel"	"Yael,,Strulovici-Barel"	"Yael,,Strulovici-Barel"	"Yael,,Strulovici-Barel"	"Yael,,Strulovici-Barel"	"Yael,,Strulovici-Barel"	"Yael,,Strulovici-Barel"	"Yael,,Strulovici-Barel"	"Yael,,Strulovici-Barel"	"Yael,,Strulovici-Barel"	"Yael,,Strulovici-Barel"	"Yael,,Strulovici-Barel"	"Yael,,Strulovici-Barel"	"Yael,,Strulovici-Barel"	"Yael,,Strulovici-Barel"	"Yael,,Strulovici-Barel"	"Yael,,Strulovici-Barel"	"Yael,,Strulovici-Barel"	"Yael,,Strulovici-Barel"	"Yael,,Strulovici-Barel"	"Yael,,Strulovici-Barel"	"Yael,,Strulovici-Barel"	"Yael,,Strulovici-Barel"	"Yael,,Strulovici-Barel"	"Yael,,Strulovici-Barel"	"Yael,,Strulovici-Barel"	"Yael,,Strulovici-Barel"	"Yael,,Strulovici-Barel"	"Yael,,Strulovici-Barel"	"Yael,,Strulovici-Barel"	"Yael,,Strulovici-Barel"	"Yael,,Strulovici-Barel"	"Yael,,Strulovici-Barel"	"Yael,,Strulovici-Barel"	"Yael,,Strulovici-Barel"	"Yael,,Strulovici-Barel"	"Yael,,Strulovici-Barel"	"Yael,,Strulovici-Barel"	"Yael,,Strulovici-Barel"	"Yael,,Strulovici-Barel"	"Yael,,Strulovici-Barel"	"Yael,,Strulovici-Barel"	"Yael,,Strulovici-Barel"	"Yael,,Strulovici-Barel"	"Yael,,Strulovici-Barel"	"Yael,,Strulovici-Barel"	"Yael,,Strulovici-Barel"	"Yael,,Strulovici-Barel"	"Yael,,Strulovici-Barel"	"Yael,,Strulovici-Barel"	"Yael,,Strulovici-Barel"	"Yael,,Strulovici-Barel"	"Yael,,Strulovici-Barel"	"Yael,,Strulovici-Barel"	"Yael,,Strulovici-Barel"	"Yael,,Strulovici-Barel"	"Yael,,Strulovici-Barel"	"Yael,,Strulovici-Barel"	"Yael,,Strulovici-Barel"	"Yael,,Strulovici-Barel"	"Yael,,Strulovici-Barel"	"Yael,,Strulovici-Barel"	"Yael,,Strulovici-Barel"	"Yael,,Strulovici-Barel"	"Yael,,Strulovici-Barel"	"Yael,,Strulovici-Barel"	"Yael,,Strulovici-Barel"	"Yael,,Strulovici-Barel"	"Yael,,Strulovici-Barel"	"Yael,,Strulovici-Barel"	"Yael,,Strulovici-Barel"	"Yael,,Strulovici-Barel"	"Yael,,Strulovici-Barel"	"Yael,,Strulovici-Barel"	"Yael,,Strulovici-Barel"	"Yael,,Strulovici-Barel"	"Yael,,Strulovici-Barel"	"Yael,,Strulovici-Barel"	"Yael,,Strulovici-Barel"	"Yael,,Strulovici-Barel"	"Yael,,Strulovici-Barel"	"Yael,,Strulovici-Barel"	"Yael,,Strulovici-Barel"	"Yael,,Strulovici-Barel"	"Yael,,Strulovici-Barel"	"Yael,,Strulovici-Barel"	"Yael,,Strulovici-Barel"	"Yael,,Strulovici-Barel"	"Yael,,Strulovici-Barel"	"Yael,,Strulovici-Barel"	"Yael,,Strulovici-Barel"	"Yael,,Strulovici-Barel"	"Yael,,Strulovici-Barel"	"Yael,,Strulovici-Barel"	"Yael,,Strulovici-Barel"	"Yael,,Strulovici-Barel"	"Yael,,Strulovici-Barel"	"Yael,,Strulovici-Barel"	"Yael,,Strulovici-Barel"	"Yael,,Strulovici-Barel"	"Yael,,Strulovici-Barel"	"Yael,,Strulovici-Barel"	"Yael,,Strulovici-Barel"	"Yael,,Strulovici-Barel"	"Yael,,Strulovici-Barel"	"Yael,,Strulovici-Barel"	"Yael,,Strulovici-Barel"	"Yael,,Strulovici-Barel"	"Yael,,Strulovici-Barel"	"Yael,,Strulovici-Barel"	"Yael,,Strulovici-Barel"	"Yael,,Strulovici-Barel"	"Yael,,Strulovici-Barel"	"Yael,,Strulovici-Barel"	"Yael,,Strulovici-Barel"	"Yael,,Strulovici-Barel"	"Yael,,Strulovici-Barel"	"Yael,,Strulovici-Barel"	"Yael,,Strulovici-Barel"	"Yael,,Strulovici-Barel"	"Yael,,Strulovici-Barel"	"Yael,,Strulovici-Barel"	"Yael,,Strulovici-Barel"	"Yael,,Strulovici-Barel"	"Yael,,Strulovici-Barel"	"Yael,,Strulovici-Barel"	"Yael,,Strulovici-Barel"	"Yael,,Strulovici-Barel"	"Yael,,Strulovici-Barel"	"Yael,,Strulovici-Barel"	"Yael,,Strulovici-Barel"	"Yael,,Strulovici-Barel"	"Yael,,Strulovici-Barel"	"Yael,,Strulovici-Barel"	"Yael,,Strulovici-Barel"	"Yael,,Strulovici-Barel"	"Yael,,Strulovici-Barel"	"Yael,,Strulovici-Barel"	"Yael,,Strulovici-Barel"	"Yael,,Strulovici-Barel"	"Yael,,Strulovici-Barel"	"Yael,,Strulovici-Barel"
!Sample_contact_email	"yas2003@med.cornell.edu"	"yas2003@med.cornell.edu"	"yas2003@med.cornell.edu"	"yas2003@med.cornell.edu"	"yas2003@med.cornell.edu"	"yas2003@med.cornell.edu"	"yas2003@med.cornell.edu"	"yas2003@med.cornell.edu"	"yas2003@med.cornell.edu"	"yas2003@med.cornell.edu"	"yas2003@med.cornell.edu"	"yas2003@med.cornell.edu"	"yas2003@med.cornell.edu"	"yas2003@med.cornell.edu"	"yas2003@med.cornell.edu"	"yas2003@med.cornell.edu"	"yas2003@med.cornell.edu"	"yas2003@med.cornell.edu"	"yas2003@med.cornell.edu"	"yas2003@med.cornell.edu"	"yas2003@med.cornell.edu"	"yas2003@med.cornell.edu"	"yas2003@med.cornell.edu"	"yas2003@med.cornell.edu"	"yas2003@med.cornell.edu"	"yas2003@med.cornell.edu"	"yas2003@med.cornell.edu"	"yas2003@med.cornell.edu"	"yas2003@med.cornell.edu"	"yas2003@med.cornell.edu"	"yas2003@med.cornell.edu"	"yas2003@med.cornell.edu"	"yas2003@med.cornell.edu"	"yas2003@med.cornell.edu"	"yas2003@med.cornell.edu"	"yas2003@med.cornell.edu"	"yas2003@med.cornell.edu"	"yas2003@med.cornell.edu"	"yas2003@med.cornell.edu"	"yas2003@med.cornell.edu"	"yas2003@med.cornell.edu"	"yas2003@med.cornell.edu"	"yas2003@med.cornell.edu"	"yas2003@med.cornell.edu"	"yas2003@med.cornell.edu"	"yas2003@med.cornell.edu"	"yas2003@med.cornell.edu"	"yas2003@med.cornell.edu"	"yas2003@med.cornell.edu"	"yas2003@med.cornell.edu"	"yas2003@med.cornell.edu"	"yas2003@med.cornell.edu"	"yas2003@med.cornell.edu"	"yas2003@med.cornell.edu"	"yas2003@med.cornell.edu"	"yas2003@med.cornell.edu"	"yas2003@med.cornell.edu"	"yas2003@med.cornell.edu"	"yas2003@med.cornell.edu"	"yas2003@med.cornell.edu"	"yas2003@med.cornell.edu"	"yas2003@med.cornell.edu"	"yas2003@med.cornell.edu"	"yas2003@med.cornell.edu"	"yas2003@med.cornell.edu"	"yas2003@med.cornell.edu"	"yas2003@med.cornell.edu"	"yas2003@med.cornell.edu"	"yas2003@med.cornell.edu"	"yas2003@med.cornell.edu"	"yas2003@med.cornell.edu"	"yas2003@med.cornell.edu"	"yas2003@med.cornell.edu"	"yas2003@med.cornell.edu"	"yas2003@med.cornell.edu"	"yas2003@med.cornell.edu"	"yas2003@med.cornell.edu"	"yas2003@med.cornell.edu"	"yas2003@med.cornell.edu"	"yas2003@med.cornell.edu"	"yas2003@med.cornell.edu"	"yas2003@med.cornell.edu"	"yas2003@med.cornell.edu"	"yas2003@med.cornell.edu"	"yas2003@med.cornell.edu"	"yas2003@med.cornell.edu"	"yas2003@med.cornell.edu"	"yas2003@med.cornell.edu"	"yas2003@med.cornell.edu"	"yas2003@med.cornell.edu"	"yas2003@med.cornell.edu"	"yas2003@med.cornell.edu"	"yas2003@med.cornell.edu"	"yas2003@med.cornell.edu"	"yas2003@med.cornell.edu"	"yas2003@med.cornell.edu"	"yas2003@med.cornell.edu"	"yas2003@med.cornell.edu"	"yas2003@med.cornell.edu"	"yas2003@med.cornell.edu"	"yas2003@med.cornell.edu"	"yas2003@med.cornell.edu"	"yas2003@med.cornell.edu"	"yas2003@med.cornell.edu"	"yas2003@med.cornell.edu"	"yas2003@med.cornell.edu"	"yas2003@med.cornell.edu"	"yas2003@med.cornell.edu"	"yas2003@med.cornell.edu"	"yas2003@med.cornell.edu"	"yas2003@med.cornell.edu"	"yas2003@med.cornell.edu"	"yas2003@med.cornell.edu"	"yas2003@med.cornell.edu"	"yas2003@med.cornell.edu"	"yas2003@med.cornell.edu"	"yas2003@med.cornell.edu"	"yas2003@med.cornell.edu"	"yas2003@med.cornell.edu"	"yas2003@med.cornell.edu"	"yas2003@med.cornell.edu"	"yas2003@med.cornell.edu"	"yas2003@med.cornell.edu"	"yas2003@med.cornell.edu"	"yas2003@med.cornell.edu"	"yas2003@med.cornell.edu"	"yas2003@med.cornell.edu"	"yas2003@med.cornell.edu"	"yas2003@med.cornell.edu"	"yas2003@med.cornell.edu"	"yas2003@med.cornell.edu"	"yas2003@med.cornell.edu"	"yas2003@med.cornell.edu"	"yas2003@med.cornell.edu"	"yas2003@med.cornell.edu"	"yas2003@med.cornell.edu"	"yas2003@med.cornell.edu"	"yas2003@med.cornell.edu"	"yas2003@med.cornell.edu"	"yas2003@med.cornell.edu"	"yas2003@med.cornell.edu"	"yas2003@med.cornell.edu"	"yas2003@med.cornell.edu"	"yas2003@med.cornell.edu"	"yas2003@med.cornell.edu"	"yas2003@med.cornell.edu"	"yas2003@med.cornell.edu"	"yas2003@med.cornell.edu"	"yas2003@med.cornell.edu"	"yas2003@med.cornell.edu"	"yas2003@med.cornell.edu"	"yas2003@med.cornell.edu"	"yas2003@med.cornell.edu"	"yas2003@med.cornell.edu"	"yas2003@med.cornell.edu"	"yas2003@med.cornell.edu"	"yas2003@med.cornell.edu"	"yas2003@med.cornell.edu"	"yas2003@med.cornell.edu"	"yas2003@med.cornell.edu"	"yas2003@med.cornell.edu"	"yas2003@med.cornell.edu"	"yas2003@med.cornell.edu"	"yas2003@med.cornell.edu"	"yas2003@med.cornell.edu"	"yas2003@med.cornell.edu"	"yas2003@med.cornell.edu"	"yas2003@med.cornell.edu"	"yas2003@med.cornell.edu"	"yas2003@med.cornell.edu"	"yas2003@med.cornell.edu"
!Sample_contact_laboratory	"Crystal"	"Crystal"	"Crystal"	"Crystal"	"Crystal"	"Crystal"	"Crystal"	"Crystal"	"Crystal"	"Crystal"	"Crystal"	"Crystal"	"Crystal"	"Crystal"	"Crystal"	"Crystal"	"Crystal"	"Crystal"	"Crystal"	"Crystal"	"Crystal"	"Crystal"	"Crystal"	"Crystal"	"Crystal"	"Crystal"	"Crystal"	"Crystal"	"Crystal"	"Crystal"	"Crystal"	"Crystal"	"Crystal"	"Crystal"	"Crystal"	"Crystal"	"Crystal"	"Crystal"	"Crystal"	"Crystal"	"Crystal"	"Crystal"	"Crystal"	"Crystal"	"Crystal"	"Crystal"	"Crystal"	"Crystal"	"Crystal"	"Crystal"	"Crystal"	"Crystal"	"Crystal"	"Crystal"	"Crystal"	"Crystal"	"Crystal"	"Crystal"	"Crystal"	"Crystal"	"Crystal"	"Crystal"	"Crystal"	"Crystal"	"Crystal"	"Crystal"	"Crystal"	"Crystal"	"Crystal"	"Crystal"	"Crystal"	"Crystal"	"Crystal"	"Crystal"	"Crystal"	"Crystal"	"Crystal"	"Crystal"	"Crystal"	"Crystal"	"Crystal"	"Crystal"	"Crystal"	"Crystal"	"Crystal"	"Crystal"	"Crystal"	"Crystal"	"Crystal"	"Crystal"	"Crystal"	"Crystal"	"Crystal"	"Crystal"	"Crystal"	"Crystal"	"Crystal"	"Crystal"	"Crystal"	"Crystal"	"Crystal"	"Crystal"	"Crystal"	"Crystal"	"Crystal"	"Crystal"	"Crystal"	"Crystal"	"Crystal"	"Crystal"	"Crystal"	"Crystal"	"Crystal"	"Crystal"	"Crystal"	"Crystal"	"Crystal"	"Crystal"	"Crystal"	"Crystal"	"Crystal"	"Crystal"	"Crystal"	"Crystal"	"Crystal"	"Crystal"	"Crystal"	"Crystal"	"Crystal"	"Crystal"	"Crystal"	"Crystal"	"Crystal"	"Crystal"	"Crystal"	"Crystal"	"Crystal"	"Crystal"	"Crystal"	"Crystal"	"Crystal"	"Crystal"	"Crystal"	"Crystal"	"Crystal"	"Crystal"	"Crystal"	"Crystal"	"Crystal"	"Crystal"	"Crystal"	"Crystal"	"Crystal"	"Crystal"	"Crystal"	"Crystal"	"Crystal"	"Crystal"	"Crystal"	"Crystal"	"Crystal"	"Crystal"	"Crystal"	"Crystal"	"Crystal"	"Crystal"	"Crystal"	"Crystal"	"Crystal"	"Crystal"	"Crystal"
!Sample_contact_department	"Department of Genetic Medicine"	"Department of Genetic Medicine"	"Department of Genetic Medicine"	"Department of Genetic Medicine"	"Department of Genetic Medicine"	"Department of Genetic Medicine"	"Department of Genetic Medicine"	"Department of Genetic Medicine"	"Department of Genetic Medicine"	"Department of Genetic Medicine"	"Department of Genetic Medicine"	"Department of Genetic Medicine"	"Department of Genetic Medicine"	"Department of Genetic Medicine"	"Department of Genetic Medicine"	"Department of Genetic Medicine"	"Department of Genetic Medicine"	"Department of Genetic Medicine"	"Department of Genetic Medicine"	"Department of Genetic Medicine"	"Department of Genetic Medicine"	"Department of Genetic Medicine"	"Department of Genetic Medicine"	"Department of Genetic Medicine"	"Department of Genetic Medicine"	"Department of Genetic Medicine"	"Department of Genetic Medicine"	"Department of Genetic Medicine"	"Department of Genetic Medicine"	"Department of Genetic Medicine"	"Department of Genetic Medicine"	"Department of Genetic Medicine"	"Department of Genetic Medicine"	"Department of Genetic Medicine"	"Department of Genetic Medicine"	"Department of Genetic Medicine"	"Department of Genetic Medicine"	"Department of Genetic Medicine"	"Department of Genetic Medicine"	"Department of Genetic Medicine"	"Department of Genetic Medicine"	"Department of Genetic Medicine"	"Department of Genetic Medicine"	"Department of Genetic Medicine"	"Department of Genetic Medicine"	"Department of Genetic Medicine"	"Department of Genetic Medicine"	"Department of Genetic Medicine"	"Department of Genetic Medicine"	"Department of Genetic Medicine"	"Department of Genetic Medicine"	"Department of Genetic Medicine"	"Department of Genetic Medicine"	"Department of Genetic Medicine"	"Department of Genetic Medicine"	"Department of Genetic Medicine"	"Department of Genetic Medicine"	"Department of Genetic Medicine"	"Department of Genetic Medicine"	"Department of Genetic Medicine"	"Department of Genetic Medicine"	"Department of Genetic Medicine"	"Department of Genetic Medicine"	"Department of Genetic Medicine"	"Department of Genetic Medicine"	"Department of Genetic Medicine"	"Department of Genetic Medicine"	"Department of Genetic Medicine"	"Department of Genetic Medicine"	"Department of Genetic Medicine"	"Department of Genetic Medicine"	"Department of Genetic Medicine"	"Department of Genetic Medicine"	"Department of Genetic Medicine"	"Department of Genetic Medicine"	"Department of Genetic Medicine"	"Department of Genetic Medicine"	"Department of Genetic Medicine"	"Department of Genetic Medicine"	"Department of Genetic Medicine"	"Department of Genetic Medicine"	"Department of Genetic Medicine"	"Department of Genetic Medicine"	"Department of Genetic Medicine"	"Department of Genetic Medicine"	"Department of Genetic Medicine"	"Department of Genetic Medicine"	"Department of Genetic Medicine"	"Department of Genetic Medicine"	"Department of Genetic Medicine"	"Department of Genetic Medicine"	"Department of Genetic Medicine"	"Department of Genetic Medicine"	"Department of Genetic Medicine"	"Department of Genetic Medicine"	"Department of Genetic Medicine"	"Department of Genetic Medicine"	"Department of Genetic Medicine"	"Department of Genetic Medicine"	"Department of Genetic Medicine"	"Department of Genetic Medicine"	"Department of Genetic Medicine"	"Department of Genetic Medicine"	"Department of Genetic Medicine"	"Department of Genetic Medicine"	"Department of Genetic Medicine"	"Department of Genetic Medicine"	"Department of Genetic Medicine"	"Department of Genetic Medicine"	"Department of Genetic Medicine"	"Department of Genetic Medicine"	"Department of Genetic Medicine"	"Department of Genetic Medicine"	"Department of Genetic Medicine"	"Department of Genetic Medicine"	"Department of Genetic Medicine"	"Department of Genetic Medicine"	"Department of Genetic Medicine"	"Department of Genetic Medicine"	"Department of Genetic Medicine"	"Department of Genetic Medicine"	"Department of Genetic Medicine"	"Department of Genetic Medicine"	"Department of Genetic Medicine"	"Department of Genetic Medicine"	"Department of Genetic Medicine"	"Department of Genetic Medicine"	"Department of Genetic Medicine"	"Department of Genetic Medicine"	"Department of Genetic Medicine"	"Department of Genetic Medicine"	"Department of Genetic Medicine"	"Department of Genetic Medicine"	"Department of Genetic Medicine"	"Department of Genetic Medicine"	"Department of Genetic Medicine"	"Department of Genetic Medicine"	"Department of Genetic Medicine"	"Department of Genetic Medicine"	"Department of Genetic Medicine"	"Department of Genetic Medicine"	"Department of Genetic Medicine"	"Department of Genetic Medicine"	"Department of Genetic Medicine"	"Department of Genetic Medicine"	"Department of Genetic Medicine"	"Department of Genetic Medicine"	"Department of Genetic Medicine"	"Department of Genetic Medicine"	"Department of Genetic Medicine"	"Department of Genetic Medicine"	"Department of Genetic Medicine"	"Department of Genetic Medicine"	"Department of Genetic Medicine"	"Department of Genetic Medicine"	"Department of Genetic Medicine"	"Department of Genetic Medicine"	"Department of Genetic Medicine"	"Department of Genetic Medicine"	"Department of Genetic Medicine"	"Department of Genetic Medicine"	"Department of Genetic Medicine"	"Department of Genetic Medicine"	"Department of Genetic Medicine"	"Department of Genetic Medicine"	"Department of Genetic Medicine"	"Department of Genetic Medicine"	"Department of Genetic Medicine"	"Department of Genetic Medicine"	"Department of Genetic Medicine"	"Department of Genetic Medicine"
!Sample_contact_institute	"Weill Cornell Medical College"	"Weill Cornell Medical College"	"Weill Cornell Medical College"	"Weill Cornell Medical College"	"Weill Cornell Medical College"	"Weill Cornell Medical College"	"Weill Cornell Medical College"	"Weill Cornell Medical College"	"Weill Cornell Medical College"	"Weill Cornell Medical College"	"Weill Cornell Medical College"	"Weill Cornell Medical College"	"Weill Cornell Medical College"	"Weill Cornell Medical College"	"Weill Cornell Medical College"	"Weill Cornell Medical College"	"Weill Cornell Medical College"	"Weill Cornell Medical College"	"Weill Cornell Medical College"	"Weill Cornell Medical College"	"Weill Cornell Medical College"	"Weill Cornell Medical College"	"Weill Cornell Medical College"	"Weill Cornell Medical College"	"Weill Cornell Medical College"	"Weill Cornell Medical College"	"Weill Cornell Medical College"	"Weill Cornell Medical College"	"Weill Cornell Medical College"	"Weill Cornell Medical College"	"Weill Cornell Medical College"	"Weill Cornell Medical College"	"Weill Cornell Medical College"	"Weill Cornell Medical College"	"Weill Cornell Medical College"	"Weill Cornell Medical College"	"Weill Cornell Medical College"	"Weill Cornell Medical College"	"Weill Cornell Medical College"	"Weill Cornell Medical College"	"Weill Cornell Medical College"	"Weill Cornell Medical College"	"Weill Cornell Medical College"	"Weill Cornell Medical College"	"Weill Cornell Medical College"	"Weill Cornell Medical College"	"Weill Cornell Medical College"	"Weill Cornell Medical College"	"Weill Cornell Medical College"	"Weill Cornell Medical College"	"Weill Cornell Medical College"	"Weill Cornell Medical College"	"Weill Cornell Medical College"	"Weill Cornell Medical College"	"Weill Cornell Medical College"	"Weill Cornell Medical College"	"Weill Cornell Medical College"	"Weill Cornell Medical College"	"Weill Cornell Medical College"	"Weill Cornell Medical College"	"Weill Cornell Medical College"	"Weill Cornell Medical College"	"Weill Cornell Medical College"	"Weill Cornell Medical College"	"Weill Cornell Medical College"	"Weill Cornell Medical College"	"Weill Cornell Medical College"	"Weill Cornell Medical College"	"Weill Cornell Medical College"	"Weill Cornell Medical College"	"Weill Cornell Medical College"	"Weill Cornell Medical College"	"Weill Cornell Medical College"	"Weill Cornell Medical College"	"Weill Cornell Medical College"	"Weill Cornell Medical College"	"Weill Cornell Medical College"	"Weill Cornell Medical College"	"Weill Cornell Medical College"	"Weill Cornell Medical College"	"Weill Cornell Medical College"	"Weill Cornell Medical College"	"Weill Cornell Medical College"	"Weill Cornell Medical College"	"Weill Cornell Medical College"	"Weill Cornell Medical College"	"Weill Cornell Medical College"	"Weill Cornell Medical College"	"Weill Cornell Medical College"	"Weill Cornell Medical College"	"Weill Cornell Medical College"	"Weill Cornell Medical College"	"Weill Cornell Medical College"	"Weill Cornell Medical College"	"Weill Cornell Medical College"	"Weill Cornell Medical College"	"Weill Cornell Medical College"	"Weill Cornell Medical College"	"Weill Cornell Medical College"	"Weill Cornell Medical College"	"Weill Cornell Medical College"	"Weill Cornell Medical College"	"Weill Cornell Medical College"	"Weill Cornell Medical College"	"Weill Cornell Medical College"	"Weill Cornell Medical College"	"Weill Cornell Medical College"	"Weill Cornell Medical College"	"Weill Cornell Medical College"	"Weill Cornell Medical College"	"Weill Cornell Medical College"	"Weill Cornell Medical College"	"Weill Cornell Medical College"	"Weill Cornell Medical College"	"Weill Cornell Medical College"	"Weill Cornell Medical College"	"Weill Cornell Medical College"	"Weill Cornell Medical College"	"Weill Cornell Medical College"	"Weill Cornell Medical College"	"Weill Cornell Medical College"	"Weill Cornell Medical College"	"Weill Cornell Medical College"	"Weill Cornell Medical College"	"Weill Cornell Medical College"	"Weill Cornell Medical College"	"Weill Cornell Medical College"	"Weill Cornell Medical College"	"Weill Cornell Medical College"	"Weill Cornell Medical College"	"Weill Cornell Medical College"	"Weill Cornell Medical College"	"Weill Cornell Medical College"	"Weill Cornell Medical College"	"Weill Cornell Medical College"	"Weill Cornell Medical College"	"Weill Cornell Medical College"	"Weill Cornell Medical College"	"Weill Cornell Medical College"	"Weill Cornell Medical College"	"Weill Cornell Medical College"	"Weill Cornell Medical College"	"Weill Cornell Medical College"	"Weill Cornell Medical College"	"Weill Cornell Medical College"	"Weill Cornell Medical College"	"Weill Cornell Medical College"	"Weill Cornell Medical College"	"Weill Cornell Medical College"	"Weill Cornell Medical College"	"Weill Cornell Medical College"	"Weill Cornell Medical College"	"Weill Cornell Medical College"	"Weill Cornell Medical College"	"Weill Cornell Medical College"	"Weill Cornell Medical College"	"Weill Cornell Medical College"	"Weill Cornell Medical College"	"Weill Cornell Medical College"	"Weill Cornell Medical College"	"Weill Cornell Medical College"	"Weill Cornell Medical College"	"Weill Cornell Medical College"	"Weill Cornell Medical College"	"Weill Cornell Medical College"	"Weill Cornell Medical College"	"Weill Cornell Medical College"	"Weill Cornell Medical College"	"Weill Cornell Medical College"	"Weill Cornell Medical College"	"Weill Cornell Medical College"
!Sample_contact_address	"1300 York Avenue"	"1300 York Avenue"	"1300 York Avenue"	"1300 York Avenue"	"1300 York Avenue"	"1300 York Avenue"	"1300 York Avenue"	"1300 York Avenue"	"1300 York Avenue"	"1300 York Avenue"	"1300 York Avenue"	"1300 York Avenue"	"1300 York Avenue"	"1300 York Avenue"	"1300 York Avenue"	"1300 York Avenue"	"1300 York Avenue"	"1300 York Avenue"	"1300 York Avenue"	"1300 York Avenue"	"1300 York Avenue"	"1300 York Avenue"	"1300 York Avenue"	"1300 York Avenue"	"1300 York Avenue"	"1300 York Avenue"	"1300 York Avenue"	"1300 York Avenue"	"1300 York Avenue"	"1300 York Avenue"	"1300 York Avenue"	"1300 York Avenue"	"1300 York Avenue"	"1300 York Avenue"	"1300 York Avenue"	"1300 York Avenue"	"1300 York Avenue"	"1300 York Avenue"	"1300 York Avenue"	"1300 York Avenue"	"1300 York Avenue"	"1300 York Avenue"	"1300 York Avenue"	"1300 York Avenue"	"1300 York Avenue"	"1300 York Avenue"	"1300 York Avenue"	"1300 York Avenue"	"1300 York Avenue"	"1300 York Avenue"	"1300 York Avenue"	"1300 York Avenue"	"1300 York Avenue"	"1300 York Avenue"	"1300 York Avenue"	"1300 York Avenue"	"1300 York Avenue"	"1300 York Avenue"	"1300 York Avenue"	"1300 York Avenue"	"1300 York Avenue"	"1300 York Avenue"	"1300 York Avenue"	"1300 York Avenue"	"1300 York Avenue"	"1300 York Avenue"	"1300 York Avenue"	"1300 York Avenue"	"1300 York Avenue"	"1300 York Avenue"	"1300 York Avenue"	"1300 York Avenue"	"1300 York Avenue"	"1300 York Avenue"	"1300 York Avenue"	"1300 York Avenue"	"1300 York Avenue"	"1300 York Avenue"	"1300 York Avenue"	"1300 York Avenue"	"1300 York Avenue"	"1300 York Avenue"	"1300 York Avenue"	"1300 York Avenue"	"1300 York Avenue"	"1300 York Avenue"	"1300 York Avenue"	"1300 York Avenue"	"1300 York Avenue"	"1300 York Avenue"	"1300 York Avenue"	"1300 York Avenue"	"1300 York Avenue"	"1300 York Avenue"	"1300 York Avenue"	"1300 York Avenue"	"1300 York Avenue"	"1300 York Avenue"	"1300 York Avenue"	"1300 York Avenue"	"1300 York Avenue"	"1300 York Avenue"	"1300 York Avenue"	"1300 York Avenue"	"1300 York Avenue"	"1300 York Avenue"	"1300 York Avenue"	"1300 York Avenue"	"1300 York Avenue"	"1300 York Avenue"	"1300 York Avenue"	"1300 York Avenue"	"1300 York Avenue"	"1300 York Avenue"	"1300 York Avenue"	"1300 York Avenue"	"1300 York Avenue"	"1300 York Avenue"	"1300 York Avenue"	"1300 York Avenue"	"1300 York Avenue"	"1300 York Avenue"	"1300 York Avenue"	"1300 York Avenue"	"1300 York Avenue"	"1300 York Avenue"	"1300 York Avenue"	"1300 York Avenue"	"1300 York Avenue"	"1300 York Avenue"	"1300 York Avenue"	"1300 York Avenue"	"1300 York Avenue"	"1300 York Avenue"	"1300 York Avenue"	"1300 York Avenue"	"1300 York Avenue"	"1300 York Avenue"	"1300 York Avenue"	"1300 York Avenue"	"1300 York Avenue"	"1300 York Avenue"	"1300 York Avenue"	"1300 York Avenue"	"1300 York Avenue"	"1300 York Avenue"	"1300 York Avenue"	"1300 York Avenue"	"1300 York Avenue"	"1300 York Avenue"	"1300 York Avenue"	"1300 York Avenue"	"1300 York Avenue"	"1300 York Avenue"	"1300 York Avenue"	"1300 York Avenue"	"1300 York Avenue"	"1300 York Avenue"	"1300 York Avenue"	"1300 York Avenue"	"1300 York Avenue"	"1300 York Avenue"	"1300 York Avenue"	"1300 York Avenue"	"1300 York Avenue"	"1300 York Avenue"	"1300 York Avenue"	"1300 York Avenue"	"1300 York Avenue"	"1300 York Avenue"	"1300 York Avenue"
!Sample_contact_city	"New York"	"New York"	"New York"	"New York"	"New York"	"New York"	"New York"	"New York"	"New York"	"New York"	"New York"	"New York"	"New York"	"New York"	"New York"	"New York"	"New York"	"New York"	"New York"	"New York"	"New York"	"New York"	"New York"	"New York"	"New York"	"New York"	"New York"	"New York"	"New York"	"New York"	"New York"	"New York"	"New York"	"New York"	"New York"	"New York"	"New York"	"New York"	"New York"	"New York"	"New York"	"New York"	"New York"	"New York"	"New York"	"New York"	"New York"	"New York"	"New York"	"New York"	"New York"	"New York"	"New York"	"New York"	"New York"	"New York"	"New York"	"New York"	"New York"	"New York"	"New York"	"New York"	"New York"	"New York"	"New York"	"New York"	"New York"	"New York"	"New York"	"New York"	"New York"	"New York"	"New York"	"New York"	"New York"	"New York"	"New York"	"New York"	"New York"	"New York"	"New York"	"New York"	"New York"	"New York"	"New York"	"New York"	"New York"	"New York"	"New York"	"New York"	"New York"	"New York"	"New York"	"New York"	"New York"	"New York"	"New York"	"New York"	"New York"	"New York"	"New York"	"New York"	"New York"	"New York"	"New York"	"New York"	"New York"	"New York"	"New York"	"New York"	"New York"	"New York"	"New York"	"New York"	"New York"	"New York"	"New York"	"New York"	"New York"	"New York"	"New York"	"New York"	"New York"	"New York"	"New York"	"New York"	"New York"	"New York"	"New York"	"New York"	"New York"	"New York"	"New York"	"New York"	"New York"	"New York"	"New York"	"New York"	"New York"	"New York"	"New York"	"New York"	"New York"	"New York"	"New York"	"New York"	"New York"	"New York"	"New York"	"New York"	"New York"	"New York"	"New York"	"New York"	"New York"	"New York"	"New York"	"New York"	"New York"	"New York"	"New York"	"New York"	"New York"	"New York"	"New York"	"New York"	"New York"	"New York"	"New York"	"New York"	"New York"
!Sample_contact_state	"NY"	"NY"	"NY"	"NY"	"NY"	"NY"	"NY"	"NY"	"NY"	"NY"	"NY"	"NY"	"NY"	"NY"	"NY"	"NY"	"NY"	"NY"	"NY"	"NY"	"NY"	"NY"	"NY"	"NY"	"NY"	"NY"	"NY"	"NY"	"NY"	"NY"	"NY"	"NY"	"NY"	"NY"	"NY"	"NY"	"NY"	"NY"	"NY"	"NY"	"NY"	"NY"	"NY"	"NY"	"NY"	"NY"	"NY"	"NY"	"NY"	"NY"	"NY"	"NY"	"NY"	"NY"	"NY"	"NY"	"NY"	"NY"	"NY"	"NY"	"NY"	"NY"	"NY"	"NY"	"NY"	"NY"	"NY"	"NY"	"NY"	"NY"	"NY"	"NY"	"NY"	"NY"	"NY"	"NY"	"NY"	"NY"	"NY"	"NY"	"NY"	"NY"	"NY"	"NY"	"NY"	"NY"	"NY"	"NY"	"NY"	"NY"	"NY"	"NY"	"NY"	"NY"	"NY"	"NY"	"NY"	"NY"	"NY"	"NY"	"NY"	"NY"	"NY"	"NY"	"NY"	"NY"	"NY"	"NY"	"NY"	"NY"	"NY"	"NY"	"NY"	"NY"	"NY"	"NY"	"NY"	"NY"	"NY"	"NY"	"NY"	"NY"	"NY"	"NY"	"NY"	"NY"	"NY"	"NY"	"NY"	"NY"	"NY"	"NY"	"NY"	"NY"	"NY"	"NY"	"NY"	"NY"	"NY"	"NY"	"NY"	"NY"	"NY"	"NY"	"NY"	"NY"	"NY"	"NY"	"NY"	"NY"	"NY"	"NY"	"NY"	"NY"	"NY"	"NY"	"NY"	"NY"	"NY"	"NY"	"NY"	"NY"	"NY"	"NY"	"NY"	"NY"	"NY"	"NY"	"NY"	"NY"	"NY"
!Sample_contact_zip/postal_code	"10021"	"10021"	"10021"	"10021"	"10021"	"10021"	"10021"	"10021"	"10021"	"10021"	"10021"	"10021"	"10021"	"10021"	"10021"	"10021"	"10021"	"10021"	"10021"	"10021"	"10021"	"10021"	"10021"	"10021"	"10021"	"10021"	"10021"	"10021"	"10021"	"10021"	"10021"	"10021"	"10021"	"10021"	"10021"	"10021"	"10021"	"10021"	"10021"	"10021"	"10021"	"10021"	"10021"	"10021"	"10021"	"10021"	"10021"	"10021"	"10021"	"10021"	"10021"	"10021"	"10021"	"10021"	"10021"	"10021"	"10021"	"10021"	"10021"	"10021"	"10021"	"10021"	"10021"	"10021"	"10021"	"10021"	"10021"	"10021"	"10021"	"10021"	"10021"	"10021"	"10021"	"10021"	"10021"	"10021"	"10021"	"10021"	"10021"	"10021"	"10021"	"10021"	"10021"	"10021"	"10021"	"10021"	"10021"	"10021"	"10021"	"10021"	"10021"	"10021"	"10021"	"10021"	"10021"	"10021"	"10021"	"10021"	"10021"	"10021"	"10021"	"10021"	"10021"	"10021"	"10021"	"10021"	"10021"	"10021"	"10021"	"10021"	"10021"	"10021"	"10021"	"10021"	"10021"	"10021"	"10021"	"10021"	"10021"	"10021"	"10021"	"10021"	"10021"	"10021"	"10021"	"10021"	"10021"	"10021"	"10021"	"10021"	"10021"	"10021"	"10021"	"10021"	"10021"	"10021"	"10021"	"10021"	"10021"	"10021"	"10021"	"10021"	"10021"	"10021"	"10021"	"10021"	"10021"	"10021"	"10021"	"10021"	"10021"	"10021"	"10021"	"10021"	"10021"	"10021"	"10021"	"10021"	"10021"	"10021"	"10021"	"10021"	"10021"	"10021"	"10021"	"10021"	"10021"	"10021"	"10021"	"10021"	"10021"
!Sample_contact_country	"USA"	"USA"	"USA"	"USA"	"USA"	"USA"	"USA"	"USA"	"USA"	"USA"	"USA"	"USA"	"USA"	"USA"	"USA"	"USA"	"USA"	"USA"	"USA"	"USA"	"USA"	"USA"	"USA"	"USA"	"USA"	"USA"	"USA"	"USA"	"USA"	"USA"	"USA"	"USA"	"USA"	"USA"	"USA"	"USA"	"USA"	"USA"	"USA"	"USA"	"USA"	"USA"	"USA"	"USA"	"USA"	"USA"	"USA"	"USA"	"USA"	"USA"	"USA"	"USA"	"USA"	"USA"	"USA"	"USA"	"USA"	"USA"	"USA"	"USA"	"USA"	"USA"	"USA"	"USA"	"USA"	"USA"	"USA"	"USA"	"USA"	"USA"	"USA"	"USA"	"USA"	"USA"	"USA"	"USA"	"USA"	"USA"	"USA"	"USA"	"USA"	"USA"	"USA"	"USA"	"USA"	"USA"	"USA"	"USA"	"USA"	"USA"	"USA"	"USA"	"USA"	"USA"	"USA"	"USA"	"USA"	"USA"	"USA"	"USA"	"USA"	"USA"	"USA"	"USA"	"USA"	"USA"	"USA"	"USA"	"USA"	"USA"	"USA"	"USA"	"USA"	"USA"	"USA"	"USA"	"USA"	"USA"	"USA"	"USA"	"USA"	"USA"	"USA"	"USA"	"USA"	"USA"	"USA"	"USA"	"USA"	"USA"	"USA"	"USA"	"USA"	"USA"	"USA"	"USA"	"USA"	"USA"	"USA"	"USA"	"USA"	"USA"	"USA"	"USA"	"USA"	"USA"	"USA"	"USA"	"USA"	"USA"	"USA"	"USA"	"USA"	"USA"	"USA"	"USA"	"USA"	"USA"	"USA"	"USA"	"USA"	"USA"	"USA"	"USA"	"USA"	"USA"	"USA"	"USA"	"USA"	"USA"	"USA"
!Sample_supplementary_file	"ftp://ftp.ncbi.nlm.nih.gov/geo/samples/GSM101nnn/GSM101096/suppl/GSM101096.CEL.gz"	"ftp://ftp.ncbi.nlm.nih.gov/geo/samples/GSM101nnn/GSM101097/suppl/GSM101097.CEL.gz"	"ftp://ftp.ncbi.nlm.nih.gov/geo/samples/GSM101nnn/GSM101098/suppl/GSM101098.CEL.gz"	"ftp://ftp.ncbi.nlm.nih.gov/geo/samples/GSM101nnn/GSM101100/suppl/GSM101100.CEL.gz"	"ftp://ftp.ncbi.nlm.nih.gov/geo/samples/GSM101nnn/GSM101101/suppl/GSM101101.CEL.gz"	"ftp://ftp.ncbi.nlm.nih.gov/geo/samples/GSM101nnn/GSM101102/suppl/GSM101102.CEL.gz"	"ftp://ftp.ncbi.nlm.nih.gov/geo/samples/GSM101nnn/GSM101103/suppl/GSM101103.CEL.gz"	"ftp://ftp.ncbi.nlm.nih.gov/geo/samples/GSM101nnn/GSM101104/suppl/GSM101104.CEL.gz"	"ftp://ftp.ncbi.nlm.nih.gov/geo/samples/GSM101nnn/GSM101105/suppl/GSM101105.CEL.gz"	"ftp://ftp.ncbi.nlm.nih.gov/geo/samples/GSM101nnn/GSM101106/suppl/GSM101106.CEL.gz"	"ftp://ftp.ncbi.nlm.nih.gov/geo/samples/GSM101nnn/GSM101107/suppl/GSM101107.CEL.gz"	"ftp://ftp.ncbi.nlm.nih.gov/geo/samples/GSM101nnn/GSM101111/suppl/GSM101111.CEL.gz"	"ftp://ftp.ncbi.nlm.nih.gov/geo/samples/GSM101nnn/GSM101113/suppl/GSM101113.CEL.gz"	"ftp://ftp.ncbi.nlm.nih.gov/geo/samples/GSM101nnn/GSM101114/suppl/GSM101114.CEL.gz"	"ftp://ftp.ncbi.nlm.nih.gov/geo/samples/GSM101nnn/GSM101115/suppl/GSM101115.CEL.gz"	"ftp://ftp.ncbi.nlm.nih.gov/geo/samples/GSM101nnn/GSM101116/suppl/GSM101116.CEL.gz"	"ftp://ftp.ncbi.nlm.nih.gov/geo/samples/GSM114nnn/GSM114089/suppl/GSM114089.CEL.gz"	"ftp://ftp.ncbi.nlm.nih.gov/geo/samples/GSM114nnn/GSM114090/suppl/GSM114090.CEL.gz"	"ftp://ftp.ncbi.nlm.nih.gov/geo/samples/GSM114nnn/GSM114093/suppl/GSM114093.CEL.gz"	"ftp://ftp.ncbi.nlm.nih.gov/geo/samples/GSM190nnn/GSM190149/suppl/GSM190149.CEL.gz"	"ftp://ftp.ncbi.nlm.nih.gov/geo/samples/GSM190nnn/GSM190150/suppl/GSM190150.CEL.gz"	"ftp://ftp.ncbi.nlm.nih.gov/geo/samples/GSM190nnn/GSM190151/suppl/GSM190151.CEL.gz"	"ftp://ftp.ncbi.nlm.nih.gov/geo/samples/GSM190nnn/GSM190153/suppl/GSM190153.CEL.gz"	"ftp://ftp.ncbi.nlm.nih.gov/geo/samples/GSM190nnn/GSM190154/suppl/GSM190154.CEL.gz"	"ftp://ftp.ncbi.nlm.nih.gov/geo/samples/GSM190nnn/GSM190155/suppl/GSM190155.CEL.gz"	"ftp://ftp.ncbi.nlm.nih.gov/geo/samples/GSM190nnn/GSM190156/suppl/GSM190156.CEL.gz"	"ftp://ftp.ncbi.nlm.nih.gov/geo/samples/GSM252nnn/GSM252828/suppl/GSM252828.CEL.gz"	"ftp://ftp.ncbi.nlm.nih.gov/geo/samples/GSM252nnn/GSM252830/suppl/GSM252830.CEL.gz"	"ftp://ftp.ncbi.nlm.nih.gov/geo/samples/GSM252nnn/GSM252831/suppl/GSM252831.CEL.gz"	"ftp://ftp.ncbi.nlm.nih.gov/geo/samples/GSM252nnn/GSM252833/suppl/GSM252833.CEL.gz"	"ftp://ftp.ncbi.nlm.nih.gov/geo/samples/GSM252nnn/GSM252835/suppl/GSM252835.CEL.gz"	"ftp://ftp.ncbi.nlm.nih.gov/geo/samples/GSM252nnn/GSM252836/suppl/GSM252836.CEL.gz"	"ftp://ftp.ncbi.nlm.nih.gov/geo/samples/GSM252nnn/GSM252837/suppl/GSM252837.CEL.gz"	"ftp://ftp.ncbi.nlm.nih.gov/geo/samples/GSM252nnn/GSM252838/suppl/GSM252838.CEL.gz"	"ftp://ftp.ncbi.nlm.nih.gov/geo/samples/GSM252nnn/GSM252839/suppl/GSM252839.CEL.gz"	"ftp://ftp.ncbi.nlm.nih.gov/geo/samples/GSM252nnn/GSM252841/suppl/GSM252841.CEL.gz"	"ftp://ftp.ncbi.nlm.nih.gov/geo/samples/GSM252nnn/GSM252855/suppl/GSM252855.CEL.gz"	"ftp://ftp.ncbi.nlm.nih.gov/geo/samples/GSM252nnn/GSM252867/suppl/GSM252867.CEL.gz"	"ftp://ftp.ncbi.nlm.nih.gov/geo/samples/GSM252nnn/GSM252871/suppl/GSM252871.CEL.gz"	"ftp://ftp.ncbi.nlm.nih.gov/geo/samples/GSM252nnn/GSM252876/suppl/GSM252876.CEL.gz"	"ftp://ftp.ncbi.nlm.nih.gov/geo/samples/GSM252nnn/GSM252879/suppl/GSM252879.CEL.gz"	"ftp://ftp.ncbi.nlm.nih.gov/geo/samples/GSM252nnn/GSM252880/suppl/GSM252880.CEL.gz"	"ftp://ftp.ncbi.nlm.nih.gov/geo/samples/GSM252nnn/GSM252881/suppl/GSM252881.CEL.gz"	"ftp://ftp.ncbi.nlm.nih.gov/geo/samples/GSM252nnn/GSM252882/suppl/GSM252882.CEL.gz"	"ftp://ftp.ncbi.nlm.nih.gov/geo/samples/GSM252nnn/GSM252884/suppl/GSM252884.CEL.gz"	"ftp://ftp.ncbi.nlm.nih.gov/geo/samples/GSM252nnn/GSM252885/suppl/GSM252885.CEL.gz"	"ftp://ftp.ncbi.nlm.nih.gov/geo/samples/GSM254nnn/GSM254149/suppl/GSM254149.CEL.gz"	"ftp://ftp.ncbi.nlm.nih.gov/geo/samples/GSM254nnn/GSM254150/suppl/GSM254150.CEL.gz"	"ftp://ftp.ncbi.nlm.nih.gov/geo/samples/GSM254nnn/GSM254151/suppl/GSM254151.CEL.gz"	"ftp://ftp.ncbi.nlm.nih.gov/geo/samples/GSM254nnn/GSM254152/suppl/GSM254152.CEL.gz"	"ftp://ftp.ncbi.nlm.nih.gov/geo/samples/GSM254nnn/GSM254157/suppl/GSM254157.CEL.gz"	"ftp://ftp.ncbi.nlm.nih.gov/geo/samples/GSM254nnn/GSM254158/suppl/GSM254158.CEL.gz"	"ftp://ftp.ncbi.nlm.nih.gov/geo/samples/GSM254nnn/GSM254159/suppl/GSM254159.CEL.gz"	"ftp://ftp.ncbi.nlm.nih.gov/geo/samples/GSM254nnn/GSM254160/suppl/GSM254160.CEL.gz"	"ftp://ftp.ncbi.nlm.nih.gov/geo/samples/GSM254nnn/GSM254161/suppl/GSM254161.CEL.gz"	"ftp://ftp.ncbi.nlm.nih.gov/geo/samples/GSM254nnn/GSM254163/suppl/GSM254163.CEL.gz"	"ftp://ftp.ncbi.nlm.nih.gov/geo/samples/GSM254nnn/GSM254169/suppl/GSM254169.CEL.gz"	"ftp://ftp.ncbi.nlm.nih.gov/geo/samples/GSM254nnn/GSM254172/suppl/GSM254172.CEL.gz"	"ftp://ftp.ncbi.nlm.nih.gov/geo/samples/GSM254nnn/GSM254173/suppl/GSM254173.CEL.gz"	"ftp://ftp.ncbi.nlm.nih.gov/geo/samples/GSM254nnn/GSM254174/suppl/GSM254174.CEL.gz"	"ftp://ftp.ncbi.nlm.nih.gov/geo/samples/GSM254nnn/GSM254175/suppl/GSM254175.CEL.gz"	"ftp://ftp.ncbi.nlm.nih.gov/geo/samples/GSM254nnn/GSM254176/suppl/GSM254176.CEL.gz"	"ftp://ftp.ncbi.nlm.nih.gov/geo/samples/GSM298nnn/GSM298219/suppl/GSM298219.CEL.gz"	"ftp://ftp.ncbi.nlm.nih.gov/geo/samples/GSM298nnn/GSM298220/suppl/GSM298220.CEL.gz"	"ftp://ftp.ncbi.nlm.nih.gov/geo/samples/GSM298nnn/GSM298221/suppl/GSM298221.CEL.gz"	"ftp://ftp.ncbi.nlm.nih.gov/geo/samples/GSM298nnn/GSM298222/suppl/GSM298222.CEL.gz"	"ftp://ftp.ncbi.nlm.nih.gov/geo/samples/GSM298nnn/GSM298223/suppl/GSM298223.CEL.gz"	"ftp://ftp.ncbi.nlm.nih.gov/geo/samples/GSM298nnn/GSM298224/suppl/GSM298224.CEL.gz"	"ftp://ftp.ncbi.nlm.nih.gov/geo/samples/GSM298nnn/GSM298225/suppl/GSM298225.CEL.gz"	"ftp://ftp.ncbi.nlm.nih.gov/geo/samples/GSM298nnn/GSM298226/suppl/GSM298226.CEL.gz"	"ftp://ftp.ncbi.nlm.nih.gov/geo/samples/GSM298nnn/GSM298227/suppl/GSM298227.CEL.gz"	"ftp://ftp.ncbi.nlm.nih.gov/geo/samples/GSM298nnn/GSM298228/suppl/GSM298228.CEL.gz"	"ftp://ftp.ncbi.nlm.nih.gov/geo/samples/GSM298nnn/GSM298229/suppl/GSM298229.CEL.gz"	"ftp://ftp.ncbi.nlm.nih.gov/geo/samples/GSM298nnn/GSM298230/suppl/GSM298230.CEL.gz"	"ftp://ftp.ncbi.nlm.nih.gov/geo/samples/GSM298nnn/GSM298231/suppl/GSM298231.CEL.gz"	"ftp://ftp.ncbi.nlm.nih.gov/geo/samples/GSM298nnn/GSM298232/suppl/GSM298232.CEL.gz"	"ftp://ftp.ncbi.nlm.nih.gov/geo/samples/GSM298nnn/GSM298233/suppl/GSM298233.CEL.gz"	"ftp://ftp.ncbi.nlm.nih.gov/geo/samples/GSM298nnn/GSM298234/suppl/GSM298234.CEL.gz"	"ftp://ftp.ncbi.nlm.nih.gov/geo/samples/GSM298nnn/GSM298235/suppl/GSM298235.CEL.gz"	"ftp://ftp.ncbi.nlm.nih.gov/geo/samples/GSM298nnn/GSM298236/suppl/GSM298236.CEL.gz"	"ftp://ftp.ncbi.nlm.nih.gov/geo/samples/GSM298nnn/GSM298237/suppl/GSM298237.CEL.gz"	"ftp://ftp.ncbi.nlm.nih.gov/geo/samples/GSM298nnn/GSM298238/suppl/GSM298238.CEL.gz"	"ftp://ftp.ncbi.nlm.nih.gov/geo/samples/GSM298nnn/GSM298239/suppl/GSM298239.CEL.gz"	"ftp://ftp.ncbi.nlm.nih.gov/geo/samples/GSM298nnn/GSM298240/suppl/GSM298240.CEL.gz"	"ftp://ftp.ncbi.nlm.nih.gov/geo/samples/GSM298nnn/GSM298241/suppl/GSM298241.CEL.gz"	"ftp://ftp.ncbi.nlm.nih.gov/geo/samples/GSM298nnn/GSM298242/suppl/GSM298242.CEL.gz"	"ftp://ftp.ncbi.nlm.nih.gov/geo/samples/GSM298nnn/GSM298243/suppl/GSM298243.CEL.gz"	"ftp://ftp.ncbi.nlm.nih.gov/geo/samples/GSM298nnn/GSM298244/suppl/GSM298244.CEL.gz"	"ftp://ftp.ncbi.nlm.nih.gov/geo/samples/GSM298nnn/GSM298245/suppl/GSM298245.CEL.gz"	"ftp://ftp.ncbi.nlm.nih.gov/geo/samples/GSM298nnn/GSM298246/suppl/GSM298246.CEL.gz"	"ftp://ftp.ncbi.nlm.nih.gov/geo/samples/GSM298nnn/GSM298247/suppl/GSM298247.CEL.gz"	"ftp://ftp.ncbi.nlm.nih.gov/geo/samples/GSM300nnn/GSM300859/suppl/GSM300859.CEL.gz"	"ftp://ftp.ncbi.nlm.nih.gov/geo/samples/GSM302nnn/GSM302396/suppl/GSM302396.CEL.gz"	"ftp://ftp.ncbi.nlm.nih.gov/geo/samples/GSM302nnn/GSM302397/suppl/GSM302397.CEL.gz"	"ftp://ftp.ncbi.nlm.nih.gov/geo/samples/GSM302nnn/GSM302399/suppl/GSM302399.CEL.gz"	"ftp://ftp.ncbi.nlm.nih.gov/geo/samples/GSM350nnn/GSM350871/suppl/GSM350871.CEL.gz"	"ftp://ftp.ncbi.nlm.nih.gov/geo/samples/GSM350nnn/GSM350873/suppl/GSM350873.CEL.gz"	"ftp://ftp.ncbi.nlm.nih.gov/geo/samples/GSM350nnn/GSM350874/suppl/GSM350874.CEL.gz"	"ftp://ftp.ncbi.nlm.nih.gov/geo/samples/GSM350nnn/GSM350955/suppl/GSM350955.CEL.gz"	"ftp://ftp.ncbi.nlm.nih.gov/geo/samples/GSM350nnn/GSM350956/suppl/GSM350956.CEL.gz"	"ftp://ftp.ncbi.nlm.nih.gov/geo/samples/GSM350nnn/GSM350957/suppl/GSM350957.CEL.gz"	"ftp://ftp.ncbi.nlm.nih.gov/geo/samples/GSM350nnn/GSM350958/suppl/GSM350958.CEL.gz"	"ftp://ftp.ncbi.nlm.nih.gov/geo/samples/GSM364nnn/GSM364038/suppl/GSM364038.CEL.gz"	"ftp://ftp.ncbi.nlm.nih.gov/geo/samples/GSM364nnn/GSM364041/suppl/GSM364041.CEL.gz"	"ftp://ftp.ncbi.nlm.nih.gov/geo/samples/GSM364nnn/GSM364045/suppl/GSM364045.CEL.gz"	"ftp://ftp.ncbi.nlm.nih.gov/geo/samples/GSM364nnn/GSM364046/suppl/GSM364046.CEL.gz"	"ftp://ftp.ncbi.nlm.nih.gov/geo/samples/GSM364nnn/GSM364048/suppl/GSM364048.CEL.gz"	"ftp://ftp.ncbi.nlm.nih.gov/geo/samples/GSM410nnn/GSM410161/suppl/GSM410161.CEL.gz"	"ftp://ftp.ncbi.nlm.nih.gov/geo/samples/GSM410nnn/GSM410162/suppl/GSM410162.CEL.gz"	"ftp://ftp.ncbi.nlm.nih.gov/geo/samples/GSM410nnn/GSM410163/suppl/GSM410163.CEL.gz"	"ftp://ftp.ncbi.nlm.nih.gov/geo/samples/GSM410nnn/GSM410164/suppl/GSM410164.CEL.gz"	"ftp://ftp.ncbi.nlm.nih.gov/geo/samples/GSM410nnn/GSM410165/suppl/GSM410165.CEL.gz"	"ftp://ftp.ncbi.nlm.nih.gov/geo/samples/GSM434nnn/GSM434049/suppl/GSM434049.CEL.gz"	"ftp://ftp.ncbi.nlm.nih.gov/geo/samples/GSM434nnn/GSM434050/suppl/GSM434050.CEL.gz"	"ftp://ftp.ncbi.nlm.nih.gov/geo/samples/GSM434nnn/GSM434051/suppl/GSM434051.CEL.gz"	"ftp://ftp.ncbi.nlm.nih.gov/geo/samples/GSM434nnn/GSM434052/suppl/GSM434052.CEL.gz"	"ftp://ftp.ncbi.nlm.nih.gov/geo/samples/GSM434nnn/GSM434053/suppl/GSM434053.CEL.gz"	"ftp://ftp.ncbi.nlm.nih.gov/geo/samples/GSM434nnn/GSM434054/suppl/GSM434054.CEL.gz"	"ftp://ftp.ncbi.nlm.nih.gov/geo/samples/GSM434nnn/GSM434055/suppl/GSM434055.CEL.gz"	"ftp://ftp.ncbi.nlm.nih.gov/geo/samples/GSM434nnn/GSM434056/suppl/GSM434056.CEL.gz"	"ftp://ftp.ncbi.nlm.nih.gov/geo/samples/GSM434nnn/GSM434057/suppl/GSM434057.CEL.gz"	"ftp://ftp.ncbi.nlm.nih.gov/geo/samples/GSM434nnn/GSM434058/suppl/GSM434058.CEL.gz"	"ftp://ftp.ncbi.nlm.nih.gov/geo/samples/GSM434nnn/GSM434059/suppl/GSM434059.CEL.gz"	"ftp://ftp.ncbi.nlm.nih.gov/geo/samples/GSM434nnn/GSM434060/suppl/GSM434060.CEL.gz"	"ftp://ftp.ncbi.nlm.nih.gov/geo/samples/GSM434nnn/GSM434061/suppl/GSM434061.CEL.gz"	"ftp://ftp.ncbi.nlm.nih.gov/geo/samples/GSM434nnn/GSM434062/suppl/GSM434062.CEL.gz"	"ftp://ftp.ncbi.nlm.nih.gov/geo/samples/GSM434nnn/GSM434063/suppl/GSM434063.CEL.gz"	"ftp://ftp.ncbi.nlm.nih.gov/geo/samples/GSM434nnn/GSM434064/suppl/GSM434064.CEL.gz"	"ftp://ftp.ncbi.nlm.nih.gov/geo/samples/GSM458nnn/GSM458579/suppl/GSM458579.CEL.gz"	"ftp://ftp.ncbi.nlm.nih.gov/geo/samples/GSM458nnn/GSM458580/suppl/GSM458580.CEL.gz"	"ftp://ftp.ncbi.nlm.nih.gov/geo/samples/GSM458nnn/GSM458581/suppl/GSM458581.CEL.gz"	"ftp://ftp.ncbi.nlm.nih.gov/geo/samples/GSM458nnn/GSM458582/suppl/GSM458582.CEL.gz"	"ftp://ftp.ncbi.nlm.nih.gov/geo/samples/GSM469nnn/GSM469989/suppl/GSM469989.CEL.gz"	"ftp://ftp.ncbi.nlm.nih.gov/geo/samples/GSM469nnn/GSM469990/suppl/GSM469990.CEL.gz"	"ftp://ftp.ncbi.nlm.nih.gov/geo/samples/GSM469nnn/GSM469991/suppl/GSM469991.CEL.gz"	"ftp://ftp.ncbi.nlm.nih.gov/geo/samples/GSM469nnn/GSM469992/suppl/GSM469992.CEL.gz"	"ftp://ftp.ncbi.nlm.nih.gov/geo/samples/GSM469nnn/GSM469993/suppl/GSM469993.CEL.gz"	"ftp://ftp.ncbi.nlm.nih.gov/geo/samples/GSM469nnn/GSM469994/suppl/GSM469994.CEL.gz"	"ftp://ftp.ncbi.nlm.nih.gov/geo/samples/GSM469nnn/GSM469995/suppl/GSM469995.CEL.gz"	"ftp://ftp.ncbi.nlm.nih.gov/geo/samples/GSM469nnn/GSM469996/suppl/GSM469996.CEL.gz"	"ftp://ftp.ncbi.nlm.nih.gov/geo/samples/GSM469nnn/GSM469997/suppl/GSM469997.CEL.gz"	"ftp://ftp.ncbi.nlm.nih.gov/geo/samples/GSM469nnn/GSM469998/suppl/GSM469998.CEL.gz"	"ftp://ftp.ncbi.nlm.nih.gov/geo/samples/GSM469nnn/GSM469999/suppl/GSM469999.CEL.gz"	"ftp://ftp.ncbi.nlm.nih.gov/geo/samples/GSM470nnn/GSM470000/suppl/GSM470000.CEL.gz"	"ftp://ftp.ncbi.nlm.nih.gov/geo/samples/GSM470nnn/GSM470001/suppl/GSM470001.CEL.gz"	"ftp://ftp.ncbi.nlm.nih.gov/geo/samples/GSM470nnn/GSM470002/suppl/GSM470002.CEL.gz"	"ftp://ftp.ncbi.nlm.nih.gov/geo/samples/GSM470nnn/GSM470003/suppl/GSM470003.CEL.gz"	"ftp://ftp.ncbi.nlm.nih.gov/geo/samples/GSM470nnn/GSM470004/suppl/GSM470004.CEL.gz"	"ftp://ftp.ncbi.nlm.nih.gov/geo/samples/GSM470nnn/GSM470005/suppl/GSM470005.CEL.gz"	"ftp://ftp.ncbi.nlm.nih.gov/geo/samples/GSM470nnn/GSM470006/suppl/GSM470006.CEL.gz"	"ftp://ftp.ncbi.nlm.nih.gov/geo/samples/GSM470nnn/GSM470007/suppl/GSM470007.CEL.gz"	"ftp://ftp.ncbi.nlm.nih.gov/geo/samples/GSM470nnn/GSM470008/suppl/GSM470008.CEL.gz"	"ftp://ftp.ncbi.nlm.nih.gov/geo/samples/GSM470nnn/GSM470009/suppl/GSM470009.CEL.gz"	"ftp://ftp.ncbi.nlm.nih.gov/geo/samples/GSM470nnn/GSM470010/suppl/GSM470010.CEL.gz"	"ftp://ftp.ncbi.nlm.nih.gov/geo/samples/GSM470nnn/GSM470011/suppl/GSM470011.CEL.gz"	"ftp://ftp.ncbi.nlm.nih.gov/geo/samples/GSM470nnn/GSM470012/suppl/GSM470012.CEL.gz"	"ftp://ftp.ncbi.nlm.nih.gov/geo/samples/GSM470nnn/GSM470013/suppl/GSM470013.CEL.gz"	"ftp://ftp.ncbi.nlm.nih.gov/geo/samples/GSM549nnn/GSM549651/suppl/GSM549651.CEL.gz"	"ftp://ftp.ncbi.nlm.nih.gov/geo/samples/GSM549nnn/GSM549667/suppl/GSM549667.CEL.gz"	"ftp://ftp.ncbi.nlm.nih.gov/geo/samples/GSM549nnn/GSM549669/suppl/GSM549669.CEL.gz"	"ftp://ftp.ncbi.nlm.nih.gov/geo/samples/GSM549nnn/GSM549670/suppl/GSM549670.CEL.gz"	"ftp://ftp.ncbi.nlm.nih.gov/geo/samples/GSM549nnn/GSM549672/suppl/GSM549672.CEL.gz"	"ftp://ftp.ncbi.nlm.nih.gov/geo/samples/GSM549nnn/GSM549673/suppl/GSM549673.CEL.gz"	"ftp://ftp.ncbi.nlm.nih.gov/geo/samples/GSM549nnn/GSM549674/suppl/GSM549674.CEL.gz"	"ftp://ftp.ncbi.nlm.nih.gov/geo/samples/GSM549nnn/GSM549675/suppl/GSM549675.CEL.gz"	"ftp://ftp.ncbi.nlm.nih.gov/geo/samples/GSM549nnn/GSM549676/suppl/GSM549676.CEL.gz"	"ftp://ftp.ncbi.nlm.nih.gov/geo/samples/GSM549nnn/GSM549677/suppl/GSM549677.CEL.gz"	"ftp://ftp.ncbi.nlm.nih.gov/geo/samples/GSM549nnn/GSM549678/suppl/GSM549678.CEL.gz"	"ftp://ftp.ncbi.nlm.nih.gov/geo/samples/GSM549nnn/GSM549679/suppl/GSM549679.CEL.gz"	"ftp://ftp.ncbi.nlm.nih.gov/geo/samples/GSM549nnn/GSM549680/suppl/GSM549680.CEL.gz"	"ftp://ftp.ncbi.nlm.nih.gov/geo/samples/GSM549nnn/GSM549782/suppl/GSM549782.CEL.gz"
!Sample_supplementary_file	"ftp://ftp.ncbi.nlm.nih.gov/geo/samples/GSM101nnn/GSM101096/suppl/GSM101096.CHP.gz"	"ftp://ftp.ncbi.nlm.nih.gov/geo/samples/GSM101nnn/GSM101097/suppl/GSM101097.CHP.gz"	"ftp://ftp.ncbi.nlm.nih.gov/geo/samples/GSM101nnn/GSM101098/suppl/GSM101098.CHP.gz"	"ftp://ftp.ncbi.nlm.nih.gov/geo/samples/GSM101nnn/GSM101100/suppl/GSM101100.CHP.gz"	"ftp://ftp.ncbi.nlm.nih.gov/geo/samples/GSM101nnn/GSM101101/suppl/GSM101101.CHP.gz"	"ftp://ftp.ncbi.nlm.nih.gov/geo/samples/GSM101nnn/GSM101102/suppl/GSM101102.CHP.gz"	"ftp://ftp.ncbi.nlm.nih.gov/geo/samples/GSM101nnn/GSM101103/suppl/GSM101103.CHP.gz"	"ftp://ftp.ncbi.nlm.nih.gov/geo/samples/GSM101nnn/GSM101104/suppl/GSM101104.CHP.gz"	"ftp://ftp.ncbi.nlm.nih.gov/geo/samples/GSM101nnn/GSM101105/suppl/GSM101105.CHP.gz"	"ftp://ftp.ncbi.nlm.nih.gov/geo/samples/GSM101nnn/GSM101106/suppl/GSM101106.CHP.gz"	"ftp://ftp.ncbi.nlm.nih.gov/geo/samples/GSM101nnn/GSM101107/suppl/GSM101107.CHP.gz"	"ftp://ftp.ncbi.nlm.nih.gov/geo/samples/GSM101nnn/GSM101111/suppl/GSM101111.CHP.gz"	"ftp://ftp.ncbi.nlm.nih.gov/geo/samples/GSM101nnn/GSM101113/suppl/GSM101113.CHP.gz"	"ftp://ftp.ncbi.nlm.nih.gov/geo/samples/GSM101nnn/GSM101114/suppl/GSM101114.CHP.gz"	"ftp://ftp.ncbi.nlm.nih.gov/geo/samples/GSM101nnn/GSM101115/suppl/GSM101115.CHP.gz"	"ftp://ftp.ncbi.nlm.nih.gov/geo/samples/GSM101nnn/GSM101116/suppl/GSM101116.CHP.gz"	"ftp://ftp.ncbi.nlm.nih.gov/geo/samples/GSM114nnn/GSM114089/suppl/GSM114089.CHP.gz"	"ftp://ftp.ncbi.nlm.nih.gov/geo/samples/GSM114nnn/GSM114090/suppl/GSM114090.CHP.gz"	"ftp://ftp.ncbi.nlm.nih.gov/geo/samples/GSM114nnn/GSM114093/suppl/GSM114093.CHP.gz"	"ftp://ftp.ncbi.nlm.nih.gov/geo/samples/GSM190nnn/GSM190149/suppl/GSM190149.CHP.gz"	"ftp://ftp.ncbi.nlm.nih.gov/geo/samples/GSM190nnn/GSM190150/suppl/GSM190150.CHP.gz"	"ftp://ftp.ncbi.nlm.nih.gov/geo/samples/GSM190nnn/GSM190151/suppl/GSM190151.CHP.gz"	"ftp://ftp.ncbi.nlm.nih.gov/geo/samples/GSM190nnn/GSM190153/suppl/GSM190153.CHP.gz"	"ftp://ftp.ncbi.nlm.nih.gov/geo/samples/GSM190nnn/GSM190154/suppl/GSM190154.CHP.gz"	"ftp://ftp.ncbi.nlm.nih.gov/geo/samples/GSM190nnn/GSM190155/suppl/GSM190155.CHP.gz"	"ftp://ftp.ncbi.nlm.nih.gov/geo/samples/GSM190nnn/GSM190156/suppl/GSM190156.CHP.gz"	"ftp://ftp.ncbi.nlm.nih.gov/geo/samples/GSM252nnn/GSM252828/suppl/GSM252828.CHP.gz"	"ftp://ftp.ncbi.nlm.nih.gov/geo/samples/GSM252nnn/GSM252830/suppl/GSM252830.CHP.gz"	"ftp://ftp.ncbi.nlm.nih.gov/geo/samples/GSM252nnn/GSM252831/suppl/GSM252831.CHP.gz"	"ftp://ftp.ncbi.nlm.nih.gov/geo/samples/GSM252nnn/GSM252833/suppl/GSM252833.CHP.gz"	"ftp://ftp.ncbi.nlm.nih.gov/geo/samples/GSM252nnn/GSM252835/suppl/GSM252835.CHP.gz"	"ftp://ftp.ncbi.nlm.nih.gov/geo/samples/GSM252nnn/GSM252836/suppl/GSM252836.CHP.gz"	"ftp://ftp.ncbi.nlm.nih.gov/geo/samples/GSM252nnn/GSM252837/suppl/GSM252837.CHP.gz"	"ftp://ftp.ncbi.nlm.nih.gov/geo/samples/GSM252nnn/GSM252838/suppl/GSM252838.CHP.gz"	"ftp://ftp.ncbi.nlm.nih.gov/geo/samples/GSM252nnn/GSM252839/suppl/GSM252839.CHP.gz"	"ftp://ftp.ncbi.nlm.nih.gov/geo/samples/GSM252nnn/GSM252841/suppl/GSM252841.CHP.gz"	"ftp://ftp.ncbi.nlm.nih.gov/geo/samples/GSM252nnn/GSM252855/suppl/GSM252855.CHP.gz"	"ftp://ftp.ncbi.nlm.nih.gov/geo/samples/GSM252nnn/GSM252867/suppl/GSM252867.CHP.gz"	"ftp://ftp.ncbi.nlm.nih.gov/geo/samples/GSM252nnn/GSM252871/suppl/GSM252871.CHP.gz"	"ftp://ftp.ncbi.nlm.nih.gov/geo/samples/GSM252nnn/GSM252876/suppl/GSM252876.CHP.gz"	"ftp://ftp.ncbi.nlm.nih.gov/geo/samples/GSM252nnn/GSM252879/suppl/GSM252879.CHP.gz"	"ftp://ftp.ncbi.nlm.nih.gov/geo/samples/GSM252nnn/GSM252880/suppl/GSM252880.CHP.gz"	"ftp://ftp.ncbi.nlm.nih.gov/geo/samples/GSM252nnn/GSM252881/suppl/GSM252881.CHP.gz"	"ftp://ftp.ncbi.nlm.nih.gov/geo/samples/GSM252nnn/GSM252882/suppl/GSM252882.CHP.gz"	"ftp://ftp.ncbi.nlm.nih.gov/geo/samples/GSM252nnn/GSM252884/suppl/GSM252884.CHP.gz"	"ftp://ftp.ncbi.nlm.nih.gov/geo/samples/GSM252nnn/GSM252885/suppl/GSM252885.CHP.gz"	"ftp://ftp.ncbi.nlm.nih.gov/geo/samples/GSM254nnn/GSM254149/suppl/GSM254149.CHP.gz"	"ftp://ftp.ncbi.nlm.nih.gov/geo/samples/GSM254nnn/GSM254150/suppl/GSM254150.CHP.gz"	"ftp://ftp.ncbi.nlm.nih.gov/geo/samples/GSM254nnn/GSM254151/suppl/GSM254151.CHP.gz"	"ftp://ftp.ncbi.nlm.nih.gov/geo/samples/GSM254nnn/GSM254152/suppl/GSM254152.CHP.gz"	"ftp://ftp.ncbi.nlm.nih.gov/geo/samples/GSM254nnn/GSM254157/suppl/GSM254157.CHP.gz"	"ftp://ftp.ncbi.nlm.nih.gov/geo/samples/GSM254nnn/GSM254158/suppl/GSM254158.CHP.gz"	"ftp://ftp.ncbi.nlm.nih.gov/geo/samples/GSM254nnn/GSM254159/suppl/GSM254159.CHP.gz"	"ftp://ftp.ncbi.nlm.nih.gov/geo/samples/GSM254nnn/GSM254160/suppl/GSM254160.CHP.gz"	"ftp://ftp.ncbi.nlm.nih.gov/geo/samples/GSM254nnn/GSM254161/suppl/GSM254161.CHP.gz"	"ftp://ftp.ncbi.nlm.nih.gov/geo/samples/GSM254nnn/GSM254163/suppl/GSM254163.CHP.gz"	"ftp://ftp.ncbi.nlm.nih.gov/geo/samples/GSM254nnn/GSM254169/suppl/GSM254169.CHP.gz"	"ftp://ftp.ncbi.nlm.nih.gov/geo/samples/GSM254nnn/GSM254172/suppl/GSM254172.CHP.gz"	"ftp://ftp.ncbi.nlm.nih.gov/geo/samples/GSM254nnn/GSM254173/suppl/GSM254173.CHP.gz"	"ftp://ftp.ncbi.nlm.nih.gov/geo/samples/GSM254nnn/GSM254174/suppl/GSM254174.CHP.gz"	"ftp://ftp.ncbi.nlm.nih.gov/geo/samples/GSM254nnn/GSM254175/suppl/GSM254175.CHP.gz"	"ftp://ftp.ncbi.nlm.nih.gov/geo/samples/GSM254nnn/GSM254176/suppl/GSM254176.CHP.gz"	"ftp://ftp.ncbi.nlm.nih.gov/geo/samples/GSM298nnn/GSM298219/suppl/GSM298219.CHP.gz"	"ftp://ftp.ncbi.nlm.nih.gov/geo/samples/GSM298nnn/GSM298220/suppl/GSM298220.CHP.gz"	"ftp://ftp.ncbi.nlm.nih.gov/geo/samples/GSM298nnn/GSM298221/suppl/GSM298221.CHP.gz"	"ftp://ftp.ncbi.nlm.nih.gov/geo/samples/GSM298nnn/GSM298222/suppl/GSM298222.CHP.gz"	"ftp://ftp.ncbi.nlm.nih.gov/geo/samples/GSM298nnn/GSM298223/suppl/GSM298223.CHP.gz"	"ftp://ftp.ncbi.nlm.nih.gov/geo/samples/GSM298nnn/GSM298224/suppl/GSM298224.CHP.gz"	"ftp://ftp.ncbi.nlm.nih.gov/geo/samples/GSM298nnn/GSM298225/suppl/GSM298225.CHP.gz"	"ftp://ftp.ncbi.nlm.nih.gov/geo/samples/GSM298nnn/GSM298226/suppl/GSM298226.CHP.gz"	"ftp://ftp.ncbi.nlm.nih.gov/geo/samples/GSM298nnn/GSM298227/suppl/GSM298227.CHP.gz"	"ftp://ftp.ncbi.nlm.nih.gov/geo/samples/GSM298nnn/GSM298228/suppl/GSM298228.CHP.gz"	"ftp://ftp.ncbi.nlm.nih.gov/geo/samples/GSM298nnn/GSM298229/suppl/GSM298229.CHP.gz"	"ftp://ftp.ncbi.nlm.nih.gov/geo/samples/GSM298nnn/GSM298230/suppl/GSM298230.CHP.gz"	"ftp://ftp.ncbi.nlm.nih.gov/geo/samples/GSM298nnn/GSM298231/suppl/GSM298231.CHP.gz"	"ftp://ftp.ncbi.nlm.nih.gov/geo/samples/GSM298nnn/GSM298232/suppl/GSM298232.CHP.gz"	"ftp://ftp.ncbi.nlm.nih.gov/geo/samples/GSM298nnn/GSM298233/suppl/GSM298233.CHP.gz"	"ftp://ftp.ncbi.nlm.nih.gov/geo/samples/GSM298nnn/GSM298234/suppl/GSM298234.CHP.gz"	"ftp://ftp.ncbi.nlm.nih.gov/geo/samples/GSM298nnn/GSM298235/suppl/GSM298235.CHP.gz"	"ftp://ftp.ncbi.nlm.nih.gov/geo/samples/GSM298nnn/GSM298236/suppl/GSM298236.CHP.gz"	"ftp://ftp.ncbi.nlm.nih.gov/geo/samples/GSM298nnn/GSM298237/suppl/GSM298237.CHP.gz"	"ftp://ftp.ncbi.nlm.nih.gov/geo/samples/GSM298nnn/GSM298238/suppl/GSM298238.CHP.gz"	"ftp://ftp.ncbi.nlm.nih.gov/geo/samples/GSM298nnn/GSM298239/suppl/GSM298239.CHP.gz"	"ftp://ftp.ncbi.nlm.nih.gov/geo/samples/GSM298nnn/GSM298240/suppl/GSM298240.CHP.gz"	"ftp://ftp.ncbi.nlm.nih.gov/geo/samples/GSM298nnn/GSM298241/suppl/GSM298241.CHP.gz"	"ftp://ftp.ncbi.nlm.nih.gov/geo/samples/GSM298nnn/GSM298242/suppl/GSM298242.CHP.gz"	"ftp://ftp.ncbi.nlm.nih.gov/geo/samples/GSM298nnn/GSM298243/suppl/GSM298243.CHP.gz"	"ftp://ftp.ncbi.nlm.nih.gov/geo/samples/GSM298nnn/GSM298244/suppl/GSM298244.CHP.gz"	"ftp://ftp.ncbi.nlm.nih.gov/geo/samples/GSM298nnn/GSM298245/suppl/GSM298245.CHP.gz"	"ftp://ftp.ncbi.nlm.nih.gov/geo/samples/GSM298nnn/GSM298246/suppl/GSM298246.CHP.gz"	"ftp://ftp.ncbi.nlm.nih.gov/geo/samples/GSM298nnn/GSM298247/suppl/GSM298247.CHP.gz"	"ftp://ftp.ncbi.nlm.nih.gov/geo/samples/GSM300nnn/GSM300859/suppl/GSM300859.CHP.gz"	"ftp://ftp.ncbi.nlm.nih.gov/geo/samples/GSM302nnn/GSM302396/suppl/GSM302396.CHP.gz"	"ftp://ftp.ncbi.nlm.nih.gov/geo/samples/GSM302nnn/GSM302397/suppl/GSM302397.CHP.gz"	"ftp://ftp.ncbi.nlm.nih.gov/geo/samples/GSM302nnn/GSM302399/suppl/GSM302399.CHP.gz"	"ftp://ftp.ncbi.nlm.nih.gov/geo/samples/GSM350nnn/GSM350871/suppl/GSM350871.CHP.gz"	"ftp://ftp.ncbi.nlm.nih.gov/geo/samples/GSM350nnn/GSM350873/suppl/GSM350873.CHP.gz"	"ftp://ftp.ncbi.nlm.nih.gov/geo/samples/GSM350nnn/GSM350874/suppl/GSM350874.CHP.gz"	"ftp://ftp.ncbi.nlm.nih.gov/geo/samples/GSM350nnn/GSM350955/suppl/GSM350955.CHP.gz"	"ftp://ftp.ncbi.nlm.nih.gov/geo/samples/GSM350nnn/GSM350956/suppl/GSM350956.CHP.gz"	"ftp://ftp.ncbi.nlm.nih.gov/geo/samples/GSM350nnn/GSM350957/suppl/GSM350957.CHP.gz"	"ftp://ftp.ncbi.nlm.nih.gov/geo/samples/GSM350nnn/GSM350958/suppl/GSM350958.CHP.gz"	"ftp://ftp.ncbi.nlm.nih.gov/geo/samples/GSM364nnn/GSM364038/suppl/GSM364038.CHP.gz"	"ftp://ftp.ncbi.nlm.nih.gov/geo/samples/GSM364nnn/GSM364041/suppl/GSM364041.CHP.gz"	"ftp://ftp.ncbi.nlm.nih.gov/geo/samples/GSM364nnn/GSM364045/suppl/GSM364045.CHP.gz"	"ftp://ftp.ncbi.nlm.nih.gov/geo/samples/GSM364nnn/GSM364046/suppl/GSM364046.CHP.gz"	"ftp://ftp.ncbi.nlm.nih.gov/geo/samples/GSM364nnn/GSM364048/suppl/GSM364048.CHP.gz"	"ftp://ftp.ncbi.nlm.nih.gov/geo/samples/GSM410nnn/GSM410161/suppl/GSM410161.CHP.gz"	"ftp://ftp.ncbi.nlm.nih.gov/geo/samples/GSM410nnn/GSM410162/suppl/GSM410162.CHP.gz"	"ftp://ftp.ncbi.nlm.nih.gov/geo/samples/GSM410nnn/GSM410163/suppl/GSM410163.CHP.gz"	"ftp://ftp.ncbi.nlm.nih.gov/geo/samples/GSM410nnn/GSM410164/suppl/GSM410164.CHP.gz"	"ftp://ftp.ncbi.nlm.nih.gov/geo/samples/GSM410nnn/GSM410165/suppl/GSM410165.CHP.gz"	"ftp://ftp.ncbi.nlm.nih.gov/geo/samples/GSM434nnn/GSM434049/suppl/GSM434049.CHP.gz"	"ftp://ftp.ncbi.nlm.nih.gov/geo/samples/GSM434nnn/GSM434050/suppl/GSM434050.CHP.gz"	"ftp://ftp.ncbi.nlm.nih.gov/geo/samples/GSM434nnn/GSM434051/suppl/GSM434051.CHP.gz"	"ftp://ftp.ncbi.nlm.nih.gov/geo/samples/GSM434nnn/GSM434052/suppl/GSM434052.CHP.gz"	"ftp://ftp.ncbi.nlm.nih.gov/geo/samples/GSM434nnn/GSM434053/suppl/GSM434053.CHP.gz"	"ftp://ftp.ncbi.nlm.nih.gov/geo/samples/GSM434nnn/GSM434054/suppl/GSM434054.CHP.gz"	"ftp://ftp.ncbi.nlm.nih.gov/geo/samples/GSM434nnn/GSM434055/suppl/GSM434055.CHP.gz"	"ftp://ftp.ncbi.nlm.nih.gov/geo/samples/GSM434nnn/GSM434056/suppl/GSM434056.CHP.gz"	"ftp://ftp.ncbi.nlm.nih.gov/geo/samples/GSM434nnn/GSM434057/suppl/GSM434057.CHP.gz"	"ftp://ftp.ncbi.nlm.nih.gov/geo/samples/GSM434nnn/GSM434058/suppl/GSM434058.CHP.gz"	"ftp://ftp.ncbi.nlm.nih.gov/geo/samples/GSM434nnn/GSM434059/suppl/GSM434059.CHP.gz"	"ftp://ftp.ncbi.nlm.nih.gov/geo/samples/GSM434nnn/GSM434060/suppl/GSM434060.CHP.gz"	"ftp://ftp.ncbi.nlm.nih.gov/geo/samples/GSM434nnn/GSM434061/suppl/GSM434061.CHP.gz"	"ftp://ftp.ncbi.nlm.nih.gov/geo/samples/GSM434nnn/GSM434062/suppl/GSM434062.CHP.gz"	"ftp://ftp.ncbi.nlm.nih.gov/geo/samples/GSM434nnn/GSM434063/suppl/GSM434063.CHP.gz"	"ftp://ftp.ncbi.nlm.nih.gov/geo/samples/GSM434nnn/GSM434064/suppl/GSM434064.CHP.gz"	"ftp://ftp.ncbi.nlm.nih.gov/geo/samples/GSM458nnn/GSM458579/suppl/GSM458579.CHP.gz"	"ftp://ftp.ncbi.nlm.nih.gov/geo/samples/GSM458nnn/GSM458580/suppl/GSM458580.CHP.gz"	"ftp://ftp.ncbi.nlm.nih.gov/geo/samples/GSM458nnn/GSM458581/suppl/GSM458581.CHP.gz"	"ftp://ftp.ncbi.nlm.nih.gov/geo/samples/GSM458nnn/GSM458582/suppl/GSM458582.CHP.gz"	"ftp://ftp.ncbi.nlm.nih.gov/geo/samples/GSM469nnn/GSM469989/suppl/GSM469989.CHP.gz"	"ftp://ftp.ncbi.nlm.nih.gov/geo/samples/GSM469nnn/GSM469990/suppl/GSM469990.CHP.gz"	"ftp://ftp.ncbi.nlm.nih.gov/geo/samples/GSM469nnn/GSM469991/suppl/GSM469991.CHP.gz"	"ftp://ftp.ncbi.nlm.nih.gov/geo/samples/GSM469nnn/GSM469992/suppl/GSM469992.CHP.gz"	"ftp://ftp.ncbi.nlm.nih.gov/geo/samples/GSM469nnn/GSM469993/suppl/GSM469993.CHP.gz"	"ftp://ftp.ncbi.nlm.nih.gov/geo/samples/GSM469nnn/GSM469994/suppl/GSM469994.CHP.gz"	"ftp://ftp.ncbi.nlm.nih.gov/geo/samples/GSM469nnn/GSM469995/suppl/GSM469995.CHP.gz"	"ftp://ftp.ncbi.nlm.nih.gov/geo/samples/GSM469nnn/GSM469996/suppl/GSM469996.CHP.gz"	"ftp://ftp.ncbi.nlm.nih.gov/geo/samples/GSM469nnn/GSM469997/suppl/GSM469997.CHP.gz"	"ftp://ftp.ncbi.nlm.nih.gov/geo/samples/GSM469nnn/GSM469998/suppl/GSM469998.CHP.gz"	"ftp://ftp.ncbi.nlm.nih.gov/geo/samples/GSM469nnn/GSM469999/suppl/GSM469999.CHP.gz"	"ftp://ftp.ncbi.nlm.nih.gov/geo/samples/GSM470nnn/GSM470000/suppl/GSM470000.CHP.gz"	"ftp://ftp.ncbi.nlm.nih.gov/geo/samples/GSM470nnn/GSM470001/suppl/GSM470001.CHP.gz"	"ftp://ftp.ncbi.nlm.nih.gov/geo/samples/GSM470nnn/GSM470002/suppl/GSM470002.CHP.gz"	"ftp://ftp.ncbi.nlm.nih.gov/geo/samples/GSM470nnn/GSM470003/suppl/GSM470003.CHP.gz"	"ftp://ftp.ncbi.nlm.nih.gov/geo/samples/GSM470nnn/GSM470004/suppl/GSM470004.CHP.gz"	"ftp://ftp.ncbi.nlm.nih.gov/geo/samples/GSM470nnn/GSM470005/suppl/GSM470005.CHP.gz"	"ftp://ftp.ncbi.nlm.nih.gov/geo/samples/GSM470nnn/GSM470006/suppl/GSM470006.CHP.gz"	"ftp://ftp.ncbi.nlm.nih.gov/geo/samples/GSM470nnn/GSM470007/suppl/GSM470007.CHP.gz"	"ftp://ftp.ncbi.nlm.nih.gov/geo/samples/GSM470nnn/GSM470008/suppl/GSM470008.CHP.gz"	"ftp://ftp.ncbi.nlm.nih.gov/geo/samples/GSM470nnn/GSM470009/suppl/GSM470009.CHP.gz"	"ftp://ftp.ncbi.nlm.nih.gov/geo/samples/GSM470nnn/GSM470010/suppl/GSM470010.CHP.gz"	"ftp://ftp.ncbi.nlm.nih.gov/geo/samples/GSM470nnn/GSM470011/suppl/GSM470011.CHP.gz"	"ftp://ftp.ncbi.nlm.nih.gov/geo/samples/GSM470nnn/GSM470012/suppl/GSM470012.CHP.gz"	"ftp://ftp.ncbi.nlm.nih.gov/geo/samples/GSM470nnn/GSM470013/suppl/GSM470013.CHP.gz"	""	""	""	""	""	""	""	""	""	""	""	""	""	""
!Sample_data_row_count	"54675"	"54675"	"54675"	"54675"	"54675"	"54675"	"54675"	"54675"	"54675"	"54675"	"54675"	"54675"	"54675"	"54675"	"54675"	"54675"	"54675"	"54675"	"54675"	"54675"	"54675"	"54675"	"54675"	"54675"	"54675"	"54675"	"54675"	"54675"	"54675"	"54675"	"54675"	"54675"	"54675"	"54675"	"54675"	"54675"	"54675"	"54675"	"54675"	"54675"	"54675"	"54675"	"54675"	"54675"	"54675"	"54675"	"54675"	"54675"	"54675"	"54675"	"54675"	"54675"	"54675"	"54675"	"54675"	"54675"	"54675"	"54675"	"54675"	"54675"	"54675"	"54675"	"54675"	"54675"	"54675"	"54675"	"54675"	"54675"	"54675"	"54675"	"54675"	"54675"	"54675"	"54675"	"54675"	"54675"	"54675"	"54675"	"54675"	"54675"	"54675"	"54675"	"54675"	"54675"	"54675"	"54675"	"54675"	"54675"	"54675"	"54675"	"54675"	"54675"	"54675"	"54675"	"54675"	"54675"	"54675"	"54675"	"54675"	"54675"	"54675"	"54675"	"54675"	"54675"	"54675"	"54675"	"54675"	"54675"	"54675"	"54675"	"54675"	"54675"	"54675"	"54675"	"54675"	"54675"	"54675"	"54675"	"54675"	"54675"	"54675"	"54675"	"54675"	"54675"	"54675"	"54675"	"54675"	"54675"	"54675"	"54675"	"54675"	"54675"	"54675"	"54675"	"54675"	"54675"	"54675"	"54675"	"54675"	"54675"	"54675"	"54675"	"54675"	"54675"	"54675"	"54675"	"54675"	"54675"	"54675"	"54675"	"54675"	"54675"	"54675"	"54675"	"54675"	"54675"	"54675"	"0"	"0"	"0"	"0"	"0"	"0"	"0"	"0"	"0"	"0"	"0"	"0"	"0"	"0"
!Sample_relation	"Reanalyzed by: GSE60486"	"Reanalyzed by: GSE60486"	"Reanalyzed by: GSE60486"	"Reanalyzed by: GSE60486"	"Reanalyzed by: GSE60486"	"Reanalyzed by: GSE60486"	"Reanalyzed by: GSE60486"	"Reanalyzed by: GSE60486"	"Reanalyzed by: GSE60486"	"Reanalyzed by: GSE60486"	"Reanalyzed by: GSE60486"	"Reanalyzed by: GSE60486"	"Reanalyzed by: GSE60486"	"Reanalyzed by: GSE60486"	"Reanalyzed by: GSE60486"	"Reanalyzed by: GSE60486"	"Reanalyzed by: GSE60486"	"Reanalyzed by: GSE60486"	"Reanalyzed by: GSE60486"	"Reanalyzed by: GSE119087"	"Reanalyzed by: GSE119087"	"Reanalyzed by: GSE60486"	"Reanalyzed by: GSE60486"	"Reanalyzed by: GSE119087"	"Reanalyzed by: GSE119087"	"Reanalyzed by: GSE119087"	"Reanalyzed by: GSE119087"	"Reanalyzed by: GSE60486"	"Reanalyzed by: GSE119087"	"Reanalyzed by: GSE60486"	"Reanalyzed by: GSE60486"	"Reanalyzed by: GSE60486"	"Reanalyzed by: GSE60486"	"Reanalyzed by: GSE119087"	"Reanalyzed by: GSE60486"	"Reanalyzed by: GSE60486"	""	"Reanalyzed by: GSE60486"	"Reanalyzed by: GSE119087"	"Reanalyzed by: GSE119087"	"Reanalyzed by: GSE60486"	"Reanalyzed by: GSE119087"	"Reanalyzed by: GSE119087"	"Reanalyzed by: GSE60486"	"Reanalyzed by: GSE60486"	"Reanalyzed by: GSE60486"	"Reanalyzed by: GSE60486"	"Reanalyzed by: GSE60486"	"Reanalyzed by: GSE60486"	"Reanalyzed by: GSE60486"	"Reanalyzed by: GSE60486"	"Reanalyzed by: GSE60486"	"Reanalyzed by: GSE60486"	"Reanalyzed by: GSE60486"	"Reanalyzed by: GSE60486"	"Reanalyzed by: GSE60486"	"Reanalyzed by: GSE60486"	"Reanalyzed by: GSE60486"	"Reanalyzed by: GSE60486"	"Reanalyzed by: GSE60486"	"Reanalyzed by: GSE60486"	"Reanalyzed by: GSE60486"	""	"Reanalyzed by: GSE119087"	""	""	""	"Reanalyzed by: GSE119087"	""	"Reanalyzed by: GSE119087"	"Reanalyzed by: GSE119087"	"Reanalyzed by: GSE119087"	""	""	""	""	""	""	"Reanalyzed by: GSE119087"	"Reanalyzed by: GSE119087"	""	""	""	"Reanalyzed by: GSE119087"	""	""	"Reanalyzed by: GSE119087"	""	"Reanalyzed by: GSE119087"	""	""	"Reanalyzed by: GSE119087"	""	""	""	""	""	""	"Reanalyzed by: GSE119087"	"Reanalyzed by: GSE119087"	"Reanalyzed by: GSE119087"	"Reanalyzed by: GSE119087"	""	""	""	""	""	"Reanalyzed by: GSE119087"	"Reanalyzed by: GSE119087"	"Reanalyzed by: GSE119087"	"Reanalyzed by: GSE119087"	"Reanalyzed by: GSE119087"	""	""	""	""	""	""	""	""	""	""	""	""	""	""	""	""	""	""	""	""	""	""	""	""	""	""	""	""	""	""	""	""	""	""	""	""	""	""	""	""	""	""	""	""	""	""	""	""	""	""	""	""	""	""	""	""	""	""	""
!Sample_relation	"Reanalyzed by: GSE119087"	"Reanalyzed by: GSE119087"	"Reanalyzed by: GSE119087"	"Reanalyzed by: GSE119087"	"Reanalyzed by: GSE119087"	"Reanalyzed by: GSE119087"	"Reanalyzed by: GSE119087"	"Reanalyzed by: GSE119087"	"Reanalyzed by: GSE119087"	"Reanalyzed by: GSE119087"	"Reanalyzed by: GSE64985"	"Reanalyzed by: GSE119087"	"Reanalyzed by: GSE119087"	"Reanalyzed by: GSE119087"	"Reanalyzed by: GSE119087"	"Reanalyzed by: GSE119087"	"Reanalyzed by: GSE119087"	"Reanalyzed by: GSE119087"	"Reanalyzed by: GSE64985"	""	""	"Reanalyzed by: GSE119087"	"Reanalyzed by: GSE119087"	""	""	""	""	"Reanalyzed by: GSE119087"	""	"Reanalyzed by: GSE119087"	"Reanalyzed by: GSE119087"	"Reanalyzed by: GSE119087"	"Reanalyzed by: GSE119087"	""	"Reanalyzed by: GSE119087"	"Reanalyzed by: GSE119087"	""	"Reanalyzed by: GSE119087"	""	""	"Reanalyzed by: GSE119087"	""	""	"Reanalyzed by: GSE119087"	"Reanalyzed by: GSE119087"	"Reanalyzed by: GSE119087"	"Reanalyzed by: GSE119087"	"Reanalyzed by: GSE119087"	"Reanalyzed by: GSE119087"	"Reanalyzed by: GSE119087"	"Reanalyzed by: GSE119087"	"Reanalyzed by: GSE119087"	"Reanalyzed by: GSE119087"	"Reanalyzed by: GSE119087"	"Reanalyzed by: GSE119087"	"Reanalyzed by: GSE119087"	"Reanalyzed by: GSE119087"	"Reanalyzed by: GSE119087"	"Reanalyzed by: GSE119087"	"Reanalyzed by: GSE119087"	"Reanalyzed by: GSE119087"	"Reanalyzed by: GSE119087"	""	""	""	""	""	""	""	""	""	""	""	""	""	""	""	""	""	""	""	""	""	""	""	""	""	""	""	""	""	""	""	""	""	""	""	""	""	""	""	""	""	""	""	""	""	""	""	""	""	""	""	""	""	""	""	""	""	""	""	""	""	""	""	""	""	""	""	""	""	""	""	""	""	""	""	""	""	""	""	""	""	""	""	""	""	""	""	""	""	""	""	""	""	""	""	""	""	""	""	""	""	""	""	""	""	""	""	""	""
!Sample_relation	""	""	""	""	""	""	""	""	""	""	"Reanalyzed by: GSE119087"	""	""	""	""	""	""	""	"Reanalyzed by: GSE119087"	""	""	""	""	""	""	""	""	""	""	""	""	""	""	""	""	""	""	""	""	""	""	""	""	""	""	""	""	""	""	""	""	""	""	""	""	""	""	""	""	""	""	""	""	""	""	""	""	""	""	""	""	""	""	""	""	""	""	""	""	""	""	""	""	""	""	""	""	""	""	""	""	""	""	""	""	""	""	""	""	""	""	""	""	""	""	""	""	""	""	""	""	""	""	""	""	""	""	""	""	""	""	""	""	""	""	""	""	""	""	""	""	""	""	""	""	""	""	""	""	""	""	""	""	""	""	""	""	""	""	""	""	""	""	""	""	""	""	""	""	""	""	""	""	""	""	""	""	""	""	""	""
!series_matrix_table_begin
"ID_REF"	"GSM101096"	"GSM101097"	"GSM101098"	"GSM101100"	"GSM101101"	"GSM101102"	"GSM101103"	"GSM101104"	"GSM101105"	"GSM101106"	"GSM101107"	"GSM101111"	"GSM101113"	"GSM101114"	"GSM101115"	"GSM101116"	"GSM114089"	"GSM114090"	"GSM114093"	"GSM190149"	"GSM190150"	"GSM190151"	"GSM190153"	"GSM190154"	"GSM190155"	"GSM190156"	"GSM252828"	"GSM252830"	"GSM252831"	"GSM252833"	"GSM252835"	"GSM252836"	"GSM252837"	"GSM252838"	"GSM252839"	"GSM252841"	"GSM252855"	"GSM252867"	"GSM252871"	"GSM252876"	"GSM252879"	"GSM252880"	"GSM252881"	"GSM252882"	"GSM252884"	"GSM252885"	"GSM254149"	"GSM254150"	"GSM254151"	"GSM254152"	"GSM254157"	"GSM254158"	"GSM254159"	"GSM254160"	"GSM254161"	"GSM254163"	"GSM254169"	"GSM254172"	"GSM254173"	"GSM254174"	"GSM254175"	"GSM254176"	"GSM298219"	"GSM298220"	"GSM298221"	"GSM298222"	"GSM298223"	"GSM298224"	"GSM298225"	"GSM298226"	"GSM298227"	"GSM298228"	"GSM298229"	"GSM298230"	"GSM298231"	"GSM298232"	"GSM298233"	"GSM298234"	"GSM298235"	"GSM298236"	"GSM298237"	"GSM298238"	"GSM298239"	"GSM298240"	"GSM298241"	"GSM298242"	"GSM298243"	"GSM298244"	"GSM298245"	"GSM298246"	"GSM298247"	"GSM300859"	"GSM302396"	"GSM302397"	"GSM302399"	"GSM350871"	"GSM350873"	"GSM350874"	"GSM350955"	"GSM350956"	"GSM350957"	"GSM350958"	"GSM364038"	"GSM364041"	"GSM364045"	"GSM364046"	"GSM364048"	"GSM410161"	"GSM410162"	"GSM410163"	"GSM410164"	"GSM410165"	"GSM434049"	"GSM434050"	"GSM434051"	"GSM434052"	"GSM434053"	"GSM434054"	"GSM434055"	"GSM434056"	"GSM434057"	"GSM434058"	"GSM434059"	"GSM434060"	"GSM434061"	"GSM434062"	"GSM434063"	"GSM434064"	"GSM458579"	"GSM458580"	"GSM458581"	"GSM458582"	"GSM469989"	"GSM469990"	"GSM469991"	"GSM469992"	"GSM469993"	"GSM469994"	"GSM469995"	"GSM469996"	"GSM469997"	"GSM469998"	"GSM469999"	"GSM470000"	"GSM470001"	"GSM470002"	"GSM470003"	"GSM470004"	"GSM470005"	"GSM470006"	"GSM470007"	"GSM470008"	"GSM470009"	"GSM470010"	"GSM470011"	"GSM470012"	"GSM470013"	"GSM549651"	"GSM549667"	"GSM549669"	"GSM549670"	"GSM549672"	"GSM549673"	"GSM549674"	"GSM549675"	"GSM549676"	"GSM549677"	"GSM549678"	"GSM549679"	"GSM549680"	"GSM549782"
"1007_s_at"	1657.2142	2237.6436	1474.7393	2535.9995	1956.1013	2298.428	2410.5254	2495.1343	2635.774	2292.1687	1862.3304	1992.7407	3326.898	2238.3694	2615.2297	2130.1326	8027.8	8099.3	9639.1	8330.23	11922.6	7371.77	4464.43	9580.43	8695.72	7081.69	14722.5	5853.15	5992.92	7187.59	7490.58	8357.65	7382.33	6072.67	12525.7	10876.7	16230.5	10537.4	6301.17	6864.06	7432.77	7168.35	7095.87	6903.12	6008.22	7946.34	7425.67	5911.14	6444.4	8042.16	4801.77	14505.8	4645.94	9978.64	6601.65	8941.17	15989.6	6329.76	7091.29	6098.93	8668.63	6886.11	10341.3	6668.87	7495.86	11067.6	6887.26	6106.76	7446.14	5381.33	8530.92	5877.37	4829.33	8718.18	12246.2	12360.7	8510.74	10086	9222.43	10954.6	9255.69	6751.66	6901.11	9923.37	6282.32	16086.3	5354.07	8496.96	8475.49	7928.23	6217.46	6781.33	7842.13	7267.84	8244.8	7473.97	6980.44	8198.1	9503.75	7038.25	6781.54	8120.8	8090.62	8085.9	10203.4	8102.99	7406.37	5707.77	7159.15	6665.04	6520.11	7542.26	6162.72	6422.58	8251.06	6287.33	6136.03	6361.91	7316.87	8400.71	6711.59	8760.42	6272.89	6288.84	6451.18	6950.92	5904.78	5590.64	7252.15	7449.7	6949.18	6100.91	8012.84	5798.66	6356.97	6417.09	6417.59	6403.22	6611.83	7755.92	8703.06	8082.47	10170.5	6755.34	7388.24	6951.44	11586.1	7998.66	7127.67	6584.88	7325.86	7293.62	9319.91	10675.5	8281.93	8025.47	8816.17														
"1053_at"	74.9218	76.623764	54.349518	78.71504	101.283134	110.99901	114.48204	80.8971	71.81399	94.63428	65.823784	83.198265	76.57759	76.25948	68.66434	60.52254	162	303.1	209	363.736	403.328	349.84	393.601	336.383	179.981	268.253	361.549	260.649	302.875	264.697	397.849	381.576	286.88	354.743	65.6595	304.795	433.803	254.299	305.172	341.804	314.338	315.092	355.483	264.84	393.922	358.771	433.182	340.041	376.777	320.344	292.148	272.864	238.356	276.782	276.835	385.519	288.517	193.08	397.571	229.557	314.491	341.259	313.092	259.096	275.237	303.034	299.645	450.339	366.234	267.453	216.374	346.035	173.91	314.052	256.985	304.969	294.929	386.907	405.57	178.451	354.489	271.624	439.386	268.811	328.881	242.029	344.767	348.724	293.1	230.768	239.367	226.09	280.269	279.586	230.117	269.837	372.748	252.208	176.818	221.899	244.309	190.09	280.385	303.483	191.62	313.081	237.249	321.011	294.46	281.464	274.161	147.035	338.166	304.265	285.925	260.682	261.312	197.113	361.64	174.797	339.866	225.049	321.718	307.252	219.146	287.622	396.876	270.529	340.685	220.814	231.559	370.738	364.176	257.238	320.976	349.955	298.468	323.926	245.185	341.307	326.472	215.084	388.582	223.495	283.614	318.868	263	275.235	197.913	242.719	362.538	341.215	233.883	229.369	270.035	275.283	252.687														
"117_at"	77.16988	27.224297	29.231043	26.526035	24.233334	24.874979	26.564205	32.034077	26.152197	27.744116	39.44494	33.190834	28.923296	26.477106	23.935286	27.868433	127	83.2	32.1	36.4478	87.1003	69.5145	58.2755	196.667	63.0522	143.614	95.9166	56.3754	98.6872	89.2274	107.04	131.687	357.446	121.504	83.6825	217.281	67.0786	40.2699	44.8379	71.8837	61.2387	94.8915	125.637	38.3747	97.3405	99.4438	27.4957	140.997	97.3967	159.031	149.632	118.523	58.2584	71.7675	16.5973	207.666	104.126	59.9996	207.618	112.601	60.4073	44.7837	51.9485	106.235	35.2029	26.3263	32.0286	215.218	24.9864	82.2121	135.243	55.8119	85.1133	113.421	129.599	138.59	103.791	101.774	183.643	188.696	23.6557	50.8403	84.2359	76.4502	106.777	40.61	91.9397	45.4841	52.9749	159.904	104.629	47.8462	109.078	90.2885	137.935	111.572	139.536	58.5691	80.0866	59.4242	29.3986	63.916	88.5657	116.455	180.382	108.945	107.934	54.0363	139.928	71.4071	121.807	51.6526	243.371	115.761	51.6565	96.3448	11.7008	139.474	71.7986	133.108	50.3113	78.3458	108.899	94.8766	97.4715	18.552	100.262	84.6329	73.7569	58.7676	59.4106	54.0465	14.0051	66.6328	115.576	65.6289	92.6102	76.1355	75.0097	118.323	78.5028	42.5141	66.5053	44.0349	97.8466	55.7533	117.235	109.296	112.239	59.5797	41.1884	7.42426	79.826	103.154	86.5213	55.6681	42.7754														
"121_at"	173.0704	177.90465	135.69762	151.09381	168.72105	170.702	149.03482	209.50308	160.58273	130.57368	229.41455	135.45946	190.69244	188.69147	171.05447	129.48018	532.9	636.7	570.1	612.734	655.708	398.529	379.788	334.202	396.192	479.202	589.98	379.171	222.398	529.579	518.133	436.607	669.893	573.36	480.759	765.888	871.85	465.666	331.023	340.217	428.892	515.095	345.65	642.998	497.624	487.839	640.078	601.249	412.666	563.831	897.995	623.155	783.859	400.256	585.849	401.702	381.249	594.023	292.666	422.075	442.352	299.761	536.477	629.177	669.54	450.323	481.303	559.502	514.435	444.355	432.836	451.344	547.522	373.484	790.664	482.927	497.342	444.151	574.906	499.736	724.554	540.04	519.881	356.775	579.484	700.534	495.661	391.246	514.699	784.713	566.276	682.633	1221.17	649.179	690.75	763.806	783.079	619.642	454.336	458.804	996.459	627.144	670.356	471.889	609.146	643.406	516.961	356.126	566.288	574.462	533.967	374.573	765.621	911.519	586.922	462.569	532.7	643.056	523.646	518.18	526.508	486.07	700.18	441.219	336.288	365.958	604.278	305.203	377.891	345.412	414.961	424.685	293	289.576	358.391	415.209	420.232	519.358	471.859	377.488	287.049	405.088	633.445	413.553	498.62	258.643	366.882	536.394	504.325	253.651	497.056	477.419	423.487	367.015	265.914	359.734	414.089														
"1255_g_at"	9.3465185	11.320443	8.536531	9.035363	9.28597	10.272593	10.256649	9.7761135	9.545353	9.385852	9.948459	9.567991	9.388623	8.894799	9.506586	9.235668	13.2	34	63.8	29.524	46.3037	27.5485	32.615	45.9921	15.7521	59.054	31.6818	61.4515	10.829	83.2532	31.6641	8.58437	10.3948	88.6149	33.2131	61.6641	7.74082	67.805	14.4246	39.8074	79.1559	37.1853	2.68948	16.53	95.8788	15.9967	93.5974	56.2997	8.34038	63.8561	11.5966	100.302	27.9888	97.9521	45.3256	71.5747	47.0934	8.34579	9.01696	57.8737	39.8262	5.11229	21.7037	58.0393	82.3308	28.3603	16.4131	38.7701	25.3992	50.7294	27.7623	10.5591	43.6594	20.0905	28.4182	10.7645	35.8967	48.9797	19.7536	7.56882	28.7409	39.5775	13.103	6.32028	21.5753	95.5578	39.513	26.8793	7.14875	65.6783	5.82661	30.6931	66.2302	66.443	46.3585	10.7276	14.764	44.0496	19.8239	37.1488	47.1798	92.7974	63.9248	53.1338	72.6498	95.5422	40.7014	55.5241	34.4591	39.585	58.8671	32.7446	47.0503	74.1045	27.5	33.0451	63.0301	69.4348	60.5651	50.4104	63.6066	37.7792	43.9844	82.2323	46.518	13.0354	13.9773	31.5846	40.726	19.1857	42.3988	28.7522	25.8897	58.1135	62.9703	68.9266	31.438	53.7637	58.0674	36.6108	44.4204	19.2779	49.4694	69.3561	31.0488	52.8245	46.5975	45.2519	21.5933	75.1467	31.4792	6.87315	27.1508	12.5225	55.9215	72.0427	35.3368														
"1294_at"	256.89413	257.22092	274.81375	269.55597	205.18219	228.94138	252.25111	302.6745	261.15646	229.06454	197.59775	274.58716	316.69415	219.46126	269.56882	197.72386	606.1	567.9	811.8	617.25	736.718	630.397	475.628	1094.62	636.158	753.436	1328.53	567.401	775.766	714.739	720.725	548.345	762.288	981.942	1107.86	996.818	1125.86	781.204	774.449	914.423	772.201	501.782	571.037	794.781	719.161	633.604	847.281	603.745	671.898	804.432	475.693	870.719	437.303	912.367	760.886	729.444	877.428	528.945	1123.49	962.302	552.517	840.92	691.761	754.06	872.625	835.408	1035.63	551.06	773.719	790.841	930.06	732.608	676.761	1016.79	1001.33	797.383	683.446	666.344	998.399	1129.49	829.817	917.777	905.088	876.25	1047.91	837.53	648.224	888.009	809.582	694.023	615.138	465.967	954.741	858.041	1055.6	1130.33	847.226	815.108	832.352	975.903	858.479	946.662	643.028	851.749	1196.44	722.468	706.455	823.548	823.271	848.72	727.646	799.21	1140.22	1049.46	807.89	1088.58	1129.72	1073.59	685.512	1026.42	877.213	1006.83	765.429	867.212	889.543	753.966	733.464	916.598	827.525	609.185	744.59	773.477	865.047	1056.29	775.971	1033.05	913.869	849.13	880.377	948.493	834.206	1289.86	948.023	1029.14	784.094	674.296	961.134	1255.49	884.469	863.753	851.853	844.163	1010.03	1159.32	981.638	1184.72	1046.42														
"1316_at"	44.209976	57.607693	44.812862	50.42611	42.249077	52.156094	44.220528	45.700108	46.167225	42.673046	59.69895	52.312813	52.954704	46.96685	43.89871	48.81215	165.1	158.7	250.8	130.288	213.504	216.366	121.672	138.974	165.486	254.95	260.025	124.318	117.282	234.217	151.886	109.018	135.175	214.435	178.259	208.656	286.65	132.372	295.583	190.318	192.728	220.091	79.0274	120.897	105.058	131.887	178.835	121.766	111.929	199.904	192.197	200.07	347.509	210.432	264.013	220.498	112.262	267.136	218.988	114.641	306.287	141.287	142.237	153.131	159.041	133.416	309.471	165.996	234.739	139.263	154.518	79.4288	143.627	177.939	180.881	204.213	86.1432	172.265	233.421	309.809	377.976	215.417	131.5	172.586	216.483	274.187	193.193	119.745	191.274	203.57	186.778	124.612	338.926	268.396	195.953	283.954	264.302	303.044	225.51	149.902	323.789	194.912	98.213	243.954	280.632	240.815	306.253	256.576	119.816	133.926	253.789	231.199	195.378	319.517	270.354	268.004	196.113	237.348	166.537	258.632	253.014	214.044	227.832	227.462	167.121	190.926	240.427	303.055	188.891	173.019	185.432	226.279	181.162	203.459	146.84	270.704	181.877	258.35	307.817	107.232	153.605	273.932	242.552	215.912	172.448	124.337	135.119	215.05	169.98	163.783	165.449	165.87	223.15	229.668	251.036	151.471	258.464														
"1320_at"	36.11797	42.168217	29.08443	39.163918	39.355362	36.953598	35.245525	41.606323	36.156536	34.53711	33.210213	31.839949	39.52512	43.353233	50.425243	33.590454	128.9	110.7	17.7	133.778	192.729	117.621	72.9911	87.1038	135.587	110.803	42.9203	114.603	75.1328	20.1101	109.306	80.49	18.7897	18.8631	82.4988	33.8146	22.2119	123.24	93.7215	71.0224	30.7292	74.8397	48.5558	22.075	156.616	13.5421	150.888	107.533	181.9	204.578	33.1927	183.985	28.4856	130.237	125.565	142.62	157.085	18.6652	60.7342	101.083	136.346	69.9826	252.485	113.606	190.035	169.326	47.1977	159.039	115.456	101.961	220.462	148.998	111.791	146.667	106.598	46.8576	114.834	180.225	172.64	177.008	64.6713	80.4503	102.013	148.248	122.006	174.611	109.896	194.482	122.281	210.893	147.759	220.378	79.9846	119.176	64.7903	156.283	123.732	194.521	159.953	78.0403	58.172	20.4786	112.338	60.4345	24.4106	120.693	113.055	129.412	119.616	118.223	74.519	42.6223	16.3615	19.4479	141.872	52.0785	71.7687	12.1368	103.745	67.8932	43.6584	124.498	152.276	103.522	33.3821	93.5746	84.2267	22.7788	80.9655	134.35	114.123	113.145	46.1973	12.713	172.652	61.1716	9.79975	62.3869	57.0254	56.5791	77.0743	119.062	128.165	121.211	123.792	47.4403	136.463	52.6336	55.7247	81.8806	30.4001	13.3738	64.9204	122.834	100.076	171.25	62.2639														
"1405_i_at"	423.06058	129.43097	113.18757	123.801544	60.368977	100.79147	125.52635	120.11754	159.67053	82.84348	155.57756	608.7481	153.71306	125.63396	328.26065	55.789753	989.3	449.1	661.8	848.897	915.766	425.919	330.778	2066.45	240.646	265.545	4380.34	1003.45	361.516	270.02	234.78	574.333	305.12	732.167	551.294	427.573	1235.11	572.424	331.639	337.266	529.263	334.975	456.285	331.331	279.625	237.694	547.243	988.922	845.513	1337.08	2081.88	881.689	550.504	1380.58	1423.66	285.723	539.449	262.77	8409.67	1361.13	648.085	885.014	468.267	707.752	756.818	501.491	834.539	1182.67	1487.62	634.753	1205.03	1230.43	369.952	3552.37	386.142	1923.15	677.179	1798.21	735.942	322.198	753.213	358.578	353.049	1782.79	525.918	1515.79	813.369	5492.23	504.641	705.634	2761.33	1093.09	886.782	335.124	591.168	1028.03	1163.24	1237.41	1069.14	311.441	1529.24	293.013	193.371	1183.33	1143.75	1537.69	780.561	274.917	455.417	360.551	715.311	648.942	2279.05	730.146	184.272	909.402	1136.71	1900.35	504.568	1193.44	1141.51	690.898	419.652	286.861	536.435	458.995	682.237	844.732	964.471	183.397	328.097	1009.62	377.997	1065.13	288.595	771.641	591.119	477.928	1576.74	517.959	394.267	622.527	579.89	923.563	3157.8	1011.16	1413	357.204	1071.13	536.127	358.483	1134.47	699.453	983.186	587.439	1680.78	611.938														
"1431_at"	14.504932	13.653398	16.462742	11.132051	16.91338	11.533461	11.223901	16.199638	13.372788	14.377029	13.02307	14.471274	13.023548	12.149163	13.010557	10.242283	39.3	63.7	71.4	65.2241	78.8754	79.8395	42.8163	70.6482	56.0158	70.1102	65.3842	71.3269	54.3771	84.8353	6.59093	70.8068	31.3047	38.9209	111.851	109.783	36.8262	73.5703	65.9321	57.0772	73.8267	25.8863	7.01081	22.3099	31.0131	81.1446	106.144	19.8883	73.2736	56.6662	79.087	74.1549	19.069	38.142	35.3569	85.2802	19.2517	73.0532	48.1853	61.8395	52.6838	27.2169	71.9217	77.132	102.568	64.224	57.112	62.031	32.8157	100.137	47.3548	38.6995	71.1553	84.0232	123.866	40.2052	88.4728	64.7609	67.1645	62.727	142.235	97.2932	71.8401	102.858	83.7172	123.054	65.2719	11.7498	40.3948	72.2602	50.4167	83.1532	149.612	84.8157	115.368	90.6181	84.3358	127.879	168.132	117.722	77.8835	74.5272	41.6873	72.3828	70.6077	73.9997	41.7411	117.523	126.134	49.779	19.4024	47.4955	85.3599	115.217	73.0206	64.5572	101.859	100.785	65.5167	56.322	77.4318	66.0162	48.1088	75.7317	66.0676	72.586	36.4427	91.4375	88.2163	76.365	63.8787	83.2309	71.1358	62.6169	42.0644	38.9834	145.748	69.6642	66.3991	59.9984	71.1693	196.72	99.1266	55.3941	60.5273	34.7669	12.4046	81.6162	45.0828	89.0635	117.503	22.0337	64.5184	165.726	41.5648	64.97	54.7721														
"1438_at"	67.40178	64.953384	64.12742	88.06734	52.249752	83.778496	100.6796	75.78728	70.895744	79.383415	77.7206	66.42434	103.84105	67.54331	130.53398	69.98383	338.4	130.8	107.4	238.449	481.778	368.114	98.764	569.155	178.244	200.651	394.161	102.513	142.926	138.639	273.963	279.398	293.756	206.876	276.537	150.628	432.004	409.97	191.984	204.891	217.261	170.758	188.629	136.918	302.138	194.133	333.33	293.837	176.432	337.215	172.256	533.997	205.759	314.79	204.883	327.08	487.591	168.908	332.384	253.878	211.474	190.796	274.982	219.759	133.167	240.264	413.111	162.655	346.929	106.86	492.683	244.239	128.516	238.848	682.896	643.07	469.094	313.835	297.059	505.427	289.651	226.424	320.757	376.734	225.501	602.337	265.943	382.955	282.864	456.207	362.795	244.104	378.108	142.463	38.3196	285.766	273.011	414.691	95.6276	119.275	152.724	346.656	209.828	128.189	280.106	194.709	159.58	214.18	83.9758	142.955	126.752	130.987	61.3906	64.9884	149.048	243.009	31.9249	157.709	131.11	179.145	129.281	158.376	286.696	247.714	122.904	179.118	223.36	105.945	141.456	221.801	145.903	201.87	210.257	128.528	170.319	115.633	116.785	166.445	127.029	148.328	146.233	146.18	244.864	45.37	272.306	98.5974	294.922	123.076	243.658	94.4866	75.151	210.609	200.401	281.176	206.559	148.147	150.398														
"1487_at"	143.15886	161.60129	144.41527	174.99907	151.65321	148.07315	166.78291	160.55103	140.29823	145.9607	178.04858	124.31234	199.46248	131.96634	143.81096	106.82869	590.6	611	1137.2	637.274	1105.02	642.83	411.533	731.006	748.972	623.84	948.405	452.209	453.799	560.514	535.145	770.286	644.959	835.923	955.318	1006.24	995.462	779.959	568.083	939.498	757.729	586.136	658.282	774.061	453.928	612.471	936.453	534.072	489.571	750.135	574.589	704.565	554.352	958.128	710.471	996.341	963.664	245.582	803.406	863.861	640.07	853.26	838.681	564.039	770.206	892.576	823.678	599.255	1117.68	551.658	724.506	679.784	515.907	647.118	917.079	925.988	818.914	712.61	986.662	959.679	679.602	692.338	839.883	584.275	785.34	1325.36	557.303	792.384	782.563	1093.29	632.013	690.376	716.17	577.746	691.929	767.142	774.713	931.641	761.174	569.42	734.627	641.118	720.097	597.302	1078.02	471.479	738.452	478.568	692.083	818.169	562.302	593.188	680.257	573.855	716.374	510.645	756.194	924.135	707.545	561.699	692.177	643.14	678.963	548.386	453.037	684.611	685.36	614.348	516.692	465.685	853.082	774.536	738.769	628.048	598.445	473.381	521.578	749.53	643.668	954.754	762.661	595.695	876.914	736.168	939.787	522.339	753.204	769.34	703.284	631.119	690.081	738.488	896.077	754.735	749.138	742.425	952.925														
"1494_f_at"	109.80789	109.61631	107.43803	108.36192	141.21722	133.41393	116.4926	207.58447	189.03387	281.4475	94.59335	81.7993	181.14381	128.39091	138.38365	557.01263	428.6	461.7	307.7	412.418	557.641	600.028	419.346	585.921	589.7	579.423	944.037	312.556	436.299	548.546	445.65	483.293	334.037	681.064	566.543	375.744	803.368	587.134	406.512	396.98	452.027	469.474	381.404	449.062	310.517	811.788	567.534	678.737	357.543	482.203	346.556	659.492	457.761	619.705	380.101	654.877	516.132	727.859	545.64	342.254	336.415	438.138	567.329	493.388	577.231	578.865	631.536	390.052	1085.54	489.92	570.486	487.772	473.862	405.355	795.313	581.379	746.909	582.98	553.031	391.147	441.472	467.657	944.832	445.887	681.219	466.879	408.871	502.888	194.404	526.564	355.725	488.58	879.622	476.564	444.735	452.249	888.366	284.805	491.329	555.186	416.903	412.237	545.97	442.909	509.932	675.152	392.249	372.212	343.298	453.564	376.97	445.08	383.844	411.115	435.09	415.013	390.211	244.978	686.226	602.584	873.171	435.97	291.595	275.743	292.195	441.761	370.977	229.216	1051.4	312.881	441.752	650.852	284.69	402.151	623.518	150.676	233.802	363.383	317.289	387.616	488.468	299.942	296.742	411.017	409.12	171.764	369.103	263.523	369.785	190.113	341.424	269.993	280.669	341.848	539.468	204.379	285.029														
"1552256_a_at"	87.41512	52.76815	47.23916	53.662052	45.14412	54.59198	80.09421	71.52559	70.202354	66.27194	87.0397	72.49782	78.95427	60.096954	87.29687	56.341785	260.9	144.4	410.9	129.143	364.419	160.489	88.8009	339.812	175.571	313.947	279.496	112.832	131.186	200.051	244.933	279.66	180.371	217.492	308.026	427.555	283.284	315.679	101.659	266.648	266.779	165.292	108.181	409.215	149.737	219.692	182.973	135.04	266.149	268.339	91.1739	509.139	211.925	251.935	253.271	488.136	395.335	236.633	231.036	295.214	290.838	153.526	183.864	144.657	219.368	397.018	207.877	174.524	215.49	177.275	282.221	166.438	119.749	266.324	326.637	319.344	159.624	267.154	400.42	168.948	266.532	267.526	228.501	199.797	322.32	516.783	199.801	210.942	198.5	756.397	210.611	155.905	195.585	140.954	225.273	231.657	284.63	302.703	192.937	209.229	322.81	338.545	207.575	335.846	407.912	263.172	215.187	138.105	93.1043	177.025	269.799	259	333.261	268.189	227.695	198.532	236.245	409.487	180.807	311.687	262.642	261.278	196.558	168.531	214.1	190.253	240.205	230.976	136.354	147.605	133.394	152.518	166.002	284.024	160.138	207.261	144.319	219.664	175.86	313.197	186.841	172.438	231.08	238.612	203.605	299.918	239.342	265.426	212.216	215.714	239.337	242.655	200.085	382.324	296.988	288.294	350.883														
"1552257_a_at"	162.9601	191.92787	127.93477	277.1447	155.02638	178.37456	235.60132	173.00885	144.76062	190.95776	176.69855	108.85947	160.06761	156.99738	153.88988	146.60612	485.7	650.3	705.4	820.181	849.631	504.282	549.925	764.967	642.027	620.496	1894.87	616.382	622.532	568.4	565.259	578.643	808.773	801.914	1046.01	1194.18	1047.87	606.177	533.511	765.083	631.966	585.117	637.878	938.87	654.82	783.689	559.467	428.116	560.788	496.776	466.333	1022.35	453.557	1009.71	644.218	1626.31	1272.65	651.365	819.597	737.781	744.636	688.069	771.14	602.691	564.505	702.552	761.607	637.741	994.373	367.859	574.68	637.276	219.744	818.219	746.164	1088.93	639.018	926.368	937.157	671.757	809.932	719.669	723.089	632.828	524.418	1730.83	380.942	727.184	719.03	785.713	663.266	593.617	783.369	663.208	621.505	718.83	822.316	908.544	571.528	576.486	646.711	708.064	844.959	690.21	1518.47	443.749	848.981	388.983	556.603	725.169	720.442	562.845	722.732	589.528	455.39	530.874	681.594	698.361	722.119	656.638	695.383	735.468	654.941	379.114	591.387	700.66	685.963	843.142	628.311	567.249	582.422	793.6	976.735	591.481	474.43	680.686	503.465	487.106	575.065	634.91	748.264	611.256	582.669	584.046	920.631	452.874	1044.31	538.851	685.152	586.73	849.674	1116.3	680.228	1027.8	916.191	563.489	675.697														
"1552258_at"	18.783115	17.996872	16.091066	18.226318	17.303492	19.450542	19.137152	20.928442	18.679098	17.512539	17.230978	19.04306	17.83396	14.001843	18.783115	15.181738	4.7	3.8	111.7	54.4285	69.8191	27.4268	65.8995	123.436	136.559	133.82	13.8884	41.4353	120.313	167.934	86.5442	97.6747	81.7829	39.1197	64.7708	201.009	179.266	22.2773	98.5458	147.77	43.1467	46.8177	31.5874	292.696	74.9305	116.43	48.8445	61.8846	47.942	70.4523	26.8235	73.9251	118.083	56.6311	11.6031	74.3864	56.6306	113.871	20.5259	68.9885	77.6648	52.6402	119.802	83.1827	122.5	62.5294	77.311	111.524	93.8084	98.6671	90.6711	27.8387	126.676	90.4145	17.0814	129.046	46.4087	42.317	164.814	409.611	146.998	126.915	40.6922	24.2573	170.802	175.164	29.4633	55.4032	81.1909	130.878	88.7559	33.4365	21.6647	29.7119	21.9306	185.359	131.579	91.0344	99.1121	71.6315	126.334	108.293	13.7692	117.418	58.0072	141.388	124.125	45.3809	152.457	25.4177	89.8975	101.419	75.6822	89.2315	110.2	90.9558	68.1417	14.5334	59.5184	59.4323	124.342	175.137	83.4244	80.2866	69.8533	95.1045	112.799	53.1559	92.7196	91.1309	112.016	18.8854	116.221	7.96827	139.968	41.7148	133.793	58.8267	55.2865	127.499	140.984	155.333	119.104	85.1686	44.8254	156.355	141.052	20.8444	55.7944	65.3134	78.3093	53.9379	73.2418	216.661	44.475	70.6905	113.195														
"1552261_at"	72.48278	150.06068	126.12935	136.9765	174.35014	117.60153	103.85308	178.26631	136.51614	138.28543	78.16771	194.79707	147.09047	139.32841	194.20638	163.72269	535.4	512.8	729.2	635.451	564.182	650	238.24	710.714	640.839	542.923	395.039	439.107	527.185	669.763	595.759	592.041	560.184	837.258	728.969	456.066	447.947	737.273	599.999	1038.39	581.724	361.412	298.077	652.198	469.019	454.492	572.812	282.586	379.283	632.162	573.495	656.72	376.231	565.974	521.727	446.374	857.077	385.079	833.849	1024.58	404.064	376.813	601.755	255.261	471.425	845.897	778.048	399.493	479.298	315.379	528.325	171.536	342.051	866.483	585.536	590.871	242.176	409.83	731.233	473.288	607.252	760.568	464.941	502.781	871.013	739.214	314.871	270.392	627.636	318.455	590.031	238.696	285.376	316.404	517.002	370.001	335.577	710.707	842.805	881.799	351.368	654.727	175.627	771.697	1062.4	187.991	492.656	589.76	638.246	518.085	261.269	423.899	219.079	359.92	340.194	473.202	402.985	492.515	307.269	419.637	709.538	960.241	381.903	649.288	479.589	296.849	306.296	375.084	500.689	393.46	444.801	700.949	768.575	453.158	420.311	762.563	793.362	714.73	515.454	752.482	924.942	917.992	563.252	508.99	450.93	669.322	878.257	483.506	523.231	606.306	535.163	585.511	586.079	651.178	769.111	653.147	774.862														
"1552263_at"	67.086555	57.923107	98.65986	81.197	76.930885	73.07632	78.76543	58.936035	54.930286	80.40059	69.715515	106.79003	49.35087	70.1439	66.82629	78.92961	230.2	327.2	450.1	291.855	259.951	430.169	283.752	221.618	314.092	337.939	429.833	311.27	302.919	383.17	349.652	255.67	275.858	487.308	309.244	428.788	253.874	233.698	225.091	211.499	358.998	254.892	357.84	407.442	367.483	285.586	316.984	284.981	162.593	275.035	216.403	208.947	347.713	369.544	320.879	378.549	294.816	282.338	312.069	371.195	319.816	308.303	324.346	294.726	118.013	283.121	298.237	282.03	297.185	254.576	299.563	263.135	294.295	225.251	383.101	238.894	223.186	248.9	293.546	179.222	195.726	303.842	347.516	243.61	227.025	309.832	323.17	323.433	288.14	299.757	281.787	249.833	281.052	335.413	357.575	273.554	393.629	257.955	217.013	278.641	310.789	240.692	445.401	287.103	243.542	392.765	307.683	385.999	371.861	182.369	411.305	364.437	612.169	429.474	347.901	410.959	272.636	433.753	321.876	209.716	420.63	330.419	285.515	203.517	229.165	332.862	440.992	371.267	321.904	346.04	330.523	375.326	273.208	330.498	334.526	479.349	397.578	329.052	431.684	458.72	331.227	384.443	269.425	339.192	438.128	391.041	342.407	299.234	388.781	355.34	547.407	363.232	305.294	354.194	448.913	372.245	228.24														
"1552264_a_at"	216.23003	216.20363	168.07553	181.05988	196.7164	214.08662	229.34435	319.59988	197.84619	220.78769	173.26123	248.50237	267.00412	209.3001	289.5189	254.72876	637	604.5	484.8	667.068	1200.63	610.916	641.63	701.893	806.077	527.677	560.297	651.285	618.889	352.197	657.748	746.761	611.897	340.097	589.51	491.998	609.677	1036.41	527.568	483.672	456.861	603.125	687.941	607.993	732.962	730.314	734.697	1195.01	864.83	812.454	558.441	817.724	550.66	799.071	594.158	922.884	709.493	700.911	721.078	498.237	562.534	713.048	757.338	833.939	843.649	933.262	722.021	1101.12	906.911	973.364	926.117	1249.25	825.294	549.663	900.607	636.942	1091.42	815.077	958.805	1654.84	668.017	562.29	692.732	934.347	825.89	1020.85	774.09	959.463	640.119	1004.29	826.475	875.547	449.822	451.216	509.849	521.958	753.552	617.32	434.912	542.743	537.227	597.356	721.225	500.419	504.313	1092.77	683.3	450.902	476.677	679.555	885.001	392.152	654.83	741.888	597.944	654.361	436.829	770.175	652.391	404.191	602.522	815.704	820.258	539.459	422.115	553.782	465.222	510.002	650.27	608.774	540.753	865.895	490.032	433.213	668.352	467.087	428.914	513.427	458.889	368.466	316.841	484.846	464.866	410.061	861.297	518.983	599.199	459.962	530.322	475.617	306.949	502.976	470.823	525.316	440.777	593.405	407.827														
"1552266_at"	14.963592	17.019384	15.578344	15.724469	19.10463	19.165068	15.743033	18.249107	12.810075	13.7695465	17.551489	16.50913	10.565216	16.244255	22.307049	16.287727	121.3	50.1	68.2	95.9505	133.421	81.2482	80.151	128.459	58.4688	88.5447	94.5512	71.8651	101.19	117.388	152.641	40.906	16.3518	119.714	50.122	123.299	127.59	149.644	26.9125	39.0362	127.286	40.1214	71.8703	85.3292	58.254	23.6574	115.119	63.8661	94.9805	84.482	4.31182	60.4307	147.469	105.941	37.1384	106.828	97.7249	80.2198	83.6944	69.6638	63.871	96.4533	86.6523	118.252	92.6556	104.973	38.4015	120.143	73.7983	70.8982	51.4156	32.0229	40.9065	90.5036	97.3706	190.335	61.5025	88.2118	66.7555	126.699	174.086	65.7593	103.774	35.61	71.0972	133.774	21.0399	142.56	62.6864	63.5466	117.139	63.4091	157.839	92.9651	41.1194	60.23	34.2676	52.5235	153.865	51.4098	118.514	83.2378	11.7958	148.683	105.546	85.0676	55.6293	22.1302	64.5664	47.6073	74.2506	71.2383	60.4568	8.73771	73.9522	140.727	102.558	92.3561	4.52658	51.2425	92.985	23.6109	75.9255	30.2334	29.2483	46.4071	27.08	101.235	72.4921	73.7559	53.2119	58.4864	77.706	77.2982	46.3034	41.3521	85.3829	53.0443	23.0161	38.9072	46.3158	63.7535	102.846	104.432	57.2557	28.8615	90.1614	78.3279	90.4552	99.1268	37.6857	84.7012	22.5468	1.61696	89.6485	57.1608	4.47412														
"1552269_at"	320.30487	362.43103	283.65533	320.6163	496.8197	381.59442	364.53793	396.83044	463.3252	455.10114	237.34117	268.7519	479.29742	421.24167	483.63394	456.937	1816.8	1952.9	1148.8	1761.78	1392.29	1379.03	1531.93	1324.22	1620.9	1552.77	673.649	2102.5	1756.49	1648.75	1649.34	1950.64	1732.24	1758.42	1455.69	1141.35	781.857	1409.23	1345.13	1261.99	1952.75	1973.52	2779.64	1486.06	1659.87	2316.94	1791.29	2055.61	2012.19	1701.52	2250.47	1202.83	2106.67	1493.72	2112.15	1494.22	1377.65	1935.36	901.917	1676.8	1817.1	1947.42	2055.53	1776.06	1966.84	1675.45	1102.32	2301.29	1340.76	2143.83	1532.97	2082.8	2035.09	1101.49	1419.78	1592.42	2359.54	1669.83	1496.97	1556.98	1125.54	1321.76	1981.78	1666.48	1625.57	633.731	2269.16	2141.95	1632.78	1363.37	1596.92	1628.82	1103.86	1121.76	1234.86	834.402	1335.82	1357.93	1291.11	1687.2	1163.68	1354.53	1887.06	1402.47	780.442	1480.08	1674.14	1534.88	1749.31	1517.76	1101.7	1528.86	804.917	969.731	1725.73	1262.89	1811.09	1512.17	1866.35	1084.66	1739.21	1546.74	1819.56	1808.14	1372.68	1949.75	1712.7	1571.35	1268.72	1613.62	1673.45	1884.55	1352.46	1127.83	1834.81	1188.84	1302.4	937.38	1034.69	1219.45	754.949	1309.91	1256.37	1316.93	1851.29	1569.97	1453.06	1153.07	1001.79	1302.55	1264.13	1215.69	1120.21	1212.23	1361.87	1144.87	1146.99														
"1552271_at"	44.606762	40.31309	32.07871	31.267471	34.158604	37.342976	47.521996	40.73505	48.184696	46.740105	46.587864	38.677948	63.130863	37.242027	42.986523	30.83316	26.5	22.5	32.8	28.2335	34.2165	34.7695	11.7779	89.9289	23.1413	54.7196	23.3889	11.4506	14.3582	129.297	6.47522	15.7854	29.4597	34.0852	117.558	48.9922	43.5697	176.425	32.0384	11.9863	8.09848	59.5022	11.056	68.6028	85.6571	33.3718	25.0545	17.1701	18.3994	24.1344	55.1825	23.6513	30.0911	17.9036	9.50655	37.9616	53.2329	35.4363	28.4943	26.5256	34.6645	12.3718	48.4521	11.4645	25.4313	74.5202	81.5798	8.70544	16.8625	19.1099	75.7372	7.77794	11.0995	26.3542	43.7401	92.0299	29.3594	21.0627	31.4825	208.453	34.5163	21.8679	39.6566	96.027	23.4678	146.701	12.9624	18.9436	20.081	53.8792	29.1378	11.3061	36.5811	29.0738	12.2651	77.0237	32.5271	46.9661	67.917	23.4044	37.1214	12.622	13.0814	28.4305	47.8194	38.6374	18.0698	18.4709	17.5289	9.36491	13.917	29.5506	8.75734	30.5721	32.753	31.0273	11.0407	14.0188	17.2003	38.9309	17.2791	23.6058	14.7317	17.6698	11.9944	12.6955	17.8634	27.0268	12.2718	7.1932	30.7784	5.70446	66.13	8.70861	18.5415	24.8095	10.0368	31.7362	45.4929	11.265	41.3103	29.9004	22.4111	15.1908	36.5788	7.53415	28.9332	9.42642	31.21	6.91096	8.75504	23.5825	15.0325	109.054	6.21327	11.6538	17.5883														
"1552272_a_at"	39.95509	43.212402	47.11307	42.726196	31.24142	43.10753	39.486378	45.912064	40.261356	39.483612	33.552284	32.940716	44.736996	37.88607	36.466866	36.761715	92.1	91.5	250	108.534	263.564	148.56	77.0722	257.008	118.967	128.178	143.869	140.375	124.373	139.42	27.7069	108.212	139.051	123.957	307.247	212.786	220.959	156.392	205.117	180.984	115.566	145.463	120.859	247.675	107.028	99.5383	239.46	93.8949	191.724	175.585	36.1146	223.341	150.479	199.679	230.779	166.163	335.233	94.1391	276.892	138.521	138.792	81.5622	248.388	143.623	197.847	162.346	294.349	79.6615	134.366	146.951	368.575	108.872	153.326	168.635	413.501	328.769	166.345	289.836	300.605	443.148	216.701	184.958	208.672	209.544	197.689	551.78	132.343	179.934	218.324	166.37	226.838	227.667	210.046	171.731	266.15	285.459	211.729	377.446	250.648	128.118	154.71	111.096	82.9361	190.94	348.849	264.448	231.894	185.426	150.479	259.158	143.329	206.072	157.663	153.553	125.847	147.196	157.728	205.258	123.564	215.384	182.683	152.21	195.415	159.871	104.203	162.666	238.198	97.6649	227.986	107.679	130.792	107.184	62.0608	164	125.998	148.107	117.886	69.9215	185.938	148.816	265.343	152.442	159.221	175.836	224.216	136.377	175.119	229.243	138.654	139.767	73.3936	104.783	81.6653	384.763	72.3313	181.468	148.376														
"1552274_at"	93.302795	88.77575	50.37015	62.311283	83.859276	70.08797	144.45955	130.2648	107.98652	105.48964	90.47414	120.05323	76.37484	115.66252	94.91474	164.51733	250.6	272.4	259.2	373.226	305.356	406.501	440.675	396.671	497.151	488.267	299.923	355.535	501.235	477.079	437.699	204.265	305.224	183.897	202.425	291.284	315.217	226.482	581.16	369.437	319.802	251.669	466.34	462.111	352.125	368.087	408.341	426.855	313.331	326.091	462.227	374.723	460.85	283.501	410.211	291.216	208.174	491.108	554.778	426.781	567.129	330.536	433.524	408.076	649.275	326.853	516.374	533.279	461.911	409.009	285.366	395.871	549.17	528.011	284.578	363.577	344.147	245.208	408.497	379.556	535.524	367.558	239.745	408.593	360.353	498.96	396.471	364.968	498.647	356.616	308.69	447.063	284.974	300.421	410.858	450.356	455.336	366.583	577.973	495.199	423.465	536.71	254.554	589.913	298.652	495.831	549.304	614	597.265	517.501	498.306	406.785	402.907	473.945	496.314	629.729	293.252	267.289	522.953	429.016	577.073	405.343	399.385	575.57	504.107	421.53	603.353	399.826	463.221	363.993	359.731	501.723	353.953	443.269	511.901	419.859	562.5	435.167	402.952	368.917	378.716	624.235	616.096	294.672	337.289	449.837	419.786	557.528	576.9	382.634	412.117	432.725	420.339	441.813	376.986	267.762	498.335														
"1552275_s_at"	67.25442	40.705364	42.01592	48.30529	62.24316	75.94399	59.79733	62.89248	76.47429	78.667046	35.175262	66.13405	63.931282	57.269386	86.05147	75.59422	265.7	223.4	156.7	350.005	249.589	242.838	212.692	320.46	410.706	386.477	90.7632	323.69	242.725	277.679	346.035	270.028	251.428	180.895	210.426	183.791	208.046	393.906	310.334	229.298	236.39	219.053	308.862	407.119	475.261	294.76	333.066	278.774	367.545	378.216	128.502	324.374	226.759	292.352	243.486	271.162	190.695	362.78	274.194	305.037	207.241	153.802	338.753	173.34	381.188	289.536	321.199	277.786	240.482	348.023	301.653	326.829	281.125	172.73	274.234	353.401	407.588	186.117	288.992	337.921	284.853	131.963	285.927	299.324	308.163	348.591	273.542	275.812	140.449	190.746	328.792	295.637	111.401	146.485	300.136	188.419	168.429	140.059	378.954	243.841	244.191	188.497	66.6884	206.076	169.412	223.494	164.978	138.603	217.646	228.158	228.522	194.659	197.137	122.882	287.359	231.775	140.009	191.66	261.245	124.542	134.288	115.258	152.526	203.322	177.639	252.835	129.179	218.291	241.491	204.292	179.264	235.388	123.376	161.012	258.967	118.826	332.285	160.348	121.909	166.394	149.418	121.999	88.0783	179.08	216.924	218.24	187.344	88.1731	196.142	126.864	214.632	235.781	166.24	176.421	179.008	107.205	88.1914														
"1552276_a_at"	40.394314	34.68969	34.271404	40.653126	31.358208	42.790012	39.916985	46.455452	41.566257	33.1161	58.797092	35.190502	43.33404	35.225945	33.948807	31.159668	79.3	79.3	69.6	82.912	230.845	16.4921	10.5893	21.7404	82.9457	140.869	56.4475	24.283	21.3907	11.0804	86.3918	22.7622	20.6679	52.8734	141.727	29.8901	168.925	24.166	23.027	23.0952	102.355	11.5425	136.413	59.9627	81.6942	22.8241	31.4752	27.9258	21.0921	161.621	17.4301	163.384	79.5884	16.858	100.071	318.289	62.5877	308.461	90.1602	87.9398	22.2659	10.5312	85.4191	100.4	130.465	91.9999	266.74	67.4532	90.9735	41.5942	104.059	200.648	25.8504	62.9777	68.0057	55.673	102.602	8.08188	173.16	54.3374	218.44	57.1291	44.9679	101.957	98.1251	14.0004	38.7159	220.729	22.1533	35.0698	18.4041	130.124	28.0887	104.005	173.522	34.9327	119.18	90.6695	72.961	20.813	32.3057	26.3425	5.03478	6.93005	194.149	22.7446	97.1306	6.34262	128.384	60.6234	91.2349	61.3665	42.5988	31.3057	158.875	12.0183	29.6499	18.6922	7.12365	43.7755	69.1649	28.0796	128.242	50.1264	87.7868	45.2265	4.37816	107.541	124.288	15.5087	135.601	86.7891	104.375	165.2	75.7473	73.0686	40.8601	15.6398	44.7837	20.2522	57.5274	13.9791	25.4936	51.6994	91.5175	70.2902	40.4129	72.2859	66.0805	28.5173	96.9771	8.13648	8.19648	20.5767	24.4059	16.948	22.3694														
"1552277_a_at"	131.24036	100.69574	122.13572	100.36076	127.763954	153.02167	85.64318	96.39366	144.40927	125.298035	90.023056	101.383064	125.080864	98.459694	120.2283	108.267876	317.9	292.4	450.6	332.742	549.532	384.711	382.075	333.226	405.195	458.688	208.044	296.119	265.682	409.811	200.66	349.641	441.142	437.872	282.862	569.277	416.144	311.948	168.018	342.037	510.449	331.269	483.287	396.89	350.354	394.806	439.163	424.922	373.587	359.532	407.902	462.485	222.885	336.63	310.281	547.749	374.838	454.606	322.587	345.076	240.548	400.429	375.89	386.192	304.866	490.146	494.808	368.585	396.998	253.637	439.688	469.311	325.034	357.891	400.903	496.184	417.35	523.201	542.318	451.818	368.02	344.297	432.375	346.543	312.912	599.725	341.783	416.051	365.862	285.452	377.976	636.519	567.796	387.336	311.529	360.327	337.291	570.766	362.712	306.215	440.186	353.567	557.217	306.114	401.16	414.891	311.548	293.94	295.916	349.63	316.684	303.152	273.399	490.407	449.368	347.971	475.117	441.197	432.216	330.631	354.353	304.298	276.893	275.502	322.102	327.391	371.751	346.407	232.325	362.324	359.819	437.007	474.335	372.85	344.949	338.185	275.462	367.486	305.009	327.478	410.241	243.121	371.05	357.715	435.531	316.97	440.433	281.528	327.082	325.983	412.824	344.288	324.552	352.672	433.444	336.573	295.309														
"1552278_a_at"	26.213123	31.733206	36.305214	37.10912	36.460545	36.117954	48.523705	37.571793	32.743523	41.86888	26.793552	34.21437	31.657297	35.774853	40.971848	26.158594	221.8	180.8	281.2	164.311	382.1	273.383	159.003	226.746	174.449	229.011	274.467	114.688	68.8105	249.295	160.079	161.916	216.7	140.176	198.636	187.464	337.12	220.598	180.771	223.726	237.075	208.974	127.229	264.792	222.218	147.807	209.052	149.525	127.869	190.429	25.7003	356.911	158.318	254.009	139.876	180.937	431.911	141.11	123.563	97.6471	240.475	184.817	205.66	149.177	243.995	257.148	115.554	194.548	178.927	218.728	247.31	189.065	83.5019	212.128	291.13	243.668	288.77	271.352	371.087	139.446	226.7	218.022	221.035	207.284	121.868	380.664	186.25	187.929	178.721	391.911	147.654	142.383	93.0985	164.602	93.4182	137.057	225.563	259.89	195.145	167.282	143.487	263.806	60.376	174.209	231.882	142.46	325.921	298.586	194.188	171.233	96.2958	210.403	141.068	169.801	195.952	133.72	134.325	121.105	153.743	155.255	175.752	150.555	158.641	53.9906	34.5577	116.12	163.753	326.701	156.604	200.001	136.28	164.686	103.996	132.673	148.993	177.05	141.389	155.054	24.4297	113.071	137.702	125.188	282.66	162.988	130.609	140.337	195.908	229.737	219.317	139.798	189.458	99.1574	233.742	251.88	161.137	195.362	160.221														
"1552279_a_at"	120.587776	122.13787	112.594734	137.52185	109.45815	141.02141	122.11243	122.04466	119.70374	114.60548	123.46769	115.119774	131.93004	117.725975	137.15956	86.78934	337.9	404.6	216.3	303.978	404.738	312.902	237.825	446.517	309.076	478.633	412.004	255.865	204.492	417.437	289.909	266.16	286.758	254.152	381.898	346.746	466.463	250.928	188.267	456.103	318.869	343.411	176.796	248.18	270.715	332.808	343.372	205.799	319.168	270.331	422.702	288.489	436.319	379.404	452.541	534.55	416.778	381.711	160.909	311.17	377.126	263.579	383.642	499.622	396.033	408.732	320.4	337.375	314.412	231.286	424.389	473.337	248.719	299.761	504.321	490.725	436.163	405.679	446.399	421.172	523.567	245.431	209.976	423.116	524.652	585.334	275.373	489.541	422.818	533.424	438.416	530.679	583.957	324.657	291.302	552.129	331.042	279.62	315.14	491.708	277.732	326.456	449.802	320.013	274.865	398.716	511.69	528.999	211.262	357.096	213.833	412.272	397.785	266.546	334.872	242.286	343.317	449.825	425.44	330.012	384.596	312.71	408.622	339.546	322.637	219.763	283.572	306.8	404.904	322.658	357.001	187.754	279.658	285.516	297.498	396.348	314.194	351.844	286.068	359.709	331.786	360.758	328.534	379.44	416.289	295.883	401.308	254.186	386.425	345.967	321.179	385.201	343.097	437.721	322.89	251.643	334.351														
"1552280_at"	14.316834	13.650345	13.288985	10.665608	13.225025	13.636143	10.985722	11.922831	12.500203	11.762328	17.175745	12.351415	11.510314	13.288985	12.177743	11.174925	59.5	70.1	42.5	5.82464	16.3607	130.134	47.9475	57.8615	71.4536	97.3392	22.2812	15.0789	8.69743	9.70391	6.3087	65.443	18.5706	1.93026	11.2524	58.3442	11.9836	11.502	47.4094	7.99081	58.0412	45.9269	30.5934	84.6193	13.4762	6.88073	11.328	52.5792	6.72099	65.2139	118.501	4.30365	32.6876	45.4806	6.90393	53.5385	4.41674	11.5931	3.17202	4.51511	4.72354	30.0419	79.617	61.1717	20.5525	2.34838	55.302	45.1948	28.1459	56.9864	3.62013	43.6404	19.6124	70.9254	80.6613	43.3096	7.90576	95.2986	40.8592	30.0915	46.4601	9.63676	34.0305	87.5248	12.4778	14.7372	15.8085	63.4883	2.58362	93.5666	8.38222	5.77279	19.2025	10.1605	6.72633	88.1255	66.2355	61.5727	13.1784	9.79773	65.2608	54.5662	20.4286	40.0486	17.5266	30.0215	12.162	36.4555	43.7656	16.9409	19.057	39.4099	843.967	106.143	10.6996	38.152	68.5761	24.4608	28.2322	14.5131	47.8344	54.433	13.9056	34.4592	3.33535	4.4968	16.4533	6.00366	10.3589	30.7437	17.5729	30.9895	14.8888	85.3125	36.5298	36.3269	3.11786	10.4966	5.36012	98.5704	16.2712	90.4778	34.4231	51.851	7.03379	7.28898	6.60885	71.8371	78.1547	65.6091	28.598	14.3187	30.2194	7.66012	73.5947	17.585	16.1019														
"1552281_at"	86.0694	89.58046	78.27763	92.00365	87.310524	90.67531	73.1601	94.146965	72.850975	80.56542	132.38881	89.916916	82.67868	88.97935	78.034874	84.4097	175	69	43.9	32.2132	178.492	42.9516	17.5896	60.909	156.03	43.7773	62.1873	141.073	74.1555	35.1076	103.027	99.5949	117.98	194.037	90.132	176.719	45.5781	206.97	58.4082	96.9156	41.9249	24.0531	90.7377	152.161	61.8417	27.8229	29.5764	44.1757	18.0467	25.1829	328.683	66.2227	145.646	131.828	28.1912	60.3231	43.733	131.749	29.8239	81.2604	151.651	14.4304	21.7418	120.269	73.2994	46.19	28.4612	24.8372	11.0253	41.8706	16.1155	40.9014	47.4636	11.5687	141.484	147.825	30.0594	197.283	345.431	55.4849	65.1725	103.622	26.8557	45.8755	52.9542	110.887	20.3024	35.2611	49.1497	297.826	47.3977	30.3808	38.8095	40.9039	89.504	160.116	104.768	50.4614	46.982	33.1327	59.5425	49.729	33.5884	25.6461	53.4879	26.6895	47.9259	47.6995	115.935	20.7377	128.109	18.8528	196.803	163.525	137.016	34.3879	35.7313	55.7464	129.16	54.079	13.8708	20.4394	104.232	38.3831	117.134	47.8231	27.7114	53.3666	27.9388	32.087	31.8339	107.975	15.5064	39.1604	44.6681	24.3255	16.596	23.8436	96.0965	51.6654	14.9438	36.9175	52.4545	41.4446	22.4988	117.713	23.6221	45.3784	128.262	104.43	90.0639	36.132	19.6671	88.8756	32.2165	30.706	24.7658														
"1552283_s_at"	591.59766	1031.1007	1104.1263	747.22076	898.95526	1090.7567	384.8933	780.96185	1980.1202	1445.4052	203.13792	619.6545	685.58105	562.83466	725.48553	1740.2754	2904.7	1839	3215.7	1480.4	1088.87	5536.1	1267.57	2360.7	5815.34	3914.81	1072.02	3096.02	1998.74	5161.09	3558.82	2022.38	1778.38	3360.48	2804.84	3294.68	1331.07	3905.85	4189.99	2162.02	2461.49	4966.32	2423.75	2134.76	5311.84	2051.31	5031.43	2451.14	9324.31	4732.65	2317.4	4602.85	2397.24	2501.21	1887.43	800.717	1696.65	2477.9	1784.84	5153.88	2778.86	1125.24	2136.64	2284.13	2153.81	3257.5	2298.56	1342.18	1341.26	8010.08	2287.78	1759.39	7839.16	3627.7	1868.23	2882.03	2284.68	1887.02	1304.86	4711.94	2934.95	3216.71	3801.1	2589.07	3410.27	2614.98	1918.49	1021.36	3391.8	1065.03	2412.67	1270.24	3671.26	6218.47	3460	4557.04	2402.33	1977.32	2352.52	7436.84	2002.3	1925.84	1781.28	3028.66	4514.18	3728.11	954.275	6138.16	5917.39	5250.78	3292.71	10933.8	3670.28	9138.69	3193.98	8567.45	3804.76	1502.46	6244.97	4230.79	4966.86	5783.45	3339.98	3724.22	5729.95	6553.92	2331.43	4390.99	4677.59	3915.16	3844.06	2011.66	5989.6	5430.06	6827.1	9151.51	7448.19	5675.02	3866.57	5350.54	10304.8	5013.81	2086.42	8046.93	2643.81	4464.86	3133.7	3632.93	4446.44	10336	7043.31	2521.31	4137.48	8004.32	2845.85	3878.95	3001.03														
"1552286_at"	60.736538	63.165974	79.656204	64.56011	87.761696	76.973595	67.315125	56.789448	51.824333	51.193237	71.22089	52.64557	43.999405	63.356983	56.93152	48.931316	265.8	326	368.1	297.158	233.538	319.884	225.617	244.471	217.374	215.086	300.235	387.163	301.137	353.286	322.877	349.181	434.278	330.214	335.578	258.455	295.814	272.606	237.127	335.485	302.159	331.633	210.699	248.668	277.024	302.596	279.781	323.389	251.795	76.764	429.328	391.519	403.269	287.343	358.934	255.502	212.474	351.053	113.523	261.353	459.204	181.235	320.768	196.491	235.584	193.425	359.493	288.54	310.533	103.492	210.457	204.551	259.646	243.727	266.598	303.332	232.795	169.88	204.572	367.967	222.216	215.507	408.809	229.433	276.618	370.175	290.333	269.189	247.115	213.285	294.101	232.454	434.296	338.967	316.635	290.383	284.6	288.329	276.506	284.64	456.76	322.686	440.405	338.716	276.729	356.132	279.24	311.498	235.003	239.672	343.221	383.382	338.918	263.34	350.165	323.158	413.932	375.976	279.392	339.859	293.728	274.206	184.486	340.514	275.434	298.758	316.778	399.382	257.788	316.984	292.992	334.769	291.42	374.479	378.584	420.609	264.104	302.398	416.381	288.205	259.258	167.707	222.021	478.654	402.261	270.087	290.901	239.721	268.92	346.151	405.186	367.703	322.044	422.734	366.578	240.744	295.559														
"1552287_s_at"	106.71032	136.54915	226.02933	120.36821	141.17561	103.6801	85.34347	114.99392	141.66884	144.71541	35.68619	147.50958	97.183136	73.81559	97.17132	123.710014	627.4	318.8	531.7	408.381	443.252	836.714	257.549	654.095	756.375	784.005	219.91	703.728	554.679	828.309	504.93	474.037	395.943	633.06	702.865	468.83	489.764	594.44	725.936	686.227	485.377	637.716	332.621	781.144	478.979	325.037	637.04	370.475	694.309	717.229	397.356	497.759	478.581	511.171	602.546	436.836	605.248	785.092	556.459	850.354	469.404	349.816	719.814	533.635	422.772	587.723	799.002	310.339	396.854	455.699	574.739	366.685	463.024	981.979	623.793	641.807	349.25	347.553	576.201	663.048	455.069	715.363	598.186	693.5	858.615	778.638	276.005	347.917	528.209	601.489	652.77	332.912	606.399	545.918	714.025	834.112	421.191	829.785	1261.66	1004.46	744.625	606.842	240.059	849.945	1196.43	719.458	684.095	925.311	929.945	711.98	647.841	846.449	744.62	938.033	778.802	738.164	769.485	512.213	604.203	858.771	688.021	777.784	647.788	735.175	729.551	801.033	521.282	417.524	704.974	636.813	819.536	578.988	597.038	707.624	620.589	908.085	645.99	861.906	796.99	721.131	862.555	719.887	647.159	649.436	554.876	692.958	1026.92	788.333	716.548	662.803	819.786	699.74	790.183	925.77	603.211	778.89	625.115														
"1552288_at"	17.36245	16.038652	14.253377	14.681169	14.116753	17.35944	16.377579	15.975323	18.151823	16.740509	32.94016	15.285368	15.960913	17.432495	15.116545	15.543234	49.1	19.8	50.6	34.8732	3.15519	7.82839	6.57268	71.9691	17.6894	67.7514	5.73311	88.5755	9.10903	7.26934	52.5163	12.0888	18.7602	5.76558	43.3302	74.4852	12.5415	12.006	19.5783	84.9298	118.192	29.628	43.8964	46.6724	4.8012	8.19075	36.9387	12.5675	7.70107	5.38202	15.8837	18.9305	9.7143	7.03144	48.6899	15.2673	8.10582	16.7202	11.0209	9.26878	44.4283	8.03455	9.30034	14.6487	25.3332	1.66422	6.8799	14.5648	15.3195	5.70588	10.1542	9.21076	86.1091	27.9263	5.54967	9.8819	6.35659	7.46517	21.5887	17.3288	42.2664	10.5561	9.50643	6.45489	8.83775	24.4013	47.828	12.0991	4.43148	19.6588	8.31505	50.8124	123.186	17.6763	23.524	14.2678	19.7718	10.4796	14.6939	14.891	8.9828	9.95175	6.9436	14.3454	18.6635	7.76576	59.0774	25.1149	3.41133	7.56124	66.0537	11.2599	14.4534	7.43726	10.3105	61.3083	17.0855	8.18415	9.22407	12.1388	49.9581	15.6844	33.2011	62.3084	24.5936	83.2215	58.9911	87.8934	5.11342	37.2805	37.8431	4.93136	9.96013	36.0231	5.15885	50.3849	4.3638	4.47446	16.5439	54.7183	20.703	11.6182	92.2312	30.596	61.2097	76.9862	8.43269	33.5407	7.54971	26.3223	39.6733	4.15157	25.2515	8.86127	29.5887	21.1121	36.3103														
"1552289_a_at"	14.333987	20.068401	17.21901	16.60423	14.850533	15.434903	15.005981	18.206083	16.015015	13.250754	21.379965	15.496097	18.85463	15.321742	15.942357	14.29474	62	5.5	88.2	7.44406	86.7646	46.5642	39.844	122.375	5.93028	78.8876	78.8394	51.7212	101.459	105.131	38.8312	43.668	5.25991	92.804	29.9295	83.8209	134.187	74.6328	24.9357	56.1654	200.291	104.335	52.5502	69.2778	8.39	22.9931	40.0703	58.1142	86.6652	86.2618	95.8513	151.182	99.123	46.5755	65.1426	3.03901	98.4856	97.5889	49.4784	46.0131	78.5561	37.3936	52.3909	101.044	22.106	42.5817	139.038	7.93585	83.6535	125.245	75.8366	52.0376	45.5172	31.5304	29.3334	197.388	18.9747	58.0679	31.3592	94.903	65.7998	65.1599	64.5579	75.8745	46.3219	46.546	9.04106	73.5455	87.8888	329.728	50.3572	79.0014	82.0005	103.55	111.141	96.4007	136.489	77.5838	22.9988	55.3143	95.0475	72.2483	5.17234	62.7936	111.722	47.3461	113.844	64.8216	71.3803	84.2784	126.471	49.0521	6.72882	32.4628	83.792	82.3839	82.1764	132.573	91.7851	87.4343	44.6996	101.782	88.6508	103.544	96.7633	14.1999	23.4576	83.1852	38.5376	8.0497	70.503	46.0985	5.71543	86.2451	51.1994	86.0323	6.01615	12.6814	9.16736	31.8156	53.6155	59.937	46.0958	77.9721	43.2362	37.6918	49.2192	46.0055	58.1868	71.5393	46.8331	6.17872	73.5675	88.7174	36.4304	46.9844	66.9923														
"1552291_at"	81.56137	89.74224	120.59824	97.277626	116.135086	90.37367	129.57474	87.26349	94.82413	121.537445	72.22658	86.03948	96.320145	99.22133	81.12099	116.879135	510.7	645.7	628	644.892	386.464	736.192	518.224	255.404	370.64	636.332	517.386	778.383	540.583	693.005	765.55	629.506	679.069	582.34	390.493	400.965	206.94	404.126	520.623	410.498	556.57	868.685	827.3	536.584	316.24	701.618	720.245	442.217	300.531	331.424	1006.37	321.145	755.856	529.739	496.55	364.332	458.322	765.568	263.398	298.798	697.587	390.575	444.977	291.872	430.308	380.121	355.902	307.771	531.579	465.515	387.449	173.602	392.948	346.603	456.151	534.515	446.868	353.156	612.678	464.865	553.235	317.651	393.69	385.86	381.215	347.476	495.586	326.045	792.731	279.474	530.738	440.619	846.828	748.416	485.818	305.954	460.85	593.485	464.099	814.676	990.962	450.237	659.46	615.302	757.593	463.619	502.025	1040.79	486.861	464.268	879.42	794.389	864.164	580.013	696.559	697.376	524.896	620.602	692.974	583.79	873.3	566.247	793.058	830.291	569.146	799.416	636.375	539.937	426.731	739.998	792.015	599.314	717.809	878.411	472.105	535.138	638.219	631.171	982.482	619.823	647.979	442.284	481.622	898.711	713.876	975.914	708.693	660.887	935.942	943.372	1383.98	1289.85	675.76	793.755	718.996	434.741	619.558														
"1552293_at"	24.991533	19.054964	25.983953	22.782784	19.802027	28.219563	18.445232	22.876284	21.173933	20.272121	21.125484	22.111254	18.8602	20.874756	18.810516	19.526293	13.1	7.9	21.4	8.3841	16.1822	123.227	6.55344	20.0366	11.222	27.621	15.9555	11.6516	8.6609	60.147	26.0163	5.45698	17.884	68.1052	71.8549	21.4309	34.0611	41.9082	10.8779	6.21153	16.0113	15.2163	5.96151	20.9831	14.6731	6.03455	7.2134	17.9198	16.0234	16.1138	23.9067	16.4572	10.3475	18.4316	31.2169	49.6454	9.5612	18.3062	9.74605	12.9836	22.6976	6.46141	18.3964	80.6082	16.1466	10.3072	7.64478	15.7724	9.40126	14.3985	19.7959	7.04265	12.8532	39.777	64.7545	16.0018	13.9926	45.3962	24.818	14.4436	20.1279	9.35151	18.1652	19.6988	11.393	25.1775	9.43936	14.4796	14.4706	44.7424	11.4094	18.7806	28.3676	21.8866	13.5037	37.5769	85.3891	12.5414	12.3448	12.4992	13.1686	5.98185	13.8803	17.1256	23.7388	29.1576	18.624	9.97713	9.44639	15.0288	14.2396	13.558	25.174	12.6854	32.5862	19.0804	6.76829	19.6063	10.3185	21.8685	21.4212	15.6734	12.7619	9.42562	12.1773	5.26791	21.9038	10.7028	8.38444	10.0591	4.53305	5.88695	8.11614	8.38922	8.72021	18.1971	15.2832	19.5086	4.71122	6.27215	15.2862	10.4937	6.05079	7.69402	6.22078	9.34155	12.1295	8.98883	4.85094	14.2373	5.52857	8.74008	10.7771	12.9659	9.58551	19.4984	16.0454														
"1552295_a_at"	71.54541	59.169697	67.27777	75.21733	66.152405	80.845505	90.0824	99.635414	80.22497	74.91769	72.00378	74.01826	99.0974	74.46921	83.7182	65.21208	353.9	231.8	255.3	298.311	827.279	360.688	158.421	491.153	479.917	259.635	244.093	189.266	231.251	204.78	312.193	311.421	297.699	77.9346	484.37	516.598	658.565	695.686	210.553	281.752	435.251	256.477	232.21	335.604	284.853	365.018	485.638	281.836	282.396	343.874	176.872	585.323	125.308	334.969	341.885	585.177	728.09	145.241	265.574	298.827	324.449	320.253	483.979	325.872	524.297	611.833	367.412	284.1	336.968	269.541	507.63	351.541	215.767	426.183	834.478	813.13	464.75	444.165	706.017	869.033	316.682	329.368	385.75	535.417	311.073	681.249	189.787	306.24	360.181	869.964	285.75	361.206	149.657	165.676	136.447	573.304	466.498	608.01	412.819	173.39	253.049	364.694	204.026	236.282	377.844	384.904	420.252	194.121	242.249	247.436	171.888	175.719	159.192	173.72	300.74	293.259	267.511	202.772	254.629	160.915	184.776	386.949	290.241	154.887	115.073	146.758	225.744	49.9089	174.124	180.16	267.892	271.689	259.269	166.055	362.977	166.365	229.559	259.485	186.412	213.814	171.698	222.447	504.953	164.034	214.65	303.506	401.426	248.704	138.47	173.345	154.428	211.443	209.339	419.492	232.493	222.552	229.42														
"1552296_at"	230.89767	382.45624	407.74854	445.7525	233.39162	132.82372	216.61682	474.7609	989.5357	399.67783	85.1408	409.8061	463.2609	301.47577	319.04562	378.8233	507.4	745.2	820.4	499.9	388.924	884.99	250.389	1901.87	1227.94	1180.52	271.073	770.605	321.482	1156.89	574.258	449.364	746.758	1704.22	2384.08	601.981	413.624	1714.54	1529.8	1088.17	667.362	516.848	340.948	7242.96	659.99	761.885	1330.22	336.562	384.716	837.494	369.493	3145.62	1270.31	603.199	838.739	444.798	2106.26	531.835	1454.66	1511.53	650.627	335.902	907.416	478.414	1065.65	2004.21	1493.54	334.588	743.316	1256.75	1277.9	456.528	412.361	1718.37	1087.05	1445.57	297.001	291.502	644.472	1429.96	1517.14	2531.57	766.525	948.218	1619.99	2495.07	171.346	359.27	914.114	377.204	892.832	355.732	557.676	386.356	699.185	904.381	539.724	1881.79	2032.76	1162.17	463.78	1035.81	180.883	2039.35	3617.46	423.771	1349.42	873.103	1280.29	1603.98	736.377	1787.75	601.896	441.207	578.305	1136.86	705.802	415.764	1060.68	2646.82	1254.98	1083.27	562.694	1086	976.445	843.912	589.152	1075.96	1535.71	757.505	1640.24	745.5	1208.88	1983.84	1415.94	1679.84	1544.2	1749.21	789.027	1717.41	1635.77	1900.76	1436.58	1409.77	997.584	2522.99	1593.31	1219.24	1140.3	1772.5	1680.32	1240.88	1590.24	1764.78	1708.98	645.364	2019.93														
"1552299_at"	59.308506	64.685684	113.40853	51.143513	125.208984	76.34436	47.48245	75.31265	89.75007	104.514755	27.041136	92.46782	83.792366	80.76417	94.09957	123.46551	395.4	397.2	210.6	421.082	316.994	294.511	437.904	625.823	437.892	300.122	201.441	411.089	532.063	337.26	233.544	336.03	242.977	267.02	408.485	288.989	292.884	541.703	342.747	501.791	295.536	407.827	342.482	326.64	526.631	343.433	543.063	487.602	577.133	690.727	312.527	610.169	240.119	405.948	443.997	624.055	564.336	442.786	355.97	408.75	392.798	412.849	732.786	475.087	505.807	627.515	335.883	678.182	291.714	323.635	590.338	507.326	532.797	344.82	422.351	549.076	438.421	482.642	449.811	403.137	464.592	445.549	515.06	557.229	405.548	212.946	541.827	467.23	403.077	680.693	429.985	504.936	298.383	311.867	375.933	311.764	364.043	354.867	347.607	484.24	273.065	633.738	423.437	436.067	371.096	362.131	427.798	473.104	488.028	323.289	324.939	356.507	148.428	264.98	544.567	335.184	411.461	291.965	417.346	366.929	509.202	488.462	405.638	454.859	311.877	357.716	563.997	296.969	332.685	348.292	413.798	509.239	275.362	304.246	462.931	394.598	441.87	309.249	200.533	460.519	316.304	305.049	365.587	346.451	669.241	347.354	483.043	351.6	180.914	710.437	196.926	241.076	333.388	364.424	325.764	402.51	415.758														
"1552301_a_at"	26.568537	24.286911	25.556446	22.915226	20.75339	24.2608	21.272644	22.949465	22.98452	20.467966	31.749733	22.724348	31.736519	19.74096	23.570232	22.069096	111	89.7	150.5	90.3973	105.431	88.3943	66.2305	128.471	123.751	98.5489	74.9705	116.336	68.2675	116.661	144.171	82.116	93.4335	137.505	153.109	124.986	318.114	132.774	115.331	145.207	72.6943	88.4168	171.439	142.411	168.841	102.908	131.529	81.7813	112.399	35.0229	79.0543	92.1501	113.558	109.302	158.693	145.934	195.52	52.0394	89.8391	105.826	99.3195	75.3132	95.2169	131.42	90.5	50.7416	123.105	57.8704	88.0194	64.1588	114.2	55.6504	136.449	66.2228	321.513	158.224	69.3156	205.806	195.733	131.2	123.357	150.195	146.565	49.4958	97.2924	159.149	103.602	63.3732	97.0658	252.796	57.2741	88.3646	68.1047	101.733	96.992	197.057	101.776	125.443	46.6989	161.97	249.441	177.817	82.0705	156.396	77.6719	78.3356	129.714	65.8691	7.71168	117.531	131.214	134.604	100.208	237.871	148.454	122.464	152.941	198.791	106.657	115.767	102.597	71.9572	175.698	113.573	79.5673	163.977	87.8043	124.04	72.7702	57.2399	116.135	85.6761	92.3735	25.0918	54.839	89.9828	62.6599	92.2984	118.69	59.078	49.6072	130.117	156.286	131.338	93.3049	88.7895	88.6228	118.717	50.1648	47.3984	77.3785	88.7975	92.8584	136.725	41.5205	16.1748	69.3439														
"1552302_at"	26.349054	26.605442	14.044673	24.250269	22.377235	15.877479	26.623	21.891724	19.490076	19.641169	25.808695	26.868525	18.62214	21.929733	16.470213	16.023905	230.7	188.1	337.5	119.45	158.261	218.071	80.6235	141.908	154.715	233.809	581.222	172.604	299.916	298.869	166.564	71.5685	181.786	354.76	134.873	167.907	264.111	89.5794	280.394	188.987	109.983	133.839	175.76	214.778	112.178	136.569	189.495	45.4148	66.0645	136.147	297.208	74.6288	285.05	304.151	264.178	153.711	116.858	247.86	442.433	184.348	235.612	102.106	140.152	112.924	167.547	200.702	201.767	97.4677	284.511	157.673	113.332	85.951	77.6088	169.777	293.061	190.9	121.064	152.879	121.678	125.578	272.528	380.968	107.993	192.841	231.235	430.758	117.265	86.2619	406.709	108.977	196.464	46.7375	192.645	104.408	386.854	161.845	161.889	472.783	209.697	370.57	478.88	266.7	110.688	454.587	717.345	222.128	193.3	455.673	298.335	181.102	484.358	446.289	697.548	352.784	226.747	360.295	238.016	674.035	360.195	299.263	720.193	393.56	357.406	263.426	265.375	204.823	423.805	259.266	228.734	194.948	231.817	208.544	392.77	580.561	195.965	570.499	339.528	448.711	569.133	253.529	461.078	446.655	206.924	377.126	449.632	490.323	368.688	408.069	750.498	607.502	478.441	299.359	432.65	489.271	459.999	405.205	306.366														
"1552303_a_at"	34.69389	32.087612	28.845911	31.368004	35.494118	27.96751	39.83395	37.89987	33.62223	29.727135	30.974215	37.15486	34.082214	27.356907	28.004416	26.900253	114.3	149.3	201.5	190.178	148.087	209.148	87.5124	130.763	177.691	252.541	208.782	169.773	172.43	260.875	172.286	172.395	195.159	141.447	128.187	158.761	146.797	111.206	213.331	150.619	115.534	125.902	119.589	114.53	193.542	70.1471	218.438	4.36047	63.5715	143.307	178.168	134.7	221.508	167.556	130.59	159.343	138.606	172.791	406.316	144.741	146.718	125.566	169.079	110.793	193.375	220.55	131.854	112.333	192.522	120.364	134.544	46.6634	49.8942	198.142	279.183	186.078	144.686	113.861	331.787	157.712	244.25	188.801	193.251	280.62	135.178	406.583	100.472	163.041	149.763	172.163	87.7948	130.557	151.186	56.6456	256.884	227.621	103.396	262.96	301.159	265.647	272.594	222.124	156.776	219.784	246.762	173.753	237.243	278.181	218.152	185.041	223.315	205.391	185.146	278.665	233.002	282.012	235.614	233.904	114.341	229.169	271.449	265.771	381.732	233.896	263.827	183.191	176.517	85.4502	190.493	191.235	170.06	154.828	263.314	238.489	206.837	377.084	213.312	244.396	297.817	278.678	265.87	317.511	252.057	187.986	221.227	386.045	300.616	276.793	295.846	205.164	207.624	156.149	290.939	270.837	235.411	206.253	214.074														
"1552304_at"	21.356977	21.037676	20.376526	21.74555	34.664986	28.49663	30.9597	26.027727	31.054932	25.545792	16.275862	25.956474	19.473167	24.011145	22.276873	25.014084	62.6	84	78.8	110.071	27.2066	56.2479	129.302	111.041	74.3012	105.198	10.0945	60.8404	63.6721	102.149	59.1125	166.009	47.7634	23.7939	157.161	14.6706	63.1925	86.2144	129.043	78.6013	121.134	110.617	159.475	94.8444	178.439	75.032	71.2709	154.53	115.697	64.3364	99.9648	106.377	22.0791	43.4434	98.9228	82.7695	100.613	183.603	5.42568	9.15505	114.762	83.6708	128.648	139.991	153.644	120.435	79.0807	100.101	102.5	110.238	94.1879	82.9282	103.88	99.2118	123.25	91.0549	100.376	52.4854	11.2413	15.5308	194.779	119.113	71.5952	80.2159	132.72	76.2861	79.5447	66.7583	109.786	19.6911	104.57	94.2388	126.808	182.15	164.909	94.2346	143.021	51.8283	169.637	197.33	152.009	131.741	99.0852	100.929	96.8108	82.418	99.2001	207.447	150.86	94.867	110.461	93.0558	99.0983	197.157	142.358	120.372	27.9821	115.271	127.759	92.0671	115.381	62.4996	121.49	112.974	179.373	117.06	127.539	119.632	125.572	160.744	80.2322	104.593	125.744	172.327	175.677	40.0956	161.551	113.081	196.267	98.043	129.354	101.845	115.318	118.265	135.288	12.6854	160.565	113.3	141.021	115.146	97.3132	100.809	162.174	164.452	62.5426	80.722	128.365														
"1552306_at"	36.876728	32.91787	48.449673	19.476883	45.85314	35.202118	36.27249	22.427366	25.66399	41.523746	18.429232	33.349106	30.253292	51.45331	41.40932	43.0567	192	214.8	255.3	223.235	136.852	192.454	284.81	182.245	223.966	208.555	128.068	132.39	162.234	79.4582	201.175	160.696	179.146	107.867	167.269	102.099	86.668	135.588	157.753	193.687	264.61	230.888	258.756	255.204	164.759	162.012	193.549	270.533	157.494	134.551	194.782	129.645	221.882	190.069	115.099	110.834	156.251	154.01	119.653	133.47	304.418	217.999	217.783	226.335	214.517	158.476	133.461	220.452	237.353	152.473	183.698	153.972	205.328	130.242	104.592	149.654	204.313	152.748	49.1391	63.1708	139.212	121.504	176.8	156.24	191.443	145.464	300.189	110.633	151.473	180.469	178.646	201.738	214.735	255.704	213.308	142.868	196.352	144.089	208.673	204.861	189.572	176.727	142.834	158.659	146.935	172.382	184.033	148.699	182.079	230.877	133.631	83.7594	192.356	116.585	230.856	148.528	113.116	179.304	207.177	211.76	175.126	194.073	191.936	213.891	181.894	237.749	245.961	152.854	180.616	176.077	156.217	243.361	196.86	178.789	181.806	246.56	233.635	152.067	172.902	201.435	103.659	213.677	156.847	192.313	200.644	146.464	264.354	116.232	196.14	150.488	174.624	154.113	169.273	208.479	142.895	197.031	181.769														
"1552307_a_at"	95.12742	125.42865	137.75597	105.573875	141.2418	150.57712	112.88821	118.48439	111.1117	119.74525	68.29411	125.241585	110.239716	120.00321	110.60001	102.5617	424.6	446.1	482	464.685	472.605	289.512	397.134	456.167	405.976	335.9	510.505	442.439	388.512	437.921	313.92	401.895	297.315	489.289	435.378	612.801	420.684	382.489	356.424	502.842	459.031	424.655	453.709	666.378	464.884	378.33	353.214	318.483	350.894	404.396	464.546	363.943	534.185	303.709	461.806	444.125	401.19	346.729	397.087	340.415	464.821	386.04	373.317	378.078	471.521	292.495	402.806	274.021	360.798	345.159	350.484	451.31	324.973	358.066	452.081	575.158	346.597	465.579	540.798	366.023	337.323	313.052	428.275	355.611	342.447	574.932	480.743	197.596	363.072	731.301	408.768	431.723	569.547	514.434	410.131	464.189	401.621	357.18	435.41	322.553	454.071	402.497	484.11	425.248	406.163	456.503	454.567	384.98	376.531	381.261	455.492	378.221	408.313	455.603	497.308	415.099	444.884	495.672	363.041	421.618	533.042	442.384	368.758	452.116	463.927	337.501	403.574	548.895	301.128	319.85	390.844	412.761	260.662	429.764	304.602	319.552	250.382	385.778	367.503	379.184	214.004	310.9	412.816	368.214	432.115	427.308	314.656	468.826	536.4	369.516	475.067	305.899	436.274	325.998	408.866	446.246	538.825														
"1552309_a_at"	10.957727	10.523125	10.321282	20.284092	8.565615	9.351139	13.095079	10.417919	9.190897	9.531363	10.761733	13.210119	8.686568	12.090767	9.573801	17.00786	50.9	97.8	99.1	38.9213	21.9335	68.9363	33.9051	22.5918	56.9087	81.8092	52.3064	61.2696	62.8361	112.836	104.151	30.5366	37.9759	118.123	4.14188	52.2438	135.766	21.6555	80.6904	112.376	108.043	44.2924	71.9596	93.4183	24.6172	57.3167	4.25253	129.279	54.4092	51.8283	120.425	71.5451	193.193	30.4428	66.6583	76.6841	70.4809	97.7889	96.269	45.3505	49.8296	38.3126	42.3234	74.1763	57.9501	16.1399	43.7103	86.3174	96.6546	92.3307	34.7248	19.7845	66.3175	84.1721	32.2399	99.3234	17.9112	18.9659	31.4258	19.6759	70.8536	57.0902	38.8944	3.03942	27.3023	48.9563	67.7767	49.0692	105.756	112.904	64.5438	38.8572	100.298	104.107	68.5419	109.251	90.9969	53.3925	71.0561	36.6544	78.8362	118.339	23.8079	108.918	48.7955	81.895	47.5822	131.663	50.1422	88.6527	219.895	163.938	426.447	219.403	98.9361	83.7987	78.1148	96.0781	88.0548	151.721	143.395	81.6673	44.9703	35.2395	101.934	52.4102	28.9357	200.282	86.2293	73.652	89.6276	72.4236	48.6235	35.0848	132.417	148.188	137.513	113.214	75.4767	39.0854	124.191	120.215	66.5334	81.6176	64.9165	64.0732	86.0273	43.6635	24.7275	59.2858	70.509	59.3654	56.9652	54.3352	67.3225	97.1393	42.5908														
"1552310_at"	188.04082	219.22615	330.15854	129.13255	282.25095	235.07434	193.44933	236.87625	200.60155	242.87874	110.11158	221.40538	174.98045	173.97519	204.71613	249.70848	735	838.8	905.9	659.74	712.361	933.307	1124.67	686.671	767.794	814.315	577.021	1139.47	918.002	915.366	983.338	1075.69	846.279	938.072	737.26	559.966	501.709	940.177	1104.22	1022.54	932.261	1065.43	1094.43	615.718	515.352	635.387	963.06	865.905	876.401	682.492	633.583	836.508	478.504	785.126	1064.23	872.547	742.227	592.217	520.11	656.877	1204.25	937.246	1042.32	890.938	973.063	896.879	851.565	1067.83	863.745	1067.91	962.891	785.731	1257.36	729.151	956.134	919.922	990.892	1145	813.733	989.005	1067.53	868.076	977.284	944.408	942.318	651.687	1363.6	936.476	1125.33	811.943	1207.02	1033.33	932.296	1254.06	866.314	956.707	909.147	766.005	822.826	745.969	794.59	704.919	1034.28	705.099	827.181	945.372	740.269	950.103	1368.78	838.452	1005.74	1183.15	815.22	720.279	1058.7	804.878	792.868	767.146	970.403	834.382	947.581	851.391	984.97	720.513	724.499	916.616	910.085	527.004	1006.2	809.182	1010.98	998.724	990.16	1007.35	1249.78	1023.75	1191.43	1037.01	978.02	960.164	1127.26	952.879	1021.05	865.571	893.163	914.875	659.185	890.65	935.606	1074.29	1087.11	1456.53	1210.8	1105.66	1062.81	888.074	854.119														
"1552311_a_at"	86.26675	74.35297	81.68888	95.00199	82.32643	88.20754	83.77051	91.85044	84.33358	73.76949	141.32028	84.18733	85.655106	74.82415	55.733013	64.906075	146.7	189.7	221.7	198.808	118.818	366.203	107.589	299.803	289.51	167.214	260.154	122.288	32.8988	180.023	162.672	155.992	203.324	382.14	205.986	336.266	252.263	320.653	273.06	252.927	41.1564	131.714	160.113	305.159	166.982	152.281	284.011	31.5178	245.65	122.164	381.431	200.835	235.786	358.651	218.403	365.993	224.29	305.645	302.904	256.026	384.075	69.7975	191.926	121.433	215.687	123.259	298.627	335.805	102.026	153.838	136.852	25.1347	181.656	137.788	184.623	308.219	214.619	98.9086	108.172	501.095	68.0142	504.714	329.518	169.389	32.2284	427.742	205.619	335.187	236.412	101.769	248.436	146.442	320.058	125.617	378.528	545.749	301.799	473.166	353.268	246.62	380.805	282.9	364.216	239.342	268.358	370.02	313.323	128.229	152.852	327.496	238.956	241.545	275.402	330.108	213.347	292.952	378.544	246.661	101.804	52.4732	135.906	439.219	309.261	305.534	169.02	32.4338	128.627	328.815	112.634	176.949	127.105	162.178	135.243	158.71	120.135	55.0851	125.107	212.969	136.497	96.6316	27.8208	117.335	181.879	286.236	325.98	220.627	199.105	195.969	116.884	66.9171	290.435	152.987	214.271	193.849	26.7334	20.3008	94.0654														
"1552312_a_at"	56.84461	58.750206	39.894825	28.332428	58.70534	72.222786	47.336002	71.131935	34.474224	42.982056	23.828514	61.671173	33.734444	60.9646	119.895	87.478836	285.2	117.9	77.5	181.454	185.065	146.589	211.869	285.638	128.405	48.8172	99.6545	142.909	251.273	45.41	78.5472	265.887	183.076	89.4838	187.436	73.5391	194.27	163.147	178.808	195.514	180.326	208.115	105.523	100.504	284.805	131.883	223.765	427.955	257.543	216.24	5.99937	60.6791	98.082	169.552	232.891	307.552	86.7677	131.136	242.304	108.681	243.881	313.539	307.516	386.513	269.368	252.779	168.277	353.251	295.802	209.199	297.614	304.401	500.847	113.992	105.514	178.556	180.976	222.394	298.043	268.521	287.047	223.433	197.735	212.215	210.815	185.329	376.074	217.729	241.007	121.945	235.093	323.236	139.587	86.9303	171.029	178.607	224.616	130.444	56.1093	101.802	153.411	182.626	226.675	100.337	112.932	238.147	166.36	230.318	186.873	298.795	151.733	102.624	138.048	102.902	104.228	139.613	47.4748	114.375	269.387	72.5215	130.623	102.492	261.302	242.319	197.233	147.159	223.178	124.528	187.362	211.722	178.812	366.108	94.7846	56.4554	144.972	74.3082	174.635	96.9468	59.1377	127.054	113.382	95.7675	152.163	81.0229	172.119	164.51	178.775	122.577	81.6034	121.981	51.3091	65.3705	85.6915	90.8855	151.459	161.111	89.0777														
"1552314_a_at"	17.131985	16.427393	16.267385	15.588614	17.799946	17.329336	15.852147	17.139118	20.289726	17.877958	17.156977	15.499597	20.180164	18.18461	17.807362	17.01347	77.5	13.6	133.2	54.7955	88.7941	102.8	69.9716	67.3284	72.1707	107.831	151.34	46.5022	57.0546	70.6005	44.8625	23.3452	46.5202	85.5707	81.6222	72.7758	65.0241	118.464	50.0545	69.5519	71.3654	13.1674	64.8747	76.3331	8.42276	94.3423	73.5122	156.411	47.3559	69.788	26.4108	133.526	62.0111	67.6593	109.067	100.414	58.5033	45.8735	119.317	7.2708	33.8531	51.6842	65.8255	66.7648	87.3076	76.4183	78.2403	88.7871	63.3004	104.464	77.2697	58.1707	47.8508	66.4148	15.0176	100.123	44.4065	43.7108	75.6692	46.8499	135.143	44.2702	83.8223	35.1812	56.4272	118.175	64.7858	141.817	104.03	35.1669	13.1717	141.709	89.0625	105.483	64.9215	96.1385	90.1871	132.694	117.04	12.081	75.3261	68.1998	98.2987	87.6514	65.3306	81.4485	59.4928	125.59	91.9224	84.6278	120.627	119.672	65.6495	60.7041	101.678	61.3072	116.914	82.5871	210.015	139.869	124.423	90.6899	108.134	33.9878	90.5152	56.3113	89.4023	80.6269	104.402	71.3441	61.9651	51.0792	55.1339	58.4944	84.7458	95.2916	45.9455	62.9401	70.9902	48.6425	53.0617	64.1563	132.187	63.7845	85.7273	59.228	88.045	138.378	24.6452	62.7644	79.0071	54.2699	28.8387	76.5068	112.038	123.629	76.4431														
"1552315_at"	42.87328	29.704947	20.808922	33.121864	27.610163	31.73101	31.271795	28.783895	32.10321	32.438663	38.690693	35.914204	28.289188	30.73805	27.485386	26.040836	13.7	85.8	149.4	23.8132	123.771	63.4863	41.3263	71.7961	12.5981	19.5076	119.135	102.073	16.2163	75.5047	59.5205	57.7858	6.57689	76.1876	8.15946	87.5369	32.5106	25.0466	158.307	48.9314	175.529	35.0093	111.333	14.1066	62.1999	71.7655	95.9275	166.254	98.6654	109.159	250.311	8.83402	21.7305	82.9557	95.3801	27.9216	24.5278	17.0066	313.555	111.538	87.3258	13.482	70.0877	160.432	125.131	86.0516	51.9272	146.217	66.3615	102.87	70.4402	74.9449	142.675	20.5698	10.6789	189.082	77.0742	177.082	215.638	55.5728	35.3912	71.3686	86.2816	95.3056	86.6185	103.254	133.363	121.441	38.5386	240.081	99.4726	63.2098	304.568	68.391	75.8858	162.652	220.047	99.5335	87.5732	61.5259	192.597	132.299	59.4479	17.4409	20.2342	172.54	107.758	115.375	111.433	47.6403	97.6271	35.5315	100.084	84.8845	56.8067	185.51	54.9854	207.492	96.7386	116.084	85.1995	136.8	64.5759	105.511	86.2467	79.6174	116.607	96.9008	170.833	59.8668	83.681	107.727	40.9132	101.05	137.933	99.2542	123.113	57.9262	111.902	105.744	41.5241	63.1929	119.354	78.6212	108.339	75.9273	13.8695	143.555	41.1256	31.3417	41.4293	74.6987	76.1043	108.016	88.4564	81.1773	96.1446														
"1552316_a_at"	40.55307	14.649606	20.32638	18.481764	17.039474	20.495693	21.77615	15.869213	15.332127	16.380707	20.241192	42.33209	16.159912	26.191307	18.18083	14.080789	47	147.2	247.9	84.7276	48.1578	31.7329	61.2949	91.7512	105.654	129.828	273.864	184.443	16.8459	85.4222	105.056	97.7126	132.283	279.371	75.2741	102.837	161.396	79.4637	96.5569	111.433	182.18	77.5055	85.2133	66.6196	97.0839	9.78928	103.484	179.686	208.24	108.923	238.784	115.092	198.217	66.3133	165.539	156.548	24.7393	111.718	590.414	118.868	3.21949	102.267	48.9105	151.456	42.1909	94.997	73.7006	82.041	113.661	113.257	103.049	157.143	145.599	155.668	116.566	168.134	51.2243	182.39	215.112	9.86463	64.7139	68.6323	74.5939	128.065	113.764	63.8999	124.93	177.265	86.919	157.139	240.227	85.6515	190.533	184.076	74.3777	125.317	138.237	96.4124	60.7362	62.9439	266.738	63.9693	69.5258	119.211	107.182	197.929	57.3952	143.817	112.861	62.4145	277.878	165.704	669.219	485.879	65.1924	134.066	64.7073	295.173	74.6106	160.321	146.363	117.384	72.1846	66.8601	96.7182	96.2293	183.793	143.815	170.268	37.2113	108.27	91.0086	72.1573	173.077	107.38	88.2096	193.168	144.519	113.576	141.724	45.4845	93.9531	75.5625	178.603	160.083	112.416	61.1105	122.817	164.11	78.4638	112.439	37.4049	107.531	156.464	58.9322	79.6347	3.02535														
"1552318_at"	24.428936	11.53131	10.833692	13.006072	9.377142	10.476845	10.558983	11.061667	9.067799	10.029936	15.039614	18.422203	9.902985	11.861746	10.170505	10.259852	101	8.3	263.7	93.3602	93.837	110.502	69.2759	89.5659	108.421	188.099	141.471	114.043	133.054	45.2856	66.4263	45.6927	112.773	54.5338	90.2014	188.341	106.397	106.122	33.7344	37.1742	49.418	96.6084	14.9662	37.4462	5.04882	45.7816	80.4427	132.218	211.111	51.7619	150.448	94.4167	28.4271	63.2426	100.384	57.3741	23.1559	103.137	269.242	143.416	59.2155	53.7913	67.4408	109.58	88.0044	48.1184	89.6118	82.4261	110.215	88.8686	80.8431	43.7962	49.1577	103.27	19.5313	77.7863	61.9232	112.942	67.7627	49.0514	50.0289	112.739	13.328	105.467	149.571	124.9	95.8458	179.286	43.2162	146.829	163.973	63.2827	249.389	17.7586	107.921	143.504	162.699	56.3389	116.464	106.486	257.115	100.382	27.0657	130.766	154.607	225.456	38.636	168.941	151.885	122.906	167.491	199.001	370.384	230.157	81.5897	174.227	171.503	114.259	116.198	158.167	212.042	51.6719	118.18	85.7238	95.9478	155.305	139.151	34.3057	211.853	75.2313	160.529	123.424	112.532	213.412	197.172	129.406	231.487	120.527	122.077	102.274	72.0297	82.1627	76.5337	103.388	118.786	274.991	110.585	108.102	180.734	148.764	91.9695	99.2836	111.923	138.148	82.3902	69.347	48.5376														
"1552319_a_at"	12.880292	12.093927	11.531514	11.370949	12.566331	11.880493	12.722125	12.431845	10.795969	11.827829	20.467972	12.204827	12.950221	11.152067	11.063781	10.433122	7.8	2.2	32.6	5.83774	21.4533	93.0492	32.7556	20.1708	66.7776	68.7202	116.104	67.7428	58.4342	21.4392	24.08	41.2062	69.9999	63.2022	23.0787	7.17208	23.4408	83.4897	34.6851	135.659	43.1208	100.963	36.1347	257.114	14.0499	13.9779	38.9768	28.2441	8.33685	57.9651	81.43	69.6308	117.182	29.8148	34.9095	93.1756	9.75867	50.7332	49.5453	7.84057	16.5789	32.5043	10.4407	15.6277	66.786	13.4115	42.7674	10.9019	42.5083	28.511	12.4182	28.4773	74.7967	12.9383	8.51839	77.2215	82.9757	11.4947	163.789	145.221	101.884	11.3572	68.528	53.0444	9.18322	39.9306	72.0312	14.9068	39.7841	38.664	18.6821	3.96411	21.6943	57.9321	146.008	26.5896	23.0144	16.2511	19.0207	38.7567	16.6724	7.58379	67.1837	83.7993	65.6923	43.6021	18.4961	9.04022	1.45268	53.8986	82.4265	25.1415	42.3992	14.6643	2.71654	30.2723	81.0386	38.3261	55.205	95.3363	36.6928	6.90039	5.88158	12.5613	26.0946	21.3448	41.2726	7.37303	6.92013	7.44852	10.4625	54.848	43.4506	89.719	7.72031	2.62901	7.85896	8.50977	5.73938	2.2935	5.28533	4.36792	5.95539	18.4574	38.3832	5.41713	39.1011	7.59814	3.59782	18.7809	10.8185	40.8379	14.1459	69.6126	35.128	9.79705	66.0396														
"1552320_a_at"	232.63152	265.8251	172.29277	111.62783	294.3979	312.90442	135.23569	205.2962	160.82219	224.18942	235.00116	239.10652	180.61432	256.01868	318.40958	186.34514	1699.3	2266.1	1851.4	1854.24	1676.38	1092.34	2126.14	1311.59	1808.22	1285.42	1100.41	1494.08	1108.11	947.552	826.331	2632.1	1848.72	2149.74	1833.08	1657.06	2026.33	1327.03	1656.94	1482.97	1823.08	2781.69	2035.9	698.546	1024.61	1368.32	1903.01	1580.51	2089.07	1823.72	640.377	1612.27	687.607	3073.21	2551.96	1513.18	1995.93	580.229	1084.99	1571.81	2653.04	1681.56	1881.69	1851.35	2533.09	1919.28	1506.1	1873.71	1918.06	2913.41	2016.47	1421.06	1533.52	752.395	1565.75	2239.15	3405.74	2153.83	1865.94	1736.09	2866.27	1349.14	2147.68	2240.48	2413.31	1840.3	2453.6	1754.04	2193.27	1524.29	1918.05	2986.5	2218.05	2063.17	2045.17	1542.38	1530.03	2172.02	1069.54	2259.01	2286.41	1309.82	2400.88	1202.13	1615.74	1594.64	1786.88	1436.58	1895.83	2156.01	1633.79	1290.18	960.508	988.879	3049.49	1247.36	1415.1	2227.67	1998.44	1728.19	2276.99	2154.57	2040.77	2548.66	1063.37	3001.04	2442.8	420.863	2499.85	1808.12	2509.14	2377.12	2620.57	1033.12	1856.74	1740.95	1931.95	1972.59	886.819	2055.83	1345.66	2196.92	1703.22	1344.79	2558.68	2938.52	1827.59	2275.77	1898.4	3082.33	1107.14	1065.21	2209.07	3362.84	2329.63	2155.09	2577.89														
"1552321_a_at"	970.69073	1002.7261	996.9829	429.50955	1330.1583	1371.9371	470.74112	880.0005	827.5524	1007.8033	973.6938	983.30536	853.32196	961.5371	1308.8407	1086.2422	3112.9	3753.3	3213.5	2767.15	2649.38	2206.03	5055.01	4205.98	2857.86	1792.34	2175.75	2580.44	2215.97	2131.01	2081.15	4356.38	3173.63	4093.85	3455.62	3158.37	3269.98	3716.32	3842.42	2961.02	2697.21	3490.38	3275.99	1581.15	3187.36	2496.88	3592.38	3227.04	4290.34	3630.95	748.519	3343.42	1010.78	4168.42	3841.7	3433.85	3726.63	1359.81	3253.64	4502.4	4289.05	4190.84	3746.17	3958.65	4211.32	4119.85	2993.3	4710.33	3333.14	5824.33	3358.6	3285.9	3482.84	1997.82	1795.89	3575.25	6534.84	3191.99	3195.7	3791.12	3604.4	3053.85	4911.48	5003.96	3754.44	2720.24	4567.82	4211.82	2904.59	4976.72	3477.35	3358.3	2282.97	2974.46	3688	3073.85	2461.02	2803.3	2747.37	3167.4	1854.41	2504.1	4103.74	1964.21	2418.71	2131.89	3193.62	2182.72	3566.79	3019.43	2224.29	2175.09	1476.14	1670.46	3912.26	2186.06	3243.83	2715.67	2983.96	2608.2	3342.13	3502.15	2399.89	4177.79	1786.56	3635.96	4101.11	683.908	3118.98	3751.36	3616.26	3359.06	3142.44	1573.62	4180.71	3082.78	3159.86	3020.83	1210.21	3586.14	3002.61	4001.67	4005.7	1781.08	2150.37	3565.42	2534.88	3730.08	2693.35	4117.61	1586.2	1775.24	2656.43	3169.88	3717.77	4040.48	4532.91														
"1552322_at"	8.698941	9.199195	14.086168	8.366113	12.454519	10.907265	9.122885	13.385969	11.812034	11.549337	9.74444	10.30804	10.672835	9.546926	8.874598	11.483783	73	31.9	70	50.312	30.76	112.632	33.9855	52.9146	91.9077	112.604	27.1024	74.6946	61.349	47.1085	22.3844	41.5978	27.292	101.657	92.114	54.8272	78.0234	27.9846	45.1064	68.4894	80.3314	34.1025	63.8855	97.6176	108.12	8.23754	106.724	136.097	60.7507	9.81566	60.5112	71.5565	68.4986	31.5101	55.7265	17.0914	102.621	12.3428	59.5739	35.8674	38.9351	60.7761	45.8127	54.6963	60.3533	57.649	82.6936	33.5514	68.8942	45.8854	69.21	32.0899	48.0493	78.3602	82.9324	35.6404	31.9493	37.0068	78.2287	35.3454	40.3235	53.8433	29.2094	82.1	73.341	55.3369	58.8871	28.9492	86.6674	11.7778	37.5924	45.9288	44.8895	35.4427	86.5634	85.543	48.8338	77.6717	48.3602	56.9618	96.1019	105.098	29.211	81.8707	110.286	63.6103	81.994	89.2893	43.2302	74.5877	59.4049	57.2181	62.4534	106.954	86.0902	75.9647	115.522	95.965	127.232	72.0455	102.626	57.3265	110.275	59.3329	88.1818	74.4859	57.2892	50.1889	68.734	45.4382	58.2765	57.0108	46.901	79.9684	37.8345	53.6813	100.451	88.1566	60.7053	36.8069	43.8242	83.1731	97.4087	48.1414	65.2851	71.0531	66.7887	92.3969	70.8303	123.557	83.8288	41.7305	78.5235	87.1748	148.15	70.9084	72.5215														
"1552323_s_at"	21.661562	45.39234	102.38027	24.957718	42.950718	32.354904	31.452492	46.11649	37.741695	55.510994	22.287699	40.30889	26.938082	27.742722	29.773077	32.994495	189.8	148.4	144.9	129.212	127.248	226.188	103.69	115.653	172.683	171.864	145.379	141.863	143.222	185.412	154.932	136.198	129.427	212.755	162.456	105.896	70.9952	99.1032	125.705	221.016	180.781	135.741	200.272	183.761	118.4	185.251	212.104	149.947	193.478	96.522	176.791	87.5074	71.473	160.962	274.673	126.153	118.849	253.304	246.173	144.867	203.043	102.766	203.987	128.984	112.384	150.022	93.4631	148.452	135.007	152.578	158.493	129.401	192.476	208.243	205.596	224.047	106.805	132.183	172.254	81.2729	218.735	92.4014	167.045	180.701	203.128	154.67	117.021	151.054	216.391	20.7495	223.071	208.422	139.353	159.788	270.791	157.034	150.738	314.123	194.519	215.915	232.029	330.59	129.741	199.1	209.32	206.659	236.354	231.276	201.442	271.459	248.295	196.633	267.207	142.245	283.677	237.979	216.649	218.63	273.9	196.396	156.254	254.923	215.775	182.645	206.766	214.832	186.106	145.789	199.921	161.846	189.233	255.61	192.341	207.972	137.737	140.011	145.831	216.948	174.619	246.782	189.938	231.5	216.113	229.44	262.049	218.152	187.687	217.858	244.626	178.108	214.528	193.736	300.69	200.267	183.802	233.677	184.405														
"1552325_at"	180.85881	236.54768	228.82361	196.7027	336.2123	259.02606	247.89075	164.5287	303.3653	336.95428	221.23653	194.66513	301.36612	277.68405	247.64996	194.80032	723	794.3	1497.7	1191.92	1284.5	736.431	563.848	885.188	1426.85	1523.74	543.407	1016.45	856.246	1159.76	1176.64	1006.47	1576.74	1261.06	1292.97	896.644	287.223	766.232	888.881	680.859	989.462	1224.87	1490.42	971.031	601.948	1120.71	2114.98	981.718	1396.97	1162.97	1137.45	1347.59	1106.32	1511.34	1816.88	1033.61	1498.34	1418.12	495.21	569.124	1765.46	571.28	829.074	854.246	1865.66	1241.65	1039.25	1250.65	669.527	1563.02	1190.91	551.498	916.643	838.795	1282.62	1850.02	836.805	1120.72	1238.69	1595.55	1277.33	661.217	776.724	880.734	1188.07	998.108	1515.47	940.378	1120.03	219.983	736.549	959.136	1303.37	762.69	924.105	455.391	797.685	1430.97	600.54	2149.77	1107.33	718.728	989.213	724.884	1176.84	505.257	1052.79	1126.87	1334.58	741.734	1355.5	1073.58	604.141	977.321	1880.66	933.209	580.473	1047.43	1348.44	964.625	1679.31	1021.95	1418.02	798.972	790.743	2114.95	1517.19	567.6	1174.51	954.223	1873.45	1731.76	1425.14	1317.8	760.498	1183.17	695.152	1741.45	1164.3	1137.35	905.929	1623.25	1401.09	1785.62	1242.35	2290.26	815.688	1208.59	1551.41	1940.36	1929.18	1231.97	2204.3	1788.27	1106.09	1366.63	1332.89														
"1552326_a_at"	2012.5114	2365.8176	2962.2908	2058.2493	2602.0322	2222.9993	2017.9675	1875.0745	2520.608	2701.7944	2088.6194	2040.221	2642.0732	3029.25	2853.65	2431.0781	7195.7	8848.2	7863.6	5238.06	4687.01	6092.98	5669.77	7901.73	6615.83	5768.01	4250.41	7950.18	6609.73	7315.26	7229.9	7813.94	9774.81	8654.88	9264.08	7542.4	3836.93	8032.04	7295.38	6175.58	7113.34	5911.37	7644.36	7287.42	7957.75	6827.49	7054.71	7485.6	9154.49	9043.38	5229.74	7893.3	6341.71	8144.26	9281.42	6429.91	9065.29	7108.88	5584.69	7676.82	9040.99	8074.61	7509.51	9180.91	9048.69	9989.76	6604.09	9309.27	5768.92	10183.8	6451.01	9828.66	9021.3	7358.17	5544.64	6940.9	7876.34	7988.72	6451.31	8174.39	5941.77	7153.58	8570.77	8668.26	7742.1	4157.59	7918.4	8159.1	6529.4	6365.08	8472.06	6807.04	8027.38	8762.97	7997.53	5650.43	7062.51	5670.65	7029.79	8212.73	6490.93	7573.12	8570.97	5950.95	5729.83	7677.41	7516.84	7023.13	7864.19	5628.99	7402.54	6567.53	5013.3	6288.86	9624.74	6560.78	7892.9	5166.53	6776.12	8032.23	7419.53	8681.93	6901.84	7757.5	9840.65	8969.11	7718.51	6221.14	8965.78	11286.7	7971.08	8109.45	7919.87	11137.4	9973.37	9688.1	7847.35	8216.3	8976.74	8904.94	10238.6	10303.7	8740.75	8959.2	6451.18	9621.15	6491.46	8509.16	8444.35	10115.5	8893.48	7341.3	7703.99	8557.61	8537.18	10602.9	7323.01														
"1552327_at"	16.505116	20.731789	22.243637	15.878027	15.931019	17.436726	11.632205	41.68328	29.425838	19.313976	10.317702	19.701933	12.456244	18.790287	20.650639	28.392462	139.2	182.1	48.5	131.331	107.201	118.29	22.4736	160.325	107.316	155.489	9.03207	128.849	58.1729	194.061	104.212	45.3071	99.1352	92.3027	81.6207	185.941	7.16329	99.4826	241.488	110.765	111.527	143.524	51.7163	128.765	230.394	148.911	147.52	116.081	166.227	142.007	6.12301	72.4878	174.698	64.9682	47.3471	96.2542	117.856	65.6603	105.904	130.54	82.1935	104.238	173.551	144.733	64.2373	147.84	19.268	123.892	46.8284	163.46	220.362	101.378	142.815	186.619	63.9849	161.494	102.292	32.8915	126.143	121.076	147.495	102.505	97.7416	142.949	147.768	169.139	87.9974	35.8436	78.517	94.08	153.081	120.337	162.946	56.2368	145.402	164.485	145.628	204.086	252.253	155.277	120.677	152.694	5.66428	138.676	167.619	101.75	160.041	128.214	199.95	194.984	63.8863	220.445	133.725	175.695	189.625	198.183	85.7417	97.4397	81.6202	142.553	108.262	220.34	121.374	155.827	243.345	176.915	77.8154	79.43	121.874	121.025	218.249	148.075	82.7453	107.417	134.881	277.195	184.159	152.732	122.459	145.266	157.935	192.319	138.878	119.695	59.2743	223.558	161.21	223.156	69.4416	62.0682	84.1422	124.64	195.619	115.346	137.677	137.462	70.8954														
"1552329_at"	116.708885	148.79779	224.4074	126.57664	221.09079	214.06079	147.90181	160.44872	157.74306	158.24751	65.66177	157.25107	97.39765	138.1127	167.94727	133.52638	567.7	666.6	596.5	736.459	493.647	628.705	699.188	375.04	563.472	551.692	621.705	679.761	455.361	606.816	609.988	658.972	593.697	498.809	438.96	470.853	592.857	493.859	626.116	680.175	652.843	705.063	629.563	614.238	424.497	680.737	687.909	816.411	732.306	649.124	656.691	314.67	557.02	588.547	584.848	420.792	367.583	547.54	489.346	567.066	604.887	687.022	933.115	722.843	640.633	620.382	552.334	624.405	905.295	772.933	710.178	498.028	671.964	474.666	502.484	539.876	525.857	562.79	444.833	603.816	574.922	599.481	468.198	396.096	533.796	430.875	617.703	491.406	535.073	272.041	598.296	809.019	601.336	932.346	706.133	528.212	655.555	552.951	645.409	704.189	596.562	494.789	718.906	534.485	407.077	520.206	444.909	624.094	682.469	642.591	717.301	768.345	516.602	712.706	741.014	655.423	633.378	702.186	755.549	611.458	715.535	573.25	652.641	697.251	686	664.263	678.733	703.556	786.217	729.412	780.236	961.254	581.935	947.81	653.818	456.441	780.705	670.596	776.398	671.106	514.831	676.451	562.887	856.994	645.033	717.582	622.333	686.495	653.872	719.44	725.751	918.882	682.386	635.523	629.149	805.566	798.016														
"1552330_at"	88.35614	96.15311	51.73352	147.41754	132.30374	154.10098	172.4663	84.798676	103.22769	128.53781	99.659645	69.22961	108.42772	88.13716	81.55989	87.47429	486.9	408.4	650.7	649.579	764.604	641.154	539.289	611.747	604.24	702.683	899.365	511.296	433.307	435.121	604.458	574.936	640.913	647.69	95.5876	683.512	713.655	447.207	520.008	523.975	628.794	766.601	443.521	829.771	467.186	649.02	632.71	518.676	389.689	574.496	374.209	530.049	398.994	740.458	538.077	436.498	584.148	617.444	350.571	344.637	498.343	382.264	460.721	372.237	484.413	690.646	608.264	461.445	348.469	381.106	415.889	421.163	391.21	594.341	735.173	547.189	735.392	345.99	532.624	540.379	603.867	470.302	585.218	539.824	581.546	614.795	248.235	502.807	415.887	508.502	465.228	332.175	522.215	520.508	643.164	440.656	473.929	413.771	489.097	664.471	669.042	367.335	512.061	408.479	851.288	470.769	426.151	449.239	615.652	430.13	570.142	740.895	635.396	424.26	572.37	709.846	600.796	433.138	545.166	620.972	670.716	654.191	628.61	452.696	472.774	563.365	658.227	522.238	738.485	608.506	564.038	494.047	650.289	670.509	761.096	720.094	623.089	848.925	705.09	730.073	956.31	750.975	703.765	591.444	523.724	784.228	657.547	667.494	983.752	536.429	483.352	717.284	799.698	787.168	749.348	477.901	556.747														
"1552332_at"	98.551994	96.46567	76.45573	89.72359	79.84025	103.02195	82.329254	133.93008	102.24538	87.947655	132.95743	96.88165	125.0873	85.94395	82.24788	69.17444	73.4	159.6	120	44.6049	69.6568	55.2703	44.8486	58.7783	231.967	136.676	46.9324	52.1403	61.051	40.4858	45.054	36.7281	54.7304	60.7979	46.1187	53.5153	56.2924	87.6153	26.8567	58.1923	64.4334	46.964	120.881	55.3679	31.6609	52.9404	157.077	86.7468	33.3983	43.3651	69.7925	50.6306	54.5212	51.1724	55.0721	49.6761	200.313	294.523	61.213	59.5263	84.994	14.5071	86.8507	82.7548	50.5377	37.1324	41.9697	36.0053	49.9138	66.0308	13.4121	21.7066	38.2268	44.9001	78.1252	76.3935	34.2328	28.7347	74.6319	46.8274	51.6589	22.1704	54.6392	24.903	37.3637	68.14	20.841	36.9385	38.0561	35.4552	25.4685	26.1461	91.263	75.3899	79.8035	44.6998	49.0464	77.6314	36.6032	67.9983	59.0821	48.0696	37.6142	63.6657	111.98	26.3178	79.5265	253.448	258.757	279.135	58.2548	204.144	54.8686	76.0948	174.46	47.6104	71.8075	57.032	258.786	84.8086	25.4904	49.9102	87.1132	37.9813	137.833	34.8064	61.215	59.2131	33.4455	137.238	39.4017	56.541	29.1328	157.441	158.54	90.1426	272.837	115.04	41.1291	225.192	15.2668	30.1739	44.6754	71.765	53.1734	56.6063	159.18	39.3977	50.4618	20.725	61.5748	37.1657	46.044	134.148	194.297	43.5558	79.7182														
"1552334_at"	69.97856	83.41946	65.544464	93.549194	101.82569	66.900536	47.29494	94.82082	82.843796	95.13232	30.373772	71.342094	98.93758	42.35046	63.679913	60.28495	235.5	130.5	434	275.368	170.667	279.43	111.212	591.89	618.685	348.605	192.322	340.537	383.101	494.899	474.03	222.901	216.097	274.812	182.039	153.032	293.221	588.96	361.076	352.07	260.788	392.862	193.8	377.469	363.1	227.878	359.356	259.479	210.267	417.49	260.053	441.2	269.039	310.999	290.596	459.724	289.393	348.64	304.629	363.369	351.326	214.113	452.369	209.857	393.053	354.112	504.371	259.332	224.406	201.873	370.506	283.158	261.509	366.12	272.779	418.078	265.29	161.686	300.886	328.764	419.801	402.008	452.544	402.496	473.044	455.021	123.782	146.384	354.875	194.627	239.575	112.387	259.75	316.145	794.833	569.481	326.667	542.073	1098.74	748.543	395.304	357.872	201.366	370.707	845.626	467.847	522.641	954.544	877.091	512.002	380.944	553.209	515.475	509.239	855.915	767.842	416.138	311.52	618.048	445.317	546.438	432.914	798.447	456.734	423.034	550.082	555.676	279.348	611.172	697.082	625.11	350.396	533.155	579.371	646.515	581.19	710.424	665.309	554.506	559.663	742.033	739.925	698.23	453.856	401.392	653.517	757.263	751.408	532.728	618.232	462.113	518.488	416.825	703.375	452.368	452.026	389.997														
"1552335_at"	31.09537	29.813416	26.589735	27.808287	26.78797	30.573135	26.208572	26.70073	25.081028	23.116514	35.912956	30.405928	26.844757	33.319016	27.817928	33.625717	32.3	111.1	21.8	5.22844	47.2357	51.1354	15.9117	11.6665	11.852	23.76	16.7507	67.254	13.5837	18.9843	12.4509	42.195	14.3868	24.1977	19.9779	20.7357	27.6664	13.9692	13.8474	7.0213	68.4379	9.41308	15.4406	36.0238	98.1369	5.85445	43.216	10.0967	5.08812	9.81656	29.2304	18.6774	14.4682	18.621	13.7104	6.42311	77.1243	40.7811	44.5731	15.5059	4.89083	20.5766	16.7939	55.6523	20.8942	14.9074	31.8484	20.575	15.6914	23.4248	14.2348	16.2912	24.3681	12.1164	94.7134	31.6321	106.503	17.2424	19.6207	67.0302	11.8379	40.1499	8.57837	23.8698	16.1133	21.1625	9.90256	25.0268	6.03957	34.7213	61.6829	19.8424	21.4183	56.1007	24.531	98.6236	77.331	19.935	16.6476	7.60886	33.1885	17.7263	16.8216	22.476	18.1068	105.363	24.7007	12.1812	14.4666	26.1225	22.2289	5.61243	38.8616	40.9822	16.7885	67.1615	17.1477	35.7188	12.9648	7.99264	12.8454	14.9491	9.45847	14.2492	13.0247	84.8628	10.6479	27.7653	10.3177	15.0101	14.4133	19.8023	8.98893	6.12537	9.80426	17.6498	12.1216	13.416	6.55084	9.15145	12.2356	11.4598	20.2145	14.4933	12.0674	88.5489	9.19737	16.8499	11.7883	14.2271	5.99547	23.4382	3.33911	21.8187	100.316	50.1248	6.7518														
"1552337_s_at"	16.138597	15.553483	14.188712	15.708641	17.895958	20.471504	15.556717	19.233032	19.60847	14.6034	20.575514	14.771624	23.541601	16.791716	16.840155	14.579597	27.6	45.1	3.8	37.4793	47.2713	6.66765	6.79108	4.26681	34.6518	9.09433	47.7134	6.91034	43.8397	6.42427	13.7858	7.79653	7.52796	83.3367	16.0246	45.6321	106.607	8.7099	19.4944	17.3963	6.59466	71.4635	4.61016	109.027	72.1	7.81806	11.9975	58.2987	43.637	7.74545	9.70873	4.83196	17.7558	24.796	7.25082	45.6276	68.7097	4.4083	23.2956	7.85308	5.03215	65.3876	18.0482	64.8658	27.2544	3.29613	14.9249	55.9637	5.04392	3.72277	53.8119	50.4657	3.12452	2.73702	7.79677	98.809	7.84467	50.2122	53.0298	25.5072	15.9648	11.9416	21.3716	3.12871	28.0572	60.9618	45.5498	5.42426	34.9968	109.061	44.6687	45.0617	57.7207	19.1133	4.67069	13.4285	68.3055	83.7804	67.599	11.0998	4.3798	4.68924	55.6011	48.7088	21.6735	9.72295	18.3547	51.5007	39.1735	5.3618	47.8962	59.9877	49.4715	105.774	42.7787	16.978	9.97733	18.5164	27.1304	6.72985	34.3296	96.4953	9.75985	43.5627	56.9886	22.076	2.67209	4.37961	37.2415	8.70971	62.4197	24.7074	31.1454	4.86716	44.8932	71.6304	8.853	28.0745	6.28357	5.9181	68.7277	28.5408	5.51842	11.0711	42.9904	6.03014	10.8091	3.62937	12.1221	41.3475	7.99731	25.5079	29.1335	11.4465	16.6458	59.1251	3.40015														
"1552338_at"	16.90223	16.894606	12.455163	17.204082	14.36512	15.886293	16.66399	16.560781	14.299955	14.421068	20.363098	15.514396	16.54584	14.716364	13.415736	13.711366	4.3	4.5	8.7	3.94934	5.9078	4.84104	2.68019	10.6403	7.1813	14.4283	9.37184	7.48559	4.92344	6.56978	4.83575	3.64257	5.31877	37.3717	5.67755	5.19838	65.3532	10.2527	5.02648	27.5773	4.61049	9.197	5.44814	72.4617	7.00586	5.58816	5.56615	14.9659	5.62925	6.60536	6.30189	6.62167	10.687	5.17907	5.26159	6.55416	13.6473	9.14592	5.16019	7.55363	3.33992	4.0267	4.62649	7.16146	6.9061	3.17679	9.73134	4.23027	3.8643	9.09307	4.80222	5.39146	6.16271	4.63951	11.1204	11.4722	3.78375	6.17895	16.4667	17.7016	8.96682	5.78053	7.30565	4.90668	7.64543	10.5638	7.58955	6.58981	4.65906	18.2641	3.85467	5.41154	11.3058	6.74062	5.89655	11.6237	6.9391	6.08216	4.81499	5.00037	14.5052	4.74538	8.5258	4.61173	5.8116	9.21748	5.63045	6.6913	3.99595	5.9665	4.75465	7.77663	8.42035	6.17523	9.07088	4.16219	6.50596	6.28528	11.9723	7.19516	6.36292	9.43418	4.88067	11.7559	5.59726	3.90333	6.88941	6.93645	3.2409	3.46323	5.11252	3.70813	4.67532	4.2833	5.17101	4.90391	2.54759	5.00932	5.51254	3.30584	5.28648	3.11107	10.3325	5.59945	5.38692	2.92733	5.17029	9.3283	3.31402	2.83519	4.74415	3.66158	4.53638	6.46888	4.69824	4.33427	5.58884														
"1552340_at"	16.073763	15.010405	12.809626	15.441072	14.661811	15.207582	14.961513	15.715197	16.724249	14.2271805	18.230112	16.010284	16.37957	13.712791	15.022394	13.887138	6.4	51.2	8.1	41.5887	9.61699	63.4458	8.18567	18.6332	15.156	22.4871	24.6373	12.7862	47.8573	13.7965	9.13803	45.8257	38.2684	94.3303	5.56453	16.0329	82.5075	11.7288	25.0793	13.4629	36.8607	7.80871	16.7607	11.7964	13.1447	6.07252	72.6041	11.4806	5.22443	17.78	18.6667	9.50668	30.3877	30.4204	17.5553	64.1338	17.3893	43.1158	9.06166	68.8837	26.6552	5.85634	42.1279	10.0149	10.3845	5.74435	79.6937	8.09711	46.4511	13.7365	11.9113	7.14934	35.9111	20.1939	23.7421	27.3812	38.5476	10.7117	14.981	27.8555	10.6259	83.8601	6.66821	12.743	19.6513	49.8115	7.62768	10.1531	11.8085	30.2572	6.63749	18.5191	15.6176	26.6753	139.274	17.5962	47.8008	69.7091	30.6213	9.78813	18.6358	73.2082	11.6587	15.167	54.8706	17.0561	44.8553	12.5737	43.7868	96.9125	41.381	81.6934	19.0416	16.2167	21.053	24.2316	101.155	20.26	5.95117	25.7569	19.9861	29.7929	77.1888	8.50576	8.9745	13.1127	15.0519	23.0164	77.2045	42.3138	9.78712	17.6449	35.6178	12.9558	13.5163	13.7042	12.2312	19.3367	13.7082	6.34134	18.2546	65.8428	15.1622	18.3487	27.6949	50.9528	9.09048	20.2497	7.60309	8.02004	27.1268	12.2856	14.6714	15.4224	8.47467	88.9943	26.1431														
"1552343_s_at"	49.474342	43.959698	65.265274	85.30945	97.851524	63.127552	61.76968	64.41906	50.597904	62.715908	40.88659	103.58122	64.44699	44.396694	52.096615	65.96668	222.6	203.7	419.7	238.062	170.08	346.033	277.074	537.053	416.148	524.126	276.829	319.73	262.396	377.577	329.754	239.953	243.994	184.638	128.332	244.895	288.952	494.206	389.978	384.186	190.882	207.505	178.406	390.005	427.657	242.173	400.781	366.334	230.91	288.54	220.952	308.333	506.541	392.906	342.849	185.215	310.895	381.722	268.913	346.871	269.298	181.231	498.237	207.97	338.112	403.8	447.434	217.234	195.027	360.076	306.309	219.624	317.471	505.789	269.321	287.019	223.578	178.061	402.811	375.771	653.688	521.932	391.653	413.373	638.991	451.118	214.672	112.54	343.795	205.542	201.574	123.346	326.399	301.601	523.088	455.735	234.574	615.149	832.336	903.283	413.504	561.686	203.968	350.651	652.33	342.337	498.41	784.606	1002.96	462.739	392.475	522.154	299.32	432.032	509.265	663.222	529.196	223.193	633.013	553.679	525.637	608.4	558.437	510.8	549.744	624.951	359.655	181.203	810.63	732.164	665.585	404.663	725.185	608.103	675.519	654.164	877.256	908.553	644.496	681.518	688.995	1057.97	652.955	313.889	225.658	874.191	750.258	561.842	673.007	588.518	496.051	487.257	827.783	722.685	550.996	348.924	500.809														
"1552344_s_at"	42.234512	33.23587	19.184704	16.983969	34.16334	31.76074	33.40124	28.95476	24.398018	26.453974	21.979649	34.650566	21.297394	35.230244	38.467754	36.51247	201	200.9	165.1	248.439	186.799	167.974	300.974	214.224	269.915	263.076	122.202	253.647	255.85	159.141	195.396	219.332	213.361	200.614	226.135	189.934	67.0815	237.965	209.423	192.58	210.521	184.875	266.625	241.888	188.913	225.007	292.744	376.866	262.563	219.84	219.776	124.071	238.939	238.288	317.771	256.396	198.561	154.773	269.885	199.273	213.542	311.677	358.946	348.989	284.045	240.242	330.558	304.285	279.364	259.041	336.937	186.343	345.511	245.458	144.596	144.42	235.149	312.682	263.387	180.144	214.849	219.337	173.455	288.894	259.331	167.712	390.495	260.718	262.747	244.756	270.454	319.333	211.811	210.86	141.92	302.553	311.468	240.602	279.436	200.296	240.031	197.056	175.637	232.363	209.664	298.633	268.463	277.396	339.353	339.9	311.791	210.656	269.313	175.161	259.309	249.036	214.589	252.25	306.926	169.871	289.403	309.722	222.979	283.686	316.706	275.171	334.891	177.078	297.059	326.589	345.154	287.563	260.497	271.492	260.353	238.946	293.799	231.86	273.516	271.591	250.956	207.5	224.321	137.057	414.941	311.68	296.559	279.765	230.585	252.838	181.994	275.662	281.922	204.575	325.062	241.249	228.027														
"1552347_at"	272.05072	396.13547	349.61832	560.64087	328.87766	292.17358	325.4484	301.00003	363.50186	364.82886	372.54495	393.13556	366.52338	301.63797	236.87625	373.34735	935.3	1024.7	2937.6	978.991	964.805	1421.49	915.179	1329.75	1168.92	1392.69	1219.07	1487.61	1453.42	2159.8	1586.73	1051.4	1369.55	1482.59	957.99	965.516	1489.86	1002.46	1556.13	1434.61	1406.01	1280.92	1238.82	1482.73	1543.12	1492.02	1290.43	1088.29	1064.26	878.941	1702.22	1104.23	2174.31	1302.11	1650.38	1188.43	1496.48	1600.48	1217.02	1517.5	1456.84	857.093	994.834	990.857	1052.53	1223.58	1628.09	1074.1	888.547	1195.4	1072.24	738.02	1415.29	1407.42	1033.99	978.434	873.475	822.857	1484.4	1528.93	1278.19	1738.7	1350.46	1212.17	1653.39	1557.49	1097.84	857.364	1731.75	638.813	979.933	662.304	1261.2	1517.68	2567.66	1384.91	1094.16	1455.45	1383.33	2169.02	1876.69	1794.66	929.546	1632.52	2635.6	1247.12	1380.96	2293.37	1926.05	1419.21	2200.72	2383.78	1584.63	1759.5	1794.76	1787.64	1622.7	1527.21	1454.75	1955.7	2056.43	2132.48	1987.65	1447.55	1495.73	1902.99	1647.94	1758.16	1563.69	1578.73	1730.97	1365.23	1482.45	1557.39	1719.49	1634.36	1662.23	1635.54	2090.81	1399	1669.4	1811.97	1367.67	2353.03	1256.57	1633.1	1661.73	1706.06	1616.73	1648.38	1977.51	1646.27	2055.76	1593.81	1340.09	1194.8	1399.93														
"1552348_at"	41.468273	39.901066	30.919416	35.92168	29.25781	32.790154	28.926628	31.571709	31.76627	31.736511	60.082314	29.172123	30.96937	38.85286	32.23945	33.298218	91.5	18.8	139.1	13.2721	27.1361	135.032	6.22405	52.6632	11.2926	32.3132	88.6775	28.051	43.7429	71.8462	63.389	38.7355	144.396	125.545	89.7849	19.6968	22.9013	51.7971	35.0659	6.95827	198.934	20.9898	19.9644	85.8484	19.5143	13.6293	53.2194	25.943	106.866	142.063	16.1069	14.3706	24.9334	22.4749	66.1867	19.4003	18.3536	21.3085	21.3498	177.643	18.5008	13.9111	67.6683	38.1375	79.7045	20.8527	89.2979	12.552	13.7695	76.2712	9.58201	12.3791	27.5119	14.6	39.3176	235.337	23.843	27.0234	198.917	216.506	96.4141	16.6167	53.9059	12.2828	150.027	33.8372	35.6317	31.7358	78.6998	36.9982	21.1651	183.375	98.0284	144.461	30.1407	105.09	95.8336	34.3861	20.1299	15.9591	169.096	25.3341	75.052	135.789	38.4977	30.9224	14.1475	16.9067	21.6122	21.6332	96.1355	81.554	51.639	26.4687	117.181	31.759	32.9072	70.7935	40.5992	23.5897	87.5348	20.4624	44.1806	10.9927	20.5962	24.3303	48.4827	75.1215	6.05518	11.3167	86.0423	27.3032	18.5187	106.535	9.61157	89.65	36.5989	87.8495	9.51573	8.46238	56.1915	7.69751	44.9481	26.0033	21.6125	18.6239	95.2868	14.4918	68.2542	13.8409	9.90285	8.90821	94.421	38.292	15.8442	7.47596	24.4106														
"1552349_a_at"	18.55568	15.696653	15.356096	13.162064	16.260622	15.307144	12.913193	15.887952	17.341974	13.859688	25.157759	16.00418	20.172468	16.05815	15.387035	14.518498	25.5	56.5	5.6	34.6885	93.0169	57.9656	18.6796	42.6808	44.4396	11.4898	8.32396	62.8625	10.8911	22.5466	15.4284	68.7124	45.4624	10.0529	43.7952	16.4562	7.09958	76.5029	65.8002	4.35586	58.3696	16.8993	9.88531	76.8734	13.1823	3.41162	10.3268	23.927	6.72546	120.483	89.9855	15.8756	9.52701	16.0747	9.9068	41.2949	11.8132	9.85722	14.2313	9.38295	7.61024	4.36643	20.7983	8.68884	39.5249	44.1131	46.2729	18.4756	5.67605	8.479	53.5725	50.8811	10.0114	64.2963	34.1391	17.3636	3.28836	4.43727	144.794	107.679	42.0414	59.8203	11.1652	5.90314	21.8485	39.3597	7.82995	104.124	10.0404	31.9898	39.1164	36.1749	59.4652	18.5358	57.7454	57.9431	43.1718	43.7575	8.48481	10.5849	54.0085	38.5815	77.3978	71.0173	11.4304	20.0299	19.1338	11.5082	16.8324	37.8656	10.2596	8.34902	24.3291	12.6382	38.3028	12.3037	11.2028	31.4591	60.7559	31.3534	3.87504	14.2221	12.7889	8.8385	8.9213	42.4939	82.7488	91.2892	3.7556	33.6081	7.068	5.1226	18.9776	25.3999	31.902	3.88971	4.88877	24.4316	10.0625	4.02555	1.89966	4.23637	15.7915	73.1144	79.6435	12.1343	4.51392	13.9954	20.7978	19.1676	11.3967	76.1514	75.8464	24.9868	78.7733	8.62701	5.43616														
"1552354_at"	20.207502	18.963587	19.615625	15.654496	15.108416	17.5588	16.911331	19.854326	16.685982	14.899328	26.785198	16.53207	20.320032	18.836649	14.501133	17.682953	22.1	9.9	7.8	11.6884	23.2107	15.8027	17.128	17.759	19.3123	19.3262	10.4686	39.3593	14.8474	17.0675	13.2827	18.2192	21.3824	7.2043	8.81387	15.0087	17.53	14.6314	15.6053	14.6901	14.1693	16.8509	15.899	16.8998	13.7343	18.66	16.5359	12.1984	12.4589	15.7599	16.4311	13.6205	37.55	13.4803	21.1198	11.9113	47.415	22.6746	22.957	15.1375	11.5743	14.806	16.0941	24.8793	26.1558	4.04889	22.3325	16.4004	21.0137	17.8115	17.9902	17.0002	19.2834	23.7202	29.4312	34.1714	6.77463	18.2696	22.8475	56.026	21.2822	22.7855	16.1938	8.57548	19.8379	15.5564	16.3704	30.5017	17.7165	51.9131	10.6693	32.3025	32.7164	18.2538	19.2269	36.5975	18.5216	13.9337	26.4602	23.5563	21.8957	23.9452	31.3519	10.9922	16.3689	35.0513	12.7131	16.809	10.2149	9.33003	15.2899	15.4681	14.1072	15.9903	22.3213	11.6854	18.0041	25.3237	4.82611	23.4518	20.125	17.8912	13.6316	14.9616	11.6534	12.2018	11.1165	30.8084	14.2309	7.82619	9.53723	13.6395	60.1184	14.5727	13.4976	11.4209	5.42169	13.664	15.2661	4.72631	6.35538	9.34094	14.9428	12.4744	14.3527	16.1488	14.1722	13.9906	5.07731	14.2884	45.0542	15.138	17.8879	28.7259	10.6597	14.3914	13.264														
"1552355_s_at"	39.709713	40.97541	28.209284	32.71058	34.69389	39.4624	36.134266	41.25152	40.5193	33.79187	41.030193	38.449745	39.619534	36.345573	36.57843	30.980669	4.9	6.2	38.8	10.7063	7.43398	7.04288	16.5386	13.9269	35.5924	107.028	15.3115	10.4994	8.74912	138.423	7.4792	4.31359	5.78158	8.88216	12.892	28.7548	28.8253	27.2463	11.5323	22.9613	48.201	12.6881	13.7476	19.9272	50.467	38.443	14.8184	5.82738	20.5047	39.686	32.6961	68.4933	31.1303	8.11294	15.1187	15.8189	32.0284	29.2336	26.8184	11.3303	18.3801	26.9076	18.5753	28.7514	8.59646	88.2741	15.9849	6.9051	24.4747	26.779	19.4949	9.16725	27.0087	74.9803	164.206	17.0161	11.4732	15.6027	25.7141	56.0997	15.3091	10.2736	12.324	22.5763	21.1033	62.7508	11.9391	27.6716	27.744	40.4276	9.08913	15.2028	51.3823	15.4155	25.9552	26.4299	42.586	16.0866	15.2912	23.919	32.6517	27.5041	28.8601	14.4279	64.3711	10.7066	13.614	17.4399	23.6824	14.5891	14.0116	18.3029	21.513	28.4223	11.1519	16.2019	24.5887	100.133	11.9493	12.8732	26.2078	109.391	18.1763	71.7366	14.7892	44.3473	10.634	13.7669	6.44561	9.43673	14.9444	4.09738	47.0446	7.21994	27.5983	105.122	81.1876	11.7723	15.02	15.6787	18.442	111.154	10.6084	22.8681	27.5819	3.66125	20.9679	12.8849	9.67884	27.9545	33.6639	14.8432	105.973	12.5602	18.4107	12.1901	18.327														
"1552359_at"	13.515749	17.98937	16.021961	17.773396	23.249285	18.889019	17.612812	18.046904	16.808039	20.939697	13.3049	17.573433	18.142994	21.718395	23.703941	15.342768	141.7	91.3	47	113.061	101.629	71.5215	120.149	106.161	167.629	113.516	54.497	141.138	137.829	122.827	108.585	100.742	119.737	157.648	159.932	85.2314	102.461	65.7576	116.34	102.613	124.636	128.45	104.734	211.116	90.4321	63.8477	80.0569	95.2939	101.706	156.275	197.071	127.698	109.155	108.677	190.655	106.516	24.1067	228.601	36.2978	149.578	121.172	101.529	151.803	157.221	104.935	119.989	61.3974	117.693	83.4104	131.161	82.4772	123.606	144.778	118.344	112.009	184.448	113.319	83.6405	149.31	152.329	184.083	78.9392	78.8362	68.8964	115.214	65.5062	88.0721	80.4189	77.2473	97.3516	200.274	127.757	182.848	106.121	153.378	55.1489	98.9908	117.58	87.0854	129.219	90.8698	104.497	155.784	171.178	120.372	96.9664	119.665	102.82	114.52	145.425	151.627	123.643	54.6843	48.015	112.014	129.257	108.592	75.6297	87.3487	155.457	82.3494	144.245	72.6269	96.7281	85.8075	165.244	72.653	146.197	175.91	145.109	140.74	140.298	119.409	116.029	90.0895	98.8891	109.032	103.052	105.881	89.9023	136.008	138.282	133.426	111.898	162.134	134.911	170.81	127.488	118.256	100.912	112.138	124.504	102.554	139.71	121.98	99.3122	143.773														
"1552360_a_at"	53.15968	51.831497	66.23511	47.612816	64.91963	62.607178	66.78223	46.468357	57.72541	64.05789	38.978477	58.252716	47.240803	41.52013	45.54225	54.35373	260.2	172.1	232.6	214.443	73.3981	223.772	204.195	251.895	104.785	144.123	238.713	222.986	215.057	170.527	212.779	171.339	210.854	265.858	235.579	82.7171	206.612	151.955	249.365	327.978	183.016	154.219	167.004	192.551	114.995	171.221	219.76	269.535	136.732	201.798	392.207	155.477	141.693	212.965	267.277	272.969	133.19	189.105	219.546	119.65	200.052	226.686	153.82	140.596	143.817	170.055	208.676	206.666	127.257	143.59	208.959	131.097	191.613	214.651	244.046	220.67	145.999	215.961	308.007	227.388	281.777	179.955	156.738	224.526	184.969	238.52	212.641	170.721	167.218	178.336	156.631	232.148	402.875	206.201	249.459	297.929	260.45	336.434	219.34	287.169	395.157	218.624	385.717	295.975	201.744	238.052	200.775	213.697	188.65	240.064	286.227	310.955	319.998	318.388	290.443	220.201	309.881	277.337	294.827	340.04	273.647	238.509	243.365	306.074	400.833	248.21	239.631	260.079	202.92	238.917	253.665	192.149	281.205	200.034	175.686	232.578	200.327	237.743	283.085	201.273	196.438	215.672	230.136	258.932	279.252	281.785	221.979	246.858	280.08	150.934	250.51	354.181	273.425	207.117	164.969	248.174	263.431														
"1552362_a_at"	57.463577	72.42992	83.18811	64.63632	89.6084	62.35132	51.703926	59.04864	68.781784	61.859844	42.684696	91.30059	57.57729	62.607178	62.75291	86.668915	238.2	152.8	275.3	273.567	156.889	248.292	147.32	359.861	322.225	292.718	181.961	298.477	206.536	331.229	214.534	321.844	336.613	330.031	157.146	167.426	256.538	265.051	225.221	294.541	322.77	365.367	96.0708	406.544	221.614	330.499	318.775	267.797	296.586	229.551	441.676	250.491	293.261	352.819	320.583	131.271	247.592	470.802	249.499	321.165	330.197	281.571	248.031	231.492	216.281	249.355	208.866	219.423	265.723	285.695	236.407	233.099	290.946	246.728	212.679	441.025	193.424	129.912	363.399	161.234	298.173	304.556	303.496	290.227	347.485	293.929	241.918	221.145	377.685	367.942	294.698	149.861	347.636	336.749	271.253	261.914	201.167	245.4	426.31	389.416	238.522	319.986	250.575	322.407	449.738	251.771	259.238	497.198	360.984	276.591	271.995	345.724	330.927	292.632	368.937	384.337	293.671	267.958	294.946	481.861	420.044	249.995	371.327	320.045	407.248	299.965	278.668	363.247	300.763	453.764	361.635	252.955	364.499	460.204	347.891	448.576	253.024	345.026	580.089	321.704	350.07	326.332	275.177	360.329	223.131	345.213	411.551	366.827	417.003	371.098	389.459	519.732	374.151	381.298	261.519	318.964	344.702														
"1552364_s_at"	48.097797	42.406345	39.188053	53.97494	57.076942	60.71123	63.567326	53.097904	57.10068	66.53237	37.817093	66.70807	74.191895	90.48665	90.2154	77.68077	383.7	407.1	200.6	251.869	282.832	260.958	250.363	250.48	264.31	200.645	402.875	389.152	284.983	232.117	285.948	304.749	207.207	415.23	263.694	230.537	361.75	525.827	266.337	302.747	268.07	355.43	306.59	327.016	334.331	226.796	293.46	252.416	179.026	324.173	304.34	319.868	218.866	322.048	282.654	323.992	221.544	255.701	284.691	341.236	382.301	471.532	474.426	246.287	314.919	236.995	183.999	455.83	298.253	366.302	282.15	368.006	228.788	223.557	336.172	364.296	299.312	244.562	370.441	343.507	336.785	335.247	277.854	437.218	248.256	309.309	437.244	359.459	340.614	349.808	430.678	440.39	256.137	200.908	253.995	375.324	362.901	377.888	275.297	296.712	207.475	315.054	340.407	368.262	332.287	363.433	427.165	166.414	296.249	327.828	258.326	249.286	227.921	245.476	333.883	225.824	381.941	337.573	280.414	281.452	272.9	345.025	347.259	511.336	295.998	240.217	320.874	138.677	377.445	312.33	342.345	476.683	253.564	157.287	223.787	240.966	222.873	260.562	241.501	250.727	267.279	240.375	378.194	208.63	304.77	304.596	266.564	359.625	186.966	228.144	281.695	217.721	286.698	270.373	353.271	379.475	225.3														
"1552365_at"	116.82236	325.33545	362.43085	211.6118	196.0175	205.20352	226.35118	322.5135	284.06912	333.458	229.89026	421.07397	283.24216	289.23242	314.01932	277.42862	1032.4	1019.9	1799.1	920.932	1077.79	651.125	417.14	639.152	671.057	534.933	1431.04	1186.77	842.006	1096.26	853.462	744.776	1086.29	920.943	1073.77	981.707	338.907	947.826	672.144	1413.7	1188.39	1537.54	1068.77	1256.22	1016.47	866.85	1232.86	685.015	1101.57	820.523	708.113	1191.43	948.379	1063.78	1092.4	656.154	1084.42	1161.47	907.682	1303.56	1616.19	834.936	1424.04	771.673	743.636	1164.89	1333.42	653.369	938.161	891.888	999.017	1106.11	1059.99	1675.64	937.063	918.98	1240.02	744.264	1087.4	849.81	1254.91	805.764	737.526	862.357	1449.36	1145.23	924.535	881.662	1509.15	878.415	1022.5	1243.29	1034.93	989.151	720.056	881.059	967.968	1736.07	706.451	1727.46	1568.36	1247.32	1475.17	1562.5	1477.83	1240.16	977.887	1837.29	1396.88	1355.66	1547.04	1681.62	1065.78	1373.51	1270.46	1173.56	1983.43	1059.76	1645.8	1011.26	1788.19	1130.14	2091.39	1536.49	1685.55	2595.64	1498.89	1089.18	1383.58	969.577	1349.86	995.154	2178.08	1631.69	1095.84	1188.45	1262.64	1173.24	1952.79	1556.13	2021.58	1456.53	1050.91	2241.45	2003.05	1920.6	1485.08	1377.91	1436.63	2096.14	2298.62	2074.69	2144.24	2195.74	2216.56	811.018	2168.38														
"1552367_a_at"	69.25127	173.74289	62.848797	114.32335	54.024586	87.33018	67.49055	129.86743	93.59461	93.78654	80.08443	181.97649	131.9941	101.12302	115.29562	124.69937	450.1	473.2	729.3	627.455	553.141	669.378	241.862	463.91	618.013	551.18	550.638	530.819	950.658	1174.28	1107.36	538.056	833.304	692.652	343.623	657.689	335.345	767.889	795.599	987.286	928.147	981.018	866.384	537.545	794.733	611.583	644.32	669.065	506.62	565.268	421.097	836.511	663.83	652.611	631.753	386.89	717.9	629.435	650.333	530.622	877.032	525.058	811.28	333.816	423.995	941.156	997.219	625.876	547.144	783.054	531.549	576.555	636.448	727.21	565.665	756.273	756.326	419.095	446.428	496.011	673.988	514.415	578.467	575.019	941.639	731.234	596.447	717.498	1072.33	374.178	482.301	334.087	403.93	535.546	429.099	503.921	706.319	1036.29	792.999	942.497	926.181	682.825	551.058	993.795	1554.98	681.831	898.503	2203.56	1350.01	1040.74	937.165	894.031	606.096	654.588	1657.83	750.168	1237.92	726.313	1588.17	494.251	1268.82	1166.77	1476.9	1137.04	1108.42	2102.05	1225.47	659.636	1508.11	1020	1630.19	781.529	1533.3	1044.46	1375.86	1595.57	973.311	664.489	1171.68	1502.23	1403.98	1520.36	1081.69	1111.17	1294.69	1458.46	1889.42	1284.6	701.173	1063.51	1248.99	1139.72	1738.63	1608.1	1399.35	1012.11	1579.24														
"1552368_at"	12.109251	11.869978	14.156747	12.527348	11.072423	13.412475	10.710682	10.593117	9.596423	11.509716	11.509716	10.839709	12.905123	11.924487	9.980276	11.699826	8	1.9	44.6	5.3379	54.4839	8.76908	43.0967	8.78712	10.4787	40.2171	64.9101	33.1315	21.3303	25.8447	63.2608	52.9835	2.38989	7.98642	29.0889	22.0188	4.91009	10.0306	2.62881	3.85853	50.585	35.5448	28.5702	99.9245	7.39142	32.0179	17.4677	22.5978	28.1163	23.8482	43.1137	4.44485	93.7852	40.8644	54.613	79.0556	36.5375	55.3621	116.22	56.2831	35.7574	15.4063	4.02464	3.39627	7.53047	2.03233	55.2648	4.95326	5.59882	3.94583	5.31824	2.46641	28.5701	5.51982	36.0886	33.0634	32.466	22.8681	9.15491	24.6169	59.4169	13.8531	59.0555	3.06996	30.0952	4.28458	14.3586	51.8278	21.8619	116.281	11.3195	2.75327	12.4807	53.5933	53.2123	8.58053	37.1406	6.38506	8.48531	5.46018	8.33512	7.59212	48.1736	39.0702	44.4535	41.3593	3.32395	11.0555	2.0865	5.68341	4.00732	7.02181	2.33647	53.8013	20.8812	16.6778	39.5846	39.0992	4.77505	5.78347	46.7732	8.64264	16.3414	2.75163	8.44224	7.12858	26.0937	7.0933	13.7441	25.6975	3.18117	23.9148	1.22507	3.17337	5.23354	75.7641	6.02474	3.26383	29.4624	1.04553	20.875	17.0568	11.5065	10.1526	2.45714	5.89662	16.9778	44.6056	49.4957	1.97212	54.9514	28.9403	16.2001	52.1564	44.7277	53.4681	1.4016														
"1552370_at"	164.80305	279.17233	255.49915	144.71043	238.51393	180.70512	232.04668	309.56644	509.46237	393.46356	186.47786	262.21924	397.67148	312.0962	263.96338	396.09448	1565.6	1148.8	409.7	1388.76	572.233	1785.81	762.81	474.439	1235.08	1361.43	471.428	887.28	996.918	1658.1	1692.02	1287.14	1366.39	1530.02	1580.69	1042.98	217.589	1012.25	1055.41	1308.13	1588.15	628.213	2758.09	502.539	2152.81	2246.62	1475.94	575.3	992.373	1384.25	1996.56	1674.08	1392.79	1162.59	1201.51	1197.77	832.953	1973.66	1020.16	599.835	1299.49	1459.75	906.338	615.112	619.076	950.871	1085.07	1151.95	1262.84	585.809	500.334	1147.04	925.168	1038.59	1632.6	1205.75	1077.48	1332.51	1258.31	1410.14	786.197	688.431	1922.12	1113.19	945.929	123.118	1226.12	737.87	748.884	672.537	235.43	546.033	564.427	643.765	769.358	503.374	837.745	893.582	793.699	707.502	897.956	691.24	1158.57	835.007	606.885	734.132	698.993	1386.28	862.904	619.94	940.42	832.07	764.988	188.13	844.968	475.242	1028.01	1023.36	816.552	536.169	1017.84	815.293	1153.74	957.443	1048.45	1036.32	888.736	2638.52	684.912	971.292	742.096	1475.82	1346.84	1254.42	630.778	959.719	512.1	748.384	727.55	824.264	1117.05	970.513	233.973	736.083	1288.81	1247.64	953.026	417.082	842.819	1153.15	1418.04	1510.75	1062.15	743.894	1404.27	961.565	995.203														
"1552372_at"	7.8646173	7.828125	8.130234	7.4861426	7.928476	7.1447034	7.597916	7.7532263	7.5004473	7.860797	7.708415	7.26826	8.220749	8.936727	7.3092427	10.360045	13.1	2.7	3	15.9283	3.00501	6.51118	4.65485	35.0785	1.32402	22.2148	20.1696	17.6683	7.06559	1.89712	1.68555	23.6938	2.89599	16.5647	28.5082	12.4849	0.503781	28.2742	32.0501	8.48296	1.14148	0.628912	2.04844	5.66882	0.862763	53.0822	29.7781	11.3667	6.27061	17.6608	11.4784	10.7434	2.47633	37.6619	1.48738	5.33969	25.724	5.33095	35.8862	28.0081	2.67161	0.640107	31.6058	57.0587	34.7018	2.26944	3.54241	3.10302	2.91197	3.12686	0.974587	6.83259	24.2753	11.8489	1.61827	4.56468	23.0073	3.26611	66.913	3.81703	26.0315	2.24739	4.2596	1.39156	2.21987	29.515	10.0826	76.8126	18.3517	22.0342	49.1818	19.11	41.2071	14.6891	4.6164	19.4531	37.9306	46.812	17.7355	20.2905	26.8941	16.0773	26.1354	50.6558	2.26474	42.5451	5.09386	2.01068	21.4758	1.35286	3.06705	2.53014	13.7241	31.5365	9.40945	26.8016	3.4995	27.6989	21.9583	2.32778	0.492913	1.31983	44.898	29.8948	42.2785	35.8503	17.9862	55.3003	15.7135	41.4359	20.7276	1.96774	17.3743	5.23753	9.24378	35.3309	1.21419	15.8031	7.2314	13.2084	11.0635	11.9016	25.1308	16.2547	2.74818	3.53046	18.059	1.88188	11.6696	1.95094	7.36028	2.94681	3.01462	2.20189	1.42234	1.90905	1.28273														
"1552373_s_at"	9.465099	9.41726	9.833112	9.109911	10.47757	8.247902	8.92309	7.745963	9.321651	10.350701	9.627783	10.154282	9.347245	9.64049	9.280005	10.427869	6.4	1.6	4.8	61.8766	3.23462	101.082	3.22413	40.0419	7.43674	61.3403	4.35301	9.90537	74.939	5.80585	60.8351	23.9227	45.1499	39.7125	36.7836	27.1962	4.35496	31.2807	63.2768	45.6331	21.7182	9.52925	114.702	59.2995	18.5247	35.1508	7.57685	26.5018	51.6023	82.0084	43.7099	13.0301	98.4638	18.3477	5.8116	13.6147	46.3159	60.7037	58.723	31.1774	27.8846	73.1275	37.2963	49.1327	63.8466	55.0791	48.2648	81.6165	2.09879	51.6721	1.35641	15.7706	80.5749	20.0769	7.9599	75.615	52.4092	32.2173	50.3226	13.7734	34.5026	40.597	55.7276	37.8754	53.6684	3.55003	67.7234	8.13176	66.1105	26.3321	47.443	48.2065	60.6593	35.8634	55.9259	37.8195	37.7097	49.8568	40.596	58.8942	41.1983	49.7611	39.747	72.5741	2.89555	58.6444	32.9387	19.5874	11.1789	23.3164	30.158	6.77684	65.5128	22.2481	3.70602	93.8862	45.1856	38.6664	2.75944	36.3908	6.82862	73.2814	48.5704	38.0306	59.8737	57.2561	54.9378	43.5198	41.1647	66.6463	22.7261	45.2633	35.7874	29.3036	2.50347	42.8716	18.5033	20.0257	52.9494	25.866	52.3168	10.9095	4.7028	74.7388	42.6465	21.7897	51.7495	44.1304	46.9343	8.37901	63.9834	67.5509	75.481	40.394	6.00571	55.8564	9.91995														
"1552375_at"	16.503693	15.3489	26.087431	16.486227	23.106508	19.351557	16.173372	16.508272	16.7054	18.45388	15.393977	20.399172	16.13665	20.087921	22.964188	17.696154	65.7	96.7	156	84.3989	112.659	81.8633	114.924	105.478	106.356	103.058	13.1554	67.7048	88.8324	15.6258	99.6539	95.5518	81.6538	67.4812	87.3051	52.2406	70.949	94.7476	152.67	74.2414	75.3996	70.3015	44.3289	90.3765	45.9375	98.5759	269.739	101.589	87.6885	48.3102	124.496	55.9534	177.697	91.1114	90.3311	68.826	64.833	73.2695	107.649	157.639	125.215	61.3051	136.306	109.188	40.2437	70.1129	6.83759	56.9787	122.316	103.696	74.3902	79.4536	146.79	86.1048	14.25	44.0368	27.6129	70.1403	25.6683	18.1329	90.7887	74.997	88.3028	119.333	157.13	40.274	86.1518	32.6432	116.532	81.8229	120.04	115.636	223.054	99.3615	143.083	93.5188	85.0072	80.8934	81.5874	161.933	158.798	39.6327	115.518	83.3119	66.6919	19.9688	36.8697	130.686	129.591	67.3628	143.907	115.074	159.764	148.581	172.56	199.613	189.391	59.8273	172.921	112.174	171.135	81.3663	69.2943	115.36	131.643	127.582	115.789	156.306	104.333	109.389	79.0022	131.687	87.9605	138.739	121.775	185.803	232.456	139.666	166.527	131.998	159.281	168.971	141.001	145.055	136.04	68.2226	129.036	88.9971	87.8305	153.999	111.575	72.6915	122.183	107.02	55.3778	75.139	81.3894														
"1552377_s_at"	66.23397	80.51504	71.63608	76.73751	66.550804	63.81819	67.73108	83.96699	92.9698	73.7925	100.73421	80.96062	89.12763	78.6534	81.267494	60.643814	245.9	44	315.1	251.728	370.101	328.268	119.547	387.495	218.221	336.36	191.918	155.941	191.587	455.852	188.828	168.004	269.743	174.33	414.019	284.59	364.94	296.234	231.413	283.442	86.9372	198.946	143.423	150.832	312.254	164.88	460.027	203.404	227.162	236.115	248.308	304.638	335.651	312.013	358.625	347.205	417.525	301.145	257.594	335.492	301.741	175.947	335.228	54.0685	285.513	329.612	195.475	33.8104	246.491	81.1883	298.863	254.847	239.055	348.887	323.829	622.723	92.1929	242.029	479.311	429.346	410.385	383.317	188.927	394.077	368.577	552.674	168.703	327.883	383.05	242.122	282.761	217.072	485.705	324.222	410.231	477.901	304.025	683.444	469.427	268.952	356.507	327.376	221.725	288.098	589.997	285.464	369.218	282.25	167.39	254.274	349.752	124.106	146.296	472.578	287.85	265.702	351.418	244.386	395.459	337.737	390.943	490.133	462.184	255.915	196.035	314.971	247.397	231.522	289.719	242.197	288.265	238.699	317.157	162.537	438.033	360.102	351.207	304.066	306.558	339.844	332.937	333.914	539.426	321.796	303.432	302.027	564.091	333.094	375.149	367.827	256.225	232.045	291.992	599.994	398.577	336.984	356.978														
"1552378_s_at"	239.80475	299.61905	234.28453	164.84023	344.7144	219.05133	251.53093	267.12	127.16891	164.81743	146.89912	341.25018	128.23936	160.59904	531.10187	230.36957	760.8	397.3	570.2	766.735	1214.15	608.814	667.896	1098.97	781.781	349.897	791.57	439.006	442.153	511.359	411.574	1064.01	719.24	862.995	780.397	460.977	667.815	929.488	510.224	1568.24	588.069	538.038	461.975	403.628	356.911	396.478	659.038	702.448	470.255	539.718	507.639	1592.7	265.576	1597.81	511.419	1590.5	1502.76	706.65	1879.4	763.357	1284.88	1424.69	801.004	470.072	1236.72	1105.89	852.817	737.544	1860.34	635.864	1027.46	500.751	402.121	497.521	851.122	2790.32	867.691	1458.6	2140.07	1926.17	1052.26	702.361	693.314	1289.24	1191.08	1548.59	948.02	789.884	916.507	411.888	527.967	365.975	190.673	142.083	420.773	571.19	1085.94	741.253	420.57	316.07	379.145	471.452	595.955	1197.78	1189.01	579.171	438.332	464.484	534.083	574.771	725.461	334.078	170.137	270.026	363.878	442.444	331.865	1418.45	925.15	442.6	892.055	772.132	602.558	906.468	408.084	534.095	1147.15	706.948	1065.67	396.959	369.804	1325.58	494.092	198.384	677.935	613.812	476.431	634.019	237.25	674.078	581.143	411.654	374.738	160.9	811.116	601.574	1093.31	410.445	419.25	870.204	811.029	441.398	333.702	663.299	666.365	502.182	1261.23														
"1552379_at"	6.9635344	7.4952416	8.515519	7.236042	7.2450895	6.5420284	7.2002163	7.1085896	7.609529	7.677442	8.162751	7.3570943	8.187153	7.125386	7.0643177	7.8270392	18.6	31	91.3	2.43654	2.83304	40.16	13.5874	58.7848	37.2819	81.4406	2.45996	23.504	2.99193	5.48055	2.0994	42.1889	15.1644	7.11534	46.4357	9.06446	12.0087	20.9592	3.29281	5.03427	42.0721	16.4316	5.14701	39.4209	2.82727	44.1573	6.09652	8.60313	27.6078	40.7064	10.0076	61.4306	79.3663	16.232	11.5819	29.0135	3.1388	34.2394	20.6497	2.58237	1.14558	4.87331	14.1015	76.8151	28.4331	2.67757	4.59471	4.90573	11.1834	11.6242	18.5001	17.3592	1.6449	0.493441	34.4557	12.1505	15.3681	1.3789	8.30134	31.5298	30.4729	5.93779	2.73317	3.32262	9.21057	5.10225	31.7668	31.9362	1.64907	10.7195	0.94349	1.71407	13.3508	27.4385	32.6335	10.8767	20.7843	3.06388	18.2526	2.24728	0.935926	41.696	10.5805	31.7593	23.5378	30.0303	7.86009	1.64567	1.26655	3.00511	1.44769	36.1272	31.7835	1.66047	0.71793	2.82066	6.30709	21.3383	28.4877	25.2359	19.7616	2.03522	5.00359	2.56673	0.771755	4.7445	20.8016	3.90455	36.6095	0.655018	28.7927	0.831365	1.87303	37.9101	1.91372	2.31833	1.82361	29.3927	0.924387	2.04407	22.3113	2.40573	14.5059	20.4276	2.4956	3.3126	3.10884	11.3049	15.8063	17.7818	2.60269	0.940888	0.842633	27.78	44.7935	6.65329	2.57392														
"1552381_at"	9.784769	10.875507	14.27665	10.19383	11.120177	11.6435175	9.828337	9.689131	11.798101	10.783045	10.838579	10.068649	12.996822	10.9360695	10.439093	10.692483	26.2	18.5	5.9	10.9397	8.71757	11.0853	10.0115	2.63888	9.78456	34.1519	16.4319	11.6112	73.4017	57.5727	9.40644	38.3088	83.8434	10.5454	33.5552	7.43978	14.1522	10.0446	7.18442	33.5717	54.3863	77.2564	7.57364	12.4675	41.5801	1.9199	21.7487	29.52	67.7468	6.9299	14.426	64.8629	78.0869	3.0273	45.2253	39.5904	53.0869	2.52405	19.2453	3.98996	37.9963	6.47048	22.4907	58.4968	53.449	26.5116	11.5039	61.8492	23.8921	27.0121	19.3656	45.7826	7.14539	16.3423	66.7967	63.081	5.49454	7.09344	60.3241	23.8738	42.5881	5.89315	34.6023	11.1317	57.2462	52.8967	24.8852	51.857	41.161	17.3428	38.2983	34.7748	54.4106	2.76123	2.39362	27.3194	13.9698	79.6087	1.1851	30.8409	6.20057	7.10091	55.1591	32.6741	23.9363	29.722	59.143	3.45665	5.97522	6.05824	3.97187	20.4588	5.89484	103.233	24.4327	10.5957	62.1137	19.9233	1.41047	6.90012	13.7267	4.30525	31.3165	29.0091	6.93192	29.4081	50.3881	13.8054	45.9097	40.6114	22.1105	2.05007	1.60114	52.0318	22.4924	34.5222	1.26429	28.076	40.2386	30.4431	3.31188	5.55451	13.4682	3.41417	53.8039	37.7473	17.4637	30.1082	3.93498	5.25101	35.9282	3.54619	5.08351	43.0292	3.2686	1.8628	4.41105														
"1552383_at"	77.18898	96.266655	84.358475	69.738525	73.28971	76.84151	69.198456	68.61966	77.60676	66.118034	136.03127	75.408165	75.5352	71.27528	71.45363	56.511215	254	99.4	214.3	122.291	147.08	11.7999	48.2937	41.475	159.302	72.7717	123.62	159.389	86.0285	20.1996	133.221	92.162	173.509	12.9491	123.804	267.091	278.251	64.2417	193.243	190.355	125.827	70.2195	109.663	243.519	139.275	105.436	230.625	106.215	60.0127	157.099	175.891	11.8624	121.902	76.2378	30.5824	57.444	103.528	111.586	150.54	154.062	193.981	119.565	11.4293	21.6929	238.227	95.75	172.952	169.916	20.3205	51.5123	96.3464	5.23637	96.1978	163.604	167.863	84.8634	37.9824	100.282	155.639	272.234	53.1211	162.102	105.614	114.91	14.7	190.266	104.851	225.621	101.127	43.0051	41.8841	62.2029	54.7416	181.621	191.842	125.374	132.213	53.8352	25.2164	107.982	42.6427	88.193	137.254	111.841	206.243	161.454	101.732	42.6012	52.0338	90.946	137.899	22.1826	130.637	28.1781	65.9918	15.0807	97.2492	27.1325	128.56	136.833	19.1481	35.4439	81.8438	62.3452	75.4034	57.75	39.0893	140.805	7.45992	55.0455	73.0543	13.7231	107.625	91.2094	58.9141	14.5107	24.0379	6.00901	25.801	13.7679	11.3758	49.8928	51.6176	29.8192	54.1984	45.7038	22.7403	14.1368	15.0237	5.80036	5.827	79.3152	24.308	25.1241	69.9204	12.4381	56.3191														
"1552384_a_at"	22.650324	31.836905	26.86433	26.023676	21.677355	26.86153	19.706724	24.28269	22.625961	22.432047	30.22707	21.59475	25.279423	26.6646	23.739357	22.317108	47.6	99.6	70.3	49.8756	32.4561	104.029	50.4879	15.3974	60.7781	62.6315	73.9775	74.9551	32.667	82.2171	69.5203	12.1193	84.6628	29.2219	91.8872	59.8809	22.2169	17.6278	64.0547	12.7622	133.224	82.7865	88.5052	25.7496	24.4227	7.10665	128.594	24.7036	5.83496	15.1359	15.6455	80.7625	167.951	76.8874	73.8233	64.5486	80.0573	136.845	38.9895	11.6524	68.7517	21.2884	79.0244	53.7654	15.2234	9.32628	95.5851	56.5037	14.759	111.849	48.6103	43.5701	16.949	34.799	131.998	22.869	12.2494	118.821	170.759	102.719	23.3908	61.9582	41.6536	11.2908	56.4409	76.9207	11.012	51.9426	8.41721	20.4971	35.4696	42.8922	168.41	102.111	45.9286	20.305	22.81	77.3713	66.4193	110.501	13.0609	114.881	45.2157	50.9996	20.0607	12.662	135.784	130.453	82.7922	74.9323	17.6337	68.1865	36.7259	13.7705	48.9121	7.26664	92.2224	54.7805	7.76014	16.6143	6.00646	96.5241	72.5944	77.8619	42.2121	79.7782	106.217	12.3231	74.2473	19.3527	37.2674	77.477	43.9393	101.344	61.8533	106.902	12.6125	100.054	43.0753	48.0512	43.7858	93.0667	110.288	71.7302	9.66358	4.85402	15.9052	67.0895	55.1891	71.392	59.7371	75.7595	33.9664	12.9954	17.6058	87.8704	55.3906														
"1552386_at"	33.03804	10.926208	10.54616	11.384566	10.059917	9.52574	10.479023	10.618889	9.411377	9.139681	19.615957	22.274546	10.090691	14.366613	9.707307	10.223238	63.6	107.2	79.1	54.0747	185.092	37.0984	89.3075	95.6299	28.3598	117.212	87.7231	158.75	113.533	51.0252	99.706	80.2148	29.2352	240.55	27.5988	209.413	42.449	40.2946	60.1571	51.4123	100.127	86.0439	186.37	102.138	49.1948	38.5906	203.427	166.262	157.164	90.0553	200.902	54.4661	137.897	53.3084	131.218	145.521	51.9807	72.4755	178.646	162.662	69.2568	85.7513	44.6872	124.763	45.2085	40.7112	96.5875	55.9605	114.842	93.4553	58.6533	72.5161	123.865	60.0373	91.1043	138.922	67.0946	73.2108	143.72	105.264	66.332	75.4144	66.326	32.0416	126.762	76.0957	142.069	104.797	114.464	146.272	306.765	219.476	271.542	133.222	85.9802	105.841	302.58	43.4181	97.5525	73.4967	272.443	88.5253	173.915	129.158	136.373	142.305	30.5316	90.5388	99.9346	71.1863	248.17	147.818	183.482	291.913	84.786	59.9055	62.1018	662.858	172.063	119.629	79.2274	128.934	115.307	73.608	37.2471	104.943	192.236	176.395	71.1533	72.8699	87.7718	61.0702	23.5323	218.255	69.4454	50.5153	96.0475	79.0438	47.1279	96.6879	70.2827	49.3557	43.1914	158.628	93.2625	102.046	89.9668	69.136	76.3969	90.6854	21.0026	42.1449	72.9237	73.2509	51.3753	135.759	43.2727														
"1552388_at"	38.208275	40.27115	40.600956	44.74167	42.14297	43.660152	42.63734	35.5434	39.363205	39.401497	52.49411	53.41862	58.285114	43.251408	37.084663	36.768093	12	10.1	64.1	58.8027	126.944	38.2619	53.7204	83.6365	82.4612	28.612	10.4838	55.3666	52.7815	117.833	101.907	115.106	24.792	26.6677	38.8511	62.0398	111.083	22.6463	121.69	92.3611	74.0516	8.50283	45.8033	44.7582	8.00465	107.799	33.2643	16.8757	6.86874	168.393	10.0315	85.7731	218.911	105.868	15.8743	103.468	8.73509	160.871	129.32	36.4944	38.542	39.2463	66.591	16.7456	14.1182	40.3024	23.6671	129.552	22.3362	115.768	21.3441	8.04127	22.5882	86.5809	90.8434	55.9651	15.2113	119.817	113.543	180.633	26.1295	36.0357	85.2538	7.15446	19.3548	28.2268	68.3469	114.201	44.869	107.897	35.8029	50.628	41.7351	21.8897	50.5981	69.7345	68.3357	13.7142	15.332	21.7538	143.471	47.392	21.7935	54.4242	9.21664	18.2119	23.8457	15.6286	38.1243	15.0763	27.1843	115.527	37.3313	37.5084	20.9693	14.2921	78.2577	20.5529	13.2841	146.803	40.7444	59.9421	36.1906	16.6601	66.3671	24.3299	14.6532	127.285	11.7991	57.0245	139.76	6.57011	18.3633	119.588	37.2968	30.9505	74.7233	7.64716	32.2669	29.4698	25.0501	13.0811	30.3111	73.9006	35.7389	13.7169	32.404	62.2424	116.336	87.5582	13.5199	13.4405	65.341	103.885	14.131	23.5667	17.4952														
"1552389_at"	150.11522	219.17273	325.30722	266.91602	314.52133	335.69342	340.85922	242.10864	358.30988	315.4778	184.25172	231.8131	546.42456	283.2962	248.02837	239.30556	1166.2	963.4	870.6	1165.55	1074.03	919.187	1166.55	1141.65	1139.08	1379.06	425.171	1309.03	687.518	1265.83	1031.32	1058.06	1064.67	1055.74	1182.2	895.157	650.901	907.476	1160.32	674.546	990.854	967.243	1100.92	1515.66	1119.66	1388.35	1125.3	856.882	1182.63	773.404	1219.8	1610.35	1376.92	988.694	1066.27	1062.12	1588.38	1014.43	435.345	1207.73	1050.36	957.225	991.701	652.9	1053.62	1238.8	671.879	958.162	1059.29	1401.31	816.98	988.819	702.805	850.506	1317.98	970.558	1306.26	1282.43	1149.03	915.54	992.858	1374.76	1329.3	1479.05	1104.55	880.75	1289.52	1037.5	872.134	657.77	880.085	731.571	500.99	581.839	927.926	396.589	528.861	1363.56	700.73	1344.44	814.668	1190.06	921.47	500.61	761.843	641.481	1141.17	648.718	565.04	662.349	752.47	731.751	360.721	458.542	970.759	566.894	957.535	580.64	1006.01	852.297	810.308	940.306	1073.83	928.684	884.106	887.26	960.976	1131.75	758.21	703.255	957.9	1131.67	800.822	704.059	735.317	1058.1	1099.25	638.494	1070.06	808.797	1128.3	867.246	1036.44	1065.92	729.667	1513.46	843.77	764.324	849.158	1421.14	951.382	897.811	294.872	1407.87	1264.13	1046.94	1158.12														
"1552390_a_at"	249.34047	507.7676	596.3289	471.01056	524.2977	631.1037	565.1542	341.34506	488.23874	451.1067	433.47107	430.0988	706.0962	592.9646	394.54404	421.67355	2145.1	3189.7	1924.6	2576.94	1374.76	2317.57	2604.46	1548.13	1786.44	2728.16	2206.99	4062.22	1687.34	2943.15	2166.91	2316.97	2675.09	2821.89	3213.48	2093.19	1258.42	1437.15	2478.08	2027.19	2595.93	3090.67	2842.54	3445.36	1837.05	2862.63	2413.93	1659.75	2408.73	1540.35	3782.29	2196.93	4067.08	2215.26	3190	1500.42	2662.74	2637.44	1108.16	2556.38	2916.89	2307.91	2515.09	1950.91	2240.13	2105.74	1678.97	2526.79	2640.79	3229.98	1574.87	1627.34	2150.94	1802.05	2252.35	2167.38	3174.75	1893.12	1431.42	871.104	2873.37	2798.82	2055.75	2292.97	2328.58	1763.35	3222.96	2284.96	2485.58	1857.77	2270.56	1840.92	1947.78	3001.71	3131.15	1304.46	1940.65	3588.94	2437.83	3882.12	3765.37	3113.62	2618.29	2407.3	2168.92	2034	2990.77	2076.84	1948.25	2156.3	3205.93	2812.5	1713.78	1983.02	2283.74	2522.33	2629.59	2327.78	3210.9	2982.68	2696.84	2353.76	4245.65	3908.89	3068.43	3135.2	3109.18	4852.65	2589.35	2405.48	2873.51	2698.86	2752.82	2983.88	3077.97	2580.72	3207.17	2938.53	4501.56	2590.86	3560.81	2789.78	2042.12	4740.13	2635.18	4006.63	2466.95	2468.8	2989.28	3896.49	3673.8	3845.77	942.233	3190.89	3914.52	2743.85	4491.78														
"1552391_at"	17.304098	17.271696	16.163836	17.722271	14.954768	15.91665	15.2324095	15.82906	16.308098	16.395494	19.38113	13.291986	19.233702	15.981975	15.320427	16.88992	16.4	15	27.1	10.4439	74.4379	42.6986	35.1515	5.51763	75.5809	40.8768	13.5371	16.3489	3.12336	33.1158	69.5422	42.9543	9.42814	71.6086	4.29178	49.4992	7.17821	78.1303	47.1422	23.7874	48.5023	86.677	14.3782	83.1757	110.759	43.3928	14.8328	26.1474	49.1435	54.2519	68.5445	31.3892	57.4592	55.3764	4.83662	60.4452	10.1385	78.6148	13.2025	8.80452	10.6423	44.0089	12.9636	57.3363	58.7729	31.6605	95.0926	4.11208	37.314	44.4718	10.2404	8.15506	11.0925	29.6793	41.4398	23.6729	28.9905	59.2933	162.59	44.5146	16.1258	59.7565	16.6898	43.0384	43.8092	9.96746	29.6051	95.169	30.4144	6.11111	29.1536	7.53223	102.235	79.496	42.7018	10.0058	16.5058	41.1184	4.84324	29.2359	49.0413	7.51567	5.70837	6.07662	52.0408	6.78014	46.7315	5.36024	27.8327	5.48408	46.0023	5.60986	5.95596	77.6435	4.09361	12.243	55.288	31.2906	26.4679	17.9261	6.38397	104.93	9.16002	29.6413	6.40397	8.64801	3.81281	6.22558	39.6722	51.2056	47.5032	27.6854	4.64638	41.6044	54.095	42.9515	7.28401	4.10749	41.7061	27.9547	29.7741	15.0279	65.0489	11.0883	29.2244	70.8931	8.93072	27.5759	46.2904	9.11727	63.8879	33.365	9.30704	9.89895	62.7326	24.162	52.6841														
"1552393_at"	8.738583	7.8183517	8.664889	8.643861	9.1995125	8.852142	8.525573	7.8270392	7.6913114	8.356243	7.676377	8.312853	9.926727	7.7974834	8.378315	8.066148	2.4	7	8.9	29.5855	63.0936	14.5222	34.6554	7.11305	50.4057	5.81151	43.7188	11.5659	21.0065	48.7251	9.13691	9.18481	27.6318	4.79259	20.4792	4.94147	2.72084	4.85275	17.1809	5.33437	10.3546	28.4294	3.73634	6.96749	4.87642	29.7335	43.2508	7.99855	2.44574	19.2793	4.80196	61.8436	9.926	3.40819	28.4963	57.851	3.57903	2.82514	41.5915	32.8525	16.0789	5.90354	13.8348	12.5238	41.1276	7.31504	17.0459	28.4251	38.3549	1.60862	33.9247	3.23821	4.4547	31.1616	5.07747	6.76836	1.55849	8.36291	2.83513	6.28695	62.7779	38.7891	4.97945	1.14892	2.43336	2.21573	2.71592	54.9971	23.2803	22.5264	33.5002	39.1861	37.7903	2.86453	8.96975	48.8045	43.208	3.5826	3.12318	23.6067	5.44078	9.34411	12.8463	15.9852	59.0014	95.4602	2.71275	1.84149	12.314	56.2194	23.9383	54.7736	1.51012	32.3349	11.2101	31.9025	9.9916	33.7977	2.29786	1.48057	1.10034	46.4667	1.81492	32.2385	5.92629	11.5002	2.34599	54.2088	55.6057	37.1417	12.4229	6.13369	9.69658	5.26198	33.637	13.434	11.7242	24.8883	1.42743	36.3389	3.13224	22.8955	17.6828	42.6202	33.0342	40.4154	3.47924	8.35399	5.83995	41.9819	30.955	6.8205	17.4797	5.36351	3.84229	13.8025	10.5423														
"1552394_a_at"	9.754592	10.881929	9.870387	9.413666	10.038641	9.257489	9.183244	8.989925	10.350703	9.789868	9.435252	8.563536	9.649862	8.895262	8.946349	8.317183	24.5	10.6	29.2	12.8714	17.3747	4.96195	29.4951	20.1917	11.7071	8.51506	34.2046	4.80531	2.4501	10.4045	7.22158	13.8344	4.59573	22.962	58.0338	4.02828	3.3887	5.23235	26.0874	51.5343	3.02539	47.5428	2.50733	18.9306	26.103	3.47775	47.1136	5.74986	4.6262	8.81208	90.5631	50.571	28.2484	25.3182	9.88507	3.90942	2.74471	13.8785	34.6353	39.4299	2.95289	2.65772	4.2936	1.68025	2.8552	2.81021	21.7614	11.4241	34.0015	27.6354	2.74048	27.5832	4.6408	14.7878	11.0934	33.8508	2.09859	2.21659	29.4734	11.7561	8.81794	23.8726	38.865	20.8712	50.2842	5.96872	2.4708	7.19841	1.66852	89.6121	7.33624	17.9115	9.90343	2.7424	34.3301	23.3844	51.1179	7.78658	20.4295	4.06512	1.58063	72.7423	23.6929	3.94665	4.07193	4.58544	6.46272	8.72938	33.7703	1.87644	3.33748	3.42726	15.6365	29.4617	6.26877	13.5112	7.30664	12.0522	4.72581	4.13409	21.5201	16.0526	28.7645	12.7946	20.6147	6.37697	2.9432	29.7318	6.08966	1.65927	20.2779	1.57864	26.9788	3.16163	23.3954	1.75276	38.3642	32.0844	1.98808	31.9934	1.77903	2.98443	5.17161	2.19953	7.98835	22.879	13.1004	4.31779	29.5617	24.8205	3.59678	1.39035	13.8031	1.96988	34.8361	8.10328	1.33034														
"1552395_at"	93.95596	99.25227	86.74714	78.31019	85.32572	89.99962	75.859665	101.68968	86.83148	83.300804	140.77202	98.92215	109.73963	81.053406	81.27877	77.16621	26.3	19.7	11.4	9.91406	13.4729	14.593	29.0637	34.1182	33.2663	16.0426	62.5534	32.2247	10.34	12.1816	13.6341	10.8223	15.9797	40.9234	12.2873	60.5591	50.0934	47.0015	27.8866	19.8669	10.779	40.3142	11.7444	16.3415	33.9528	22.7378	23.458	44.2393	35.2012	9.91499	17.8458	12.9834	18.999	25.6378	27.3685	50.2098	13.3273	67.1218	9.38167	12.5611	21.395	21.7592	36.3661	108.559	56.5611	20.5332	14.5927	32.6469	10.9724	36.9857	20.8873	59.7014	57.9079	10.9083	15.7136	22.2273	35.5564	44.1001	24.5383	86.55	90.4812	22.9083	25.6766	157.005	25.8634	130.424	23.8825	21.3324	18.8318	49.1398	10.4234	63.9189	61.3232	28.1644	30.2245	93.1865	48.349	52.2685	60.5054	28.6897	45.5683	53.1323	45.8182	29.0009	18.1973	30.8301	66.9622	20.0757	18.9562	63.7132	46.6375	11.5447	28.8374	71.3127	36.1972	50.9775	22.3011	60.575	34.9533	62.1391	28.5665	38.1385	58.0624	35.6484	30.1757	31.3174	32.4929	52.9295	30.6294	17.6868	19.6612	18.9633	27.8482	32.2724	31.7184	12.9931	21.6539	36.4235	26.9924	25.1135	15.9308	24.8761	47.3145	17.6767	13.1334	13.6274	29.4657	20.735	9.39964	28.5036	10.716	38.7109	29.9104	21.6608	17.1551	45.7766	37.3735														
"1552396_at"	155.31169	178.12093	163.89594	209.69629	289.49374	281.28275	206.08861	266.08798	212.9971	122.75836	80.05244	245.58708	240.01683	130.05682	324.3432	198.2585	495.4	371.6	235.3	890.629	771.465	684.617	1462.08	771.283	736.493	503.497	317.904	664.181	235.602	527.38	551.001	387.987	331.016	376.915	258.123	386.532	577.116	1152.88	1252.79	573.995	711.244	791.105	694.918	285.396	749.669	890.001	882.703	1489.17	1464.57	548.904	367.432	451.676	264.209	220.58	633.525	521.006	428.609	268.422	223.526	316.251	392.628	1040.63	893.854	819.47	1870.67	711.015	807.409	708.395	1152.6	1290.22	1002.76	1263.63	1169.88	404.332	539.79	640.723	1129.51	665.182	496.437	855.737	624.435	386.253	1036.29	665.485	991.519	422.647	1161.25	567.693	834.029	510.847	764.1	871.102	783.332	680.037	376.644	691.222	591.991	289.472	612.161	897.414	280.395	449.146	364.114	265.048	352.558	363.668	417.264	778.861	569.227	805.679	309.835	320.547	190.785	584.461	942.215	455.327	390.983	366.716	498.078	377.185	464.216	858.011	585.851	409.239	488.493	974.104	377.288	399.649	1374.92	896.311	1015.86	1344.53	569.942	259.903	816.946	864.934	665.114	878.323	322.953	916.307	775.692	433.358	845.395	432.427	370.083	727.627	533.512	543.609	348.792	376.764	514.403	471.928	537.984	845.992	473.555	396.428	361.202														
"1552398_a_at"	49.68256	16.892262	13.604702	11.642102	17.282488	24.778189	18.99191	13.99917	12.726317	14.528589	92.03875	105.182495	21.195253	41.399963	14.339716	26.349972	94.1	225	471.8	55.1525	241.515	210.071	48.2043	312.281	82.4868	17.2417	196.203	183.406	83.9415	48.9333	206.668	52.68	198.497	241.662	235.37	276.573	102.485	74.7293	273.782	99.3034	114.963	333.327	96.3966	146.082	347.964	311.93	127.717	346.429	193.125	42.2766	193.08	97.5792	72.7601	2.39982	373.27	293.281	123.427	15.6124	137.636	64.1986	1.45848	79.7413	9.35918	166.311	59.0568	42.9128	342.551	181.593	113.503	213.308	100.889	128.882	366.475	161.628	95.733	7.9513	375.121	345.749	39.7449	128.414	18.0309	225.998	163.522	18.1282	127.377	17.0979	311.692	175.934	42.678	188.529	103.857	247.083	349.976	107.017	357.718	156.514	369.419	41.7414	9.78213	67.4397	651.407	158.211	106.938	197.089	391.981	301.302	154.508	214.706	162.408	48.4371	687.724	231.586	467.737	608.646	115.141	120.289	134.598	490.602	273.905	177.259	158.211	95.7206	162.482	9.36373	101.953	109.196	240.827	61.458	141.826	125.168	113.192	118.037	6.48886	309.355	153.029	208.911	92.901	342.969	87.4751	169.161	279.431	59.0341	40.5644	629.568	89.4011	200.531	97.3506	248.427	317.817	76.678	82.1855	49.5047	160.643	393.096	351.484	376.965	192.102														
"1552399_a_at"	18.911987	16.90399	21.395557	20.136784	17.980639	16.505112	25.467884	26.97364	28.808386	23.459232	20.876205	20.509214	28.074978	20.98226	29.015108	19.35827	132.2	77.3	50.7	114.321	342.064	54.2784	63.3611	111.739	176.077	203.215	160.61	115.571	116.831	132.887	132.193	39.5376	161.655	73.9719	137.731	90.9474	152.661	283.521	187.052	142.398	92.7155	107.235	44.8554	149.988	198.765	125.438	217.073	142.373	66.5173	117.627	94.2388	232.763	69.5093	134.871	112.244	191.827	103.543	128.7	127.15	119.142	195.642	170.597	231.555	109.053	161.859	253.584	225.515	142.528	205.637	201.948	208.139	128.667	73.9674	210.118	216.314	397.837	223.22	111.357	164.327	367.397	258.718	330.962	199.802	387.403	82.2924	289.104	110.814	141.46	145.202	84.157	85.4047	92.2282	52.7519	58.7714	87.3831	222.073	154.608	219.191	304.158	110.513	67.5126	126.15	70.6249	62.151	188.865	122.172	151.214	164.199	152.197	148.058	139.224	58.131	39.3567	68.795	263.528	210.528	89.0669	93.9409	196.99	84.6475	138.028	202.637	292.255	126.328	67.0358	120.29	202.511	103.401	220.365	169.925	117.223	75.0876	204.528	143.158	179.403	95.866	263.632	184.939	161.117	155.85	172.023	228.62	329.975	33.0155	90.5167	158.973	297.479	298.367	199.557	167.92	170.209	147.728	103.438	417.067	188.827	85.9164	129.534														
"1552400_a_at"	14.683203	14.168541	15.679781	12.6554	13.737566	15.034917	13.472198	14.660797	12.694995	15.493685	15.213391	14.069554	14.197098	13.816941	11.47462	11.215531	94.6	29.4	108.9	77.4677	69.4466	79.747	71.4755	112.467	86.0913	82.6294	76.5003	90.3477	21.5472	12.1289	120.464	70.4815	88.7473	88.4532	62.339	22.3908	160.698	183.108	76.5169	76.4914	121.86	41.7714	49.3829	103.304	56.6298	142.909	82.9699	103.383	62.4563	123.955	178.015	40.0332	147.637	98.9743	117.674	123.031	87.0101	104.94	76.7369	56.7438	100.362	63.2554	71.9089	148.389	139.02	41.9384	171.291	113.966	77.6776	40.7196	74.5332	79.2994	98.6351	50.5483	112.414	86.7135	64.3046	41.8945	54.4682	183.966	111.211	55.7378	21.6597	65.6666	69.0772	99.091	114.71	127.775	78.0662	181.785	71.648	112.826	206.252	101.665	99.3925	95.1038	66.1387	112.232	128.456	139.394	137.827	62.8956	115.864	79.2705	171.622	132.063	117.53	128.909	97.028	76.1388	123.714	65.6867	106.909	159.433	100.205	140.78	144.536	62.4178	133.581	143.851	127.432	190.126	86.5631	69.9809	97.0358	94.7433	85.0208	130.562	31.0319	29.9431	77.7065	62.6534	105.64	153.584	79.1478	93.3859	25.8055	72.0569	64.4423	41.0025	61.9999	90.8543	59.5145	40.125	110.574	56.819	61.7313	86.0891	69.9676	112.058	56.3613	82.8143	109.422	149.278	96.3562	79.9613	80.6736														
"1552401_a_at"	12.280671	11.269378	13.721359	11.438829	12.76037	14.882277	14.707174	11.424939	11.25921	13.461907	14.018856	12.7745495	14.630799	13.074184	12.636086	12.027572	12.9	19.8	7.6	2.23675	21.8531	18.1623	26.1123	17.0959	15.0195	67.684	46.3861	35.0559	28.5178	108.236	55.7099	30.1441	2.13067	48.8712	77.7837	66.5789	34.2578	20.7357	32.5829	9.61642	56.107	73.4364	1.75208	6.46835	44.5687	93.9814	70.6663	30.4684	47.7029	99.3691	37.0884	68.1498	159.149	44.7737	13.3324	10.1241	69.5661	100.465	3.28019	154.995	42.8885	14.245	27.089	50.3594	10.7947	17.4212	72.0063	9.31301	105.077	29.5614	2.14529	39.7964	6.82044	52.5866	34.1099	101.163	22.8186	14.0391	64.7376	106.459	13.2828	31.1226	67.0368	85.1852	7.69634	103.015	26.4085	7.32041	5.84365	15.7353	23.7175	10.9076	105.362	23.2205	68.1986	10.3635	57.4146	53.6752	73.7991	6.82928	51.9459	2.43322	9.82375	31.7713	5.13555	15.965	65.4813	44.4396	17.3064	55.5127	8.98573	14.0926	42.8097	12.5683	41.8529	68.3952	2.37913	5.39372	8.15501	16.3846	55.1491	12.3899	81.0206	59.9395	63.8714	29.7848	2.91225	15.0136	36.9612	18.7508	3.23616	39.2055	28.054	25.4803	43.238	86.2432	2.97744	62.0137	46.5769	8.77057	56.6801	37.62	6.59267	44.1161	50.8833	88.7384	33.0903	49.0893	50.8605	2.76631	49.3959	37.4242	45.9461	78.6435	2.54899	42.1046	30.4522														
"1552402_at"	15.18121	13.12192	13.695667	13.263868	15.241924	12.308407	15.385436	12.09329	11.297964	12.089511	14.83174	11.590696	10.712169	11.720959	11.340791	10.705107	5.4	10.1	13.6	49.7573	37.6398	12.5171	2.81281	8.4216	50.8283	5.39163	22.3974	73.6369	31.1879	5.13335	8.2966	3.81043	69.6828	177.961	51.4767	19.089	64.475	104.995	3.4079	7.55828	16.5776	8.60362	11.9523	9.04815	26.2844	13.1792	70.6502	14.9701	12.717	36.4079	51.5449	8.75574	53.4339	68.9006	1.90814	8.40653	5.69729	51.1605	4.31537	89.8336	52.3284	18.3697	44.9407	12.9404	48.258	29.6416	51.7471	33.233	7.68313	72.9392	10.0765	27.4645	14.9931	5.73382	33.4112	15.1044	7.70019	64.2595	14.9908	33.28	92.0857	3.60708	69.736	5.00252	7.65134	17.2787	12.9909	127.029	7.90106	35.6861	28.8439	9.0122	21.2751	36.8412	10.5692	28.7435	75.4821	39.9787	23.4167	22.8976	88.0046	11.4008	7.94105	10.2777	126.954	63.8469	52.6038	7.83745	9.61551	11.4519	77.2294	13.559	31.6706	20.0953	11.4378	82.3779	11.7304	58.9496	11.4113	13.3891	39.5609	20.2484	42.8242	40.8029	22.7047	9.00533	60.611	7.66315	3.29655	13.3574	38.499	45.6229	3.29983	4.19788	24.3526	3.91347	3.06108	8.8394	15.8359	26.0682	23.3799	49.5651	90.4109	10.9656	80.204	64.4724	45.8722	1.91685	8.30602	26.4684	39.6961	1.87558	4.1361	8.60399	18.8606	54.8067	46.1024														
"1552405_at"	18.003744	20.942976	16.055922	22.892172	17.689093	18.452282	16.544697	16.570557	19.416817	17.725357	25.237347	19.636396	15.711375	18.47535	14.890542	17.956318	15.6	74.3	59	73.8578	29.2409	15.6834	45.2599	62.6739	74.6229	13.844	18.7988	4.66163	64.2691	49.5868	5.36689	14.2104	68.996	6.87995	7.10496	84.9035	15.0735	7.37207	14.9914	63.2462	75.2868	88.5335	7.07109	17.0768	7.80661	73.1006	55.803	5.24473	75.1669	30.3941	141.569	88.5274	151.504	46.5984	18.3617	40.74	83.9117	20.8075	34.4147	29.9765	8.38362	33.6126	7.30667	5.43367	8.61293	10.0316	17.7503	7.98788	66.0434	7.27143	11.8389	46.8829	53.7511	64.7923	131.828	19.3775	15.9449	22.0601	50.6615	35.5858	19.8355	3.6606	64.195	4.13416	4.08926	13.8304	6.29481	86.3553	73.8194	9.02594	9.37345	11.5908	10.7939	13.4584	23.1684	20.8593	110.727	12.1792	69.9008	9.69188	13.8144	20.184	16.0387	12.7618	24.4279	3.63622	46.6831	39.1307	35.1325	27.4926	19.8652	34.2388	19.957	17.4763	45.4677	11.9949	61.8076	41.0712	14.026	54.8147	6.4527	24.4099	8.16189	69.7875	71.0577	15.6249	13.8953	70.1772	7.05361	11.3677	15.236	20.9377	87.0478	62.9034	14.2428	51.899	15.1575	6.43329	10.501	21.4612	7.06047	4.12616	6.88003	13.4826	20.9154	11.6188	14.2922	10.3664	6.80774	6.10524	8.07308	23.9133	51.6249	8.55361	9.42322	5.17605	59.8648														
"1552408_at"	9.600416	9.861823	8.456024	10.91976	10.206573	9.390817	10.107514	10.36076	11.008044	9.190893	9.749514	10.456131	11.373508	10.498316	9.054115	10.746057	13.3	9.4	62	17.6587	15.2749	6.09992	2.46629	25.0849	24.2811	48.1181	30.673	35.1479	55.729	3.92774	12.1291	33.7774	83.9448	22.5594	117.498	35.4736	121.78	114.869	13.1231	27.239	29.8062	13.085	4.59956	15.7005	22.5637	43.4888	105.992	59.5638	16.6999	50.2365	7.16619	6.5391	9.18884	15.5937	39.853	13.642	42.864	85.2267	18.5752	13.9655	29.4773	41.7169	3.43022	8.53696	53.7435	50.2349	12.3532	5.55965	64.469	45.0571	15.4344	23.725	15.2209	7.91111	65.1505	98.2469	7.39011	14.9701	113.298	22.054	98.9269	8.94963	13.8494	3.52032	46.6207	37.9469	28.0747	51.8633	37.2277	5.53963	31.9563	48.3967	33.3678	17.4189	39.8183	73.7617	75.2059	59.1329	12.1586	7.06831	21.8734	30.4609	7.45978	78.472	6.50418	78.4676	35.982	41.661	19.5654	24.6896	14.2601	6.19949	101.416	47.7233	56.5741	43.6098	65.5273	58.3982	43.1456	152.353	51.6003	27.3829	48.4922	52.2356	5.80231	54.7513	78.171	37.7313	37.4185	2.30539	25.1998	12.8742	46.2415	57.8697	24.1768	62.0191	52.6471	23.7699	19.4729	36.8274	31.9235	73.1901	51.9309	12.3018	4.92303	60.7912	44.9861	12.3532	22.4462	60.1015	36.2103	43.8461	59.4927	39.4999	96.3383	40.8654	30.7296														
"1552409_a_at"	26.219498	33.88465	26.436975	23.479998	28.440796	33.33869	26.68312	31.162909	27.751387	25.413572	40.01061	27.399662	30.117102	28.412182	28.885986	27.750427	73.9	111.8	93.4	19.0911	161.747	37.8752	14.4105	24.4994	32.0601	22.1774	22.7874	17.0933	17.099	25.9423	8.59398	22.0495	13.6434	16.7867	11.4565	59.8861	94.6006	39.7306	21.2807	36.5877	72.491	154.808	57.4488	13.1974	14.7886	10.0035	17.2168	15.1523	112.316	22.3878	38.7988	11.3809	37.4976	13.958	10.2882	58.4415	21.1478	24.7181	36.7067	9.28224	18.7983	40.6026	15.2917	9.51887	28.8727	17.8139	46.0143	25.032	12.3586	38.1371	45.8718	6.68494	10.9124	79.0606	17.3947	96.0416	51.9195	13.0113	41.5239	133.971	63.9984	67.41	18.1974	15.2083	17.0719	14.4467	18.5935	118.546	13.2051	36.4559	18.3712	11.4114	38.928	20.6437	18.917	36.5022	39.8081	21.1392	58.1225	30.0769	26.5217	17.5507	27.8922	12.761	34.1211	67.1861	18.0826	13.9866	16.1078	20.1489	16.4335	14.6823	28.905	80.5525	27.2434	12.2124	15.0917	25.6042	27.5126	14.6402	24.6437	16.1958	20.8756	13.6846	14.0518	15.5326	25.4164	31.4068	16.5115	17.5785	58.7351	7.36002	11.8664	5.38056	7.10308	29.5957	16.8827	16.3723	18.8617	70.4741	27.8029	22.3076	17.1383	25.4887	10.4369	112.893	17.7637	8.62428	5.98972	6.89755	15.4354	14.0816	9.18806	27.446	28.2076	18.8268	25.1325														
"1552410_at"	13.884248	17.955072	15.867563	13.91802	16.236929	17.807362	17.904041	17.956324	17.881687	14.691361	20.289726	18.127903	20.138186	16.860636	22.531921	13.57358	75.2	63.7	59.5	63.8779	62.5711	83.0067	111.664	119.037	50.7854	43.5774	40.4221	63.0595	90.7974	78.363	98.7634	71.7273	59.8078	121.964	141.474	66.2924	103.789	68.2676	74.029	112.523	146.989	133.105	91.2811	87.2631	201.83	132.495	108.912	42.4592	81.1599	118.288	159.277	135.157	194.199	86.2136	106.74	60.7405	89.646	131.972	46.8747	10.1101	78.8349	59.401	93.827	116.674	53.9239	62.8302	37.3015	4.85216	61.1468	89.7626	64.0556	65.7038	119.505	111.887	154.535	140.285	139.433	43.3704	26.1194	89.9148	139.654	68.0275	30.2724	104.198	59.2231	22.9686	31.5696	68.2783	121.058	93.7983	46.0094	49.8013	136.532	113.746	70.4107	73.4576	65.2466	100.474	127.12	185.172	126.078	97.941	6.15087	62.2869	112.52	27.1808	147.326	63.8017	59.3988	91.3001	32.9368	46.4773	68.8255	227.107	66.5581	65.1815	106.969	137.571	62.1591	92.7618	161.626	104.172	180.064	144.638	94.8977	58.5422	69.3565	166.583	128.364	62.8247	56.8539	119.548	26.1363	87.6385	27.2312	5.99151	54.1847	85.0251	161.94	49.2244	46.3729	76.7324	71.9984	112.9	149.315	33.0141	10.7705	67.7473	148.725	97.1648	154.92	64.0487	103.72	55.9974	106.789	39.2085	152.656														
"1552411_at"	28.275446	45.41284	29.789627	32.745804	36.737476	45.449085	31.895527	40.890877	29.961746	36.85753	37.573082	40.318703	26.927807	42.175175	39.420647	28.890505	83	69.3	75.8	20.5778	23.8824	24.3511	30.2663	148.866	40.0257	184.728	107.396	15.4775	52.0352	27.7285	83.8332	9.71587	42.2663	49.942	121.751	89.8545	178.355	18.0736	35.8875	96.7057	26.2185	49.1284	12.5418	117.261	37.4022	91.6576	109.784	111.769	117.754	31.2134	33.9681	96.1863	94.992	11.9794	111.136	196.634	14.9024	87.1682	31.8953	52.5017	126.067	140.518	117.357	152.588	70.3703	67.3432	83.7632	84.468	140.048	114.684	62.1659	91.0514	211.493	96.4757	49.2919	219.593	13.0542	32.6525	258.213	37.8619	181.219	19.0142	67.0594	25.5188	140.177	139.848	74.4867	30.2192	158.894	226.964	120.601	145.731	148.858	218.206	101.011	301.073	183.394	113.442	173.094	110.727	23.038	237.529	77.1973	164.088	237.27	106.029	169.958	172.406	184.785	196.187	114.576	170.623	67.9882	382.227	230.423	188.943	233.715	264.078	235.694	196.352	240.905	103.261	264.955	146.875	71.3622	109.313	88.2757	129.317	188.178	182.558	123.325	92.2364	197.545	142.914	124.629	53.8658	27.0429	201.916	43.9734	87.0327	49.7567	127.044	143.137	32.7819	45.8651	111.874	157.192	128.031	85.9653	56.363	57.6272	32.5835	97.4413	140.042	22.0097	38.2159	184.196														
"1552412_a_at"	13.207364	13.78724	10.696938	13.23398	12.65496	11.9311075	10.982857	13.600926	12.222837	12.411795	14.069554	11.777238	11.576221	11.577025	12.435942	12.541707	20.9	8	27.6	2.96779	50.9401	4.16537	6.99769	8.02497	12.6356	4.79523	16.4738	46.7832	3.81758	84.1284	4.24416	62.5181	10.8764	24.5194	39.3048	35.1343	15.0684	6.51402	36.7662	7.86332	3.42113	5.35564	19.016	5.29845	2.30128	5.66582	4.63002	39.6485	11.0794	98.2008	10.5156	3.08133	90.3842	8.89688	5.90915	7.68649	7.09567	31.1614	4.13375	21.7921	47.6548	33.8479	6.36568	13.8839	9.45357	4.0732	2.95373	7.90659	3.03599	48.7316	24.3707	20.8267	26.2434	5.03628	34.8549	61.9729	5.41458	12.4336	62.9192	24.5323	13.4885	6.6119	41.8547	52.8706	15.7001	83.2424	77.2113	79.4121	21.0839	24.5175	27.6419	10.7321	28.9839	16.4553	9.66563	29.3603	8.37726	3.63159	4.20527	12.0677	21.4282	32.3519	16.3045	4.16587	74.8857	4.60948	5.71511	10.3839	5.7088	4.52712	5.24417	5.62515	25.8485	2.61715	30.1196	31.6427	8.30559	4.56993	39.5758	27.4436	5.7121	2.49324	5.07248	3.8298	5.71135	10.0583	12.6116	19.5377	32.1057	2.04941	6.38876	5.13733	10.407	8.49321	56.725	46.0357	8.46678	2.47462	28.2308	5.46295	6.65442	5.02051	7.2637	6.87591	8.71403	75.5382	14.7805	5.08999	9.31981	6.10788	4.06179	31.2738	38.6514	13.9369	10.9904	54.0443	3.01019														
"1552414_at"	15.51413	18.864126	17.052483	15.145946	16.104473	18.83403	14.962033	19.23103	17.211843	18.353916	16.600483	16.377289	16.183477	20.289726	16.627014	18.474058	37.1	6.3	61.9	29.4559	11.4606	4.82398	60.7491	10.77	37.3001	67.7377	9.67511	7.23907	32.6474	27.2445	10.6396	53.4097	18.3384	21.3321	28.6468	8.21619	25.4914	4.16278	74.5238	13.2666	96.9063	15.2458	83.5241	17.4876	49.6069	52.4922	17.3683	78.3912	56.3528	11.3002	162.175	93.488	24.6928	28.9456	10.3626	56.1552	105.47	93.6237	54.4978	18.7095	68.5307	5.41853	66.02	16.8455	76.7842	13.2869	3.87122	8.62292	6.3704	55.1601	39.1696	32.115	15.661	11.0484	13.2911	16.5391	77.3765	88.221	78.3065	109.661	93.5539	42.0852	13.2154	31.0293	27.2253	45.2512	75.5703	66.5856	62.0955	148.475	11.6337	35.0804	134.766	38.1555	42.6224	32.8949	67.8889	48.062	92.546	40.3616	74.1624	44.878	20.9833	25.4175	12.4191	29.7444	23.8572	75.2105	80.2191	48.42	83.4946	45.294	66.33	113.504	43.0179	71.0873	80.7988	6.53812	95.2567	72.1137	107.881	53.9466	70.6676	30.2307	72.4552	31.4407	37.8519	19.9392	91.8127	31.5848	37.8985	72.1584	67.2649	47.6554	18.169	19.9069	64.1871	40.2301	11.234	5.52826	38.8196	48.5372	39.7137	56.4528	34.8542	85.2204	8.84321	56.889	25.7698	122.496	92.5883	18.487	6.79764	21.9269	61.0919	30.0602	41.5764														
"1552415_a_at"	19.160408	20.494976	22.042297	17.217224	18.52864	20.360971	18.544083	21.10423	17.096342	17.698305	19.412096	19.588066	19.356928	20.052397	20.622711	18.171366	4.1	7.2	11.5	47.8123	33.2007	14.8977	22.8895	20.0354	11.1538	6.23046	87.9113	73.6617	7.07037	132.655	39.9529	19.7277	17.323	10.9237	29.4656	4.14412	53.9127	131.735	13.9841	4.79057	20.4581	27.3898	15.8404	43.1468	6.28632	13.0288	10.835	12.4291	17.7327	84.7533	18.7953	8.10011	12.8843	118.25	8.71684	32.3648	5.96527	28.9118	4.1976	10.6497	10.074	22.3715	7.84987	14.6577	18.9745	2.92884	5.64998	5.86168	39.7034	4.42705	6.4624	73.5461	9.81824	4.37713	8.03313	22.9547	8.66765	14.9076	240.517	148.726	17.6218	11.3476	6.71065	12.7853	66.7912	19.6318	31.3503	12.4132	76.6394	97.0749	16.8616	52.2383	17.0923	75.1814	12.662	18.4049	23.2542	8.92384	10.2156	14.9725	9.83815	74.7757	9.20147	10.5743	10.2571	8.62129	7.28874	33.3595	10.8305	43.8231	11.0947	12.9271	67.6021	20.2231	65.6311	69.1031	127.536	14.0296	9.07475	37.3193	89.1536	7.6283	41.1701	33.2902	49.1673	8.8639	13.2394	41.2104	7.26235	22.8836	7.85533	12.1255	12.6353	13.9784	5.21506	5.8483	8.60773	11.0833	9.08297	44.4169	89.8024	11.0287	50.5976	11.4923	44.7244	21.2183	10.8793	15.7914	31.435	5.79704	24.8626	16.7282	17.7165	24.0102	4.93811	4.95838	78.2202														
"1552417_a_at"	77.72397	105.79763	63.169228	30.153198	90.93536	69.77122	46.155712	82.22505	58.890022	88.70796	34.085773	91.57039	51.790165	92.578606	90.499245	135.82126	411.5	558.3	122.4	397.333	351.028	279.663	230.393	408.767	378.583	370.519	136.006	322.543	417.009	389.361	235.025	239.898	207.838	116.468	395.648	312.357	134.713	398.773	420.504	364.739	245.079	420.268	369.942	209.357	284.427	332.643	393.814	522.713	454.212	526.44	306.533	283.14	389.215	367.842	474.199	536.64	362.167	151.534	580.185	284.197	371.002	226.333	449.406	513.466	385.444	336.397	317.487	320.993	355.346	564.178	318.526	323.175	557.665	264.027	328.548	446.476	271.668	364.654	203.365	340.548	660.339	269.16	368.118	414.118	577.543	166.347	497.531	408.687	485.01	444.687	487.502	585.356	196.606	263.889	248.405	365.287	339.59	405.692	250.219	467.082	413.93	536.052	354.905	405.574	493.797	392.78	478.021	424.257	405.198	637.467	575.656	342.41	391.838	314.107	399.466	517.226	369.067	324.937	554.989	313.852	480.105	453.758	614.912	528.144	437.422	525.224	491.133	200.049	489.653	419.338	620.509	678.573	528.509	308.264	352.639	367.921	502.478	366.497	344.657	409.33	246.082	456.876	340.412	458.698	616.267	420.942	606.932	384.033	282.48	544.009	263.801	277.073	457.058	433.182	351.631	392.911	421.245														
"1552418_at"	19.907465	28.698618	21.458399	18.97906	22.155422	25.12591	20.500313	27.946648	21.305895	25.750078	20.069798	23.171545	58.51413	21.095442	28.549599	20.685797	130.9	60.4	128.8	15.6508	94.1139	72.2788	81.4735	197.587	112.621	6.15335	20.956	42.0159	25.8318	73.2016	110.528	159.205	153.978	103.115	198.994	261.958	80.1963	156.592	114.478	187.544	58.1132	112.02	10.7088	246.386	159.699	140.327	137.343	155.334	224.094	51.4771	13.2561	134.722	147.016	109.857	147.875	123.468	138.853	22.4481	122.29	99.1546	16.131	50.1164	154.036	48.31	198.224	133.901	102.678	167.248	19.3139	41.1844	124.005	96.092	19.0523	91.0563	37.8095	152.75	173.033	118.348	189.46	56.9101	183.996	190.924	120.33	181.818	106.122	17.9613	17.0364	155.05	90.8956	234.773	19.8551	150.902	183.288	238.626	27.712	66.864	33.2935	198.8	180.996	21.082	29.0554	95.2296	27.0888	19.3575	30.6317	157.253	48.226	128.638	105.315	177.777	56.0948	85.2561	6.92612	102.226	20.0239	122.361	133.602	21.4976	14.614	13.9921	23.2819	159.106	145.759	170.483	71.5355	195.421	37.7868	39.7029	111.247	113.64	119.135	90.274	85.2901	51.5708	112.09	71.5338	98.575	40.3391	123.705	196.938	83.4729	200.557	162.043	89.6531	56.6712	101.317	17.0812	194.673	78.6359	163.127	76.6909	113.999	56.2383	181.659	111.179	103.365	58.2405														
"1552419_s_at"	65.751854	87.08803	110.251175	107.34744	92.83761	112.84897	93.99835	101.22491	90.82335	99.29019	84.31597	90.25141	168.37033	89.0442	101.88402	79.32511	453.1	316.7	487.8	287.515	392.423	352.475	287.088	705.447	324.426	369.532	533.989	602.88	370.146	597.3	346.578	354.102	479.605	672.73	488.591	581.659	579.326	557.156	401.688	376.146	441.323	471.53	368.417	670.69	583.457	482.819	420.745	336.452	341.526	336.227	462.07	480.32	521.19	451.714	337.253	315.159	526.904	556.367	384.848	488.669	352.592	356.635	331.613	401.96	403.644	389.151	470.99	457.3	123.5	378.769	503.378	413.538	429.85	401.27	422.35	573.214	506.728	425.03	485.109	537.704	493.879	535.441	397.366	583.13	385.844	581.148	356.05	333.383	472.281	997.281	245.745	357.011	525.29	809.42	629.132	490.385	406.22	714.686	535.939	522.88	396.482	588.367	560.559	348.339	422.478	429.42	430.847	355.024	416.096	507.875	465.249	516.662	413.797	570.002	503.266	458.265	688.137	338.986	370.601	615.127	492.037	660.639	550.863	681.325	472.029	463.568	382.132	398.487	438.708	472.523	402.708	287.697	340.611	269.781	440.188	353.203	448.576	475.278	487.725	495.774	431.114	471.683	510.62	444.174	393.686	404.43	509.163	598.191	392.056	437.733	477.371	435.066	429.214	661.751	410.711	578.416	324.632
[truncated: 70,154,128 more chars]
