# Supplementary material for: Exploring the shared gene signatures of smoking-related osteoporosis and chronic obstructive pulmonary disease using machine learning algorithms
Source: Front Mol Biosci. 2023 May 11;10:1204031. doi: 10.3389/fmolb.2023.1204031 (PMC10213920; doi:10.3389/fmolb.2023.1204031)
Supplement: Supplementary file 4 [file Table4.XLSX]

## Sheet: Sheet1
ID	OP
GSM179758	high BMD
GSM179759	high BMD
GSM179760	high BMD
GSM179761	high BMD
GSM179762	high BMD
GSM179763	high BMD
GSM179764	high BMD
GSM179765	high BMD
GSM179766	high BMD
GSM179767	high BMD
GSM348209	low BMD smoker
GSM348210	low BMD smoker
GSM348211	low BMD smoker
GSM348212	low BMD smoker
GSM348213	low BMD smoker
GSM348214	low BMD smoker
GSM348215	low BMD smoker
GSM348216	low BMD smoker
GSM348217	low BMD smoker
GSM348218	low BMD smoker
