# Supplementary material for: Exploring the shared gene signatures of smoking-related osteoporosis and chronic obstructive pulmonary disease using machine learning algorithms
Source: Front Mol Biosci. 2023 May 11;10:1204031. doi: 10.3389/fmolb.2023.1204031 (PMC10213920; doi:10.3389/fmolb.2023.1204031)
Supplement: Supplementary file 5 [file DataSheet2.ZIP › GSE13850_series_matrix.txt]

!Series_title	"Gene Expression of Circulating B Lymphocytes for Smoking-related Osteoporosis in Postmenopausal Females"
!Series_geo_accession	"GSE13850"
!Series_status	"Public on Sep 30 2009"
!Series_submission_date	"Dec 05 2008"
!Series_last_update_date	"Aug 10 2018"
!Series_summary	"B cells produce important cytokines regulate bone metabolism. We comparison gene expression patterns of circulating B cells in blood from 20 postmenopausal female smokers with low or high bone mineral density (BMD): 10 low BMD vs. 10 high BMD."
!Series_summary	"In total 17 differentially expressed genes were identified with smoking-related osteoporosis."
!Series_summary	""
!Series_summary	"Keywords: disease state analysis"
!Series_overall_design	"B cells were isolated from 70 ml of whole blood from each of 20 postmenopausal female smokers, 10 with high BMD and 10 with low BMD, using B cell positive isolation method (Dynabeads CD19,Pan B) from Invitrogen Life Technologies Dynal Biotech Inc,CA. Total RNA was extracted from B cells using Qiagen RNeasy Mini Kit.A total of 4ug totalRNA was used to produced targets for each subject according to standard Affymetrix procedures. Hybridization was made for each subject. Robust Multiarray Algorithm was used to normalize the expression data and smoking-related genes were analyzed using two-way ANOVA under mutiple-testing adjustment combined with our previous GEO data (GSE7429)."
!Series_type	"Expression profiling by array"
!Series_contributor	"Peng,,Xiao"
!Series_contributor	"Xiang-Ding,,Chen"
!Series_contributor	"Hong-Wen,,Deng"
!Series_sample_id	"GSM179758 GSM179759 GSM179760 GSM179761 GSM179762 GSM179763 GSM179764 GSM179765 GSM179766 GSM179767 GSM179768 GSM179769 GSM179770 GSM179771 GSM179772 GSM179773 GSM179774 GSM179775 GSM179776 GSM179777 GSM348199 GSM348200 GSM348201 GSM348202 GSM348203 GSM348204 GSM348205 GSM348206 GSM348207 GSM348208 GSM348209 GSM348210 GSM348211 GSM348212 GSM348213 GSM348214 GSM348215 GSM348216 GSM348217 GSM348218 "
!Series_contact_name	"Peng,,Xiao"
!Series_contact_email	"peng@creighton.edu"
!Series_contact_phone	"402-280-4283"
!Series_contact_fax	"402-280-4284"
!Series_contact_laboratory	"Genetic Lab"
!Series_contact_department	"Biomedical Sciences & Osteoporosis Research Center"
!Series_contact_institute	"Creighton University Medical Center"
!Series_contact_address	"601 N 30th ST Suite 6730"
!Series_contact_city	"Omaha"
!Series_contact_state	"NE"
!Series_contact_zip/postal_code	"68131"
!Series_contact_country	"USA"
!Series_supplementary_file	"ftp://ftp.ncbi.nlm.nih.gov/geo/series/GSE13nnn/GSE13850/suppl/GSE13850_RAW.tar"
!Series_platform_id	"GPL96"
!Series_platform_taxid	"9606"
!Series_sample_taxid	"9606"
!Series_relation	"BioProject: https://www.ncbi.nlm.nih.gov/bioproject/PRJNA110531"

!Sample_title	"Bcell-highBMD-1"	"Bcell-highBMD-2"	"Bcell-highBMD-3"	"Bcell-highBMD-4"	"Bcell-highBMD-5"	"Bcell-highBMD-6"	"Bcell-highBMD-7"	"Bcell-highBMD-8"	"Bcell-highBMD-9"	"Bcell-highBMD-10"	"Bcell-lowBMD-1"	"Bcell-lowBMD-2"	"Bcell-lowBMD-3"	"Bcell-lowBMD-4"	"Bcell-lowBMD-5"	"Bcell-lowBMD-6"	"Bcell-lowBMD-7"	"Bcell-lowBMD-8"	"Bcell-lowBMD-9"	"Bcell-lowBMD-10"	"B cells_Postmenopausal_Smoking_high BMD_rep1"	"B cells_Postmenopausal_Smoking_high BMD_rep2"	"B cells_Postmenopausal_Smoking_high BMD_rep3"	"B cells_Postmenopausal_Smoking_high BMD_rep4"	"B cells_Postmenopausal_Smoking_high BMD_rep5"	"B cells_Postmenopausal_Smoking_high BMD_rep6"	"B cells_Postmenopausal_Smoking_high BMD_rep7"	"B cells_Postmenopausal_Smoking_high BMD_rep8"	"B cells_Postmenopausal_Smoking_high BMD_rep9"	"B cells_Postmenopausal_Smoking_high BMD_rep10"	"B cells_Postmenopausal_Smoking_low BMD_rep1"	"B cells_Postmenopausal_Smoking_low BMD_rep2"	"B cells_Postmenopausal_Smoking_low BMD_rep3"	"B cells_Postmenopausal_Smoking_low BMD_rep4"	"B cells_Postmenopausal_Smoking_low BMD_rep5"	"B cells_Postmenopausal_Smoking_low BMD_rep6"	"B cells_Postmenopausal_Smoking_low BMD_rep7"	"B cells_Postmenopausal_Smoking_low BMD_rep8"	"B cells_Postmenopausal_Smoking_low BMD_rep9"	"B cells_Postmenopausal_Smoking_low BMD_rep10"
!Sample_geo_accession	"GSM179758"	"GSM179759"	"GSM179760"	"GSM179761"	"GSM179762"	"GSM179763"	"GSM179764"	"GSM179765"	"GSM179766"	"GSM179767"	"GSM179768"	"GSM179769"	"GSM179770"	"GSM179771"	"GSM179772"	"GSM179773"	"GSM179774"	"GSM179775"	"GSM179776"	"GSM179777"	"GSM348199"	"GSM348200"	"GSM348201"	"GSM348202"	"GSM348203"	"GSM348204"	"GSM348205"	"GSM348206"	"GSM348207"	"GSM348208"	"GSM348209"	"GSM348210"	"GSM348211"	"GSM348212"	"GSM348213"	"GSM348214"	"GSM348215"	"GSM348216"	"GSM348217"	"GSM348218"
!Sample_status	"Public on Jun 01 2008"	"Public on Jun 01 2008"	"Public on Jun 01 2008"	"Public on Jun 01 2008"	"Public on Jun 01 2008"	"Public on Jun 01 2008"	"Public on Jun 01 2008"	"Public on Jun 01 2008"	"Public on Jun 01 2008"	"Public on Jun 01 2008"	"Public on Jun 01 2008"	"Public on Jun 01 2008"	"Public on Jun 01 2008"	"Public on Jun 01 2008"	"Public on Jun 01 2008"	"Public on Jun 01 2008"	"Public on Jun 01 2008"	"Public on Jun 01 2008"	"Public on Jun 01 2008"	"Public on Jun 01 2008"	"Public on Sep 30 2009"	"Public on Sep 30 2009"	"Public on Sep 30 2009"	"Public on Sep 30 2009"	"Public on Sep 30 2009"	"Public on Sep 30 2009"	"Public on Sep 30 2009"	"Public on Sep 30 2009"	"Public on Sep 30 2009"	"Public on Sep 30 2009"	"Public on Sep 30 2009"	"Public on Sep 30 2009"	"Public on Sep 30 2009"	"Public on Sep 30 2009"	"Public on Sep 30 2009"	"Public on Sep 30 2009"	"Public on Sep 30 2009"	"Public on Sep 30 2009"	"Public on Sep 30 2009"	"Public on Sep 30 2009"
!Sample_submission_date	"Apr 02 2007"	"Apr 02 2007"	"Apr 02 2007"	"Apr 02 2007"	"Apr 02 2007"	"Apr 02 2007"	"Apr 02 2007"	"Apr 02 2007"	"Apr 02 2007"	"Apr 02 2007"	"Apr 02 2007"	"Apr 02 2007"	"Apr 02 2007"	"Apr 02 2007"	"Apr 02 2007"	"Apr 02 2007"	"Apr 02 2007"	"Apr 02 2007"	"Apr 02 2007"	"Apr 02 2007"	"Dec 05 2008"	"Dec 05 2008"	"Dec 05 2008"	"Dec 05 2008"	"Dec 05 2008"	"Dec 05 2008"	"Dec 05 2008"	"Dec 05 2008"	"Dec 05 2008"	"Dec 05 2008"	"Dec 05 2008"	"Dec 05 2008"	"Dec 05 2008"	"Dec 05 2008"	"Dec 05 2008"	"Dec 05 2008"	"Dec 05 2008"	"Dec 05 2008"	"Dec 05 2008"	"Dec 05 2008"
!Sample_last_update_date	"Jan 02 2009"	"Jan 02 2009"	"Jan 02 2009"	"Jan 02 2009"	"Jan 02 2009"	"Jan 02 2009"	"Jan 02 2009"	"Jan 02 2009"	"Jan 02 2009"	"Jan 02 2009"	"Jan 02 2009"	"Jan 02 2009"	"Jan 02 2009"	"Jan 02 2009"	"Jan 02 2009"	"Jan 02 2009"	"Jan 02 2009"	"Jan 02 2009"	"Jan 02 2009"	"Jan 02 2009"	"Jan 02 2009"	"Jan 02 2009"	"Jan 02 2009"	"Jan 02 2009"	"Jan 02 2009"	"Jan 02 2009"	"Jan 02 2009"	"Jan 02 2009"	"Jan 02 2009"	"Jan 02 2009"	"Jan 02 2009"	"Jan 02 2009"	"Jan 02 2009"	"Jan 02 2009"	"Jan 02 2009"	"Jan 02 2009"	"Jan 02 2009"	"Jan 02 2009"	"Jan 02 2009"	"Jan 02 2009"
!Sample_type	"RNA"	"RNA"	"RNA"	"RNA"	"RNA"	"RNA"	"RNA"	"RNA"	"RNA"	"RNA"	"RNA"	"RNA"	"RNA"	"RNA"	"RNA"	"RNA"	"RNA"	"RNA"	"RNA"	"RNA"	"RNA"	"RNA"	"RNA"	"RNA"	"RNA"	"RNA"	"RNA"	"RNA"	"RNA"	"RNA"	"RNA"	"RNA"	"RNA"	"RNA"	"RNA"	"RNA"	"RNA"	"RNA"	"RNA"	"RNA"
!Sample_channel_count	"1"	"1"	"1"	"1"	"1"	"1"	"1"	"1"	"1"	"1"	"1"	"1"	"1"	"1"	"1"	"1"	"1"	"1"	"1"	"1"	"1"	"1"	"1"	"1"	"1"	"1"	"1"	"1"	"1"	"1"	"1"	"1"	"1"	"1"	"1"	"1"	"1"	"1"	"1"	"1"
!Sample_source_name_ch1	"B cells in blood"	"B cells in blood"	"B cells in blood"	"B cells in blood"	"B cells in blood"	"B cells in blood"	"B cells in blood"	"B cells in blood"	"B cells in blood"	"B cells in blood"	"B cells in blood"	"B cells in blood"	"B cells in blood"	"B cells in blood"	"B cells in blood"	"B cells in blood"	"B cells in blood"	"B cells in blood"	"B cells in blood"	"B cells in blood"	"B cells in blood"	"B cells in blood"	"B cells in blood"	"B cells in blood"	"B cells in blood"	"B cells in blood"	"B cells in blood"	"B cells in blood"	"B cells in blood"	"B cells in blood"	"B cells in blood"	"B cells in blood"	"B cells in blood"	"B cells in blood"	"B cells in blood"	"B cells in blood"	"B cells in blood"	"B cells in blood"	"B cells in blood"	"B cells in blood"
!Sample_organism_ch1	"Homo sapiens"	"Homo sapiens"	"Homo sapiens"	"Homo sapiens"	"Homo sapiens"	"Homo sapiens"	"Homo sapiens"	"Homo sapiens"	"Homo sapiens"	"Homo sapiens"	"Homo sapiens"	"Homo sapiens"	"Homo sapiens"	"Homo sapiens"	"Homo sapiens"	"Homo sapiens"	"Homo sapiens"	"Homo sapiens"	"Homo sapiens"	"Homo sapiens"	"Homo sapiens"	"Homo sapiens"	"Homo sapiens"	"Homo sapiens"	"Homo sapiens"	"Homo sapiens"	"Homo sapiens"	"Homo sapiens"	"Homo sapiens"	"Homo sapiens"	"Homo sapiens"	"Homo sapiens"	"Homo sapiens"	"Homo sapiens"	"Homo sapiens"	"Homo sapiens"	"Homo sapiens"	"Homo sapiens"	"Homo sapiens"	"Homo sapiens"
!Sample_characteristics_ch1	"postmenopause, age=57,Spine Z-score=2.28,Hip Z-score=1.46"	"postmenopause, age=57,Spine Z-score=2.37,Hip Z-score=0.97"	"postmenopause, age=57,Spine Z-score=1.66,Hip Z-score=1.29"	"postmenopause, age=60,Spine Z-score=1.91,Hip Z-score=2.41"	"postmenopause, age=58,Spine Z-score=1.23,Hip Z-score=0.80"	"postmenopause, age=54,Spine Z-score=2.09,Hip Z-score=3.07"	"postmenopause, age=54,Spine Z-score=2.25,Hip Z-score=2.56"	"postmenopause, age=58,Spine Z-score=1.84,Hip Z-score=0.57"	"postmenopause, age=55,Spine Z-score=2.74,Hip Z-score=1.19"	"postmenopause, age=58,Spine Z-score=1.94,Hip Z-score=1.93"	"postmenopause, age=58,Spine Z-score=-0.9,Hip Z-score=-0.77"	"postmenopause, age=56,Spine Z-score=-1.62,Hip Z-score=-1.15"	"postmenopause, age=58,Spine Z-score=-1.3,Hip Z-score=-1.16"	"postmenopause, age=59,Spine Z-score=0.16,Hip Z-score=-0.9"	"postmenopause, age=58,Spine Z-score=-0.7,Hip Z-score=-0.47"	"postmenopause, age=60,Spine Z-score=-0.2,Hip Z-score=-0.88"	"postmenopause, age=59,Spine Z-score=-0.52,Hip Z-score=-0.89"	"postmenopause, age=56,Spine Z-score=0.3,Hip Z-score=-0.61"	"postmenopause, age=59,Spine Z-score=-2.26,Hip Z-score=-1.31"	"postmenopause, age=56,Spine Z-score=-0.73,Hip Z-score=-0.65"	"Postmenopause, smoking"	"Postmenopause, smoking"	"Postmenopause, smoking"	"Postmenopause, smoking"	"Postmenopause, smoking"	"Postmenopause, smoking"	"Postmenopause, smoking"	"Postmenopause, smoking"	"Postmenopause, smoking"	"Postmenopause, smoking"	"Postmenopause, smoking"	"Postmenopause, smoking"	"Postmenopause, smoking"	"Postmenopause, smoking"	"Postmenopause, smoking"	"Postmenopause, smoking"	"Postmenopause, smoking"	"Postmenopause, smoking"	"Postmenopause, smoking"	"Postmenopause, smoking"
!Sample_characteristics_ch1	""	""	""	""	""	""	""	""	""	""	""	""	""	""	""	""	""	""	""	""	"High BMD"	"High BMD"	"High BMD"	"High BMD"	"High BMD"	"High BMD"	"High BMD"	"High BMD"	"High BMD"	"High BMD"	"Low BMD"	"Low BMD"	"Low BMD"	"Low BMD"	"Low BMD"	"Low BMD"	"Low BMD"	"Low BMD"	"Low BMD"	"Low BMD"
!Sample_treatment_protocol_ch1	"B cells isolated from 70mL of whole blood using a B cells positive method Dynabeads CD19 (Pan B)Kit (Invitrogen Life Technologies Dynal Biotech Inc.,CA) following manufacturer's instructions."	"B cells isolated from 70mL of whole blood using a B cells positive method Dynabeads CD19 (Pan B)Kit (Invitrogen Life Technologies Dynal Biotech Inc.,CA) following manufacturer's instructions."	"B cells isolated from 70mL of whole blood using a B cells positive method Dynabeads CD19 (Pan B)Kit (Invitrogen Life Technologies Dynal Biotech Inc.,CA) following manufacturer's instructions."	"B cells isolated from 70mL of whole blood using a B cells positive method Dynabeads CD19 (Pan B)Kit (Invitrogen Life Technologies Dynal Biotech Inc.,CA) following manufacturer's instructions."	"B cells isolated from 70mL of whole blood using a B cells positive method Dynabeads CD19 (Pan B)Kit (Invitrogen Life Technologies Dynal Biotech Inc.,CA) following manufacturer's instructions."	"B cells isolated from 70mL of whole blood using a B cells positive method Dynabeads CD19 (Pan B)Kit (Invitrogen Life Technologies Dynal Biotech Inc.,CA) following manufacturer's instructions."	"B cells isolated from 70mL of whole blood using a B cells positive method Dynabeads CD19 (Pan B)Kit (Invitrogen Life Technologies Dynal Biotech Inc.,CA) following manufacturer's instructions."	"B cells isolated from 70mL of whole blood using a B cells positive method Dynabeads CD19 (Pan B)Kit (Invitrogen Life Technologies Dynal Biotech Inc.,CA) following manufacturer's instructions."	"B cells isolated from 70mL of whole blood using a B cells positive method Dynabeads CD19 (Pan B)Kit (Invitrogen Life Technologies Dynal Biotech Inc.,CA) following manufacturer's instructions."	"B cells isolated from 70mL of whole blood using a B cells positive method Dynabeads CD19 (Pan B)Kit (Invitrogen Life Technologies Dynal Biotech Inc.,CA) following manufacturer's instructions."	"B cells isolated from 70mL of whole blood using a B cells positive method Dynabeads CD19 (Pan B)Kit (Invitrogen Life Technologies Dynal Biotech Inc.,CA) following manufacturer's instructions."	"B cells isolated from 70mL of whole blood using a B cells positive method Dynabeads CD19 (Pan B)Kit (Invitrogen Life Technologies Dynal Biotech Inc.,CA) following manufacturer's instructions."	"B cells isolated from 70mL of whole blood using a B cells positive method Dynabeads CD19 (Pan B)Kit (Invitrogen Life Technologies Dynal Biotech Inc.,CA) following manufacturer's instructions."	"B cells isolated from 70mL of whole blood using a B cells positive method Dynabeads CD19 (Pan B)Kit (Invitrogen Life Technologies Dynal Biotech Inc.,CA) following manufacturer's instructions."	"B cells isolated from 70mL of whole blood using a B cells positive method Dynabeads CD19 (Pan B)Kit (Invitrogen Life Technologies Dynal Biotech Inc.,CA) following manufacturer's instructions."	"B cells isolated from 70mL of whole blood using a B cells positive method Dynabeads CD19 (Pan B)Kit (Invitrogen Life Technologies Dynal Biotech Inc.,CA) following manufacturer's instructions."	"B cells isolated from 70mL of whole blood using a B cells positive method Dynabeads CD19 (Pan B)Kit (Invitrogen Life Technologies Dynal Biotech Inc.,CA) following manufacturer's instructions."	"B cells isolated from 70mL of whole blood using a B cells positive method Dynabeads CD19 (Pan B)Kit (Invitrogen Life Technologies Dynal Biotech Inc.,CA) following manufacturer's instructions."	"B cells isolated from 70mL of whole blood using a B cells positive method Dynabeads CD19 (Pan B)Kit (Invitrogen Life Technologies Dynal Biotech Inc.,CA) following manufacturer's instructions."	"B cells isolated from 70mL of whole blood using a B cells positive method Dynabeads CD19 (Pan B)Kit (Invitrogen Life Technologies Dynal Biotech Inc.,CA) following manufacturer's instructions."	"B cells isolated from 70mL of whole blood using a B cells positive method Dynabeads CD19 (Pan B)Kit (Invitrogen Life Technologies Dynal Biotech Inc.,CA) following manufacturer's instructions"	"B cells isolated from 70mL of whole blood using a B cells positive method Dynabeads CD19 (Pan B)Kit (Invitrogen Life Technologies Dynal Biotech Inc.,CA) following manufacturer's instructions"	"B cells isolated from 70mL of whole blood using a B cells positive method Dynabeads CD19 (Pan B)Kit (Invitrogen Life Technologies Dynal Biotech Inc.,CA) following manufacturer's instructions"	"B cells isolated from 70mL of whole blood using a B cells positive method Dynabeads CD19 (Pan B)Kit (Invitrogen Life Technologies Dynal Biotech Inc.,CA) following manufacturer's instructions"	"B cells isolated from 70mL of whole blood using a B cells positive method Dynabeads CD19 (Pan B)Kit (Invitrogen Life Technologies Dynal Biotech Inc.,CA) following manufacturer's instructions"	"B cells isolated from 70mL of whole blood using a B cells positive method Dynabeads CD19 (Pan B)Kit (Invitrogen Life Technologies Dynal Biotech Inc.,CA) following manufacturer's instructions"	"B cells isolated from 70mL of whole blood using a B cells positive method Dynabeads CD19 (Pan B)Kit (Invitrogen Life Technologies Dynal Biotech Inc.,CA) following manufacturer's instructions"	"B cells isolated from 70mL of whole blood using a B cells positive method Dynabeads CD19 (Pan B)Kit (Invitrogen Life Technologies Dynal Biotech Inc.,CA) following manufacturer's instructions"	"B cells isolated from 70mL of whole blood using a B cells positive method Dynabeads CD19 (Pan B)Kit (Invitrogen Life Technologies Dynal Biotech Inc.,CA) following manufacturer's instructions"	"B cells isolated from 70mL of whole blood using a B cells positive method Dynabeads CD19 (Pan B)Kit (Invitrogen Life Technologies Dynal Biotech Inc.,CA) following manufacturer's instructions"	"B cells isolated from 70mL of whole blood using a B cells positive method Dynabeads CD19 (Pan B)Kit (Invitrogen Life Technologies Dynal Biotech Inc.,CA) following manufacturer's instructions"	"B cells isolated from 70mL of whole blood using a B cells positive method Dynabeads CD19 (Pan B)Kit (Invitrogen Life Technologies Dynal Biotech Inc.,CA) following manufacturer's instructions"	"B cells isolated from 70mL of whole blood using a B cells positive method Dynabeads CD19 (Pan B)Kit (Invitrogen Life Technologies Dynal Biotech Inc.,CA) following manufacturer's instructions"	"B cells isolated from 70mL of whole blood using a B cells positive method Dynabeads CD19 (Pan B)Kit (Invitrogen Life Technologies Dynal Biotech Inc.,CA) following manufacturer's instructions"	"B cells isolated from 70mL of whole blood using a B cells positive method Dynabeads CD19 (Pan B)Kit (Invitrogen Life Technologies Dynal Biotech Inc.,CA) following manufacturer's instructions"	"B cells isolated from 70mL of whole blood using a B cells positive method Dynabeads CD19 (Pan B)Kit (Invitrogen Life Technologies Dynal Biotech Inc.,CA) following manufacturer's instructions"	"B cells isolated from 70mL of whole blood using a B cells positive method Dynabeads CD19 (Pan B)Kit (Invitrogen Life Technologies Dynal Biotech Inc.,CA) following manufacturer's instructions"	"B cells isolated from 70mL of whole blood using a B cells positive method Dynabeads CD19 (Pan B)Kit (Invitrogen Life Technologies Dynal Biotech Inc.,CA) following manufacturer's instructions"	"B cells isolated from 70mL of whole blood using a B cells positive method Dynabeads CD19 (Pan B)Kit (Invitrogen Life Technologies Dynal Biotech Inc.,CA) following manufacturer's instructions"	"B cells isolated from 70mL of whole blood using a B cells positive method Dynabeads CD19 (Pan B)Kit (Invitrogen Life Technologies Dynal Biotech Inc.,CA) following manufacturer's instructions"
!Sample_molecule_ch1	"total RNA"	"total RNA"	"total RNA"	"total RNA"	"total RNA"	"total RNA"	"total RNA"	"total RNA"	"total RNA"	"total RNA"	"total RNA"	"total RNA"	"total RNA"	"total RNA"	"total RNA"	"total RNA"	"total RNA"	"total RNA"	"total RNA"	"total RNA"	"total RNA"	"total RNA"	"total RNA"	"total RNA"	"total RNA"	"total RNA"	"total RNA"	"total RNA"	"total RNA"	"total RNA"	"total RNA"	"total RNA"	"total RNA"	"total RNA"	"total RNA"	"total RNA"	"total RNA"	"total RNA"	"total RNA"	"total RNA"
!Sample_extract_protocol_ch1	"Total RNA from B cells was extracted using Qiagen Rneasy Mini Kit (Qiagen Inc.,CA)"	"Total RNA from B cells was extracted using Qiagen Rneasy Mini Kit (Qiagen Inc.,CA)"	"Total RNA from B cells was extracted using Qiagen Rneasy Mini Kit (Qiagen Inc.,CA)"	"Total RNA from B cells was extracted using Qiagen Rneasy Mini Kit (Qiagen Inc.,CA)"	"Total RNA from B cells was extracted using Qiagen Rneasy Mini Kit (Qiagen Inc.,CA)"	"Total RNA from B cells was extracted using Qiagen Rneasy Mini Kit (Qiagen Inc.,CA)"	"Total RNA from B cells was extracted using Qiagen Rneasy Mini Kit (Qiagen Inc.,CA)"	"Total RNA from B cells was extracted using Qiagen Rneasy Mini Kit (Qiagen Inc.,CA)"	"Total RNA from B cells was extracted using Qiagen Rneasy Mini Kit (Qiagen Inc.,CA)"	"Total RNA from B cells was extracted using Qiagen Rneasy Mini Kit (Qiagen Inc.,CA)"	"Total RNA from B cells was extracted using Qiagen Rneasy Mini Kit (Qiagen Inc.,CA)"	"Total RNA from B cells was extracted using Qiagen Rneasy Mini Kit (Qiagen Inc.,CA)"	"Total RNA from B cells was extracted using Qiagen Rneasy Mini Kit (Qiagen Inc.,CA)"	"Total RNA from B cells was extracted using Qiagen Rneasy Mini Kit (Qiagen Inc.,CA)"	"Total RNA from B cells was extracted using Qiagen Rneasy Mini Kit (Qiagen Inc.,CA)"	"Total RNA from B cells was extracted using Qiagen Rneasy Mini Kit (Qiagen Inc.,CA)"	"Total RNA from B cells was extracted using Qiagen Rneasy Mini Kit (Qiagen Inc.,CA)"	"Total RNA from B cells was extracted using Qiagen Rneasy Mini Kit (Qiagen Inc.,CA)"	"Total RNA from B cells was extracted using Qiagen Rneasy Mini Kit (Qiagen Inc.,CA)"	"Total RNA from B cells was extracted using Qiagen Rneasy Mini Kit (Qiagen Inc.,CA)"	"Total RNA from B cells was extracted using Qiagen Rneasy Mini Kit (Qiagen Inc.,CA)."	"Total RNA from B cells was extracted using Qiagen Rneasy Mini Kit (Qiagen Inc.,CA)."	"Total RNA from B cells was extracted using Qiagen Rneasy Mini Kit (Qiagen Inc.,CA)."	"Total RNA from B cells was extracted using Qiagen Rneasy Mini Kit (Qiagen Inc.,CA)."	"Total RNA from B cells was extracted using Qiagen Rneasy Mini Kit (Qiagen Inc.,CA)."	"Total RNA from B cells was extracted using Qiagen Rneasy Mini Kit (Qiagen Inc.,CA)."	"Total RNA from B cells was extracted using Qiagen Rneasy Mini Kit (Qiagen Inc.,CA)."	"Total RNA from B cells was extracted using Qiagen Rneasy Mini Kit (Qiagen Inc.,CA)."	"Total RNA from B cells was extracted using Qiagen Rneasy Mini Kit (Qiagen Inc.,CA)."	"Total RNA from B cells was extracted using Qiagen Rneasy Mini Kit (Qiagen Inc.,CA)."	"Total RNA from B cells was extracted using Qiagen Rneasy Mini Kit (Qiagen Inc.,CA)."	"Total RNA from B cells was extracted using Qiagen Rneasy Mini Kit (Qiagen Inc.,CA)."	"Total RNA from B cells was extracted using Qiagen Rneasy Mini Kit (Qiagen Inc.,CA)."	"Total RNA from B cells was extracted using Qiagen Rneasy Mini Kit (Qiagen Inc.,CA)."	"Total RNA from B cells was extracted using Qiagen Rneasy Mini Kit (Qiagen Inc.,CA)."	"Total RNA from B cells was extracted using Qiagen Rneasy Mini Kit (Qiagen Inc.,CA)."	"Total RNA from B cells was extracted using Qiagen Rneasy Mini Kit (Qiagen Inc.,CA)."	"Total RNA from B cells was extracted using Qiagen Rneasy Mini Kit (Qiagen Inc.,CA)."	"Total RNA from B cells was extracted using Qiagen Rneasy Mini Kit (Qiagen Inc.,CA)."	"Total RNA from B cells was extracted using Qiagen Rneasy Mini Kit (Qiagen Inc.,CA)."
!Sample_label_ch1	"biotin"	"biotin"	"biotin"	"biotin"	"biotin"	"biotin"	"biotin"	"biotin"	"biotin"	"biotin"	"biotin"	"biotin"	"biotin"	"biotin"	"biotin"	"biotin"	"biotin"	"biotin"	"biotin"	"biotin"	"biotin"	"biotin"	"biotin"	"biotin"	"biotin"	"biotin"	"biotin"	"biotin"	"biotin"	"biotin"	"biotin"	"biotin"	"biotin"	"biotin"	"biotin"	"biotin"	"biotin"	"biotin"	"biotin"	"biotin"
!Sample_label_protocol_ch1	"Biotinylated cRNA were prepared according to the standard Affymetrix protocol from 4 ug total RNA (Expression Analysis Technical Manual, 2001, Affymetrix)."	"Biotinylated cRNA were prepared according to the standard Affymetrix protocol from 4 ug total RNA (Expression Analysis Technical Manual, 2001, Affymetrix)."	"Biotinylated cRNA were prepared according to the standard Affymetrix protocol from 4 ug total RNA (Expression Analysis Technical Manual, 2001, Affymetrix)."	"Biotinylated cRNA were prepared according to the standard Affymetrix protocol from 4 ug total RNA (Expression Analysis Technical Manual, 2001, Affymetrix)."	"Biotinylated cRNA were prepared according to the standard Affymetrix protocol from 4 ug total RNA (Expression Analysis Technical Manual, 2001, Affymetrix)."	"Biotinylated cRNA were prepared according to the standard Affymetrix protocol from 4 ug total RNA (Expression Analysis Technical Manual, 2001, Affymetrix)."	"Biotinylated cRNA were prepared according to the standard Affymetrix protocol from 4 ug total RNA (Expression Analysis Technical Manual, 2001, Affymetrix)."	"Biotinylated cRNA were prepared according to the standard Affymetrix protocol from 4 ug total RNA (Expression Analysis Technical Manual, 2001, Affymetrix)."	"Biotinylated cRNA were prepared according to the standard Affymetrix protocol from 4 ug total RNA (Expression Analysis Technical Manual, 2001, Affymetrix)."	"Biotinylated cRNA were prepared according to the standard Affymetrix protocol from 4 ug total RNA (Expression Analysis Technical Manual, 2001, Affymetrix)."	"Biotinylated cRNA were prepared according to the standard Affymetrix protocol from 4 ug total RNA (Expression Analysis Technical Manual, 2001, Affymetrix)."	"Biotinylated cRNA were prepared according to the standard Affymetrix protocol from 4 ug total RNA (Expression Analysis Technical Manual, 2001, Affymetrix)."	"Biotinylated cRNA were prepared according to the standard Affymetrix protocol from 4 ug total RNA (Expression Analysis Technical Manual, 2001, Affymetrix)."	"Biotinylated cRNA were prepared according to the standard Affymetrix protocol from 4 ug total RNA (Expression Analysis Technical Manual, 2001, Affymetrix)."	"Biotinylated cRNA were prepared according to the standard Affymetrix protocol from 4 ug total RNA (Expression Analysis Technical Manual, 2001, Affymetrix)."	"Biotinylated cRNA were prepared according to the standard Affymetrix protocol from 4 ug total RNA (Expression Analysis Technical Manual, 2001, Affymetrix)."	"Biotinylated cRNA were prepared according to the standard Affymetrix protocol from 4 ug total RNA (Expression Analysis Technical Manual, 2001, Affymetrix)."	"Biotinylated cRNA were prepared according to the standard Affymetrix protocol from 4 ug total RNA (Expression Analysis Technical Manual, 2001, Affymetrix)."	"Biotinylated cRNA were prepared according to the standard Affymetrix protocol from 4 ug total RNA (Expression Analysis Technical Manual, 2001, Affymetrix)."	"Biotinylated cRNA were prepared according to the standard Affymetrix protocol from 4 ug total RNA (Expression Analysis Technical Manual, 2001, Affymetrix)."	"Standard Affymetrix protocol."	"Standard Affymetrix protocol."	"Standard Affymetrix protocol."	"Standard Affymetrix protocol."	"Standard Affymetrix protocol."	"Standard Affymetrix protocol."	"Standard Affymetrix protocol."	"Standard Affymetrix protocol."	"Standard Affymetrix protocol."	"Standard Affymetrix protocol."	"Standard Affymetrix protocol."	"Standard Affymetrix protocol."	"Standard Affymetrix protocol."	"Standard Affymetrix protocol."	"Standard Affymetrix protocol."	"Standard Affymetrix protocol."	"Standard Affymetrix protocol."	"Standard Affymetrix protocol."	"Standard Affymetrix protocol."	"Standard Affymetrix protocol."
!Sample_taxid_ch1	"9606"	"9606"	"9606"	"9606"	"9606"	"9606"	"9606"	"9606"	"9606"	"9606"	"9606"	"9606"	"9606"	"9606"	"9606"	"9606"	"9606"	"9606"	"9606"	"9606"	"9606"	"9606"	"9606"	"9606"	"9606"	"9606"	"9606"	"9606"	"9606"	"9606"	"9606"	"9606"	"9606"	"9606"	"9606"	"9606"	"9606"	"9606"	"9606"	"9606"
!Sample_hyb_protocol	"Following fragmentation cRNA were hybridized for 16 hr at 45C on GeneChip Drosophila Genome Array. GeneChips were washed and stained in the Affymetrix Fluidics Station 400."	"Following fragmentation cRNA were hybridized for 16 hr at 45C on GeneChip Drosophila Genome Array. GeneChips were washed and stained in the Affymetrix Fluidics Station 400."	"Following fragmentation cRNA were hybridized for 16 hr at 45C on GeneChip Drosophila Genome Array. GeneChips were washed and stained in the Affymetrix Fluidics Station 400."	"Following fragmentation cRNA were hybridized for 16 hr at 45C on GeneChip Drosophila Genome Array. GeneChips were washed and stained in the Affymetrix Fluidics Station 400."	"Following fragmentation cRNA were hybridized for 16 hr at 45C on GeneChip Drosophila Genome Array. GeneChips were washed and stained in the Affymetrix Fluidics Station 400."	"Following fragmentation cRNA were hybridized for 16 hr at 45C on GeneChip Drosophila Genome Array. GeneChips were washed and stained in the Affymetrix Fluidics Station 400."	"Following fragmentation cRNA were hybridized for 16 hr at 45C on GeneChip Drosophila Genome Array. GeneChips were washed and stained in the Affymetrix Fluidics Station 400."	"Following fragmentation cRNA were hybridized for 16 hr at 45C on GeneChip Drosophila Genome Array. GeneChips were washed and stained in the Affymetrix Fluidics Station 400."	"Following fragmentation cRNA were hybridized for 16 hr at 45C on GeneChip Drosophila Genome Array. GeneChips were washed and stained in the Affymetrix Fluidics Station 400."	"Following fragmentation cRNA were hybridized for 16 hr at 45C on GeneChip Drosophila Genome Array. GeneChips were washed and stained in the Affymetrix Fluidics Station 400."	"Following fragmentation cRNA were hybridized for 16 hr at 45C on GeneChip Drosophila Genome Array. GeneChips were washed and stained in the Affymetrix Fluidics Station 400."	"Following fragmentation cRNA were hybridized for 16 hr at 45C on GeneChip Drosophila Genome Array. GeneChips were washed and stained in the Affymetrix Fluidics Station 400."	"Following fragmentation cRNA were hybridized for 16 hr at 45C on GeneChip Drosophila Genome Array. GeneChips were washed and stained in the Affymetrix Fluidics Station 400."	"Following fragmentation cRNA were hybridized for 16 hr at 45C on GeneChip Drosophila Genome Array. GeneChips were washed and stained in the Affymetrix Fluidics Station 400."	"Following fragmentation cRNA were hybridized for 16 hr at 45C on GeneChip Drosophila Genome Array. GeneChips were washed and stained in the Affymetrix Fluidics Station 400."	"Following fragmentation cRNA were hybridized for 16 hr at 45C on GeneChip Drosophila Genome Array. GeneChips were washed and stained in the Affymetrix Fluidics Station 400."	"Following fragmentation cRNA were hybridized for 16 hr at 45C on GeneChip Drosophila Genome Array. GeneChips were washed and stained in the Affymetrix Fluidics Station 400."	"Following fragmentation cRNA were hybridized for 16 hr at 45C on GeneChip Drosophila Genome Array. GeneChips were washed and stained in the Affymetrix Fluidics Station 400."	"Following fragmentation cRNA were hybridized for 16 hr at 45C on GeneChip Drosophila Genome Array. GeneChips were washed and stained in the Affymetrix Fluidics Station 400."	"Following fragmentation cRNA were hybridized for 16 hr at 45C on GeneChip Drosophila Genome Array. GeneChips were washed and stained in the Affymetrix Fluidics Station 400."	"The microarray was washed with Affymetrix Fluidics Station 450."	"The microarray was washed with Affymetrix Fluidics Station 450."	"The microarray was washed with Affymetrix Fluidics Station 450."	"The microarray was washed with Affymetrix Fluidics Station 450."	"The microarray was washed with Affymetrix Fluidics Station 450."	"The microarray was washed with Affymetrix Fluidics Station 450."	"The microarray was washed with Affymetrix Fluidics Station 450."	"The microarray was washed with Affymetrix Fluidics Station 450."	"The microarray was washed with Affymetrix Fluidics Station 450."	"The microarray was washed with Affymetrix Fluidics Station 450."	"The microarray was washed with Affymetrix Fluidics Station 450."	"The microarray was washed with Affymetrix Fluidics Station 450."	"The microarray was washed with Affymetrix Fluidics Station 450."	"The microarray was washed with Affymetrix Fluidics Station 450."	"The microarray was washed with Affymetrix Fluidics Station 450."	"The microarray was washed with Affymetrix Fluidics Station 450."	"The microarray was washed with Affymetrix Fluidics Station 450."	"The microarray was washed with Affymetrix Fluidics Station 450."	"The microarray was washed with Affymetrix Fluidics Station 450."	"The microarray was washed with Affymetrix Fluidics Station 450."
!Sample_scan_protocol	"GeneChips were scanned using the Hewlett-Packard GeneArray Scanner G2500A."	"GeneChips were scanned using the Hewlett-Packard GeneArray Scanner G2500A."	"GeneChips were scanned using the Hewlett-Packard GeneArray Scanner G2500A."	"GeneChips were scanned using the Hewlett-Packard GeneArray Scanner G2500A."	"GeneChips were scanned using the Hewlett-Packard GeneArray Scanner G2500A."	"GeneChips were scanned using the Hewlett-Packard GeneArray Scanner G2500A."	"GeneChips were scanned using the Hewlett-Packard GeneArray Scanner G2500A."	"GeneChips were scanned using the Hewlett-Packard GeneArray Scanner G2500A."	"GeneChips were scanned using the Hewlett-Packard GeneArray Scanner G2500A."	"GeneChips were scanned using the Hewlett-Packard GeneArray Scanner G2500A."	"GeneChips were scanned using the Hewlett-Packard GeneArray Scanner G2500A."	"GeneChips were scanned using the Hewlett-Packard GeneArray Scanner G2500A."	"GeneChips were scanned using the Hewlett-Packard GeneArray Scanner G2500A."	"GeneChips were scanned using the Hewlett-Packard GeneArray Scanner G2500A."	"GeneChips were scanned using the Hewlett-Packard GeneArray Scanner G2500A."	"GeneChips were scanned using the Hewlett-Packard GeneArray Scanner G2500A."	"GeneChips were scanned using the Hewlett-Packard GeneArray Scanner G2500A."	"GeneChips were scanned using the Hewlett-Packard GeneArray Scanner G2500A."	"GeneChips were scanned using the Hewlett-Packard GeneArray Scanner G2500A."	"GeneChips were scanned using the Hewlett-Packard GeneArray Scanner G2500A."	"GeneChips were scanned using the Hewlett-Packard GeneArray Scanner G2500A."	"GeneChips were scanned using the Hewlett-Packard GeneArray Scanner G2500A."	"GeneChips were scanned using the Hewlett-Packard GeneArray Scanner G2500A."	"GeneChips were scanned using the Hewlett-Packard GeneArray Scanner G2500A."	"GeneChips were scanned using the Hewlett-Packard GeneArray Scanner G2500A."	"GeneChips were scanned using the Hewlett-Packard GeneArray Scanner G2500A."	"GeneChips were scanned using the Hewlett-Packard GeneArray Scanner G2500A."	"GeneChips were scanned using the Hewlett-Packard GeneArray Scanner G2500A."	"GeneChips were scanned using the Hewlett-Packard GeneArray Scanner G2500A."	"GeneChips were scanned using the Hewlett-Packard GeneArray Scanner G2500A."	"GeneChips were scanned using the Hewlett-Packard GeneArray Scanner G2500A."	"GeneChips were scanned using the Hewlett-Packard GeneArray Scanner G2500A."	"GeneChips were scanned using the Hewlett-Packard GeneArray Scanner G2500A."	"GeneChips were scanned using the Hewlett-Packard GeneArray Scanner G2500A."	"GeneChips were scanned using the Hewlett-Packard GeneArray Scanner G2500A."	"GeneChips were scanned using the Hewlett-Packard GeneArray Scanner G2500A."	"GeneChips were scanned using the Hewlett-Packard GeneArray Scanner G2500A."	"GeneChips were scanned using the Hewlett-Packard GeneArray Scanner G2500A."	"GeneChips were scanned using the Hewlett-Packard GeneArray Scanner G2500A."	"GeneChips were scanned using the Hewlett-Packard GeneArray Scanner G2500A."
!Sample_description	"Gene expression data from high BMD postmenopausal females"	"Gene expression data from high BMD postmenopausal females"	"Gene expression data from high BMD postmenopausal females"	"Gene expression data from high BMD postmenopausal females"	"Gene expression data from high BMD postmenopausal females"	"Gene expression data from high BMD postmenopausal females"	"Gene expression data from high BMD postmenopausal females"	"Gene expression data from high BMD postmenopausal females"	"Gene expression data from high BMD postmenopausal females"	"Gene expression data from high BMD postmenopausal females"	"Gene expression data from low BMD  postmenopausal females"	"Gene expression data from low BMD  postmenopausal females"	"Gene expression data from low BMD  postmenopausal females"	"Gene expression data from low BMD  postmenopausal females"	"Gene expression data from low BMD  postmenopausal females"	"Gene expression data from low BMD  postmenopausal females"	"Gene expression data from low BMD  postmenopausal females"	"Gene expression data from low BMD  postmenopausal females"	"Gene expression data from low BMD  postmenopausal females"	"Gene expression data from low BMD  postmenopausal females"	"Gene expression data from high BMD postmenopausal female smoker"	"Gene expression data from high BMD postmenopausal female smoker"	"Gene expression data from high BMD postmenopausal female smoker"	"Gene expression data from high BMD postmenopausal female smoker"	"Gene expression data from high BMD postmenopausal female smoker"	"Gene expression data from high BMD postmenopausal female smoker"	"Gene expression data from high BMD postmenopausal female smoker"	"Gene expression data from high BMD postmenopausal female smoker"	"Gene expression data from high BMD postmenopausal female smoker"	"Gene expression data from high BMD postmenopausal female smoker"	"Gene expression data from low BMD postmenopausal female smoker"	"Gene expression data from low BMD postmenopausal female smoker"	"Gene expression data from low BMD postmenopausal female smoker"	"Gene expression data from low BMD postmenopausal female smoker"	"Gene expression data from low BMD postmenopausal female smoker"	"Gene expression data from low BMD postmenopausal female smoker"	"Gene expression data from low BMD postmenopausal female smoker"	"Gene expression data from low BMD postmenopausal female smoker"	"Gene expression data from low BMD postmenopausal female smoker"	"Gene expression data from low BMD postmenopausal female smoker"
!Sample_data_processing	"The probe level data generated by Microarray Suite 5.0 (MAS 5.0, Affymetrix) CEL files were converted into expression measures and normalized by Robust Multiarray Algorithm using the Affy package from Bioconductor in R environment.Transformed data were analyzed by Bioconductor's Multtest package to identify differentially expressed genes between the high and the low BMD subgroups using t-statistics. Benjamini and Hochberg (BH) stepwise procedure was used for multiple-testing adjustment and FDR (false discovery rate)<0.05 was used as the significant criterion."	"The probe level data generated by Microarray Suite 5.0 (MAS 5.0, Affymetrix) CEL files were converted into expression measures and normalized by Robust Multiarray Algorithm using the Affy package from Bioconductor in R environment.Transformed data were analyzed by Bioconductor's Multtest package to identify differentially expressed genes between the high and the low BMD subgroups using t-statistics. Benjamini and Hochberg (BH) stepwise procedure was used for multiple-testing adjustment and FDR (false discovery rate)<0.05 was used as the significant criterion."	"The probe level data generated by Microarray Suite 5.0 (MAS 5.0, Affymetrix) CEL files were converted into expression measures and normalized by Robust Multiarray Algorithm using the Affy package from Bioconductor in R environment.Transformed data were analyzed by Bioconductor's Multtest package to identify differentially expressed genes between the high and the low BMD subgroups using t-statistics. Benjamini and Hochberg (BH) stepwise procedure was used for multiple-testing adjustment and FDR (false discovery rate)<0.05 was used as the significant criterion."	"The probe level data generated by Microarray Suite 5.0 (MAS 5.0, Affymetrix) CEL files were converted into expression measures and normalized by Robust Multiarray Algorithm using the Affy package from Bioconductor in R environment.Transformed data were analyzed by Bioconductor's Multtest package to identify differentially expressed genes between the high and the low BMD subgroups using t-statistics. Benjamini and Hochberg (BH) stepwise procedure was used for multiple-testing adjustment and FDR (false discovery rate)<0.05 was used as the significant criterion."	"The probe level data generated by Microarray Suite 5.0 (MAS 5.0, Affymetrix) CEL files were converted into expression measures and normalized by Robust Multiarray Algorithm using the Affy package from Bioconductor in R environment.Transformed data were analyzed by Bioconductor's Multtest package to identify differentially expressed genes between the high and the low BMD subgroups using t-statistics. Benjamini and Hochberg (BH) stepwise procedure was used for multiple-testing adjustment and FDR (false discovery rate)<0.05 was used as the significant criterion."	"The probe level data generated by Microarray Suite 5.0 (MAS 5.0, Affymetrix) CEL files were converted into expression measures and normalized by Robust Multiarray Algorithm using the Affy package from Bioconductor in R environment.Transformed data were analyzed by Bioconductor's Multtest package to identify differentially expressed genes between the high and the low BMD subgroups using t-statistics. Benjamini and Hochberg (BH) stepwise procedure was used for multiple-testing adjustment and FDR (false discovery rate)<0.05 was used as the significant criterion."	"The probe level data generated by Microarray Suite 5.0 (MAS 5.0, Affymetrix) CEL files were converted into expression measures and normalized by Robust Multiarray Algorithm using the Affy package from Bioconductor in R environment.Transformed data were analyzed by Bioconductor's Multtest package to identify differentially expressed genes between the high and the low BMD subgroups using t-statistics. Benjamini and Hochberg (BH) stepwise procedure was used for multiple-testing adjustment and FDR (false discovery rate)<0.05 was used as the significant criterion."	"The probe level data generated by Microarray Suite 5.0 (MAS 5.0, Affymetrix) CEL files were converted into expression measures and normalized by Robust Multiarray Algorithm using the Affy package from Bioconductor in R environment.Transformed data were analyzed by Bioconductor's Multtest package to identify differentially expressed genes between the high and the low BMD subgroups using t-statistics. Benjamini and Hochberg (BH) stepwise procedure was used for multiple-testing adjustment and FDR (false discovery rate)<0.05 was used as the significant criterion."	"The probe level data generated by Microarray Suite 5.0 (MAS 5.0, Affymetrix) CEL files were converted into expression measures and normalized by Robust Multiarray Algorithm using the Affy package from Bioconductor in R environment.Transformed data were analyzed by Bioconductor's Multtest package to identify differentially expressed genes between the high and the low BMD subgroups using t-statistics. Benjamini and Hochberg (BH) stepwise procedure was used for multiple-testing adjustment and FDR (false discovery rate)<0.05 was used as the significant criterion."	"The probe level data generated by Microarray Suite 5.0 (MAS 5.0, Affymetrix) CEL files were converted into expression measures and normalized by Robust Multiarray Algorithm using the Affy package from Bioconductor in R environment.Transformed data were analyzed by Bioconductor's Multtest package to identify differentially expressed genes between the high and the low BMD subgroups using t-statistics. Benjamini and Hochberg (BH) stepwise procedure was used for multiple-testing adjustment and FDR (false discovery rate)<0.05 was used as the significant criterion."	"The probe level data generated by Microarray Suite 5.0 (MAS 5.0, Affymetrix) CEL files were converted into expression measures and normalized by Robust Multiarray Algorithm using the Affy package from Bioconductor in R environment.Transformed data were analyzed by Bioconductor's Multtest package to identify differentially expressed genes between the high and the low BMD subgroups using t-statistics. Benjamini and Hochberg (BH) stepwise procedure was used for multiple-testing adjustment and FDR (false discovery rate)<0.05 was used as the significant criterion."	"The probe level data generated by Microarray Suite 5.0 (MAS 5.0, Affymetrix) CEL files were converted into expression measures and normalized by Robust Multiarray Algorithm using the Affy package from Bioconductor in R environment.Transformed data were analyzed by Bioconductor's Multtest package to identify differentially expressed genes between the high and the low BMD subgroups using t-statistics. Benjamini and Hochberg (BH) stepwise procedure was used for multiple-testing adjustment and FDR (false discovery rate)<0.05 was used as the significant criterion."	"The probe level data generated by Microarray Suite 5.0 (MAS 5.0, Affymetrix) CEL files were converted into expression measures and normalized by Robust Multiarray Algorithm using the Affy package from Bioconductor in R environment.Transformed data were analyzed by Bioconductor's Multtest package to identify differentially expressed genes between the high and the low BMD subgroups using t-statistics. Benjamini and Hochberg (BH) stepwise procedure was used for multiple-testing adjustment and FDR (false discovery rate)<0.05 was used as the significant criterion."	"The probe level data generated by Microarray Suite 5.0 (MAS 5.0, Affymetrix) CEL files were converted into expression measures and normalized by Robust Multiarray Algorithm using the Affy package from Bioconductor in R environment.Transformed data were analyzed by Bioconductor's Multtest package to identify differentially expressed genes between the high and the low BMD subgroups using t-statistics. Benjamini and Hochberg (BH) stepwise procedure was used for multiple-testing adjustment and FDR (false discovery rate)<0.05 was used as the significant criterion."	"The probe level data generated by Microarray Suite 5.0 (MAS 5.0, Affymetrix) CEL files were converted into expression measures and normalized by Robust Multiarray Algorithm using the Affy package from Bioconductor in R environment.Transformed data were analyzed by Bioconductor's Multtest package to identify differentially expressed genes between the high and the low BMD subgroups using t-statistics. Benjamini and Hochberg (BH) stepwise procedure was used for multiple-testing adjustment and FDR (false discovery rate)<0.05 was used as the significant criterion."	"The probe level data generated by Microarray Suite 5.0 (MAS 5.0, Affymetrix) CEL files were converted into expression measures and normalized by Robust Multiarray Algorithm using the Affy package from Bioconductor in R environment.Transformed data were analyzed by Bioconductor's Multtest package to identify differentially expressed genes between the high and the low BMD subgroups using t-statistics. Benjamini and Hochberg (BH) stepwise procedure was used for multiple-testing adjustment and FDR (false discovery rate)<0.05 was used as the significant criterion."	"The probe level data generated by Microarray Suite 5.0 (MAS 5.0, Affymetrix) CEL files were converted into expression measures and normalized by Robust Multiarray Algorithm using the Affy package from Bioconductor in R environment.Transformed data were analyzed by Bioconductor's Multtest package to identify differentially expressed genes between the high and the low BMD subgroups using t-statistics. Benjamini and Hochberg (BH) stepwise procedure was used for multiple-testing adjustment and FDR (false discovery rate)<0.05 was used as the significant criterion."	"The probe level data generated by Microarray Suite 5.0 (MAS 5.0, Affymetrix) CEL files were converted into expression measures and normalized by Robust Multiarray Algorithm using the Affy package from Bioconductor in R environment.Transformed data were analyzed by Bioconductor's Multtest package to identify differentially expressed genes between the high and the low BMD subgroups using t-statistics. Benjamini and Hochberg (BH) stepwise procedure was used for multiple-testing adjustment and FDR (false discovery rate)<0.05 was used as the significant criterion."	"The probe level data generated by Microarray Suite 5.0 (MAS 5.0, Affymetrix) CEL files were converted into expression measures and normalized by Robust Multiarray Algorithm using the Affy package from Bioconductor in R environment.Transformed data were analyzed by Bioconductor's Multtest package to identify differentially expressed genes between the high and the low BMD subgroups using t-statistics. Benjamini and Hochberg (BH) stepwise procedure was used for multiple-testing adjustment and FDR (false discovery rate)<0.05 was used as the significant criterion."	"The probe level data generated by Microarray Suite 5.0 (MAS 5.0, Affymetrix) CEL files were converted into expression measures and normalized by Robust Multiarray Algorithm using the Affy package from Bioconductor in R environment.Transformed data were analyzed by Bioconductor's Multtest package to identify differentially expressed genes between the high and the low BMD subgroups using t-statistics. Benjamini and Hochberg (BH) stepwise procedure was used for multiple-testing adjustment and FDR (false discovery rate)<0.05 was used as the significant criterion."	"The data were analyzed with Microarray Suite version 5.0 (MAS 5.0) and RMA."	"The data were analyzed with Microarray Suite version 5.0 (MAS 5.0) and RMA."	"The data were analyzed with Microarray Suite version 5.0 (MAS 5.0) and RMA."	"The data were analyzed with Microarray Suite version 5.0 (MAS 5.0) and RMA."	"The data were analyzed with Microarray Suite version 5.0 (MAS 5.0) and RMA."	"The data were analyzed with Microarray Suite version 5.0 (MAS 5.0) and RMA."	"The data were analyzed with Microarray Suite version 5.0 (MAS 5.0) and RMA."	"The data were analyzed with Microarray Suite version 5.0 (MAS 5.0) and RMA."	"The data were analyzed with Microarray Suite version 5.0 (MAS 5.0) and RMA."	"The data were analyzed with Microarray Suite version 5.0 (MAS 5.0) and RMA."	"The data were analyzed with Microarray Suite version 5.0 (MAS 5.0) and RMA."	"The data were analyzed with Microarray Suite version 5.0 (MAS 5.0) and RMA."	"The data were analyzed with Microarray Suite version 5.0 (MAS 5.0) and RMA."	"The data were analyzed with Microarray Suite version 5.0 (MAS 5.0) and RMA."	"The data were analyzed with Microarray Suite version 5.0 (MAS 5.0) and RMA."	"The data were analyzed with Microarray Suite version 5.0 (MAS 5.0) and RMA."	"The data were analyzed with Microarray Suite version 5.0 (MAS 5.0) and RMA."	"The data were analyzed with Microarray Suite version 5.0 (MAS 5.0) and RMA."	"The data were analyzed with Microarray Suite version 5.0 (MAS 5.0) and RMA."	"The data were analyzed with Microarray Suite version 5.0 (MAS 5.0) and RMA."
!Sample_platform_id	"GPL96"	"GPL96"	"GPL96"	"GPL96"	"GPL96"	"GPL96"	"GPL96"	"GPL96"	"GPL96"	"GPL96"	"GPL96"	"GPL96"	"GPL96"	"GPL96"	"GPL96"	"GPL96"	"GPL96"	"GPL96"	"GPL96"	"GPL96"	"GPL96"	"GPL96"	"GPL96"	"GPL96"	"GPL96"	"GPL96"	"GPL96"	"GPL96"	"GPL96"	"GPL96"	"GPL96"	"GPL96"	"GPL96"	"GPL96"	"GPL96"	"GPL96"	"GPL96"	"GPL96"	"GPL96"	"GPL96"
!Sample_contact_name	"Peng,,Xiao"	"Peng,,Xiao"	"Peng,,Xiao"	"Peng,,Xiao"	"Peng,,Xiao"	"Peng,,Xiao"	"Peng,,Xiao"	"Peng,,Xiao"	"Peng,,Xiao"	"Peng,,Xiao"	"Peng,,Xiao"	"Peng,,Xiao"	"Peng,,Xiao"	"Peng,,Xiao"	"Peng,,Xiao"	"Peng,,Xiao"	"Peng,,Xiao"	"Peng,,Xiao"	"Peng,,Xiao"	"Peng,,Xiao"	"Peng,,Xiao"	"Peng,,Xiao"	"Peng,,Xiao"	"Peng,,Xiao"	"Peng,,Xiao"	"Peng,,Xiao"	"Peng,,Xiao"	"Peng,,Xiao"	"Peng,,Xiao"	"Peng,,Xiao"	"Peng,,Xiao"	"Peng,,Xiao"	"Peng,,Xiao"	"Peng,,Xiao"	"Peng,,Xiao"	"Peng,,Xiao"	"Peng,,Xiao"	"Peng,,Xiao"	"Peng,,Xiao"	"Peng,,Xiao"
!Sample_contact_email	"peng@creighton.edu"	"peng@creighton.edu"	"peng@creighton.edu"	"peng@creighton.edu"	"peng@creighton.edu"	"peng@creighton.edu"	"peng@creighton.edu"	"peng@creighton.edu"	"peng@creighton.edu"	"peng@creighton.edu"	"peng@creighton.edu"	"peng@creighton.edu"	"peng@creighton.edu"	"peng@creighton.edu"	"peng@creighton.edu"	"peng@creighton.edu"	"peng@creighton.edu"	"peng@creighton.edu"	"peng@creighton.edu"	"peng@creighton.edu"	"peng@creighton.edu"	"peng@creighton.edu"	"peng@creighton.edu"	"peng@creighton.edu"	"peng@creighton.edu"	"peng@creighton.edu"	"peng@creighton.edu"	"peng@creighton.edu"	"peng@creighton.edu"	"peng@creighton.edu"	"peng@creighton.edu"	"peng@creighton.edu"	"peng@creighton.edu"	"peng@creighton.edu"	"peng@creighton.edu"	"peng@creighton.edu"	"peng@creighton.edu"	"peng@creighton.edu"	"peng@creighton.edu"	"peng@creighton.edu"
!Sample_contact_phone	"402-280-4283"	"402-280-4283"	"402-280-4283"	"402-280-4283"	"402-280-4283"	"402-280-4283"	"402-280-4283"	"402-280-4283"	"402-280-4283"	"402-280-4283"	"402-280-4283"	"402-280-4283"	"402-280-4283"	"402-280-4283"	"402-280-4283"	"402-280-4283"	"402-280-4283"	"402-280-4283"	"402-280-4283"	"402-280-4283"	"402-280-4283"	"402-280-4283"	"402-280-4283"	"402-280-4283"	"402-280-4283"	"402-280-4283"	"402-280-4283"	"402-280-4283"	"402-280-4283"	"402-280-4283"	"402-280-4283"	"402-280-4283"	"402-280-4283"	"402-280-4283"	"402-280-4283"	"402-280-4283"	"402-280-4283"	"402-280-4283"	"402-280-4283"	"402-280-4283"
!Sample_contact_fax	"402-280-4284"	"402-280-4284"	"402-280-4284"	"402-280-4284"	"402-280-4284"	"402-280-4284"	"402-280-4284"	"402-280-4284"	"402-280-4284"	"402-280-4284"	"402-280-4284"	"402-280-4284"	"402-280-4284"	"402-280-4284"	"402-280-4284"	"402-280-4284"	"402-280-4284"	"402-280-4284"	"402-280-4284"	"402-280-4284"	"402-280-4284"	"402-280-4284"	"402-280-4284"	"402-280-4284"	"402-280-4284"	"402-280-4284"	"402-280-4284"	"402-280-4284"	"402-280-4284"	"402-280-4284"	"402-280-4284"	"402-280-4284"	"402-280-4284"	"402-280-4284"	"402-280-4284"	"402-280-4284"	"402-280-4284"	"402-280-4284"	"402-280-4284"	"402-280-4284"
!Sample_contact_laboratory	"Genetic Lab"	"Genetic Lab"	"Genetic Lab"	"Genetic Lab"	"Genetic Lab"	"Genetic Lab"	"Genetic Lab"	"Genetic Lab"	"Genetic Lab"	"Genetic Lab"	"Genetic Lab"	"Genetic Lab"	"Genetic Lab"	"Genetic Lab"	"Genetic Lab"	"Genetic Lab"	"Genetic Lab"	"Genetic Lab"	"Genetic Lab"	"Genetic Lab"	"Genetic Lab"	"Genetic Lab"	"Genetic Lab"	"Genetic Lab"	"Genetic Lab"	"Genetic Lab"	"Genetic Lab"	"Genetic Lab"	"Genetic Lab"	"Genetic Lab"	"Genetic Lab"	"Genetic Lab"	"Genetic Lab"	"Genetic Lab"	"Genetic Lab"	"Genetic Lab"	"Genetic Lab"	"Genetic Lab"	"Genetic Lab"	"Genetic Lab"
!Sample_contact_department	"Biomedical Sciences & Osteoporosis Research Center"	"Biomedical Sciences & Osteoporosis Research Center"	"Biomedical Sciences & Osteoporosis Research Center"	"Biomedical Sciences & Osteoporosis Research Center"	"Biomedical Sciences & Osteoporosis Research Center"	"Biomedical Sciences & Osteoporosis Research Center"	"Biomedical Sciences & Osteoporosis Research Center"	"Biomedical Sciences & Osteoporosis Research Center"	"Biomedical Sciences & Osteoporosis Research Center"	"Biomedical Sciences & Osteoporosis Research Center"	"Biomedical Sciences & Osteoporosis Research Center"	"Biomedical Sciences & Osteoporosis Research Center"	"Biomedical Sciences & Osteoporosis Research Center"	"Biomedical Sciences & Osteoporosis Research Center"	"Biomedical Sciences & Osteoporosis Research Center"	"Biomedical Sciences & Osteoporosis Research Center"	"Biomedical Sciences & Osteoporosis Research Center"	"Biomedical Sciences & Osteoporosis Research Center"	"Biomedical Sciences & Osteoporosis Research Center"	"Biomedical Sciences & Osteoporosis Research Center"	"Biomedical Sciences & Osteoporosis Research Center"	"Biomedical Sciences & Osteoporosis Research Center"	"Biomedical Sciences & Osteoporosis Research Center"	"Biomedical Sciences & Osteoporosis Research Center"	"Biomedical Sciences & Osteoporosis Research Center"	"Biomedical Sciences & Osteoporosis Research Center"	"Biomedical Sciences & Osteoporosis Research Center"	"Biomedical Sciences & Osteoporosis Research Center"	"Biomedical Sciences & Osteoporosis Research Center"	"Biomedical Sciences & Osteoporosis Research Center"	"Biomedical Sciences & Osteoporosis Research Center"	"Biomedical Sciences & Osteoporosis Research Center"	"Biomedical Sciences & Osteoporosis Research Center"	"Biomedical Sciences & Osteoporosis Research Center"	"Biomedical Sciences & Osteoporosis Research Center"	"Biomedical Sciences & Osteoporosis Research Center"	"Biomedical Sciences & Osteoporosis Research Center"	"Biomedical Sciences & Osteoporosis Research Center"	"Biomedical Sciences & Osteoporosis Research Center"	"Biomedical Sciences & Osteoporosis Research Center"
!Sample_contact_institute	"Creighton University Medical Center"	"Creighton University Medical Center"	"Creighton University Medical Center"	"Creighton University Medical Center"	"Creighton University Medical Center"	"Creighton University Medical Center"	"Creighton University Medical Center"	"Creighton University Medical Center"	"Creighton University Medical Center"	"Creighton University Medical Center"	"Creighton University Medical Center"	"Creighton University Medical Center"	"Creighton University Medical Center"	"Creighton University Medical Center"	"Creighton University Medical Center"	"Creighton University Medical Center"	"Creighton University Medical Center"	"Creighton University Medical Center"	"Creighton University Medical Center"	"Creighton University Medical Center"	"Creighton University Medical Center"	"Creighton University Medical Center"	"Creighton University Medical Center"	"Creighton University Medical Center"	"Creighton University Medical Center"	"Creighton University Medical Center"	"Creighton University Medical Center"	"Creighton University Medical Center"	"Creighton University Medical Center"	"Creighton University Medical Center"	"Creighton University Medical Center"	"Creighton University Medical Center"	"Creighton University Medical Center"	"Creighton University Medical Center"	"Creighton University Medical Center"	"Creighton University Medical Center"	"Creighton University Medical Center"	"Creighton University Medical Center"	"Creighton University Medical Center"	"Creighton University Medical Center"
!Sample_contact_address	"601 N 30th ST Suite 6730"	"601 N 30th ST Suite 6730"	"601 N 30th ST Suite 6730"	"601 N 30th ST Suite 6730"	"601 N 30th ST Suite 6730"	"601 N 30th ST Suite 6730"	"601 N 30th ST Suite 6730"	"601 N 30th ST Suite 6730"	"601 N 30th ST Suite 6730"	"601 N 30th ST Suite 6730"	"601 N 30th ST Suite 6730"	"601 N 30th ST Suite 6730"	"601 N 30th ST Suite 6730"	"601 N 30th ST Suite 6730"	"601 N 30th ST Suite 6730"	"601 N 30th ST Suite 6730"	"601 N 30th ST Suite 6730"	"601 N 30th ST Suite 6730"	"601 N 30th ST Suite 6730"	"601 N 30th ST Suite 6730"	"601 N 30th ST Suite 6730"	"601 N 30th ST Suite 6730"	"601 N 30th ST Suite 6730"	"601 N 30th ST Suite 6730"	"601 N 30th ST Suite 6730"	"601 N 30th ST Suite 6730"	"601 N 30th ST Suite 6730"	"601 N 30th ST Suite 6730"	"601 N 30th ST Suite 6730"	"601 N 30th ST Suite 6730"	"601 N 30th ST Suite 6730"	"601 N 30th ST Suite 6730"	"601 N 30th ST Suite 6730"	"601 N 30th ST Suite 6730"	"601 N 30th ST Suite 6730"	"601 N 30th ST Suite 6730"	"601 N 30th ST Suite 6730"	"601 N 30th ST Suite 6730"	"601 N 30th ST Suite 6730"	"601 N 30th ST Suite 6730"
!Sample_contact_city	"Omaha"	"Omaha"	"Omaha"	"Omaha"	"Omaha"	"Omaha"	"Omaha"	"Omaha"	"Omaha"	"Omaha"	"Omaha"	"Omaha"	"Omaha"	"Omaha"	"Omaha"	"Omaha"	"Omaha"	"Omaha"	"Omaha"	"Omaha"	"Omaha"	"Omaha"	"Omaha"	"Omaha"	"Omaha"	"Omaha"	"Omaha"	"Omaha"	"Omaha"	"Omaha"	"Omaha"	"Omaha"	"Omaha"	"Omaha"	"Omaha"	"Omaha"	"Omaha"	"Omaha"	"Omaha"	"Omaha"
!Sample_contact_state	"NE"	"NE"	"NE"	"NE"	"NE"	"NE"	"NE"	"NE"	"NE"	"NE"	"NE"	"NE"	"NE"	"NE"	"NE"	"NE"	"NE"	"NE"	"NE"	"NE"	"NE"	"NE"	"NE"	"NE"	"NE"	"NE"	"NE"	"NE"	"NE"	"NE"	"NE"	"NE"	"NE"	"NE"	"NE"	"NE"	"NE"	"NE"	"NE"	"NE"
!Sample_contact_zip/postal_code	"68131"	"68131"	"68131"	"68131"	"68131"	"68131"	"68131"	"68131"	"68131"	"68131"	"68131"	"68131"	"68131"	"68131"	"68131"	"68131"	"68131"	"68131"	"68131"	"68131"	"68131"	"68131"	"68131"	"68131"	"68131"	"68131"	"68131"	"68131"	"68131"	"68131"	"68131"	"68131"	"68131"	"68131"	"68131"	"68131"	"68131"	"68131"	"68131"	"68131"
!Sample_contact_country	"USA"	"USA"	"USA"	"USA"	"USA"	"USA"	"USA"	"USA"	"USA"	"USA"	"USA"	"USA"	"USA"	"USA"	"USA"	"USA"	"USA"	"USA"	"USA"	"USA"	"USA"	"USA"	"USA"	"USA"	"USA"	"USA"	"USA"	"USA"	"USA"	"USA"	"USA"	"USA"	"USA"	"USA"	"USA"	"USA"	"USA"	"USA"	"USA"	"USA"
!Sample_supplementary_file	"ftp://ftp.ncbi.nlm.nih.gov/geo/samples/GSM179nnn/GSM179758/suppl/GSM179758.CEL.gz"	"ftp://ftp.ncbi.nlm.nih.gov/geo/samples/GSM179nnn/GSM179759/suppl/GSM179759.CEL.gz"	"ftp://ftp.ncbi.nlm.nih.gov/geo/samples/GSM179nnn/GSM179760/suppl/GSM179760.CEL.gz"	"ftp://ftp.ncbi.nlm.nih.gov/geo/samples/GSM179nnn/GSM179761/suppl/GSM179761.CEL.gz"	"ftp://ftp.ncbi.nlm.nih.gov/geo/samples/GSM179nnn/GSM179762/suppl/GSM179762.CEL.gz"	"ftp://ftp.ncbi.nlm.nih.gov/geo/samples/GSM179nnn/GSM179763/suppl/GSM179763.CEL.gz"	"ftp://ftp.ncbi.nlm.nih.gov/geo/samples/GSM179nnn/GSM179764/suppl/GSM179764.CEL.gz"	"ftp://ftp.ncbi.nlm.nih.gov/geo/samples/GSM179nnn/GSM179765/suppl/GSM179765.CEL.gz"	"ftp://ftp.ncbi.nlm.nih.gov/geo/samples/GSM179nnn/GSM179766/suppl/GSM179766.CEL.gz"	"ftp://ftp.ncbi.nlm.nih.gov/geo/samples/GSM179nnn/GSM179767/suppl/GSM179767.CEL.gz"	"ftp://ftp.ncbi.nlm.nih.gov/geo/samples/GSM179nnn/GSM179768/suppl/GSM179768.CEL.gz"	"ftp://ftp.ncbi.nlm.nih.gov/geo/samples/GSM179nnn/GSM179769/suppl/GSM179769.CEL.gz"	"ftp://ftp.ncbi.nlm.nih.gov/geo/samples/GSM179nnn/GSM179770/suppl/GSM179770.CEL.gz"	"ftp://ftp.ncbi.nlm.nih.gov/geo/samples/GSM179nnn/GSM179771/suppl/GSM179771.CEL.gz"	"ftp://ftp.ncbi.nlm.nih.gov/geo/samples/GSM179nnn/GSM179772/suppl/GSM179772.CEL.gz"	"ftp://ftp.ncbi.nlm.nih.gov/geo/samples/GSM179nnn/GSM179773/suppl/GSM179773.CEL.gz"	"ftp://ftp.ncbi.nlm.nih.gov/geo/samples/GSM179nnn/GSM179774/suppl/GSM179774.CEL.gz"	"ftp://ftp.ncbi.nlm.nih.gov/geo/samples/GSM179nnn/GSM179775/suppl/GSM179775.CEL.gz"	"ftp://ftp.ncbi.nlm.nih.gov/geo/samples/GSM179nnn/GSM179776/suppl/GSM179776.CEL.gz"	"ftp://ftp.ncbi.nlm.nih.gov/geo/samples/GSM179nnn/GSM179777/suppl/GSM179777.CEL.gz"	"ftp://ftp.ncbi.nlm.nih.gov/geo/samples/GSM348nnn/GSM348199/suppl/GSM348199.CEL.gz"	"ftp://ftp.ncbi.nlm.nih.gov/geo/samples/GSM348nnn/GSM348200/suppl/GSM348200.CEL.gz"	"ftp://ftp.ncbi.nlm.nih.gov/geo/samples/GSM348nnn/GSM348201/suppl/GSM348201.CEL.gz"	"ftp://ftp.ncbi.nlm.nih.gov/geo/samples/GSM348nnn/GSM348202/suppl/GSM348202.CEL.gz"	"ftp://ftp.ncbi.nlm.nih.gov/geo/samples/GSM348nnn/GSM348203/suppl/GSM348203.CEL.gz"	"ftp://ftp.ncbi.nlm.nih.gov/geo/samples/GSM348nnn/GSM348204/suppl/GSM348204.CEL.gz"	"ftp://ftp.ncbi.nlm.nih.gov/geo/samples/GSM348nnn/GSM348205/suppl/GSM348205.CEL.gz"	"ftp://ftp.ncbi.nlm.nih.gov/geo/samples/GSM348nnn/GSM348206/suppl/GSM348206.CEL.gz"	"ftp://ftp.ncbi.nlm.nih.gov/geo/samples/GSM348nnn/GSM348207/suppl/GSM348207.CEL.gz"	"ftp://ftp.ncbi.nlm.nih.gov/geo/samples/GSM348nnn/GSM348208/suppl/GSM348208.CEL.gz"	"ftp://ftp.ncbi.nlm.nih.gov/geo/samples/GSM348nnn/GSM348209/suppl/GSM348209.CEL.gz"	"ftp://ftp.ncbi.nlm.nih.gov/geo/samples/GSM348nnn/GSM348210/suppl/GSM348210.CEL.gz"	"ftp://ftp.ncbi.nlm.nih.gov/geo/samples/GSM348nnn/GSM348211/suppl/GSM348211.CEL.gz"	"ftp://ftp.ncbi.nlm.nih.gov/geo/samples/GSM348nnn/GSM348212/suppl/GSM348212.CEL.gz"	"ftp://ftp.ncbi.nlm.nih.gov/geo/samples/GSM348nnn/GSM348213/suppl/GSM348213.CEL.gz"	"ftp://ftp.ncbi.nlm.nih.gov/geo/samples/GSM348nnn/GSM348214/suppl/GSM348214.CEL.gz"	"ftp://ftp.ncbi.nlm.nih.gov/geo/samples/GSM348nnn/GSM348215/suppl/GSM348215.CEL.gz"	"ftp://ftp.ncbi.nlm.nih.gov/geo/samples/GSM348nnn/GSM348216/suppl/GSM348216.CEL.gz"	"ftp://ftp.ncbi.nlm.nih.gov/geo/samples/GSM348nnn/GSM348217/suppl/GSM348217.CEL.gz"	"ftp://ftp.ncbi.nlm.nih.gov/geo/samples/GSM348nnn/GSM348218/suppl/GSM348218.CEL.gz"
!Sample_supplementary_file	"ftp://ftp.ncbi.nlm.nih.gov/geo/samples/GSM179nnn/GSM179758/suppl/GSM179758.EXP.gz"	"ftp://ftp.ncbi.nlm.nih.gov/geo/samples/GSM179nnn/GSM179759/suppl/GSM179759.EXP.gz"	"ftp://ftp.ncbi.nlm.nih.gov/geo/samples/GSM179nnn/GSM179760/suppl/GSM179760.EXP.gz"	"ftp://ftp.ncbi.nlm.nih.gov/geo/samples/GSM179nnn/GSM179761/suppl/GSM179761.EXP.gz"	"ftp://ftp.ncbi.nlm.nih.gov/geo/samples/GSM179nnn/GSM179762/suppl/GSM179762.EXP.gz"	"ftp://ftp.ncbi.nlm.nih.gov/geo/samples/GSM179nnn/GSM179763/suppl/GSM179763.EXP.gz"	"ftp://ftp.ncbi.nlm.nih.gov/geo/samples/GSM179nnn/GSM179764/suppl/GSM179764.EXP.gz"	"ftp://ftp.ncbi.nlm.nih.gov/geo/samples/GSM179nnn/GSM179765/suppl/GSM179765.EXP.gz"	"ftp://ftp.ncbi.nlm.nih.gov/geo/samples/GSM179nnn/GSM179766/suppl/GSM179766.EXP.gz"	"ftp://ftp.ncbi.nlm.nih.gov/geo/samples/GSM179nnn/GSM179767/suppl/GSM179767.EXP.gz"	"ftp://ftp.ncbi.nlm.nih.gov/geo/samples/GSM179nnn/GSM179768/suppl/GSM179768.EXP.gz"	"ftp://ftp.ncbi.nlm.nih.gov/geo/samples/GSM179nnn/GSM179769/suppl/GSM179769.EXP.gz"	"ftp://ftp.ncbi.nlm.nih.gov/geo/samples/GSM179nnn/GSM179770/suppl/GSM179770.EXP.gz"	"ftp://ftp.ncbi.nlm.nih.gov/geo/samples/GSM179nnn/GSM179771/suppl/GSM179771.EXP.gz"	"ftp://ftp.ncbi.nlm.nih.gov/geo/samples/GSM179nnn/GSM179772/suppl/GSM179772.EXP.gz"	"ftp://ftp.ncbi.nlm.nih.gov/geo/samples/GSM179nnn/GSM179773/suppl/GSM179773.EXP.gz"	"ftp://ftp.ncbi.nlm.nih.gov/geo/samples/GSM179nnn/GSM179774/suppl/GSM179774.EXP.gz"	"ftp://ftp.ncbi.nlm.nih.gov/geo/samples/GSM179nnn/GSM179775/suppl/GSM179775.EXP.gz"	"ftp://ftp.ncbi.nlm.nih.gov/geo/samples/GSM179nnn/GSM179776/suppl/GSM179776.EXP.gz"	"ftp://ftp.ncbi.nlm.nih.gov/geo/samples/GSM179nnn/GSM179777/suppl/GSM179777.EXP.gz"	""	""	""	""	""	""	""	""	""	""	""	""	""	""	""	""	""	""	""	""
!Sample_data_row_count	"22283"	"22283"	"22283"	"22283"	"22283"	"22283"	"22283"	"22283"	"22283"	"22283"	"22283"	"22283"	"22283"	"22283"	"22283"	"22283"	"22283"	"22283"	"22283"	"22283"	"22283"	"22283"	"22283"	"22283"	"22283"	"22283"	"22283"	"22283"	"22283"	"22283"	"22283"	"22283"	"22283"	"22283"	"22283"	"22283"	"22283"	"22283"	"22283"	"22283"
!series_matrix_table_begin
"ID_REF"	"GSM179758"	"GSM179759"	"GSM179760"	"GSM179761"	"GSM179762"	"GSM179763"	"GSM179764"	"GSM179765"	"GSM179766"	"GSM179767"	"GSM179768"	"GSM179769"	"GSM179770"	"GSM179771"	"GSM179772"	"GSM179773"	"GSM179774"	"GSM179775"	"GSM179776"	"GSM179777"	"GSM348199"	"GSM348200"	"GSM348201"	"GSM348202"	"GSM348203"	"GSM348204"	"GSM348205"	"GSM348206"	"GSM348207"	"GSM348208"	"GSM348209"	"GSM348210"	"GSM348211"	"GSM348212"	"GSM348213"	"GSM348214"	"GSM348215"	"GSM348216"	"GSM348217"	"GSM348218"
"1007_s_at"	7.863397953	7.545283899	7.739610753	7.769387369	7.690577606	7.702830432	7.876895984	7.805962504	7.684887917	7.755666295	7.624161796	7.839704976	7.825371686	8.029050451	7.552874895	7.657532883	7.639896838	7.670779503	7.651870125	7.597986942	7.720121715	7.989495824	7.887389265	7.938289565	7.619998102	7.765192522	7.737184522	7.912818786	8.246769883	7.808110304	7.775443328	7.670075871	8.009067161	8.019690824	7.929369319	7.836866426	7.753027945	7.665179201	7.796124597	7.581324762
"1053_at"	6.374022609	6.286107413	6.214254877	6.162839239	6.240033903	6.287545519	6.462830512	6.201698746	6.227921612	6.275692044	6.404022687	6.389805452	6.330559469	6.576501693	6.378472191	6.298748579	6.216475166	6.40203942	6.310571328	6.386122047	6.510461268	6.352771122	6.596264899	6.420615853	6.35242446	6.651082215	6.672790318	6.426542264	6.377401029	6.821724063	6.584290199	6.223980293	6.3914743	6.390815101	6.138727516	6.493291607	6.277623979	6.432620993	6.486509736	6.412664145
"117_at"	6.448121727	6.348144217	6.601414702	6.354498941	6.511051263	6.318681165	6.604109096	6.788905407	6.706739404	6.496847453	6.312939637	6.346261501	6.293460405	6.622810411	6.082948455	6.370966264	6.379103158	6.470518904	6.201136362	6.203299382	6.54078729	6.060938936	6.208790849	6.0497175	6.206964587	6.211842811	6.211098501	6.052487338	6.257102372	6.17635387	6.243356352	6.198665609	6.425644141	6.11727498	6.268110169	6.20847747	6.778724199	6.051067066	6.388615718	6.248376315
"121_at"	8.708104691	9.210482693	9.242386432	8.7902122	9.212901912	9.223398417	9.073418155	9.241596952	9.376431816	9.017802813	9.241728959	9.105379733	9.147725606	9.026119807	9.270411072	9.093772452	8.896313171	9.145304663	9.31493421	9.003922062	8.84352151	8.747078294	8.726026271	9.01524991	8.79059576	8.948171788	8.817094397	8.940177997	8.751375317	8.927616193	8.860621314	8.512761285	8.707309642	8.921832477	8.769295158	8.823693079	8.97369331	8.839612318	8.905869398	8.968970053
"1255_g_at"	4.973306489	4.940735162	4.981262147	4.850304669	4.876431865	4.925199149	5.017075876	4.892109267	5.081980775	4.985167598	4.837619617	4.935392636	4.90371103	4.884995365	4.922326316	4.949007149	4.841987198	4.881121996	4.858821381	4.892302971	4.967933296	4.900145331	4.860920348	4.925973907	4.868167063	4.972484043	4.732016264	4.925292272	4.96176949	4.902173742	4.817412805	4.946017346	4.86834616	4.863540323	4.891485921	4.901872043	4.85103212	4.874682505	4.862520443	4.790212308
"1294_at"	9.018450011	9.223022528	8.959851256	9.291180519	8.645575299	8.917819703	8.906055209	9.126364129	9.216479226	9.227479565	9.116236462	9.317597171	9.35298856	9.482632965	8.230287018	8.984649216	8.990145164	8.811690276	8.872770986	9.032671434	9.286168324	9.311987481	9.285546134	9.022483206	9.201264329	9.120528461	8.972468076	9.062920641	9.29625245	9.207180348	9.206339681	8.536901048	9.396696282	9.278141186	9.176179528	9.012031966	9.39573975	9.372169473	9.602963563	9.403728989
"1316_at"	6.715923835	6.675350795	6.722795046	6.752707564	6.77514054	6.69373903	6.675363673	6.742360972	6.766199502	6.625261198	6.664523524	6.593072728	6.720588499	6.726351096	6.802820073	6.829059592	6.783376711	6.666514273	6.703277715	6.630813512	6.660029859	6.602040168	6.460610805	6.558530959	6.714056497	6.683694913	6.588199843	6.56285041	6.808382128	6.481266543	6.510458129	6.754102654	6.672437963	6.706102883	6.660300403	6.556281091	6.704114719	6.742447963	6.610714172	6.509975761
"1320_at"	5.946330157	5.904143341	5.90815064	5.886011697	5.90143635	5.955637163	5.762493477	5.928659976	6.000919959	5.973197353	6.003354071	5.906804768	5.884359109	5.932086814	5.824196032	5.897744527	5.750701136	5.910559056	5.817521149	5.925701166	5.639337072	5.649555459	5.577432335	5.737654849	5.712076171	5.701312465	5.581894127	5.704135033	5.761735256	5.763726006	5.729195475	5.635106533	5.911303149	5.791225549	5.627578514	5.721258849	5.836696685	5.807475411	5.685353323	5.767818292
"1405_i_at"	5.608384074	5.624680818	5.592317907	5.357065098	8.803628609	5.684368526	5.580953168	7.925135514	5.403142278	5.656361909	6.252915119	6.618149527	5.715543758	5.635612626	5.392882123	5.869883555	5.705922961	5.320104439	5.731332786	6.378688706	5.633126865	5.361614765	5.508161994	5.93438477	5.590410767	5.396848361	5.44274345	5.562201235	5.456518148	5.446876047	5.712883244	5.450830265	5.906149938	5.632357103	6.638722657	5.422867761	5.658708737	5.556064944	5.537762272	5.736864116
"1431_at"	5.182817674	5.118875483	5.19838686	5.065312067	5.170966319	5.065900693	5.147168905	5.180656131	5.225364682	5.048854391	5.115867479	5.165252992	5.142523269	5.19585374	5.093288974	5.159057615	5.073434859	5.147444865	5.159611868	5.163090458	5.109817007	5.014929813	5.009991182	5.036979847	5.124310486	5.010265012	5.000846874	4.979506203	5.259272545	5.112764727	5.036299123	5.138225533	5.174484764	5.141871447	5.162124884	5.182276125	5.065537108	5.085928674	5.037381476	5.040473157
"1438_at"	6.728974547	6.684170817	6.897648066	6.465476237	6.582975977	6.814174668	6.621867729	6.715076356	6.634951277	6.632725508	6.67303127	6.590051953	6.782856115	6.665340003	6.691777348	6.690990305	6.578886475	6.759313059	6.588334859	6.612329433	6.490572735	6.343707814	6.481292118	6.456340518	6.695845817	6.453808132	6.341640193	6.415632716	6.654402605	6.308267278	6.586737199	6.558373264	6.61854287	6.518268729	6.602569033	6.681554542	6.597616882	6.4747034	6.576366445	6.611719246
"1487_at"	7.000213519	6.993416257	7.167794338	6.890334251	7.054850336	6.993131347	7.175152636	7.106332355	7.030435409	6.969397966	6.917901042	7.003271227	7.047835106	7.151345578	6.838481586	6.94981416	6.93539631	7.126756113	7.000470898	6.899913284	6.884005703	6.754310973	6.826621348	6.919895645	6.946666967	6.84615406	6.755391564	6.892237128	7.032828891	6.811503073	6.970800984	6.977352829	7.193667928	6.849450515	7.093926209	7.015058917	7.072268543	6.934604467	7.067456393	7.025307118
"1494_f_at"	6.549450843	6.601879616	6.510199055	6.487419336	6.522605325	6.585012174	6.673354559	6.746772314	6.671032932	6.567017265	6.536211896	6.706530522	6.630269267	6.51953079	6.650266596	6.72610744	6.288000517	6.511971437	6.679316226	6.591130169	6.669997292	6.420973629	6.516398446	6.610822564	6.536473104	6.471783988	6.446038251	6.467564023	6.646714999	6.242628513	6.589326093	6.345565517	6.58003256	6.653714605	6.606186076	6.477718959	6.556481312	6.580573038	6.358962095	6.522292711
"1598_g_at"	7.848604834	8.156524272	8.109623038	7.982006426	8.093551205	8.199997302	8.039648054	8.171644797	8.186168477	7.996749251	8.094093707	7.918102825	8.080479197	8.119036086	8.03116478	7.946077587	8.090917218	8.162249606	8.192255118	7.82509116	8.136518233	7.803184611	7.970591534	7.915408056	7.9178002	8.060696954	7.841306646	7.901540661	7.90408531	7.917158281	7.891594287	7.89731355	7.883784877	8.080163958	7.791537966	8.160622455	8.018155508	7.806229036	7.898938197	8.159801521
"160020_at"	8.309793376	8.273122322	8.347545398	8.073909205	8.301331369	8.153091588	8.265518452	8.382265507	8.4209268	8.250213678	8.297581355	7.957689185	8.166415892	8.295011907	8.289239911	8.20485595	8.070592981	8.236982955	8.369212867	8.109125284	7.954031304	8.061003658	7.922008604	8.171791723	8.142731393	8.002999673	8.019188965	8.065545435	8.13740247	8.011178044	8.088793953	7.961061872	8.00211254	8.14182603	7.903030118	7.935343294	8.175668881	8.017193659	7.965285897	8.106564042
"1729_at"	8.29568327	8.172730083	8.220518323	8.161692468	8.145543103	8.236026372	8.266639007	8.180657164	7.908554043	8.362742947	8.311245323	8.273328299	8.200218759	8.365899185	7.598820494	8.394858754	8.410923332	8.129215548	8.237668745	8.240582326	8.419194497	8.2721518	8.578651644	8.44418742	8.437157705	8.395090172	8.317566829	8.315608533	8.488836016	8.275659186	8.360243567	7.992266123	8.224997875	8.533800696	8.500518685	8.16678444	8.485408496	8.396769428	8.393183415	8.357949058
"1773_at"	5.581291155	5.573550141	5.555883861	5.517868656	5.543902617	5.545142564	5.464950111	5.640661374	5.474337904	5.602581552	5.624365127	5.433013855	5.563183151	5.577400244	5.31911112	5.561433585	5.644186793	5.586894242	5.565301612	5.511895716	5.534030852	5.406165789	5.503954399	5.514772435	5.591463261	5.546611659	5.405766183	5.3918709	5.388946965	5.406842973	5.528383565	5.486824997	5.354290387	5.608990911	5.837829583	5.477750545	5.672925482	5.605765973	5.46674182	5.444634876
"177_at"	5.500246309	5.501276872	5.607101286	5.525034481	5.547972046	5.480696938	5.435943007	5.578926834	5.509149288	5.541654956	5.443049331	5.425941408	5.447732748	5.475515227	5.533793298	5.544231921	5.441110458	5.457298881	5.68565519	5.458026724	5.551217126	5.483662162	5.608875088	5.434036936	5.568844156	5.521818351	5.403875033	5.469471522	5.471278866	5.497955717	5.496338247	5.463743238	5.466414956	5.440407475	5.571210164	5.457211418	5.439329054	5.471265054	5.498541401	5.504025567
"179_at"	9.232638633	9.239047273	9.260457622	9.101570551	9.275575877	9.273429501	9.283265211	9.505185965	9.361454791	9.313260613	9.344621643	9.342610484	9.379619819	9.168957224	9.103053466	9.181043111	9.14945998	9.161756733	9.315322105	9.023646468	9.165839676	9.110419592	9.12178883	9.09828128	9.118521641	9.009113783	8.954358754	9.093331228	9.267287296	8.97689716	9.232830638	8.935934978	9.373284253	9.256158586	9.291445249	9.288662238	9.370388823	9.091710044	9.151508276	9.670874192
"1861_at"	5.352441187	5.287671989	5.484291017	5.360665084	5.386761385	5.537284473	5.40061127	5.485778663	5.358258321	5.347565744	5.284441585	5.446221924	5.572482211	5.357524475	5.193974505	5.649142276	5.275255836	5.382766696	5.378395839	5.393907216	5.444334835	5.300651631	5.367160685	5.39949976	5.347161351	5.354379155	5.413211012	5.432157613	5.410458507	5.447258497	5.389204833	4.986675124	5.315996233	5.353231288	5.197408346	5.432191625	5.42413161	5.202475602	5.345844547	5.416529838
"200000_s_at"	8.842274239	9.501461242	9.035245835	9.813592159	8.911871928	9.133484371	9.303827637	9.32743455	9.532542745	9.456759102	9.239777926	9.929349122	9.398003265	9.501048987	8.491123313	9.388965566	9.207787901	8.757956222	9.228977639	9.262530731	9.397041022	9.172656095	9.234187572	9.309519943	9.495916524	9.463079123	9.500006489	9.178762723	9.291741703	9.21457377	9.749431256	8.579191714	9.347453019	9.54818859	9.72303055	9.446260946	9.634953385	9.645261754	9.712241812	9.492041063
"200001_at"	9.729162063	10.06359049	9.660721634	9.803187338	10.00277667	9.80310569	9.664506092	9.892861021	9.493723525	9.945778793	10.03093473	9.790979478	9.769161099	9.66652385	9.024393184	9.666798234	10.16597451	9.930346547	9.578021122	10.00217103	9.943299249	9.547487667	9.746913475	9.681038968	9.341815748	9.453263435	9.4599376	9.495444163	9.571087316	9.528363421	9.932062992	8.685643583	9.901429158	9.85424429	9.791743235	9.502913789	9.991938798	9.908742893	9.848688937	10.27560132
"200002_at"	12.57957667	12.33979551	12.36179308	12.43427528	12.40304395	12.4778001	12.47993489	12.3487655	12.39395701	12.45211066	12.4501446	12.51855923	12.34267359	12.32783413	12.42843863	12.52261108	12.48508783	12.44582288	12.64295998	12.43903953	12.48727804	12.40020142	12.62675883	12.50737459	12.61675644	12.49776256	12.52924888	12.54473674	12.60187285	12.68055449	12.53077972	12.12231948	12.38207954	12.43806342	12.24020229	12.63478105	12.22145176	12.40221774	12.46965357	12.44747893
"200003_s_at"	13.6297097	13.43574306	13.58198507	13.58418787	13.60002939	13.52883212	13.5386922	13.51683409	13.56078358	13.58942986	13.54577542	13.44430484	13.5432133	13.6823681	13.58729642	13.63643326	13.53331861	13.5643037	13.63975878	13.36361943	13.67482414	13.57406944	13.60131897	13.67974073	13.66445197	13.77452201	13.60680277	13.63438724	13.70597299	13.72120249	13.63712172	13.6960698	13.62324665	13.53797953	13.51848017	13.5488271	13.4473837	13.45066193	13.57612239	13.47932478
"200004_at"	11.07652247	11.47236441	10.59450522	11.42574637	10.98398193	11.00692174	11.09736785	10.96643827	11.42931646	11.3734253	11.1912482	11.42462224	11.41124924	11.13384154	11.08387618	10.87909237	11.0658529	10.95913782	10.80819496	11.16734948	11.2775632	11.38845171	11.16485143	11.33184293	11.47161535	11.33682434	11.38914739	11.43066917	10.94436228	11.33026999	11.46805292	11.45292948	11.3893027	11.3887273	11.38145593	11.34693726	11.43674876	11.4757046	11.57073123	11.58716907
"200005_at"	10.62365539	10.35506486	10.62365539	10.56950422	10.59221977	10.56146784	10.61377291	10.50994009	10.47314937	10.69039451	10.57001704	10.3787777	10.31925818	10.7499258	10.79757764	10.29832618	10.63228213	10.6418466	10.30826351	10.55547067	10.60350079	10.4537098	10.7179777	10.63468502	10.53259921	10.53510408	10.65418398	10.52910258	10.61971652	10.70426706	10.58214443	10.68806674	10.55449533	10.06474496	10.42803885	10.72059106	10.32588134	10.33673952	10.61433355	10.21598054
"200006_at"	10.54905654	10.72827235	10.50513373	10.44378845	10.53686874	10.52879295	10.57602323	10.5001038	10.47074229	10.57897223	10.52858511	10.34097016	10.40110743	10.63956485	10.89385343	10.61220083	10.71000029	10.77616576	10.52213735	10.61566656	10.73054156	10.68415053	10.63106987	10.61581686	10.64948472	10.78048921	10.83476604	10.61458459	10.80403964	10.94739454	10.65551237	10.63473496	10.59457632	10.51331072	10.4833984	10.63579702	10.55592635	10.6109987	10.7837545	10.38545463
"200007_at"	11.28477354	11.13395357	11.04990823	11.08975464	11.14384722	11.20549666	11.05493703	10.97393236	11.19611505	11.33595091	11.17161177	11.0744797	11.01991033	11.165765	11.44080684	11.22177669	11.3949157	11.26546324	11.296787	11.10120942	11.15698375	11.19974544	11.36067623	11.25877475	11.21995674	11.23021254	11.34522543	11.1750621	11.20127794	11.3583146	11.05406807	11.05172513	10.77543973	11.03506851	10.80509442	11.1342181	11.03154275	11.01275746	11.11570018	11.02282563
"200008_s_at"	10.58971718	10.48203279	10.86026075	10.72741712	10.43788547	10.88224369	10.85710543	10.79343187	10.65520989	10.72663569	10.40874957	10.81265964	10.72294878	10.72147621	10.96820237	10.8746585	10.82700916	11.07007199	10.41073042	10.63163421	10.5755471	10.71587671	10.9832835	10.65008521	10.6271066	10.7810039	10.77074921	10.49776353	10.64507143	10.69384646	10.66773336	10.9161842	10.64141001	10.51273653	10.41782091	10.79004947	10.62889476	10.62080617	10.56304775	10.63315203
"200009_at"	11.76101694	11.51222377	11.84670642	11.62311356	11.32351259	11.68824622	11.69269205	11.67054881	11.59247728	11.8762402	11.55816503	11.60617555	11.73802054	11.61916333	11.85210527	11.49008023	11.81178898	11.83473859	11.54506605	11.62909562	11.40768752	11.81087561	11.72831453	11.66469145	11.72817304	11.66564289	11.66375654	11.56914445	11.52117137	11.65571921	11.74516166	11.72350955	11.80167622	11.35437201	11.38264766	11.5598961	11.54315509	11.46545355	11.66829662	11.38219907
"200010_at"	12.67202305	12.63328895	12.89094151	12.65436478	12.77596359	12.76185464	12.72190716	12.68960605	12.88734385	12.75773955	12.80598234	12.63827627	12.82106913	12.75492737	12.92266317	12.67651628	12.64288289	12.85555502	12.88452441	12.73063238	12.88047682	12.8727433	12.88980475	12.91540362	12.57861167	12.86712344	12.90446175	12.84437212	12.6909605	12.87108595	12.82280475	12.5113536	12.4560551	12.76383818	12.63746452	12.85781591	12.81560128	12.70178048	12.82611979	12.77247772
"200011_s_at"	8.427981596	8.458013371	8.343306612	8.642137528	8.570140566	8.425868439	8.334065232	8.480254123	8.513025186	8.719663175	8.8075341	8.609546786	8.644553454	8.669172438	8.425352971	8.421909473	8.776953047	8.591928878	8.588079603	8.645744839	8.669755251	8.5462651	8.244292614	8.552377883	8.19469281	8.384801742	8.638107639	8.597539556	8.585333393	8.594986389	8.606452306	8.06594155	8.836010447	8.486046384	8.27080001	8.329496585	8.807384832	8.54493277	8.905946775	8.524994849
"200012_x_at"	13.43831204	13.21611373	13.35874615	13.37498885	13.37163318	13.38596358	13.4194086	13.42742793	13.41473851	13.47740072	13.44014239	13.45402812	13.30600529	13.4002352	13.31217014	13.34271231	13.28335738	13.29674698	13.47981175	13.38946068	13.26439131	13.31281714	13.35939173	13.41594997	13.43201441	13.3627851	13.37920894	13.42433821	13.29519224	13.36664163	13.32643644	13.19946028	13.41943932	13.33062976	13.39080309	13.41937358	13.27461246	13.26070995	13.28407804	13.41057829
"200013_at"	12.37326391	12.16681816	12.32919804	12.14014897	12.38667591	12.57413047	12.45192155	12.32245986	12.28180341	12.32216374	12.39838563	12.31405074	12.20332009	12.12219535	12.87133169	12.40574556	12.44643873	12.45347628	12.51329158	12.44237044	12.49557191	12.35020967	12.63545162	12.49533118	12.3176377	12.54203563	12.62318752	12.50827965	12.34908187	12.64106801	12.46144287	12.6128322	12.1304734	12.32670731	12.05981882	12.58954033	12.26088643	12.27020035	12.43047207	12.15244208
"200014_s_at"	9.573913026	9.781928496	9.654577275	9.871540605	9.713687868	9.767009313	9.853659797	9.850505311	9.635608148	9.935461506	9.967861041	9.842288319	9.604636675	10.06998745	10.43097465	9.645777833	10.02960232	9.936295919	9.813399335	9.752024757	10.16044262	10.26082784	10.20351988	10.36417498	10.40429337	10.17879609	10.46939426	10.38029945	10.04470136	10.47376165	9.965628879	10.18685422	9.656996177	9.717908944	9.573100745	10.06724245	9.72128251	9.778970521	9.833587838	9.302689048
"200015_s_at"	9.482874233	9.800337497	9.191000557	10.33093178	9.756074629	9.611542853	9.379352571	9.807380033	9.870819034	10.22344183	9.714735838	10.07776217	9.80943625	9.905450355	9.738405656	10.09616658	9.739579626	9.365986956	9.702312158	9.849303998	10.1430853	9.838376052	9.969469333	10.25881784	10.02397258	9.978240396	10.02463461	10.13663846	9.553613046	9.825804136	10.04016972	9.762874646	10.10039614	9.950568405	10.03716209	10.11816047	9.846360075	9.975483349	10.28743944	10.24912086
"200016_x_at"	12.75147784	12.63013015	12.60066379	12.72961924	12.74280847	12.70970378	12.71831507	12.57111849	12.71487527	12.66533936	12.7725317	12.71546999	12.68383801	12.47585754	12.84423705	12.61189315	12.51552204	12.64476986	12.58155771	12.75528944	12.50137867	12.79884239	12.67492044	12.78396735	12.60479182	12.63221199	12.87288086	12.77462186	12.30585087	12.87924863	12.80945715	12.62767908	12.38122746	12.78921042	12.57569772	12.74603369	12.61713207	12.64937703	12.64493179	12.77787781
"200017_at"	13.15953186	13.20241552	13.09217997	13.16167509	13.29775451	13.17905017	13.20591523	13.23562501	13.3518394	13.22481328	13.31305026	12.9216087	13.15229866	13.34414964	13.26548641	13.15148656	13.19793671	13.32960427	13.17263151	13.16181738	13.22027955	13.10135792	13.15144688	13.23954372	13.33223009	13.16874252	13.23617413	13.28704469	13.28604648	13.24858351	13.24695721	13.11690889	13.14615732	13.08169062	13.06518627	12.96355918	13.01500577	13.04718549	13.2213662	13.10959713
"200018_at"	13.37917415	13.3780282	13.38654347	13.30774893	13.37174405	13.3504645	13.4605115	13.41753265	13.32209973	13.37354496	13.35542314	13.41110449	13.29519138	13.39390999	13.35187691	13.30261415	13.37205504	13.37354496	13.31946933	13.31078573	13.27562582	13.47007581	13.37061566	13.40224642	13.49226473	13.39815446	13.39849044	13.45739312	13.43891907	13.45829814	13.48591499	13.38575083	13.36144347	13.40991153	13.44271375	13.32765264	13.30201099	13.34275697	13.40930493	13.23978219
"200019_s_at"	12.71061286	12.53955518	12.75421173	12.70943862	12.74266663	12.78328866	12.7506219	12.83225503	12.68145056	12.9499413	12.72453422	12.87265953	12.86158782	12.90520093	12.88979967	12.75935988	12.77361333	12.7633378	12.7694771	12.75587501	12.84127688	12.92285916	13.09681857	12.95711867	12.93618658	12.91092893	13.0099485	12.90319459	12.97026197	13.03547559	12.98499224	12.83916921	12.94938337	12.79454178	12.89935584	12.89564886	12.83976557	12.79309357	12.96140543	12.89394253
"200020_at"	9.339244371	9.357795793	9.201733203	9.827532618	9.0812321	9.18368294	9.355154442	9.354690503	9.293360372	9.538332425	9.143137118	9.296728304	9.433769474	9.672585001	9.012450018	9.269140945	9.240335406	9.42608933	8.997944071	9.256464056	9.478020068	9.817118193	9.757963579	9.668518805	9.268354074	9.585661459	9.573371551	9.606242892	9.363770309	9.689590945	9.649177696	9.767560171	9.880907766	9.709936402	9.373223246	9.68494345	9.673001454	9.679429408	9.732243764	9.636030491
"200021_at"	12.62172537	12.54999652	12.4867409	12.44398046	12.79236854	12.63594297	12.6309733	12.75737144	12.63504593	12.49851209	12.86505435	12.80510726	12.66776409	12.64721173	12.08889609	12.47021125	12.74374066	12.52613912	12.66051549	12.74042882	12.26098228	12.11221468	12.23730655	12.08306279	12.12410168	12.40010422	12.23389401	12.25589473	12.14971055	12.06576891	12.75129441	11.62782543	12.26182156	12.54754465	12.66647838	12.53650993	12.76957202	12.68842645	12.72900651	12.88377842
"200022_at"	13.24883177	12.95096524	13.06443562	13.06237169	13.12677001	13.21886709	13.22531742	13.05322173	13.12746592	13.13601857	13.1824259	13.06240792	12.96621532	13.13993573	12.99131497	13.09419633	13.06735272	13.20480968	13.24850018	13.091646	13.21954817	13.26066296	13.45634716	13.30552905	13.28329632	13.3187723	13.32584919	13.24812274	13.28426748	13.44360824	13.25678682	13.11508162	13.07296522	13.11382013	13.11100744	13.37667818	13.07526081	13.11196742	13.32454682	13.24147512
"200023_s_at"	11.35521044	11.35955031	11.26377557	11.42774659	11.3589247	11.6846676	11.51795597	11.34156325	11.42908797	11.45827304	11.56393056	11.46191394	11.391905	11.63011951	11.38147486	11.46549688	11.43216977	11.64664842	11.41707089	11.45899603	11.61923496	11.47279039	11.81352774	11.71767427	11.64223512	11.7673134	11.69847153	11.47532439	11.66030909	11.7496216	11.56615243	11.28181426	11.53994732	11.36134878	11.33468817	11.71308719	11.35550406	11.50720366	11.63256782	11.50427846
"200024_at"	13.25190259	13.08365111	13.20803077	13.21098403	13.11180499	13.27823293	13.33240598	13.11375532	13.1036084	13.14169187	13.17796509	13.02869881	12.93422013	13.23682789	13.38555124	13.06915553	13.28532978	13.2662808	13.20988683	13.04399672	13.27330498	13.22103039	13.37833555	13.42620277	13.41232792	13.48757297	13.36845194	13.42362065	13.41317854	13.4917941	13.25588703	13.0585028	13.19814189	13.30035384	13.22273849	13.30652882	13.10428729	13.10895989	13.11544005	13.07431318
"200025_s_at"	12.97360818	12.91573502	12.89606787	12.86767969	13.0166716	13.06706749	12.99462606	13.058067	13.09397658	12.96772948	13.04804925	12.97916741	12.9380915	13.11783715	13.04575818	12.88425173	12.97916886	13.04581305	12.98131069	12.98674915	13.08165867	13.02606602	13.15312914	13.01866679	13.12580676	13.02250865	13.01101733	13.07501512	12.95814412	13.14320584	13.04615797	12.98506371	12.71737949	12.97637907	12.93736103	12.96472922	12.94752147	12.88042979	13.01704087	12.96162228
"200026_at"	13.69171542	13.53957395	13.61910611	13.54603067	13.66133106	13.64188778	13.71232216	13.72182308	13.6621913	13.84555167	13.64497774	13.56546397	13.54352903	13.70696977	13.76667182	13.7255017	13.58675249	13.71979853	13.68737295	13.48180621	13.61844791	13.57042959	13.69852702	13.48461051	13.70082096	13.54717399	13.71868819	13.57078795	13.68750083	13.76514917	13.43657088	13.61868707	13.405094	13.28828749	13.45416091	13.60778919	13.37015529	13.3405071	13.46465503	13.28711982
"200027_at"	9.505584895	9.589865433	9.45362791	9.918758131	9.655000192	9.719897399	9.534962462	9.633813584	9.409975394	9.556317644	9.590277514	9.651233305	9.606654774	9.634320945	9.940295261	9.650725992	9.532649232	9.619145052	9.53330153	9.726704428	9.931239876	10.08046623	10.02198948	9.988518952	9.853219735	9.868575637	9.967696047	9.989958596	9.676131235	10.03730463	9.678827366	10.23606316	9.490309985	9.597663985	9.577546057	9.694144147	9.559416895	9.746675344	9.772442463	9.376135893
"200028_s_at"	9.802820808	9.78182056	9.794636394	10.37004346	9.635575703	9.811235765	9.526232019	9.589872224	9.849180016	9.989340321	9.829740152	10.06229651	9.695776756	9.923239227	9.516339633	9.638979087	9.778129389	9.604952934	9.515241458	9.783821844	9.796238013	9.874867508	10.07160421	9.509199022	9.824717175	9.553500857	9.919357737	9.730964794	9.807939601	10.07346294	9.917060505	9.642721298	9.703833761	9.649722305	9.84827066	9.992123622	9.714897838	9.748078045	9.891195027	9.870553926
"200029_at"	13.2738127	13.09978676	13.25921818	13.27079004	13.30536697	13.26564305	13.30230303	13.2071921	13.25460238	13.33347692	13.38810622	13.27297573	13.25376153	13.40437942	13.0161752	13.20108666	13.30019818	13.26022281	13.39534843	13.29545043	13.14816622	13.18473252	13.3514782	13.14583527	13.26524176	13.15439519	13.2115573	13.14064704	13.16936796	13.31516151	13.24877863	13.208432	13.2610371	13.16423009	13.30533332	13.2756081	13.23258543	13.09952171	13.27839665	13.24711251
"200030_s_at"	11.03582586	11.06827744	10.82785392	10.87901669	10.95178546	10.92007407	10.85227701	10.85240599	10.74001894	10.91558454	10.92716912	10.9120992	10.77140388	10.93629973	11.06194599	10.69713709	10.94924803	10.75672304	10.93902793	11.02301273	10.881008	10.95062551	11.06563904	10.80864295	10.78472468	11.01903347	10.98819692	10.91112802	10.98533061	11.00930467	11.04366273	11.00119882	11.02443532	10.90642397	11.18064154	11.00919932	10.99621178	11.09960834	11.14106675	10.90963036
"200031_s_at"	13.8817688	13.83490007	13.9838131	13.85425481	13.92042339	13.94896806	13.97750498	13.90273988	13.93730793	13.91085155	13.96435547	13.92870316	13.86650641	13.93612642	13.97813012	13.94962509	13.98580185	14.03247599	13.97558208	13.97504092	14.02768995	13.94639177	14.03877338	13.92633406	13.94179936	13.90060126	13.96169347	13.93712022	13.90853647	13.98407403	13.67776398	13.98792175	13.90060126	13.90286388	13.87780844	13.92931788	13.87256346	13.94552638	14.00072548	13.90558926
"200032_s_at"	13.72322931	13.63919774	13.77794819	13.61967588	13.74661504	13.63547583	13.80871387	13.6850647	13.80031874	13.79120215	13.75321158	13.70008479	13.62845511	13.77558254	14.00190648	13.69055886	13.68553274	13.7192131	13.73054502	13.72553163	13.62071293	13.77036363	13.6400461	13.72838972	13.72578333	13.79328435	13.73559405	13.83596327	13.73945449	13.84015576	13.65551552	13.88205837	13.676346	13.59892191	13.67860815	13.69162314	13.58070754	13.592214	13.67399957	13.32996457
"200033_at"	12.25544453	12.24904365	12.27559677	12.46679037	12.26719313	12.31201953	12.47232223	12.40338565	12.49698505	12.50950701	12.59749399	12.48250435	12.42925128	12.25202831	12.16160579	12.05565389	12.14085122	12.21306451	12.13028918	12.21594413	12.48288062	12.42188032	12.45431149	12.33640302	12.36830703	12.27937008	12.31639377	12.37641968	12.35359806	12.39899988	12.32257229	12.55976533	12.32560295	12.31191166	12.1224427	12.33582898	12.17600384	12.13553051	12.16711028	12.08822455
"200034_s_at"	12.76688831	12.6936773	12.58492476	12.73590972	12.7917949	12.70433902	12.75682995	12.78258195	12.54969764	12.74897341	12.65660906	12.52410722	12.54055939	12.68336262	12.93772987	12.79648909	12.70449507	12.78151193	12.71925239	12.70058938	12.82782552	12.80297529	12.77567367	12.79804355	12.70998199	12.81155469	12.90477156	12.8414075	12.83590711	12.73380753	12.75866262	13.11496498	12.63388987	12.58823995	12.58935678	12.75658632	12.62569095	12.67915181	12.75573389	12.52635089
"200035_at"	9.440906991	9.130901679	9.12834642	9.178081332	9.349624965	9.133453644	9.110743472	9.427712314	9.290434855	9.130134052	9.396308367	9.552644142	9.398371506	9.597828931	8.980032027	9.34379435	9.418703172	8.79812517	9.282485202	9.235274606	8.837870363	8.546978565	8.701173129	8.583318778	8.776819467	8.863995014	8.754753257	8.821149902	8.727940773	8.573260108	9.162216238	8.416655195	8.958602927	9.179104643	8.924727856	8.63170891	9.358209304	9.18552536	9.189437758	9.248136402
"200036_s_at"	12.81289177	12.56243623	12.80984713	12.74765882	12.74694543	12.81216678	12.84669991	12.65974954	12.63140534	12.75748926	12.65787901	12.63151024	12.39338747	12.69868865	12.48307176	12.53481796	12.79054919	12.73538903	12.79813173	12.70925494	12.85376424	12.85902367	12.93690068	12.75698511	12.79290972	12.85578564	12.74556818	12.822549	12.89935902	12.93107177	12.84377048	12.62490725	12.83268826	12.6694309	12.91594319	12.9644668	12.4658772	12.57874979	12.77294868	12.71959731
"200037_s_at"	10.35222001	10.11168242	9.730108513	10.58102869	10.41749388	10.20899251	10.22271647	10.23689329	10.18319204	10.4569254	10.4443238	10.16242881	10.24619564	10.35989936	10.44568252	10.14113872	9.93801113	10.23978117	9.886566203	10.25163497	10.168707	10.24976597	10.45057505	10.04993135	10.10334597	10.35698839	10.3592174	10.29792318	10.30505894	10.454774	10.06913123	10.49625845	10.15384867	9.949245607	10.00659994	9.788054979	9.438418235	10.11448621	10.11828089	9.335873779
"200038_s_at"	13.23454293	13.20267926	13.25642903	13.28585802	13.30925295	13.27625023	13.26611803	13.25447905	13.33773487	13.27456586	13.31373697	13.21584387	13.2190497	13.32245429	13.52395149	13.20487379	13.22930196	13.26334087	13.33271219	13.20790064	13.40719769	13.33823595	13.37336272	13.37332705	13.35388461	13.33867632	13.34642632	13.30613805	13.30006218	13.39266949	13.34182064	13.44477822	13.33576073	13.16097306	13.29363262	13.34163274	13.22296576	13.24416789	13.2634408	13.10455978
"200039_s_at"	9.25584956	9.395682322	8.658100414	8.853964878	8.997459018	9.018649078	8.85174996	8.738388288	8.695673594	9.02244762	9.2648548	8.936906022	8.870571536	8.966723953	8.884759146	9.054632159	9.36812195	8.930839844	8.808214317	9.148740562	9.005199388	8.873501539	8.838897708	8.83109054	8.583557432	9.150295056	8.654241441	8.908784226	9.029690024	9.005244684	8.782805059	9.046023819	9.050660735	8.875463958	8.842209669	8.539986443	8.905847916	8.99277082	8.752457925	8.902790492
"200040_at"	9.990329317	10.07519096	10.17498123	10.25428431	9.896827929	9.907631001	10.03982167	9.842739296	9.966199356	10.07929094	9.870153867	9.874907319	9.942621665	9.705902413	10.35354112	9.791842604	10.00640851	9.988010195	10.00099646	9.966929161	9.947060464	10.17873817	10.0144857	9.936629173	10.04521599	9.899958542	10.03605294	10.12210551	9.921917507	10.09027079	10.04615427	9.959739348	10.04195043	9.943885323	10.02679121	9.901792299	9.852974521	9.888168125	10.04591619	9.783671948
"200041_s_at"	10.48727271	10.14612862	10.27948809	10.74115018	10.52286459	10.13791093	10.54635	10.38688692	10.2956283	10.30071968	10.5616341	10.38853943	10.46203575	10.31171813	10.05072207	9.890712365	10.46310809	9.721931873	10.13578655	10.50938825	9.779882082	9.923701314	9.890716077	9.675820817	9.830635049	10.01455628	10.15044251	9.730523823	9.618450718	9.945588151	10.23683909	9.60025328	10.10027737	10.2667651	10.23453512	10.08772251	10.90199356	10.42530626	10.78161461	10.64477133
"200042_at"	9.289954129	8.863802863	9.131216607	8.994999683	8.73887147	8.869704205	9.01544783	8.943855503	8.90345883	8.886135626	9.117494913	8.721408523	8.796436579	9.024779483	9.19056513	8.726064091	8.895883469	9.075935377	8.749928905	8.878125276	9.022416263	8.993096301	9.101504068	8.706397795	8.794679749	9.01835698	9.16567435	8.951354605	8.864006448	9.209787961	8.996400231	8.841608666	8.743532705	8.955841052	8.89102136	9.03677865	8.642401873	8.900856957	9.05258934	8.93857029
"200043_at"	10.64036247	10.63384442	10.5491887	10.36170626	10.71280045	10.88685386	10.58390206	10.57856821	10.32669462	10.87962195	10.44625762	10.5784428	10.57859585	10.36921384	10.83019569	10.64470621	10.86110283	10.84826469	10.8710725	10.67570428	10.5506963	10.50135177	10.31211015	10.58449987	10.81271278	10.63718427	10.48638366	10.65644547	10.36254595	10.6044581	10.60586237	10.15038671	10.71111861	10.27049898	10.25773894	10.5506963	10.57549359	10.63221188	10.63509593	10.75083526
"200044_at"	9.962079282	9.901944364	10.02895666	9.886144964	10.04208059	9.897144962	9.943838586	9.893248382	9.640899102	9.926415399	9.955353551	9.632124238	9.605847817	9.700447547	9.60360697	9.929785382	10.17040462	9.993826388	9.632750811	9.943993861	9.787997445	9.971476062	9.890154715	9.517255389	9.716671485	9.796979374	9.630284418	9.878993574	9.716965323	9.593013029	9.546915299	9.408006749	9.610391458	9.612263116	9.579903147	9.513991754	9.605551842	9.83877682	9.907239585	9.819091884
"200045_at"	8.723913706	8.896371924	8.742277467	8.954305258	8.466134006	8.647671156	8.879129921	8.778878925	8.623514741	8.794998177	8.9376927	9.020871494	8.628619239	8.628719321	8.560828196	9.106302845	8.754846728	8.85369179	8.775146206	8.780352921	8.611348127	8.869820613	8.687574531	8.632657911	8.778694468	8.580191055	8.688591532	8.763370567	9.010068833	8.852550205	8.785465367	8.295450255	9.003894702	9.027795436	8.999769342	8.682037014	8.978908366	8.894832591	8.875624622	9.203370572
"200046_at"	9.621619146	9.585465136	9.518910592	9.65976429	9.584066842	9.726493745	9.285774287	9.370403266	9.229627464	9.613472034	9.378593091	9.546628993	9.051045917	9.429470864	9.910651363	9.703397946	9.951454973	9.789438017	9.41819446	9.765575768	9.627686722	9.749776533	9.454973033	9.60296667	9.509426102	9.996450102	9.56252668	9.655671014	9.509995077	9.661571085	9.484698086	9.294979445	9.276246662	9.342630691	9.200588305	9.347604464	9.462940435	9.763157558	9.59478472	9.635590028
"200047_s_at"	10.11584707	10.27034795	10.05625803	10.54779593	10.23830382	10.30297523	10.26208175	10.11939746	10.25878353	10.35011723	10.22011078	10.19548728	10.11361916	10.1692958	10.24218956	10.31173044	10.17621646	10.46610031	9.799250103	10.14049118	10.44393092	10.53256342	10.47952963	10.50778967	10.30825111	10.49805267	10.60802817	10.75136498	10.31528435	10.61924146	10.45750052	10.02424079	10.02759023	10.1381037	9.848937903	10.53294659	9.974794001	10.31025814	10.41679429	10.12540682
"200048_s_at"	10.93526487	11.00314931	10.62574963	11.09635047	10.83561382	11.12928784	10.76939929	10.74616545	10.8226106	10.92060622	10.92838305	10.85761018	10.92351559	10.90683819	10.34608244	10.86005902	10.94001831	10.86685953	10.8208654	10.95434998	11.1232044	10.94444261	10.94198157	11.05340967	11.20255376	10.9710261	11.15718659	11.15365943	10.89850468	11.01556711	11.05081127	10.52011934	10.95077825	11.09154322	11.09207087	11.08544893	10.90247201	11.1243226	11.21929294	10.97367993
"200049_at"	7.172484605	7.305602925	7.404158042	7.426114073	7.19349254	7.275306067	7.049478037	7.426766359	7.256394556	7.148861489	7.153247898	7.341443927	7.389457356	7.390483904	7.256866141	7.017174561	7.370108122	7.258641615	7.537427444	7.546328002	6.945755283	7.621513226	7.203029633	7.361942055	7.26699745	7.207278812	7.193934136	7.288789899	7.384500143	7.517095046	7.459948995	7.880660678	7.864709267	7.308243277	7.409516054	7.333614595	7.375758595	7.49937038	7.198574404	7.482671031
"200050_at"	8.548249202	8.660797204	8.524348061	9.206926055	8.25763231	8.554928252	8.573840883	8.545936494	8.650926454	9.235920404	8.614998074	8.933912728	8.747298569	8.717056581	8.905767908	8.725751098	8.537480914	8.725715813	8.551197383	8.752128846	8.87649095	9.328174996	8.973529347	8.903322483	9.048032738	8.903618479	9.311264386	9.213849882	8.94854346	9.175875936	9.199227452	9.089654189	8.724998912	8.838495142	8.862154465	8.990205487	8.602635169	9.050211142	9.235745443	8.628971178
"200051_at"	7.490925247	7.29431849	7.612563969	7.469237919	7.421621806	7.545191676	7.627948323	7.605453323	7.454735326	7.51130799	7.570984049	7.459877881	7.82174367	7.472218948	7.03732999	7.906505467	7.749963167	7.654490486	7.642186846	7.548459198	7.530577177	7.357361741	7.688424765	7.487211006	7.453560338	7.52667644	7.510823751	7.313564802	7.461063007	7.128713523	7.559248518	6.786272488	7.571479163	7.437997932	7.776675271	7.498664284	7.541075386	7.532625761	7.77255517	7.879611998
"200052_s_at"	9.455054377	9.35646035	9.044031859	9.223665186	9.000498024	9.257466063	9.094006463	8.985189875	8.805869341	9.357586992	9.170802376	9.164338523	8.864540848	9.319003301	9.347887753	9.317289449	9.576525334	9.402872646	9.000563528	9.251626568	9.212362929	9.478622549	9.587802531	9.456988659	9.201088041	9.570562923	9.520240167	9.447169629	8.969673295	9.448620263	9.008305712	8.959039355	9.254880511	9.042873155	8.758129943	9.115220625	8.825053618	9.155018189	9.207787178	9.251538653
"200053_at"	9.770472991	9.526014752	9.606637532	9.51362266	9.651313776	9.744771927	9.574616926	9.588044503	9.390754799	9.609658537	9.607290343	9.350246096	9.483370785	9.487674863	9.610563488	9.473458006	9.376860462	9.664833909	9.566223593	9.512063477	9.53542118	9.376045503	9.415359495	9.225703798	9.356742708	9.330281714	9.477120983	9.413328123	9.212547344	9.472789393	9.392405846	8.809694984	9.419918059	9.344099326	9.439895138	9.123524452	9.295354557	9.254739142	9.419110344	9.291104725
"200054_at"	8.06610642	8.007667801	7.999796208	7.758899602	7.945123673	8.189840448	8.211088906	7.94657438	7.914207248	7.844553249	7.975832915	8.187760161	8.011419317	8.109826189	8.163055333	8.067673654	8.252363114	8.128239116	8.111511073	8.242623285	7.709206862	7.86987951	8.034088296	8.058454303	7.927722976	7.786002515	7.823232797	7.939875821	8.042751687	7.906765198	7.598948745	7.839236434	7.653568971	7.840240291	7.749115432	7.809544078	7.458120645	7.800618673	7.603684038	7.491929356
"200055_at"	9.721323902	9.73612302	9.805933612	9.735616446	9.812693947	9.713774274	9.478502858	9.689525777	9.338400231	9.903261327	9.84312337	9.793755255	9.729209666	9.852989921	8.812461675	9.515514534	9.910739878	9.761517545	9.803357202	9.79483494	9.29696521	9.427648428	9.631909363	9.052015062	9.130970822	9.336951797	9.373220743	9.337402045	9.335216439	9.202499762	9.816306899	8.656022441	10.19759267	9.672388741	9.90901664	9.543460288	9.812806182	9.81417769	10.01837588	9.968118075
"200056_s_at"	8.580423341	8.545390436	7.895826371	8.427507213	8.6027226	8.365527942	8.462490793	7.924534881	8.495791909	8.645781457	8.405279473	8.474066038	8.614933612	8.40897191	8.14514613	8.628173332	8.546305357	8.408036848	8.288903002	8.828719348	8.621427195	8.67550272	8.598054472	8.718559634	8.901570266	8.432083095	9.402595549	8.902235013	8.607521463	8.941423824	8.745785554	7.546989172	8.306409355	8.531452647	8.049231427	8.027224033	8.434389151	8.781244276	8.503664697	8.306488664
"200057_s_at"	11.41198312	11.30236568	11.36831595	11.44755051	11.26639915	11.29231331	11.337741	11.41174372	11.23264428	11.63398653	11.37389778	11.30392657	11.20259429	11.55212012	10.90008619	11.28178548	11.25572232	11.25890537	11.07001208	11.43835032	11.25324735	11.32717219	11.48500365	11.27695609	11.08832977	11.30176538	11.33862593	11.14525732	11.50891837	11.2826354	11.46731059	11.43153213	11.50054579	11.3797239	11.37761556	11.47744431	11.47105814	11.41658731	11.59334489	11.42076604
"200058_s_at"	9.855205239	9.934773698	9.373898327	10.32555981	9.589629135	9.784411737	10.00271258	9.886329669	10.04910041	10.21217647	10.02641943	10.02332208	9.733120702	9.990856981	9.070692873	9.790126684	9.842142897	9.569383689	9.869116932	9.953375158	9.812453692	9.817306323	9.708409542	9.565974218	9.867590701	9.818932314	9.875226442	9.65085055	9.70125057	9.668195504	9.855542763	9.022790589	9.803386103	9.787792109	9.725978435	9.523691879	9.622526044	9.81713994	10.04421099	10.04375101
"200059_s_at"	11.90450839	12.00324054	11.76176885	12.07429568	12.22005468	12.03870916	11.84571815	11.93840518	12.06442456	12.19930333	12.13064042	11.9985666	12.05723043	12.01873638	11.88708256	12.01323048	11.98154922	12.12250093	11.9476847	12.14822251	12.10696819	12.13921541	11.91031305	12.15824701	11.85822607	12.09936957	12.08184697	12.07969904	11.92933838	12.17894572	12.0042643	11.26343118	11.80020711	11.97929581	11.76643615	11.9900453	12.05247451	11.94462632	12.01614112	12.01623843
"200060_s_at"	9.742447311	9.474734169	9.606399498	9.615560659	9.501540468	9.587151967	9.549589067	9.533046761	9.553764696	9.926226098	9.602307595	9.754448451	9.45275908	9.763698153	9.256870257	9.486610944	9.649824101	9.51826078	9.484226488	9.736163884	9.674574052	9.519667971	9.657366973	9.593164355	9.529052956	9.387230145	9.582642504	9.531371337	9.54645338	9.365768584	9.749909809	9.172291711	9.548408661	9.629737106	9.719047481	9.677637213	9.69109931	9.68585035	9.787310908	9.703510268
"200061_s_at"	13.46477726	13.36386596	13.39835611	13.26593371	13.4909418	13.40118237	13.52669639	13.48264446	13.55340823	13.43771699	13.47161746	13.48779015	13.45179717	13.5675605	13.60202362	13.39945323	13.50568857	13.53719054	13.45956637	13.45640355	13.42377184	13.34475078	13.53235912	13.30879442	13.3853445	13.42450488	13.46512687	13.38273671	13.37245113	13.48677402	13.33779614	13.5582112	13.47695679	13.33999533	13.24092854	13.34581981	13.3238224	13.29946073	13.06661997	13.33626991
"200062_s_at"	13.77198208	13.83355454	13.64735147	13.93436635	13.88665784	13.77163268	13.79039502	13.79611325	13.97530308	13.78397967	13.92838298	14.05440417	13.91419908	13.93604736	13.80247774	13.90592459	13.87411345	13.83142599	13.76620529	13.88671425	13.86266565	13.75686504	13.80738837	13.76363267	13.75701089	13.6895423	13.80533758	13.78372472	13.77815788	13.74428969	13.81908288	13.43931679	13.68584736	13.6398366	13.72110481	13.67937631	13.75162812	13.71842318	13.79095613	13.65601962
"200063_s_at"	12.4132992	12.27198903	12.14089406	12.407585	12.41985916	12.47153468	12.44083043	12.07728493	12.36458682	12.35026563	12.49775369	12.3599981	12.42972397	12.22762133	12.57178073	12.20377027	12.390055	12.38725245	12.37354615	12.25038032	12.2539467	12.28534105	12.33089845	12.44875357	12.40693686	12.36238396	12.36721574	12.34019485	11.96515679	12.39204969	12.30462753	12.3653614	12.23673666	12.21358335	12.15111535	12.27783461	12.07328876	12.27630689	12.33427176	12.13259436
"200064_at"	10.78461118	10.63382853	10.88589217	10.75826364	10.69766676	10.97368485	10.96592321	10.5184194	10.70203459	10.71690992	11.07707728	10.76478083	10.54085469	10.78718591	10.44125236	10.9298869	10.9606178	10.75721956	10.70442379	10.87531099	10.63351954	10.64982846	10.61054866	10.69021007	10.50563663	10.59464182	10.74364846	10.73489551	10.53855202	10.79899623	10.71941485	10.29064312	10.6918285	10.71974872	10.68807797	10.9198562	10.77860093	10.4556595	10.7442346	10.67161968
"200065_s_at"	10.47984809	10.36656845	10.33443244	10.5866066	10.43928399	10.62537426	10.47353008	10.38889451	10.31364878	10.43886104	10.55931103	10.23028353	10.26174488	10.51691762	10.26430539	10.42242373	10.68347958	10.51169665	10.34550316	10.43692612	10.43125456	10.42627776	10.67156375	10.41003538	10.24504317	10.3660196	10.49938724	10.42211739	10.33594437	10.37513254	10.45176478	10.1380321	10.52422434	10.34778048	10.43123447	10.2040682	10.1702492	10.42235951	10.44776119	10.63985036
"200066_at"	9.883204316	9.707049776	9.846320842	10.06428551	9.866782095	9.995666834	9.732036837	9.59775594	9.86011135	9.992073933	9.788998685	9.659091952	9.663527249	9.973879656	9.9694965	9.698932888	10.05539802	9.872265593	9.763032125	10.02073844	9.826633173	9.808341721	9.930789663	9.852570068	9.677373744	9.707273698	10.02281836	9.795771991	9.628727308	10.03823273	9.719019425	9.81571056	9.611789406	9.704371059	9.588153837	9.999687933	9.635331613	9.706053695	9.851021976	9.745293254
"200067_x_at"	10.93518588	10.70531294	10.82262419	10.85872565	10.9414203	10.99388786	10.74089012	10.48999338	11.11869499	11.11958112	10.86618566	10.59531563	11.01339319	10.84158648	10.78900168	10.70146894	10.8680667	11.04923191	10.67330973	10.8590534	11.05094826	10.91837187	11.20406473	11.14173701	10.99532881	11.03703652	11.13467126	11.12474916	10.67253371	11.03169935	10.78856147	10.82230003	10.72627789	10.84448132	10.81153448	11.03202784	10.79927162	10.77104571	10.71958157	10.84922619
"200068_s_at"	10.06437259	10.78091631	9.502936015	9.969511329	10.00340279	10.0978926	9.510650281	10.17409559	9.562728733	10.00611723	10.1997098	10.31173562	10.05985693	9.760622456	10.12551031	10.01467934	10.33064045	9.816899047	9.858361395	10.40434369	10.07288046	10.2652385	9.74333336	10.15630639	9.733960689	10.12028782	10.02122848	10.14359962	9.841960452	9.875199197	10.38087406	10.1224383	10.09580185	10.33047074	10.2582425	9.870169667	10.41890944	10.62187468	10.4952857	10.38008432
"200069_at"	7.345393734	7.181445223	7.044175582	8.075676194	7.27074824	7.453199875	7.459612716	7.309126203	7.580745746	7.454966642	7.261524659	7.666305419	7.573265458	7.616189716	7.86815582	7.583412295	7.491695648	7.359690589	7.294712053	7.492634948	7.819025777	7.896581022	7.900149794	8.117295399	7.876247551	7.946356372	8.24664688	8.145786515	7.920457955	8.017961331	7.830404369	7.63427698	7.235520457	7.863200093	7.234369931	7.747367555	7.80353846	7.916196069	7.961731403	7.543034843
"200070_at"	9.240951305	9.016324527	8.756991302	9.092783362	9.165513382	8.956448721	9.544856643	8.990713135	9.335179373	9.350540171	9.224597095	9.314176571	9.293749016	9.294445763	8.725979952	9.100733516	9.087725258	9.105980714	9.154258214	9.322323368	8.622459168	8.76476362	8.608584127	8.759011411	8.536166297	8.750828822	8.953084476	8.930611565	8.453280521	8.716132767	8.776985768	8.503112121	8.743921081	8.676854099	8.568215792	8.286912962	8.370190415	8.856406214	9.166764715	8.855501101
"200071_at"	8.19775103	8.130357466	7.412490558	8.160997054	8.227498603	8.186653197	8.0593161	7.698724151	8.070270605	8.051705401	8.092552981	8.133731035	7.875667399	8.060641403	8.303206804	8.088690613	7.869878028	8.246032153	7.739774622	8.326489592	8.431332252	8.7860866	8.193911543	8.768466014	8.312464596	8.4973657	8.946237663	8.77409337	8.34013743	8.937476799	8.552416363	8.351012784	8.34013743	8.353602358	7.786440204	8.163952959	8.209048288	8.504060027	8.447024168	8.276399707
"200072_s_at"	9.383491179	9.43616731	9.309972025	9.99089515	9.142755201	9.636134872	9.654837692	9.455828598	9.261666983	9.7548528	9.581229839	9.637450009	9.643289728	9.514803856	8.987473196	9.816351794	9.568202871	9.401650447	9.347064506	9.384525908	9.742119007	9.681029446	9.590361002	9.517835241	9.117978615	9.553915978	9.628311904	9.610434341	9.519072531	9.510844136	9.70164906	8.80196429	9.341589446	9.608409142	9.432293346	9.548541778	9.467956906	9.358582162	9.6085058	9.412849123
"200073_s_at"	10.681028	10.71476266	10.36062955	10.69409805	10.49518662	10.69496334	10.71537065	10.55696381	10.59503034	10.80379831	10.71639673	10.47451627	10.5830968	10.56763896	10.67490437	10.39848289	10.79202761	10.71605251	10.3562614	10.60465314	10.47316053	10.49570899	10.56074938	10.67051613	10.36382805	10.58810572	10.58353511	10.65538632	10.28427772	10.53227607	10.36066643	10.06806303	10.14899743	10.40564267	10.05956573	10.44115664	10.22315454	10.43926021	10.28633922	10.31724899
"200074_s_at"	12.10177367	11.81392345	12.0388146	12.08699884	11.89312705	12.18516766	11.97982403	11.88821142	11.85468195	12.09148184	12.02078144	11.87866783	11.72544569	12.21151866	12.30679568	12.066047	12.04976196	12.19095457	12.16832966	12.01971311	12.0848399	11.88891799	12.10783081	12.20625515	11.94074368	11.93427143	12.10827775	12.09464489	12.20244444	12.2195304	12.04615612	12.13080835	12.0110811	11.73058844	12.09109222	12.05488206	11.89043482	11.8751937	12.07283444	11.75394273
"200075_s_at"	7.673560574	7.732283264	7.45657652	7.7740256	7.791562692	7.564900456	7.577884141	7.35161006	7.496865837	7.830934589	7.591026083	7.361587436	7.317304395	7.806648765	7.06195715	7.42039767	7.852602123	7.552344058	7.401093205	7.439338872	7.603192106	7.442500859	7.710275007	7.226579618	7.47165161	7.561938104	7.397530003	7.416951254	7.351909101	7.557513524	7.565070686	7.056951535	7.730679358	7.424834503	7.526179166	7.588417011	7.575606971	7.59174353	7.679019388	8.098020405
"200076_s_at"	8.00835748	7.799814099	8.196034833	8.254463281	8.035332015	7.867283137	7.864856304	7.935518704	7.981210344	7.991473287	8.010577054	7.784309347	7.799968741	7.957214537	7.584266326	7.978831621	7.956993384	7.920586783	8.003832226	8.007184784	8.280754852	8.025559967	8.030279497	8.08153989	7.990014686	8.01584368	8.001503917	7.801735332	8.094036331	8.267795616	8.093537005	7.707945424	8.285258827	7.875467792	8.275528475	7.948648006	8.020719241	8.042798608	8.157104193	8.153580195
"200077_s_at"	12.57661058	12.47010194	12.57204776	12.59007004	12.67432482	12.58496572	12.58345989	12.53622355	12.60162097	12.67012476	12.59845862	12.56079021	12.52445134	12.57647489	12.64296864	12.6242226	12.54947461	12.39139868	12.36143269	12.44551906	12.22352672	12.61770305	12.3727306	12.58499715	12.4606853	12.41465533	12.49208932	12.6943703	12.20825067	12.63344287	12.38227933	12.1438781	12.11796825	12.40593365	12.36067228	12.37629961	12.32421683	12.36665099	12.4351886	12.40124108
"200078_s_at"	9.429621055	9.638355422	9.555404498	9.515618539	9.71165259	9.483576806	9.135106624	9.416099379	9.21927895	9.711005473	9.37449832	9.438408332	9.647620486	9.463980111	9.370684005	9.374685781	9.486969874	9.382255079	9.077992528	9.451986017	10.06720634	9.679344588	9.717062067	9.620050191	9.814583603	9.594925122	9.601056195	9.85408113	9.518713455	9.769305447	9.456156442	9.261837473	9.73789789	9.49376435	9.563833923	9.4734356	9.394592821	9.430915371	9.486013108	9.565757438
"200079_s_at"	9.951655246	9.741952657	9.916268996	9.833459736	9.423408345	9.775592102	9.754965299	9.694194904	9.61806424	9.992632349	10.04545969	9.711816658	9.48652129	9.837924912	9.500509912	9.590226437	10.0045921	9.958625475	9.694657953	9.887724805	9.847496946	9.839769353	9.854592211	9.598109951	9.799220202	9.749100788	9.786396869	9.632981476	9.740950314	9.676231228	9.6562955	9.653738193	9.691290189	9.587841961	9.585219368	9.77067592	9.758086173	9.839190377	9.848005476	9.892990172
"200080_s_at"	12.69340336	12.50703285	12.21157593	12.43810359	12.54356637	12.20129636	12.53183752	12.52641772	12.62469626	12.48595727	12.50466012	12.57753613	12.62866715	12.56160112	12.36506248	12.40361671	12.31095505	12.45489185	12.34265685	12.49527688	12.13888105	12.11669378	12.08479865	12.28513293	12.14713855	12.34843218	12.24433386	12.35698493	12.30963394	12.18732872	12.15099751	11.33823051	11.73588028	12.04261137	11.76842019	11.69250936	11.9800978	12.22163425	12.23728093	11.92820197
"200081_s_at"	12.88952628	12.77936056	12.96572814	13.02268729	13.10819426	13.03916096	13.06054223	12.9618193	13.03373058	13.05502894	12.87895805	13.10877043	13.00735354	12.97941757	13.190083	12.9943747	12.87048957	13.13034264	12.97179003	12.83374262	13.29851744	13.25340835	13.42051112	13.32255601	13.18148058	13.42855721	13.33036862	13.29578872	13.28071894	13.32898198	13.23861831	13.33354729	13.04731122	13.16043746	13.19008448	13.19008448	13.20623705	13.01896528	13.23780512	13.21294271
"200082_s_at"	13.02602423	12.88108845	13.07421796	13.00256476	12.94068706	12.99161937	12.95876039	12.94405375	12.84321357	13.19574452	12.88026009	12.86250398	12.86721133	13.10082584	12.99976145	12.98458411	13.01412499	13.02341716	12.8682227	12.96810023	13.17505248	13.07516844	13.03679354	13.12196831	12.92968592	13.07970282	13.16313036	13.05009324	13.26875893	13.12081777	13.07835732	13.04618653	13.16325171	13.01510098	13.17416517	13.09294201	13.08244454	12.94148568	13.11078904	13.02210688
"200083_at"	8.885631254	9.01212901	8.640452118	9.382733245	8.785735583	9.05330747	8.952144574	8.882592252	9.08711454	9.231874134	9.010066311	9.148535445	9.244275454	9.244429683	8.967089863	8.945505478	8.66268238	8.576716606	8.662235378	9.145774481	9.00222929	9.25138474	8.820259156	9.275316486	9.068160559	9.156371925	9.306159892	9.107382322	8.845306953	9.080707391	9.135928315	8.125233615	9.031731854	8.845526152	8.844462004	8.687697415	8.953414828	8.896309112	9.168351245	8.811787724
"200084_at"	10.29269721	10.19098592	9.983446079	10.14693057	10.32185473	10.31435866	10.24248406	10.16350066	10.1205447	10.24036961	10.47551733	10.39501135	10.33840248	10.3062695	10.85013646	9.978336477	10.34706003	10.32698637	10.14847348	10.48543085	10.30936831	10.3506685	10.19935417	10.44635563	10.37726563	10.28539121	10.59580458	10.35723939	10.31379862	10.49506443	10.25836592	10.34251685	10.04671398	10.09499578	10.39368497	10.36019705	10.07756853	10.20940885	10.26685267	10.191515
"200085_s_at"	9.456579718	9.520127589	9.563197473	9.356462665	9.775989889	9.569111556	9.497815555	9.454642094	9.304236869	9.553926681	9.496414672	9.472112767	9.420348449	9.571536879	9.412359269	9.824102235	9.543736037	9.504345471	9.272647787	9.439381464	9.895102857	9.67368218	9.826597871	9.753470183	9.88893016	10.00047271	9.767341924	9.691244186	9.739536541	10.00721265	9.604922768	9.384516929	9.632010476	9.475320514	9.59676778	9.609216231	9.459837043	9.583934469	9.518276301	9.563601504
"200086_s_at"	10.93065069	10.73036757	10.88897551	10.94461632	10.86293775	10.90998417	10.70740919	10.74219187	10.76858862	10.94075145	10.97280703	10.47000215	10.40227245	10.8558319	10.48831771	10.84466322	10.81920926	10.83302185	10.86915081	10.84863092	11.01105144	10.90521103	11.19297603	10.82643084	10.98108197	10.89608552	10.89894545	11.00185483	10.97496807	11.02195605	10.92499149	10.56067284	10.85047199	10.66453002	10.82105648	10.86583	10.72565316	10.75485953	10.95081775	10.86368516
"200087_s_at"	9.717254962	10.08340086	9.441776816	9.509678631	9.59666089	9.896454968	9.680815586	9.676642695	9.033742683	9.617537593	9.780598861	9.546046061	9.540483283	9.677544419	10.04711482	9.732517811	9.940730036	9.959346039	9.679039871	9.931478821	9.422842903	9.823456016	9.343550669	9.828220157	9.33066869	10.03516727	9.737059806	9.925792058	9.718291266	9.757862642	9.72361458	10.06996113	9.803229264	9.357500855	9.668792145	9.474504117	9.487775742	9.885278412	9.692188482	9.784571768
"200088_x_at"	13.56152507	13.34655293	13.49662037	13.5815878	13.46227595	13.4156056	13.40114856	13.45154908	13.43070808	13.58090948	13.30265032	13.3408135	13.42164109	13.57044194	13.60919883	13.42285261	13.45116328	13.35199563	13.44916216	13.58338189	13.54944555	13.41187497	13.69153459	13.59925339	13.64763706	13.57971074	13.56056582	13.50331288	13.55536944	13.69107071	13.5511312	13.85516303	13.42671929	13.41571872	13.63625427	13.74349764	13.36954624	13.48945055	13.48458022	13.46628845
"200089_s_at"	12.45843786	12.34090287	12.30582251	12.59149075	12.47660507	12.46228752	12.54642107	12.56577332	12.47917751	12.50705272	12.58404389	12.34954035	12.3013806	12.53084758	12.57130832	12.45516359	12.46576707	12.5495923	12.33453043	12.37213459	12.50133301	12.37021345	12.43348632	12.41785433	12.50029439	12.31420642	12.49619072	12.43225808	12.40679462	12.53999469	12.40373067	12.44797512	12.27364718	12.29476309	12.36604854	12.30110722	12.40027843	12.36788258	12.57308636	12.25369094
"200090_at"	10.39085195	10.07643652	10.17175116	10.25674257	10.13340224	10.32915375	10.11227567	10.09238124	10.31392776	10.48412968	10.23479695	10.28455005	10.2789364	10.16095747	10.16443384	10.19170148	10.4138055	10.26675417	10.09353537	10.31086156	10.15961162	10.57838498	10.47474228	10.53531006	10.55867714	10.43110187	10.67772257	10.61974942	10.20064969	10.62426084	10.53554994	10.10941189	10.20055106	10.47524331	10.33365859	10.57836502	10.06006728	10.25910561	10.35167424	10.41277721
"200091_s_at"	12.92098303	13.00476952	12.92804472	13.03441355	13.19913437	13.01611933	13.14619063	12.86275895	13.09071195	12.98436292	13.07650697	12.83629578	12.92468056	13.06811226	13.12316262	13.01248173	12.88747604	13.11848376	12.95064879	12.9877832	12.84503739	12.80568617	12.81699688	12.92938081	12.90354346	12.68553877	12.91370916	12.82887788	12.73858365	12.81603889	12.62579821	12.71486822	12.67161649	12.57185016	12.64222296	12.53130098	12.71300592	12.64034131	12.80588726	12.58261453
"200092_s_at"	13.39968541	13.28261218	13.32101896	13.31468095	13.50260068	13.3407985	13.37137968	13.33195565	13.44549978	13.43846863	13.39801268	13.38163023	13.37807456	13.44029698	13.43368934	13.32893226	13.26577192	13.39806904	13.36572062	13.3924834	13.16475246	13.23859396	13.21160602	13.17674026	13.32480857	13.18329368	13.22945225	13.20086394	13.13899913	13.16667004	13.13031889	12.95870785	13.29871552	13.03777981	13.1971187	13.08153338	13.13222521	13.05129829	13.14619979	13.09754514
"200093_s_at"	10.7399287	10.55703301	9.842773537	10.48608208	10.52808483	10.63949495	10.36817777	10.21028844	10.38744265	10.58533281	10.4960144	10.69020691	10.29218095	10.73905897	10.19114804	10.513679	10.3672119	10.56658261	10.60163569	10.62230858	10.69886352	10.34227027	10.84151723	10.60569342	10.59379712	10.6413193	10.7247622	10.61086491	10.49451591	10.80762601	10.72966626	9.689064749	10.20491086	10.50225961	10.38241669	10.57536557	10.47932485	10.42160605	10.54261993	10.35388354
"200094_s_at"	11.84521829	12.23433562	12.04043754	11.98985606	11.69207665	11.93335141	12.2352186	12.26226681	12.03418463	12.17893388	12.16576001	11.73009762	11.5525805	12.26850373	11.54335488	12.3237563	12.08198577	12.12768482	11.97339084	11.81335089	12.20060927	11.84659302	11.99173488	12.18445321	12.0549559	11.79153125	12.01778921	12.07705561	12.04122518	11.3710591	12.50342466	11.73922405	12.34355361	12.37349143	12.05407432	12.26340145	12.21715887	12.14119738	12.39921875	12.11901642
"200095_x_at"	13.46812093	13.37824964	13.32829056	13.38541106	13.4273805	13.36966483	13.39633312	13.43454715	13.4559921	13.44273652	13.42568694	13.4708089	13.35745847	13.51744248	13.17523447	13.39704395	13.47003945	13.44029698	13.4708089	13.41953814	13.34938137	13.38738957	13.46393607	13.36766345	13.42382185	13.2841247	13.43600851	13.42918012	13.38738957	13.48787166	13.47816733	13.25356285	13.39654757	13.48814602	13.26868557	13.41651009	13.41014963	13.25879643	13.39093903	13.35100731
"200096_s_at"	10.81936875	10.52059488	10.9561557	10.72357432	10.91998472	10.7308811	10.57544757	10.13140241	10.64897366	10.7869633	10.6863259	10.55381187	10.45836591	10.91480968	10.84623491	10.38812552	10.90790111	10.83494585	10.39536407	10.54700603	10.76807248	10.87956138	10.77942199	10.98891297	10.98906935	10.8086845	10.9939315	10.95519102	10.79986526	10.92851513	10.54735436	10.72181221	10.49555138	10.57812474	10.66971908	10.70154662	10.6325058	10.55788176	10.71250436	10.58078117
"200097_s_at"	10.83747933	10.33803716	10.31797843	10.64825267	10.65438142	10.32138606	10.54403768	10.36924662	10.57892691	10.662295	10.72207924	10.11009898	10.5002449	10.53770919	11.00599565	10.0162854	10.29867182	10.49768348	10.09806569	10.48317936	10.56548152	10.67841186	10.52528358	10.34096197	10.60532737	10.49691407	10.63151009	10.6131873	10.52073332	10.54055909	10.5097612	10.71171711	10.4130159	10.3590904	10.36055103	10.37977246	10.31109436	10.48088574	10.70568054	10.43721321
"200098_s_at"	9.647914359	9.931256775	9.541697841	9.742717923	9.595025151	9.756857396	9.557053015	9.639950114	9.468358511	9.740323236	9.859465635	9.902390995	9.677544419	9.790194328	9.625923848	9.429143906	9.816609717	9.642072065	9.603572437	9.70870521	9.933207833	9.633044954	9.726629016	9.7351426	9.859868062	9.922424579	9.865165151	9.73991951	9.432948838	9.942385804	9.682216435	9.506963656	9.431476938	9.832376804	9.64937891	10.01473833	9.58168599	9.740659339	9.693556963	9.76766045
"200099_s_at"	13.66192231	13.61496042	13.60646079	13.65370245	13.71319305	13.51456146	13.76550617	13.59152706	13.67311842	13.71758634	13.70145386	13.62825895	13.61507563	13.6134227	13.76263207	13.65282097	13.63694565	13.65497334	13.63278453	13.57315344	13.61634654	13.63093054	13.52800466	13.68821752	13.66833713	13.70078466	13.70493623	13.70016668	13.6632287	13.73063841	13.57194496	13.59847368	13.62109872	13.49125958	13.5874244	13.67577928	13.4557088	13.57905736	13.64707629	13.46704502
"200593_s_at"	8.952770253	8.82859523	8.77940208	9.15957984	8.638299757	9.061848908	9.268157373	9.210041758	8.884337711	9.230090385	9.142537922	9.380999928	9.045117832	8.632888805	9.236520121	9.30926157	9.051584887	8.957888744	8.868241576	8.943160842	8.954901455	9.142229094	9.205590169	8.910757986	8.507722505	8.98089826	8.957500551	8.847786879	8.692277153	9.036507645	9.320202001	8.919038975	8.771412366	8.889772759	8.756048565	9.275715831	9.101846955	8.903898461	9.437844676	9.321124841
"200594_x_at"	10.86245395	10.85487214	10.63071355	10.94462387	10.72706382	10.94646526	10.98281828	10.65984171	10.96863449	10.78607399	11.12370117	11.24104016	10.87421927	10.5229789	10.99657907	10.86765594	10.84122446	10.79008051	10.77592812	10.86734928	10.89459291	11.06552841	10.74073724	10.80700278	10.60499532	10.82252892	10.89404114	10.73832589	10.92590101	11.04664529	11.01416443	10.60151243	10.76640887	10.7926148	10.46945082	10.9613652	10.98534661	10.78560666	11.0484071	10.95157104
"200595_s_at"	9.3036355	9.648575252	8.487285734	9.260098864	9.397358211	9.183969766	8.892544332	9.178610297	9.004084562	9.17857017	9.297666082	9.271381607	9.283629508	8.731625649	8.900341863	8.91829084	9.296212713	9.067319084	9.116147626	9.861530927	9.130370126	8.8731289	8.923722368	9.093090173	8.89528202	9.213998633	9.361856041	9.291539153	8.761838043	9.187041323	9.645278691	8.400678702	9.045874448	9.421929122	8.978888417	8.968182676	9.71294737	9.584543696	9.551191888	9.348201192
"200596_s_at"	8.666379228	8.500773969	8.551692004	8.820168188	8.70542206	8.335757799	8.427643408	8.576560523	8.887924272	8.747825759	8.619003036	8.892531797	8.580209133	8.851973984	7.783995484	8.550548968	8.499565751	7.958369689	8.326347448	8.330880247	8.674226145	8.837263763	8.858940902	8.684726668	8.843803519	8.67450053	9.011169205	8.774434739	8.601382642	8.848526049	8.795059599	8.339940994	8.739265393	8.807044812	8.885693869	8.465470379	8.867692573	8.844984225	8.885182399	8.959187081
"200597_at"	7.022774433	7.129529053	7.191738324	7.224051119	6.993766788	6.979259044	7.080588868	6.98551957	6.814010899	6.939591579	6.886327357	7.395126093	6.962775088	7.208972006	7.408110254	7.369436263	7.179263785	7.163902644	7.061383655	7.335867239	7.404344493	7.580038132	7.250519348	7.216329985	7.365519485	7.206555336	7.356393468	7.081143014	7.585983053	7.379572299	7.464469513	7.244095845	7.146901657	7.091300154	6.870012989	7.063554587	7.153947436	7.356671065	7.313349495	7.063953519
"200598_s_at"	9.519268307	10.88929218	8.889689369	9.652691085	8.389689204	10.20759159	8.96592119	9.184046626	8.748418523	9.52182608	9.801685627	9.132822476	9.524977017	9.3917388	8.79508132	10.30803141	10.51070382	9.455334135	9.512219636	10.10712291	9.978382399	9.528553106	9.368987201	9.366181075	9.212465855	9.753335318	9.265406956	9.80012199	8.912889957	9.198176593	9.385696097	9.83987249	8.927577753	9.786842348	9.282465881	9.323355758	9.537582203	10.26428155	9.257338893	10.22949185
"200599_s_at"	10.82700576	11.73027505	9.708765159	10.66954455	9.941533294	10.96637643	10.03617331	10.35272974	10.00609776	10.42415067	11.02499267	10.56796524	10.71659428	10.35065852	10.30398763	10.85930762	11.48811867	10.49122185	10.92581809	11.35423248	10.73322339	10.392396	9.709145096	10.56693298	10.11676977	10.74721368	10.28176253	10.70833747	9.561228205	10.21825389	10.43324345	10.16733918	9.706223171	10.59277757	10.04471185	10.05644058	10.54703605	11.2259994	10.38445806	10.93728276
"200600_at"	10.48337804	11.05117628	10.74377247	10.92469135	10.61789346	10.70335285	10.77903991	11.08941065	11.15748939	11.17292219	10.91394235	11.01090845	11.11097924	11.17019741	10.27433447	10.69573149	10.78689572	10.67303091	10.36949433	10.82749938	10.57431321	10.70418365	10.48164759	10.5629674	10.50656696	10.66293314	10.74750101	10.44260008	10.66464961	10.70833319	10.85977533	10.02891784	10.87567611	10.69697052	10.80380277	10.51772233	11.09039209	10.88072679	10.90861402	10.64030791
"200601_at"	7.905158375	7.987153849	8.01753177	7.939613426	7.871001128	7.692523153	7.919451665	7.821232839	7.823318925	8.186243051	7.529582439	7.794952121	8.367250632	8.03100982	7.334993003	7.898338495	7.865715357	7.750170961	7.579041219	7.939934007	8.057837014	7.840517195	7.88326722	7.913328135	8.145910761	7.941523593	7.799559369	7.699983076	8.052754123	7.936516552	8.113313375	7.463379152	8.089855663	8.256653244	8.087712466	7.843911337	8.322562397	8.075841758	8.101944361	8.414620682
"200602_at"	5.901639894	5.807695045	5.727204795	5.904317147	6.507315414	5.76756439	6.016283812	5.822310697	5.88326101	5.755835326	6.097219338	5.980954629	5.739863169	5.7889523	6.299761543	5.675583916	5.583698872	5.949675971	5.691510018	5.790774499	6.197318354	5.995473487	6.198795174	6.031788405	6.04241817	6.196036091	6.215324492	6.372531419	5.882920098	6.232961565	6.001049442	5.863361848	5.76102053	5.582100121	5.775011368	5.846717709	5.512815314	5.672006336	6.129331569	5.901453602
"200603_at"	10.17213986	10.34236163	9.243882811	10.36820475	10.24764991	10.1626318	9.803394009	10.15810112	10.4558143	10.1867969	10.45674069	10.32423308	10.27554795	10.23535814	10.39157174	9.813246636	10.0529948	10.32454285	9.827582667	10.18833048	10.50774568	10.23197197	9.976374671	10.64771728	10.41673887	10.37112651	10.63793206	10.52343503	9.738017811	10.46355825	10.25148503	9.811067418	9.712776153	9.970836035	9.518521475	10.05841804	10.0546868	10.27914042	10.08513208	10.23424463
"200604_s_at"	6.303945341	6.823957934	6.302865747	7.502738468	5.93941931	6.585788841	6.698217969	7.069492169	6.594742203	7.300715411	6.412920148	6.975987986	6.826107705	6.925614876	6.686738371	7.388367765	6.801837238	7.10860115	6.126576902	6.486733115	7.600952101	7.727320356	8.093140585	7.619250761	6.663911479	7.80194787	7.66009178	7.389826708	7.368397723	7.614066198	7.788864302	7.60105778	7.585210382	7.807700754	7.482841617	8.067486012	7.942566323	7.59108885	7.636496648	8.058198123
"200605_s_at"	10.00738336	9.873828877	9.346603888	10.32818698	9.714614171	9.893795292	9.652962487	9.940491711	9.935075779	10.35032913	10.00356075	10.28816899	9.973263065	9.647986545	9.75740621	9.85619899	10.0760778	9.816931939	9.400118194	10.02907258	10.05248072	10.11682113	9.973993602	10.05526174	10.04029918	10.10103202	10.21534875	10.14925563	9.675602692	9.932807787	10.24568089	9.692132189	10.09637696	9.942793869	9.458823345	9.997124158	10.09571931	10.25662383	10.01939575	10.37938595
"200606_at"	7.39780284	7.392838273	7.692635759	6.845941999	6.091334687	6.365687075	7.249421674	8.153183556	7.43214961	7.7761219	8.274090218	7.654913934	8.733817974	8.707191666	5.74737406	7.524140432	7.156220583	7.838509587	7.136044437	7.592442987	7.053814336	8.423156085	8.208159232	8.178095892	6.933431404	9.084008216	5.641958863	7.438784889	8.503943294	8.680086298	7.587468595	9.755139496	7.460088821	7.96165873	7.25140774	8.275383832	5.525060199	5.514384797	7.089841909	8.735775364
"200607_s_at"	8.505418852	8.849935681	8.529605781	9.011116861	7.614309712	8.2934953	8.383024513	8.934995682	8.862048907	9.24696942	8.537502722	8.655187319	8.798603426	9.449408288	8.469817623	8.703975638	8.645302874	8.350075631	7.973022825	8.268164164	8.639506331	8.793754111	8.779612659	8.397374817	8.569073162	8.724306001	8.809478656	8.674600812	8.911221056	8.960012975	8.829768596	9.192290222	8.883352494	8.830455845	8.959237903	8.859192884	8.711372118	9.065357186	8.698663641	8.953002987
"200608_s_at"	9.618560611	10.1439497	9.165677861	10.34754727	9.627640676	9.731416946	9.927171295	9.811261794	10.16437214	10.14896568	10.03027562	10.15115728	9.958836202	10.04163952	9.98540058	9.884489459	9.713420741	9.687542838	9.442356339	9.769812744	9.630017082	10.08838343	9.741663319	9.997604762	9.765554051	10.04157834	10.0420062	10.12486071	9.517224217	9.962344948	9.948954916	9.840996546	9.364502683	9.779634246	9.508337695	9.69110723	9.699014141	9.983683235	10.11168875	9.94146051
"200609_s_at"	9.654282738	9.617093073	9.341308736	9.881385963	9.643271518	9.615538667	9.778348786	9.816787058	9.626478792	10.07056496	9.875554192	9.759928029	9.6066555	9.909253153	9.327485966	9.656718484	9.730028588	9.667729704	9.312918048	9.635428889	9.865730191	9.712924595	9.62241383	9.689129302	9.464740602	9.715295273	9.778437191	9.668897381	9.468892681	10.10655306	10.01504791	9.500857144	9.949875689	9.809229725	9.801888221	9.836619588	9.747560165	9.817984197	10.01853128	9.822665686
"200610_s_at"	10.15887745	10.39799393	10.39212951	10.59830043	10.29323658	10.12443973	10.56823126	10.08132767	10.30405412	10.53935368	10.51092516	10.17290321	10.02203063	10.36455308	10.31456119	10.19537314	10.48443574	10.3888414	10.08165724	10.26445761	10.11713704	10.59658364	10.45937115	10.29841937	9.943922502	10.28860337	10.28571536	10.40221203	10.27626964	10.50694454	10.62414922	10.08505562	10.60500313	10.35147178	10.16780403	10.48557111	10.20148926	10.51011989	10.47344861	10.3558334
"200611_s_at"	9.243765675	9.606275819	9.512751329	9.737661638	9.43696214	9.404016688	9.593519944	9.566768685	9.276752882	9.624924341	9.611837301	9.633144652	9.648070799	9.416306728	8.760658354	9.562705003	9.427179085	9.4358378	9.266732071	9.505549508	9.676136608	9.46952352	9.385679591	9.485229493	9.473538926	9.376658995	9.512000547	9.365827677	9.273019343	9.504135895	9.627984976	9.215749047	9.570973906	9.700755722	9.791100439	9.245114949	9.831157608	9.855167826	9.935702936	9.761667035
"200612_s_at"	7.532110744	7.875477309	7.549534706	7.428677836	7.718519663	7.859237783	7.796771308	7.970756805	7.76180554	7.894770484	7.999278726	7.297894892	7.667368516	7.517141327	7.951701432	7.835927258	7.839585693	8.072987379	7.841813464	7.580684542	7.793394017	7.080578011	7.532397456	7.729057362	7.524312343	7.41830487	7.335528569	8.17686546	7.853201961	7.108967796	8.26339613	7.508685907	7.129387821	7.839078109	7.817462921	8.285972699	7.176489533	7.798280555	7.055760928	7.721765936
"200613_at"	9.281520685	9.262371186	9.078675283	9.20757984	8.968056314	9.145098079	9.221984281	9.274739031	9.199628037	9.529652197	9.586330881	9.027839713	9.006370717	9.410307601	8.41816032	8.974547922	9.399228158	9.26263643	9.011525534	9.0463105	9.404655732	9.256035586	9.356010742	9.026764126	9.387506311	9.225862493	9.196014088	9.326331023	9.430315634	9.226225159	9.195392618	8.300456936	9.348231606	9.257376026	9.475225791	9.077142387	9.286100261	9.262376003	9.246473269	9.239243403
"200614_at"	10.25167187	10.8458526	10.18849434	10.58314165	10.19243607	10.21009791	10.20091152	10.42301095	10.46727743	10.50880082	10.30386696	10.54729295	10.6319939	10.65589754	10.61632822	10.54847226	10.42860517	10.19042519	9.979613442	10.22201664	10.53437814	10.77022813	10.74781542	10.5326391	10.67741009	10.87548236	10.71610185	10.65231067	10.44613833	10.62767244	10.48431735	11.02450852	10.54161073	10.53216037	10.57487079	10.46296012	10.41345525	10.69476519	10.54912501	10.5427983
"200615_s_at"	6.074264153	6.571667582	5.894904638	6.128485821	5.799967041	6.008670789	6.092953009	6.399606905	6.32575527	6.091684305	6.121328401	6.496273988	6.476958389	6.292106638	5.797347015	6.494295327	6.085875101	6.122923725	6.100085978	6.242719613	6.619901055	6.590191125	6.473106597	6.566227202	6.426938573	6.444392894	6.487943799	7.065418943	6.735482404	6.459632887	7.06964969	5.893094186	6.309786332	6.892263148	6.573904681	7.416507934	6.730473213	6.824348138	6.54432336	7.017207749
"200616_s_at"	7.021797638	7.357342817	6.930230897	6.6833114	6.954963434	7.109356919	6.994756532	6.67016188	6.605244405	7.283098579	7.094747214	6.707697364	7.210459513	7.223266433	6.981589961	7.195793297	7.454589474	6.97516486	6.684760053	7.119047653	7.007198208	7.269893433	6.912480612	7.049841643	7.01999096	7.429369451	7.038292416	7.118808392	7.155052861	6.90515131	6.914374741	6.945913784	7.142501903	7.133860995	6.801134324	7.368677707	7.15893691	7.406824924	7.037294078	7.539777388
"200617_at"	7.47113784	8.139259082	7.717290726	7.576795118	7.47109391	7.544199619	7.436129201	7.697259136	7.510725192	7.38516238	7.415019586	8.064715794	8.069206964	7.86155802	7.585953671	7.70398759	7.925333646	7.381901796	7.834672023	7.74204431	7.679723708	7.504758354	7.620646921	7.694488085	7.424322961	7.558819027	7.518913293	7.616900275	7.432072523	7.590686969	7.586971497	7.14677783	7.674740644	7.762688437	7.628435203	7.526545445	7.665867435	7.991895724	7.792511994	8.340436248
"200618_at"	9.004250708	9.089698992	8.956854671	9.214845333	9.312899628	9.020709701	9.09632315	9.312316057	9.136233524	9.44420745	9.338873209	9.27920554	8.948448491	9.282210587	9.000439016	9.066521157	9.06069772	9.258920835	8.628464448	9.00363023	9.306438452	9.310171368	9.259187156	9.371522477	9.268129568	9.06474501	9.38029263	9.466782536	9.291473087	9.344445173	9.13752449	9.029267102	8.893149657	9.063904915	9.043245002	9.02633627	8.664409271	9.067188377	9.02088957	9.118338238
"200619_at"	8.688555595	8.663852652	8.623037473	8.847648307	8.542072577	8.60633378	8.611020405	8.649160578	8.668137212	8.901046204	8.816647517	8.666697823	8.697465511	9.060410447	8.076742153	8.732148159	8.767332947	8.507127887	8.362393964	8.76879893	8.833121195	8.816326643	8.808048185	8.53845689	8.694509508	8.559709846	8.665996919	8.398668063	8.873866253	8.753651745	8.777834143	8.213170357	8.896978234	8.834883951	8.801288613	8.690441718	9.004583095	8.798233673	8.744677582	8.998872012
"200620_at"	9.728491307	9.514805641	9.392643102	9.475062764	9.736128347	9.646164513	9.595348191	9.356847637	9.387519508	9.522805592	9.76493548	9.408729905	9.46966684	9.68320738	10.17955947	9.634905561	9.650955118	9.637622081	9.379475407	9.657603875	9.715463039	9.614847525	9.33625858	9.828160155	9.744002517	9.786712219	9.843210908	9.77065212	9.720022515	9.973748281	9.65071215	10.46166031	9.555968536	9.628274615	9.476233584	9.639353247	9.395071223	9.602215365	9.618871773	9.601983669
"200621_at"	7.888380982	7.972041236	7.948260907	7.763928124	8.062814292	8.035639865	7.970094239	8.06771411	8.104399164	7.883465713	7.963336425	8.320609873	7.894427277	7.827845074	7.862053785	8.340766461	7.860629518	7.908495373	8.345389854	8.104847223	8.567332254	8.104841436	8.136727134	8.131385739	8.527028694	7.949364649	8.106539866	8.133274537	8.389387262	8.108089366	8.184989427	7.50044517	8.022872142	8.168109994	8.214275017	7.84487412	8.124350254	8.017186472	7.962032679	8.125499362
"200622_x_at"	8.041334401	8.333118752	8.144417992	7.779838685	8.243461965	8.086153133	8.079904782	8.166412819	7.624974668	7.659232481	8.399623526	8.078011937	7.770226385	8.140304013	7.793541364	8.1391474	8.307193973	8.043404087	8.442077125	8.307150215	7.837988233	7.863361398	7.857172806	7.623539932	7.683279185	8.066388524	7.629621374	7.681358373	7.553531692	7.841190622	7.497574597	7.843762073	8.062334061	7.65976813	7.858237755	7.551398011	8.044957162	8.021385993	7.86083744	8.264489274
"200623_s_at"	7.820459527	7.66964343	7.569309625	7.667019636	7.70811911	7.417084739	7.592529541	8.127851638	7.792063735	7.790527265	7.956813641	7.550566503	7.737253478	7.83173027	7.416917202	7.531238416	7.564641161	7.640154298	7.418783353	7.774466163	7.072586571	7.159819452	7.166716185	7.139975015	7.258685736	7.111493988	7.015786743	7.055168453	7.316355466	7.480417523	7.836377123	7.161193112	7.90829243	7.59992382	7.786414008	7.514250855	8.124350645	7.851587326	7.841823818	8.367613473
"200624_s_at"	9.951227202	10.20164189	9.095231316	10.20460236	9.6654292	10.05526593	9.957129142	10.00999617	10.35438968	10.06495292	10.36601737	10.1981063	10.35000089	10.09718393	10.09979372	10.06584346	10.07682028	9.973017262	9.656058187	10.20613862	10.09965805	10.33406352	10.09797794	10.5602507	10.07331543	10.3912145	10.55512363	10.55207348	9.88963845	10.50893601	10.43791518	9.876488048	9.77262994	10.29702735	9.646070791	10.18774138	10.26232361	10.22515053	10.46361624	10.44998657
"200625_s_at"	10.88336867	10.92802712	10.69447118	10.89077767	11.27206612	10.9779801	11.0706231	11.29565405	11.02593553	11.13114578	11.37740358	11.00267991	11.13983624	11.19459206	10.77294054	10.63185453	11.09882308	10.82170466	10.9554877	11.35859106	10.70199487	10.4196816	10.82296279	10.65834735	10.58012119	10.58687549	10.94156825	10.75810831	10.81446132	11.02959013	11.06336187	10.89460293	11.32234179	10.98492712	10.90886766	11.13855416	11.06278952	11.19337515	11.10464728	11.0171324
"200626_s_at"	9.956416637	10.34143297	9.448022708	10.43107267	9.796778456	9.87782891	10.03392561	9.60303582	10.34285983	10.19102051	10.10577502	9.971501213	10.08223496	10.11776715	9.967562165	9.929508859	9.856513268	9.872065972	9.413520471	10.04987564	10.25007742	10.37601672	10.15379728	10.31355948	10.03332919	10.32803024	10.50364744	10.47804704	10.11772418	10.6017875	10.66522054	10.15027648	10.32174299	10.37277996	10.06241064	10.07231419	10.35410757	10.16872007	10.49577428	10.06931951
"200627_at"	11.00185924	10.79421341	10.94053405	11.04289008	10.97916946	10.97950929	11.04706414	10.69282351	10.98505226	11.12607414	11.06789397	10.90425216	10.58828097	10.97269093	10.98830297	11.11955667	11.18148875	10.95593838	10.70798554	10.92238868	10.92666761	10.83532455	11.08201348	11.04620314	10.87256552	10.65009997	10.97745872	11.02888614	10.72727185	10.86345666	10.9090305	10.87192219	10.94006103	10.84481648	10.64640466	10.56428761	10.88765188	10.84553842	11.06185354	10.74609331
"200628_s_at"	8.68125418	9.283200311	7.320364109	7.634522627	8.456393968	8.481731452	8.193072947	8.052932641	8.602108145	7.314704917	9.265489306	8.92242294	8.597916416	8.46030658	8.02717463	8.120230617	8.018914749	8.184435237	7.668773588	8.039336184	8.370187213	7.296904752	7.569245857	8.904069544	8.649094059	8.59429385	8.929954683	7.858175603	8.207881362	7.529761807	7.693624101	7.580366338	8.321890734	7.832632036	8.422841824	7.448750196	8.648968011	8.611961801	7.513983033	8.771803013
"200629_at"	8.973584139	9.787496949	8.094900719	7.909463978	8.906715052	8.781232116	8.492502637	8.768766989	8.982351816	8.089064982	9.451905186	9.607808736	8.805967727	9.061033789	8.324133229	8.665776967	8.223906314	8.748030874	7.813171199	8.183885593	8.900394058	8.176272152	7.928882439	8.860722921	9.030173807	8.848135469	9.515577411	8.451879755	8.601201488	7.542579003	7.91701848	8.459085348	8.920338647	8.168820584	8.930295253	7.766228675	8.869053614	9.044356855	7.924615997	9.204562734
"200630_x_at"	9.044900658	9.599988743	9.123514163	9.634757577	8.611237446	8.15300196	8.826454139	9.269163008	9.739561196	9.905981914	9.345421787	9.372687438	10.18475476	9.714967602	9.586289328	9.2193191	8.618055488	9.261707807	9.359389993	8.927311811	9.217451753	9.557889989	9.226651645	9.575432139	9.739180369	9.345264148	9.401952185	9.491107137	9.432157215	9.398217779	9.711236388	9.997953247	9.782496118	9.635355942	9.357454664	9.113471742	9.816458248	9.790896467	9.653042696	9.254354026
"200631_s_at"	10.67514421	10.44524957	10.24845929	10.64270852	10.40553097	10.38164781	10.39437766	10.29797201	10.71871477	10.73770188	10.62448069	10.72143327	10.61845557	10.68224229	10.78329918	10.48365601	10.43260926	10.44906539	10.57474534	10.46674953	10.79882607	10.73310077	10.65941382	10.81962914	10.68981379	10.76044975	10.93907539	10.93341052	10.65736226	10.82566826	10.88442532	10.82003767	10.86220252	10.73473854	10.52099719	10.85793134	10.68339242	10.61273209	10.94211002	10.74374483
"200632_s_at"	7.126883862	7.191288125	7.263622994	7.068130496	7.067819187	7.17124113	7.134494472	7.250194141	7.594403714	7.26825305	7.214538644	7.471259015	7.369758099	6.910583733	7.03318987	7.243890486	7.176784868	6.908205976	7.07179084	7.742776112	7.0602095	7.188865182	6.976945461	7.060222848	6.945443506	6.939667183	7.266918142	7.011603433	6.885177589	7.13490097	7.164114471	6.676760884	6.985870269	7.049099466	6.832143245	6.909852702	7.036688185	7.037275209	6.868429921	7.375016606
"200633_at"	12.92749322	12.82152352	13.01935873	12.9629874	12.78852201	12.88187813	12.84998936	12.76181261	12.84021744	12.91060527	12.88198532	12.77887592	12.85743768	12.92493092	12.90781077	12.82284466	12.95329332	12.7818128	12.82790893	12.74536701	12.91464112	13.1112993	13.07267552	13.04758381	13.14009532	13.01689295	12.91770245	13.05216815	13.11800005	13.08310355	12.86491005	13.2370724	13.01529507	12.92271971	12.9549226	12.95564879	12.80654585	12.82423826	12.84046372	12.80429891
"200634_at"	11.19362944	11.53307962	10.87496935	11.27766535	11.51127142	11.08881456	11.12151076	11.09847123	11.45519107	11.42849649	11.38132716	10.88336075	11.34978551	11.15170205	9.785643667	11.05792145	11.26246812	11.11892572	10.56498059	11.3023138	11.01500728	10.78336435	10.91615223	10.68062791	10.61223878	10.97587706	10.87372934	10.97892671	10.83906218	10.61045331	11.39543922	9.464811014	11.44895797	11.33070066	11.31322612	10.73357963	11.63970871	11.49762852	11.54137861	11.53169305
"200635_s_at"	6.553477305	6.434618386	6.734163963	6.293706831	6.597940664	6.509076261	6.586654944	6.457707992	6.602732856	6.384401619	6.421576244	6.306662669	6.492954688	6.522568727	6.427891702	6.561465333	6.442819667	6.453716712	6.541293067	6.346242688	6.092877931	5.986816862	6.143066994	6.055351212	5.843644952	6.004943813	6.11069664	5.752517986	6.237688083	6.131878488	6.200550958	6.140878778	6.168433104	6.194054592	6.261611213	6.289324138	6.240760155	6.048999167	6.198517465	6.302122946
"200636_s_at"	5.391571953	5.418088788	5.580326299	5.444316242	5.440907583	5.580350189	5.444531576	5.42962531	5.389880513	5.371916231	5.331253809	5.537636572	5.509718084	5.369367511	5.581612857	5.52842747	5.44665922	5.489352569	5.625506389	5.530568345	5.395840902	5.428262084	5.270295458	5.401612668	5.53405156	5.57401534	5.384545557	5.415870753	5.698578762	5.386468334	5.407285971	5.675280442	5.626790587	5.346108454	5.509297109	5.513734046	5.548109215	5.496647377	5.418657423	5.539775437
"200637_s_at"	5.51867257	5.478337792	5.695582838	5.511791544	5.572235927	5.486736225	5.570700322	5.351845665	5.464588452	5.426184701	5.406334048	5.436050353	5.486090658	5.661016694	5.174445689	5.382117497	5.407240569	5.591509669	5.499913528	5.443679191	5.499373637	5.396821892	5.461243913	5.229352207	5.453613378	5.32601477	5.194876427	5.25829397	5.644626704	5.29844313	5.483877238	5.395986423	5.559104047	5.444028189	5.535442504	5.298615446	5.368781042	5.370608405	5.411873225	5.511476466
"200638_s_at"	10.4078247	11.09373249	10.80813606	11.10122837	10.42468524	10.68985767	11.10931694	11.0541807	10.98651221	11.33103709	10.98352076	10.99582342	11.30419821	10.95115468	10.98009294	11.22486751	10.91879076	11.42664065	10.51493149	11.00247096	11.08101349	11.27799643	11.05267504	11.0924143	10.64360225	11.27123251	11.20465454	11.18385489	11.06000671	11.07459778	11.22322979	10.66255106	11.40192627	11.18778619	10.81330918	10.67703538	11.21085589	11.47706957	11.39822177	11.12722673
"200639_s_at"	10.84455137	10.98270759	10.58747529	10.94152513	10.7861068	10.82295046	10.94788402	10.76804019	11.0919059	11.12598075	11.09460954	11.09594303	10.90003725	10.88574029	10.72764824	10.58315591	10.88951277	10.92671743	10.83855242	10.97066463	10.71137024	10.68939581	10.68412919	10.7379898	10.42719017	10.75994112	10.80727712	10.763369	10.36667501	10.76327823	10.88087637	10.54634752	10.79185616	10.71177833	10.80016215	10.88757467	10.68655502	10.81078079	10.78197005	10.97965294
"200640_at"	10.86504267	11.17708208	10.94618773	11.29489376	10.91878333	10.97019617	11.14213257	11.15574157	11.21421261	11.17359716	11.23195042	11.27792364	11.27371189	11.14569034	10.99923666	11.09800767	11.10339638	11.08359288	10.78979323	11.05282806	11.23035808	10.92863731	11.21311992	11.26599827	10.78017036	11.15864159	11.33115873	11.19027465	11.13890126	11.17942936	11.28292735	10.84697916	11.14367433	11.25278878	11.18095076	11.03105956	11.38941996	11.41377187	11.41284161	11.23005285
"200641_s_at"	9.866035593	10.49864457	10.43795539	10.6779579	9.886704108	10.29673906	10.50856535	10.64525594	10.47243418	10.65166862	10.39753753	10.28486178	10.68774412	10.38532469	10.3759197	11.06909092	10.25145838	10.91300638	9.910130262	10.26878519	10.76121129	10.93506428	10.73758006	10.84836296	10.02493903	10.94943843	10.80418519	10.81368953	10.85084843	10.77044138	10.78737001	10.76631048	11.04661205	11.00440523	10.63881908	10.81195475	11.12832379	10.96934399	11.07922157	11.07081766
"200642_at"	10.40730012	10.4808622	9.992058292	10.71591956	10.63959011	10.61465513	10.561298	10.27894797	10.38551946	10.49330109	10.55542382	10.4182746	10.27948653	10.36778346	10.60526239	10.71877665	10.69385301	10.40696125	10.51511209	10.45136295	10.82540665	10.43416452	10.82418188	10.62369414	10.53573439	10.48832437	10.65306371	10.54945513	10.41363337	10.67781319	10.55838321	10.3222358	10.25360922	10.36050336	10.3776272	10.64683294	10.46364922	10.43138201	10.72638056	10.43554708
"200643_at"	7.484855966	7.857982857	7.810068687	7.643254293	7.950470616	7.872680984	7.729525422	7.857887719	7.686429143	7.711049265	7.846309453	7.311826404	7.208141164	7.590248718	7.317100102	7.81843342	8.094860262	7.745868354	7.644163737	7.732917201	7.476718254	7.221414612	7.354323934	7.267966097	7.433876605	7.310866438	7.239021186	7.069155498	7.050430482	7.014879897	7.443566438	7.272393154	7.464037618	7.71410069	7.642173019	7.669662955	7.61866388	7.783208807	7.519480535	7.892004746
"200644_at"	9.282378342	9.244654128	9.497300067	9.084571718	9.382242387	9.722402147	9.502521747	9.067674726	9.123292471	9.403384097	9.982092991	9.254376077	9.339165937	9.443919537	8.922845703	9.139096139	9.386178032	9.180095596	9.113349918	9.291779824	9.044982363	9.230477035	9.101607794	8.984573784	8.00954221	9.391204698	9.251999038	9.363033335	9.638132582	8.956199658	10.03327098	8.858897197	9.731324925	9.845332175	10.21077784	9.735797931	9.945285889	9.729208798	10.00553317	9.751683549
"200645_at"	11.03212925	10.80012497	10.84221843	10.99003135	11.22031612	10.77946351	10.81632813	10.99518459	10.83798051	10.9061982	10.93886784	10.79801528	10.98336923	11.1275911	9.935826267	10.63654785	10.8398262	10.79142411	10.45374551	10.87555396	10.51667913	10.77085453	10.7934339	10.57660792	10.53331626	10.4178907	10.71082148	10.59477274	10.7462412	10.6095587	10.81654428	9.824617295	10.98611557	10.56118858	10.81383964	10.21299415	10.93563443	10.84299115	10.93146561	10.75172312
"200646_s_at"	6.649295677	6.822835151	7.024301853	6.727031737	6.709975383	6.71447657	6.641882378	6.730875886	6.479321952	6.810951277	6.659590211	6.738099694	6.772565091	6.66593728	6.239551818	6.678918113	6.869059139	6.489044972	6.542708929	6.822575294	6.476892662	6.288106881	6.004984718	6.244139035	6.486271476	6.421271139	6.329982623	6.649702949	6.563166564	6.532140374	6.757591481	6.020441657	6.738157782	6.529062586	6.59077149	6.356252199	6.879816954	6.811763789	6.6981501	7.165089396
"200647_x_at"	9.902200891	10.07144811	10.14132873	10.34657849	9.573482101	10.31182726	10.24085215	10.51048661	10.13152446	9.850727826	10.20430344	10.2792214	9.967305157	10.356989	9.291657171	10.40047533	10.43601076	10.31944173	9.940488517	9.823532004	10.44796398	9.859494835	10.39176339	9.984936424	10.13415173	10.18442671	10.18546364	10.4049543	10.20890802	10.34437264	10.39176434	9.324968815	10.01738886	10.59377031	10.51505857	10.22298121	10.3636174	10.14686003	10.20571044	9.77601391
"200648_s_at"	5.678433787	5.65510271	5.835041829	5.573456224	6.110733714	5.915384709	5.921664142	6.012182175	5.74417669	6.18329173	5.671412185	6.03296536	5.93190211	5.717270112	5.955790458	5.869367176	5.985502807	6.128007617	5.652045137	5.682029906	5.606975066	5.876766845	5.6671109	5.581662962	5.593503887	5.660841736	5.733794796	5.534608739	5.516866066	5.484121338	5.655494399	5.561351768	5.477436314	5.685999522	5.427348266	5.617774825	5.668188109	5.613761418	5.179613052	6.066696623
"200649_at"	8.347567051	8.316208925	8.278356313	8.44363262	8.036924205	8.004115051	8.120975681	8.213852563	8.14307392	8.130860089	8.217568133	8.222170382	8.278858903	8.356645636	7.367612067	7.692663544	8.464656514	7.788389069	8.050391177	8.582141891	7.880269099	7.743179708	7.966228144	7.759801998	7.335771102	7.911507238	7.703319636	8.00931187	8.346332807	7.803896573	8.123755797	7.584785295	8.659306248	8.149527076	8.59223306	7.998372113	8.612276795	8.531514462	8.391944023	8.893221061
"200650_s_at"	10.62888426	11.30935757	10.23416621	10.24182634	10.65540875	10.72470107	10.45420938	10.40169958	10.20810911	10.3743373	10.88883496	10.14177575	9.985078099	10.30993151	10.11545407	10.46359087	10.79406415	10.64628325	10.12904538	10.61003044	10.49490722	10.42774858	10.24900771	10.46161982	10.33979413	10.61127314	10.28594664	10.51294982	10.08433565	10.52514514	10.35244625	9.714908477	9.800696619	10.37630002	10.35792991	10.29542871	10.23157249	10.70898275	10.2939143	10.36833599
"200651_at"	13.27311534	13.10063637	13.39877708	13.13358928	13.40329224	13.49585043	13.40544873	13.3652977	13.0715748	13.27102599	13.26772753	13.42871492	13.08899372	13.25038678	13.55464054	13.25437571	13.46938053	13.36911534	13.35990503	13.43478478	13.18905168	13.18577248	13.26336899	13.28094479	13.08024601	13.23054205	13.23889252	13.09173281	13.13079789	13.18577248	13.17125599	13.09154631	13.08493185	13.05650025	13.13526225	13.22330971	13.05143608	13.08463565	13.16278463	13.05487892
"200652_at"	10.47061367	10.52393945	10.56751673	10.19331485	10.51778207	10.70318482	10.34060789	10.54231946	10.10344687	10.47503219	10.54988733	10.45664663	10.27789017	10.26950834	10.72582531	10.39077559	10.75139964	10.75134705	10.55802236	10.6619367	10.76599998	10.50592348	10.69514584	10.54611741	10.55624293	10.64185723	10.62932303	10.63013196	10.60519178	10.49864311	10.47780105	10.3406216	10.56989825	10.46164008	10.27406943	10.38705612	10.32257347	10.57170257	10.58762623	10.54367939
"200653_s_at"	10.33378166	10.10640159	10.36531518	10.02176975	10.48635895	10.17866895	10.06406602	10.08707726	9.807444288	10.52575334	10.24963362	9.804272515	9.882859396	10.31151578	10.79616729	9.981346843	10.38360018	10.29278071	9.767539823	10.25757405	10.03769474	10.238255	9.466573537	10.28374831	9.979912465	10.07940143	10.14755706	10.06822881	9.8888509	10.19257624	10.18824302	10.02697054	10.28853977	9.790785092	9.784975873	9.582454433	10.38732554	10.11407588	10.47943701	10.12471883
"200654_at"	8.731697068	9.708662378	8.292823684	8.983584849	8.604046184	8.980867172	8.696213005	9.033168942	8.634985126	8.601126957	9.08092457	9.189356466	8.961989016	8.832403425	8.191067554	9.114530692	9.001904472	8.618572621	8.831294395	9.369626434	8.81961038	8.70579073	8.456009496	8.619867092	8.606157387	8.646304371	8.728128598	8.681233183	8.642030399	8.488821289	8.80300549	7.897203377	8.684345593	8.864123115	9.092902884	8.266645971	9.066932665	9.098887206	8.991025467	9.360732051
"200655_s_at"	10.76542229	10.32387051	10.3435028	10.59459537	10.97200215	10.82803186	10.71004489	10.89434073	10.53630117	10.89188338	10.87776276	10.93931044	10.46440883	10.43281249	10.53558579	10.62090164	10.65212884	10.64233899	10.33455087	10.73141477	10.54199898	10.39123483	10.38461783	10.67273843	10.6562928	10.47153764	10.62322398	10.6176901	10.32560221	10.49949482	10.94381673	9.92002209	10.43543491	10.80046874	10.74953968	10.64440852	10.84938199	10.7560199	10.90001339	11.04358372
"200656_s_at"	8.205465328	9.35378153	7.871556078	8.585794929	7.961286378	8.248462562	7.830010254	8.525274719	8.098806275	8.399206478	8.60768511	8.357486123	8.586884009	8.523637126	6.990721007	8.781731354	8.827480068	8.047026838	8.032227658	8.875621566	8.178145465	8.259705167	7.818087129	7.74553116	7.948557765	8.114094998	8.118842283	7.735543876	7.98658905	7.781127931	8.060084097	6.807693845	8.251757823	8.025637588	8.226138993	7.649717175	8.421996904	8.785199729	8.098780984	8.987166587
"200657_at"	10.92202757	11.17136262	10.43889953	10.54399426	10.81192055	10.84217124	10.80182194	10.7078579	10.84554143	11.13199106	10.99921399	10.76961738	10.88009831	11.04891342	10.58961346	10.84188708	10.97549154	10.97532374	10.6516955	10.86110359	10.86704868	10.59666489	10.86307785	10.74858355	10.72434035	11.0564281	10.75695835	10.61675882	10.56352524	10.80292973	10.81026802	10.8469072	10.79358347	10.77906941	10.62968158	10.85447081	10.83192481	10.74248238	10.78911744	10.8932839
"200658_s_at"	7.227040012	6.729404212	6.748337785	6.494813733	6.772119822	6.651309012	6.717530945	6.712782506	6.482062464	7.211725381	6.705110892	6.752114764	6.678248277	6.954145387	7.001620856	7.299156074	7.123613742	7.083479661	6.622358521	6.870439932	7.282672148	7.256666141	7.03114021	7.107098196	6.968002519	7.101286328	7.166858224	7.238300149	6.978286839	7.473954873	6.849463062	6.956674278	6.858522069	6.969240548	7.064604368	6.854430589	6.87550062	6.771852235	6.957192706	6.792459593
"200659_s_at"	8.650407312	8.435386266	8.774427051	8.576930233	8.6720913	8.692521221	8.759288037	8.517589244	8.650991733	8.761299177	8.596276977	8.500662421	8.484476741	8.680119143	8.590387557	8.744706039	8.573989793	8.746762109	8.779561266	8.424219224	8.456108191	8.445313686	8.473590403	8.548218873	8.473590403	8.229415135	8.499320818	8.667047873	8.838398322	8.567602369	8.338916357	7.817298233	8.335119404	8.107458785	8.546496379	8.207218335	8.324099335	8.281200719	8.405440398	8.229799003
"200660_at"	8.192110646	8.068077462	8.004257443	7.713704833	10.1839325	8.080547505	8.082778782	9.817411733	8.24381235	8.056656215	9.096376099	8.136869663	7.782577484	7.876303464	7.046915535	8.339020062	8.172640345	8.171556137	7.508736133	7.921639617	7.445910732	7.519444888	7.643733704	7.803567283	7.758635501	6.840253201	7.162282311	7.313546266	7.969832384	6.987075874	7.424765774	6.712406878	7.759435998	7.704513025	8.07505954	7.110596116	8.060436542	7.626521483	7.750355685	7.425986293
"200661_at"	8.106788642	7.932768244	8.018868896	8.357268888	8.55360767	8.098828875	7.921740337	8.736206113	7.855424381	8.033619846	8.159112856	8.081300682	7.982869524	8.150195442	7.264107098	8.317028092	8.029566737	8.09911071	7.825150963	7.848697289	8.379109961	7.929337495	7.928882439	8.017366449	8.107394265	7.502113675	7.850613608	7.987700058	8.063928585	7.335561847	8.010997188	7.326040261	8.164653477	8.165493104	8.242348738	7.654219656	8.187056558	8.016183119	8.006387701	8.375125994
"200662_s_at"	8.791519532	8.769935715	8.618995726	9.023424223	8.595936407	8.82068954	8.921800538	8.840931796	8.729551624	9.125799516	8.830454585	9.155560834	8.741880513	8.739398378	9.148400133	8.820710882	8.557918313	8.678318886	8.831361215	8.819245781	9.0943607	9.608445004	9.51177645	9.321019683	9.121587542	9.329061233	9.511450009	9.389890466	9.118806787	9.574297202	9.365172355	9.259802914	8.868242928	9.038606758	8.809566489	9.158138973	8.880083688	9.076072924	9.348770266	8.861358464
"200663_at"	8.922933167	8.647440114	8.89014768	8.963577818	9.505336268	8.84634084	8.857530454	9.194965852	8.700633147	8.96552835	8.891946736	8.498065744	8.456285787	8.684581117	8.369208877	8.973867388	9.04172952	9.009133063	8.749145199	8.842701839	9.241738144	9.049493238	9.328490784	9.142166159	9.038242655	8.884919846	8.929578049	9.332295631	9.378360634	9.367109195	9.103784384	8.594174488	9.098828729	8.978103916	9.13821003	8.995263781	9.019335637	9.235036606	9.378750107	8.971287139
"200664_s_at"	7.825440083	7.274270221	7.388833651	7.823113458	7.902709173	7.711718704	7.655248964	7.813752877	7.422216473	8.092924222	7.768233827	7.35898343	7.222439927	8.119622955	7.219020665	7.617682612	7.685537344	7.956758773	7.297320331	7.784724857	7.49220097	7.678555849	8.000737447	7.856995592	7.389804605	7.496566422	7.604266609	8.147391097	7.906711202	7.735211509	7.838604642	7.235862749	8.056175703	7.704616248	7.91603783	7.757989523	7.565914357	7.445624067	7.646395516	7.765897514
"200665_s_at"	5.297836087	5.218690513	5.193905588	5.342727484	5.533770886	5.079403942	5.314953632	5.961253295	5.278599389	5.371674501	5.702505936	5.925838014	5.385501043	5.404107264	5.445097908	5.72640628	5.285307057	5.172604939	5.438760467	5.418253918	4.9344147	5.131416771	4.920508243	5.011224303	5.084855078	4.961142984	5.200592069	4.909390868	5.063908516	5.113355679	4.820587096	4.855835588	5.085635298	5.076563647	5.192055074	4.998778541	4.929015428	5.05060266	4.974297901	4.800503392
"200666_s_at"	8.033339154	7.318855558	7.538377079	7.750285227	7.719416322	7.63074049	7.546854984	7.645727944	7.567119882	7.879830944	7.831103689	7.665514988	7.466463833	7.988283358	7.135322256	7.319752823	7.832282833	7.888884796	7.09126759	7.869193649	7.142448836	7.838550199	7.659450578	7.343827838	7.385047978	6.983732336	7.66961132	7.813606557	7.612355922	7.698505952	7.567165634	7.19998876	8.183390606	7.564463899	7.789981904	7.64274692	7.287640841	7.44934608	7.663441231	7.815945016
"200667_at"	9.509222852	9.124076577	9.447597386	9.518118894	9.192640567	9.390557624	9.652958772	9.254406234	9.29704358	9.692055324	9.682780457	9.504680539	9.522690459	9.493483026	10.028034	9.58938233	9.630027356	9.505884554	9.380218791	9.566759997	9.545441708	9.783118771	9.677759789	9.713192247	9.654573763	9.699340053	9.781333105	9.742899997	9.723110511	9.903798986	9.658295632	9.65581921	9.593062585	9.737607693	9.721961498	9.675688549	9.686092754	9.674223007	9.806660021	9.398729136
"200668_s_at"	11.08681708	10.85384549	11.00565733	10.83243161	11.13880321	11.19446788	11.20952385	10.94793343	11.00355548	11.09862466	11.3604032	10.76251691	10.82184405	10.86336495	11.1237649	11.00071625	11.05963604	11.15695927	10.86932148	11.12684782	10.88779383	11.04912591	10.88535854	11.07191436	10.78749295	10.99663581	11.14640394	11.04751312	10.98428688	11.07236814	10.83068421	10.68019751	10.88016686	10.97002535	10.57505219	10.94552968	10.85644708	10.82948377	10.94376347	10.91194014
"200669_s_at"	10.75618781	10.56565713	10.8890545	10.52107954	10.68555523	10.66695904	10.73768796	10.83322062	10.52526791	10.66169648	10.75353421	10.35324116	10.34213091	10.47519792	10.91829037	10.67359899	11.03207959	10.92288208	10.43093349	10.7335453	10.23290155	10.70462676	10.5814116	10.55298457	10.25365022	10.53064003	10.69400327	10.71732789	10.63372263	10.61957145	10.49133901	10.26924748	10.60267921	10.48277939	10.34598842	10.47638861	10.49875253	10.58037706	10.67269054	10.49916393
"200670_at"	9.747844152	11.47756624	8.871986251	9.578121832	9.845001947	10.68243706	9.102795666	9.519404372	8.399428293	9.226421737	10.24319246	9.528609345	9.831953019	9.146893766	9.176736275	10.09066997	10.89566787	10.01242852	10.13723521	10.31287222	9.506308109	8.886143981	8.383258781	9.46921712	9.057571576	9.849402199	9.007889931	9.470257126	8.387905556	9.018821294	9.18081418	9.292393221	8.819594996	9.728493254	9.340141512	9.088218611	9.170368437	10.18379402	9.049666622	10.49262183
"200671_s_at"	5.707683386	5.560257152	5.463261298	5.502251042	5.46026714	5.356286218	5.687774078	5.582892812	5.402109528	5.912343178	5.287356938	5.519224078	5.410222427	5.637702472	5.318116645	5.785000408	5.405183502	5.557507717	5.380588779	5.07854156	5.811934363	5.46044047	5.535890364	5.696291597	5.503385963	5.798773002	5.740567308	5.656776104	5.914241558	5.603697605	5.968185663	5.656064258	5.860428629	5.725270296	5.657161138	5.965338633	6.071626842	5.695539224	6.108951237	6.106877211
"200672_x_at"	7.264532278	7.741302168	7.565557493	7.508362703	7.537465099	7.899855823	7.614990339	7.739018349	7.615939744	7.389241279	7.319596145	8.042908216	7.709275021	7.545995643	7.790797939	7.873739473	7.600502541	7.828537972	7.7368667	7.586722941	8.103004039	7.555151354	7.724133601	7.815538201	7.756315669	7.826572581	7.883906382	7.572112047	7.712990458	7.565553623	7.908134319	7.72664138	7.448232451	7.895703854	7.356171903	7.778725352	8.274730997	7.914319657	7.866054425	8.316763299
"200673_at"	10.33868928	9.930983807	9.948165647	10.30938719	10.46077663	10.30700525	10.19052876	10.31844219	10.39722251	10.40539679	10.30412506	10.1595338	10.15473372	10.10521288	10.89056178	10.02091252	10.33625925	10.42703661	10.03130794	10.21238006	10.10259414	10.15140027	10.35057904	10.41145103	10.21300853	10.14723406	10.46173262	10.31364376	10.2876436	10.40875638	10.19314703	10.47164963	10.12871139	9.727870841	9.735784306	10.48833435	9.807840678	9.92975758	10.06497142	9.96770381
"200674_s_at"	13.86999801	13.62898908	13.82425026	13.75618289	13.8138447	13.75189505	13.85939355	13.80109026	13.76922307	13.85509365	13.76950572	13.72993304	13.69611713	13.75738838	13.70871001	13.78848836	13.72544556	13.81790564	13.72821199	13.78813628	13.77080679	13.70636504	13.77839	13.73479147	13.6941031	13.71455657	13.76518926	13.78437728	13.72993818	13.78370241	13.79480053	13.6106837	13.80249576	13.69229364	13.77079576	13.77776033	13.72373388	13.69208017	13.80801832	13.70989705
"200675_at"	9.722887981	9.706576053	9.252368694	10.01697699	9.284422468	9.451470534	9.881339332	9.558576549	9.940838012	10.11078416	9.754157498	9.91112081	10.09715484	10.05517277	9.06113428	9.555010498	9.980139517	9.501830353	9.693192401	10.02232893	9.284740862	9.310326314	9.369982526	9.415972096	8.943172602	9.483276246	9.608689368	9.32776797	9.528632004	9.341326715	10.00383028	8.445195601	9.829583341	9.571804533	9.637432642	9.59581341	10.2107993	9.99483869	10.25493677	10.28893243
"200676_s_at"	6.374551699	6.63129472	6.624895552	6.484000524	6.358675389	6.605295557	6.626039486	6.491759406	6.660033456	6.586736563	6.423197773	6.625645944	6.439986047	6.65311425	6.713900337	6.627118909	6.542072241	6.453282787	6.42279162	6.697686594	6.870950039	6.73737225	6.869502785	6.984895804	7.232889369	6.793440748	6.691745096	6.997983653	6.842451447	6.512747357	6.809345749	6.444893039	6.920101929	6.917052686	6.803033748	6.933613581	6.979299119	6.844582272	6.944125144	6.960169392
"200677_at"	8.517218178	8.447697195	8.287922975	8.721279623	8.79853175	8.382756951	8.294871305	8.695380982	8.809549046	8.892305467	8.237128367	8.611206031	8.635243444	8.9689003	8.147613266	8.27421573	8.482388763	8.421324972	8.184546822	8.457505356	8.229612126	8.915397208	8.787696233	8.609876849	8.339549903	8.395930398	8.45862905	8.592725476	8.713740494	8.508588364	8.743069405	8.379427427	8.663970044	8.397677538	8.886358132	8.589790087	8.399280348	8.428165235	8.680074092	8.500370754
"200678_x_at"	8.977217863	8.845788125	8.883966788	8.913258176	9.563996379	8.938935928	8.57178665	9.501580551	8.988456795	8.927704641	9.206585553	8.893215548	8.60219527	8.709267121	7.613273424	8.711962113	9.100422191	8.777917385	8.803012664	8.365185005	9.004445755	8.469383388	8.964337625	8.548952155	8.819968638	8.246298088	8.559548165	8.593856151	8.376691422	8.322066851	8.719251627	7.678334361	8.817154235	8.619543157	9.058591057	8.666128033	8.998417785	8.653423751	9.124382817	8.832005067
"200679_x_at"	11.02407377	10.70455478	11.04453685	10.58452435	10.74114955	11.00951981	10.82954899	10.84954198	10.32620299	10.87838592	10.71630548	10.31934367	10.37333326	10.71442877	10.95636877	10.6082202	11.28424252	11.00826819	9.899875368	10.65094899	10.41322097	10.73831054	10.53011529	10.54277603	10.15076814	10.46037817	10.64227376	10.44994328	10.79142893	10.56210977	10.44708688	10.81470111	10.44053065	10.56147512	10.14555934	10.53291125	10.51308134	10.69229593	10.4829782	10.42800049
"200680_x_at"	12.12982143	12.05865914	11.96601743	12.01683707	12.06534848	12.1915553	11.99209942	11.91636675	11.74390194	11.96320868	12.05242066	12.11650934	11.79524442	11.74870572	12.18287871	11.94143045	12.00345212	11.86987873	11.78132551	11.99492957	11.90741537	11.93105868	11.93294056	11.95114384	11.9059124	12.0730301	12.03736268	11.95188833	11.9322324	11.90015938	11.89063319	11.98064176	11.72505888	11.92670323	11.86639886	11.92224099	11.92120907	11.9926062	11.8859314	12.05582957
"200681_at"	10.30384711	9.557731478	9.438822563	9.939861921	9.904410041	9.669435667	9.697575399	9.369979214	9.823073079	9.772687594	9.899639628	9.81837303	9.717400709	10.35266676	9.999759871	9.433524929	9.777326055	9.917765431	9.746459328	10.2504728	9.545358704	9.951594645	10.12353503	10.04491262	9.866129275	9.866181498	10.29876646	9.972854488	9.93846765	10.23592736	9.996138306	10.00532042	10.18228355	9.931700146	10.3989592	9.963631482	9.749098595	9.999719143	10.15078199	9.464443734
"200682_s_at"	10.22623782	10.22874147	10.07055889	10.01574108	10.10755449	10.1542467	9.926208967	9.873022159	9.751700894	10.19468981	10.18402693	9.564005955	9.989162497	10.13068833	10.09670178	9.857605422	10.35241792	10.1838035	9.997730669	10.10331425	10.14438805	10.17278201	10.2195757	10.0925417	10.19598424	10.14612506	10.22611877	10.17424755	9.998059968	10.17924876	9.84225242	9.74596675	9.821203947	9.790540552	9.843873261	9.71337705	9.775133795	9.798853356	9.779055601	9.698862967
"200683_s_at"	8.608326116	8.591889405	8.427085152	8.844205522	8.659370384	8.596341589	8.322512478	8.527267665	8.383599692	8.614593286	8.669379645	8.741608816	8.452171455	8.952779804	8.465186208	8.6549058	8.654164353	8.69851983	8.345970542	8.625171002	8.668236718	8.662891196	8.91503012	8.76791682	8.73585982	8.532459811	8.780199005	8.889138253	8.777138642	8.850933926	8.694992138	8.195322467	8.65889997	8.512092767	8.6223196	8.92503444	8.43995805	8.416659477	8.495155595	8.703315072
"200684_s_at"	6.75416734	6.764280402	6.93869055	6.921945004	6.4650852	6.786600569	6.883525529	6.921281437	6.799436809	6.969614349	6.595016308	6.565359157	6.728989171	6.853718387	6.573893474	6.828514076	6.692098578	6.971737532	6.588955683	6.823300229	7.226977184	6.953073728	7.170367308	7.273108556	7.395144667	7.353662066	7.438898256	7.349022854	7.434251615	7.374997122	7.366520751	7.271174649	7.449127087	7.216591194	7.468133209	7.10216882	7.276188008	7.147472056	7.311092612	6.957672718
"200685_at"	7.477738236	7.030763234	7.338666229	7.614555572	7.212724082	7.225302553	7.169768611	6.952679683	6.9820687	7.258307497	7.30418292	7.206379224	6.934355355	7.164595233	7.523518181	6.983023537	7.165520679	6.85775969	7.009978826	7.181891097	7.572553055	7.853714981	7.948394967	7.615361765	7.613618266	7.862969903	7.789004263	7.936807686	7.41799662	7.535118328	7.157292282	7.855704687	7.070224661	7.18631121	6.98957647	7.16538176	6.72822032	7.202546925	7.534325909	7.035623211
"200686_s_at"	10.84595134	10.59599477	10.69680285	11.10609889	10.75431633	10.53405622	10.65431578	10.48025715	10.2983965	10.78975006	10.61412773	10.35388044	10.57850155	10.75350408	10.6039977	10.38480051	10.64339178	10.54399619	10.44346015	10.60040117	10.68772564	11.01892796	10.78798543	10.51726829	10.72419569	10.6540203	10.78939053	10.65528897	10.68709243	10.44979399	10.46419835	10.74013293	10.64639925	10.61022027	10.90822073	10.39639515	10.40919646	10.62032369	10.78119371	10.37405156
"200687_s_at"	8.507952833	8.622815495	8.110935017	8.8087527	8.01312878	8.312871168	8.280213013	8.471204438	8.540589232	8.806535068	8.485087013	8.610090517	8.472141213	8.936674169	7.941934432	8.389927222	8.424124868	8.258470179	8.342872082	8.248201318	8.2221811	8.306951133	8.20701176	8.369905048	8.106294142	8.435721016	8.470594202	8.217050991	8.521917023	8.282976344	8.236532321	8.184259366	8.577322463	8.480214411	8.278981312	8.56239583	8.504971188	8.359143798	8.507311812	8.459665104
"200688_at"	6.058191688	5.936870768	5.796246748	6.091715035	5.793843302	6.040757566	5.857459844	6.003995807	5.781287579	6.149355725	5.740949224	5.699482852	5.850529491	5.876820049	5.888911775	5.933734725	5.680366435	5.802287698	6.105586282	5.867135646	6.012442814	5.848546279	6.222094019	5.880843744	6.176453211	6.010147327	6.133642203	5.96386055	5.82493588	5.961589681	6.091717452	5.735647834	5.867683453	5.7954157	5.936839883	5.924429864	5.996921516	5.795840278	5.865247789	5.833111662
"200689_x_at"	13.11038252	12.92888301	13.45238936	13.10479311	13.0528227	13.148049	13.04085417	13.12252191	13.09937493	13.14586243	13.03834286	13.11165543	13.18570197	13.26877057	13.10723543	12.95319931	13.07767756	13.13482111	13.12299501	13.08228613	13.14471313	13.31154232	13.29236613	13.3805931	13.23353436	13.1738141	13.34504818	13.1366651	13.36076742	13.30375715	13.34215535	13.32824813	13.47841221	13.30356515	13.31559935	13.3989929	13.34569867	13.05928766	13.15199743	13.26654176
"200690_at"	5.934659338	5.836878889	5.75261047	5.692235286	5.66248003	5.646797218	5.746503455	5.757705923	5.714952902	5.817492119	5.724144655	5.748758197	5.832153187	5.865713119	5.979711611	5.747124369	5.699903398	5.708016763	5.745589375	5.803144719	6.009573309	6.516384781	6.078979983	5.964891477	6.281716312	5.995835879	6.089052399	6.322931158	6.487030854	6.280391553	6.026073326	6.332077968	6.030249615	5.945934037	6.071466747	6.088594688	5.974749946	5.995319154	6.018173609	5.808326674
"200691_s_at"	8.766469616	9.027751946	8.78195355	8.822118999	8.256897081	8.74985682	8.985008274	8.911129267	8.648477008	9.128615981	8.512480868	8.587904291	8.621112925	8.799817619	8.575863121	8.815773485	8.747508211	9.045856319	8.017044252	8.732916597	8.946733786	9.075597054	9.020405064	8.750349555	8.579912961	8.879890476	8.937656208	8.864362097	9.037715053	8.771999427	9.07083312	9.201321406	9.431331527	9.11751212	9.064543941	8.987201044	8.909536189	9.124717601	9.266199292	8.800093584
"200692_s_at"	8.29844967	8.310332815	8.343773657	8.491401832	8.19764866	8.363658664	8.487364976	8.314319826	8.138753451	8.487315065	8.323283129	8.238000868	8.240947475	8.435557132	8.098893868	8.706201531	8.321306456	8.59958478	7.991428782	8.339353073	8.655689772	8.679734338	8.677689911	8.671171527	8.56647112	8.653653216	8.906804629	8.930987506	8.831208823	8.700605382	8.603103223	8.534877919	9.170712093	8.769516704	8.759633796	8.84327379	8.850830883	8.689185509	8.783725971	8.850216915
"200693_at"	10.55846842	10.6310691	10.378881	10.82385758	10.37408369	10.48490303	10.3546351	10.24517786	10.50638336	10.70008645	10.69879589	10.37994816	10.54900588	10.55964724	10.56198297	10.39620144	10.69036265	10.46574793	10.23799926	10.72361835	10.62459148	10.62079556	10.73749044	10.72048784	10.59066293	10.58026708	10.7833327	10.65744422	10.56097076	10.70950392	10.46601724	10.43000424	10.48176499	10.39449009	10.43668719	10.74682516	10.41078337	10.49271579	10.48330136	10.22320123
"200694_s_at"	9.066260373	9.307015013	9.212604996	9.581368041	8.889718913	9.170261601	8.980563872	9.208454866	9.406152608	9.262786527	9.358526505	9.475738588	9.458559284	9.166867445	9.261566198	9.25927814	9.198483216	9.320178548	8.779738086	9.366100903	9.37512635	9.508081579	9.289416384	9.393555124	9.441498857	9.578621114	9.544785222	9.268408961	9.358005796	9.442296781	9.33244538	9.298123595	9.423913303	9.226491731	9.33244538	9.296759374	9.368058918	9.212317282	9.559719439	9.308768614
"200695_at"	8.776324936	8.592553574	9.102625362	8.910562611	8.627046861	8.841260816	8.921604983	8.82763309	8.747564408	9.029295992	8.925007846	8.754147421	8.703471307	8.741150744	8.152594225	8.74982504	8.951979391	9.03541912	8.813501176	8.607026131	8.413549241	8.562685475	8.740588009	8.201594578	8.378555219	8.464180097	8.516019604	8.332663099	8.628192771	8.386511617	8.734563892	8.02981938	8.716519568	8.832464247	8.893310145	8.689309756	8.7541547	8.713792937	8.847511632	9.074403203
"200696_s_at"	6.593619421	6.733819302	6.864032953	6.835350836	6.799684907	6.941971852	6.878223664	7.004588721	6.719081829	6.83259327	6.788707222	6.824852202	6.90341029	6.743860946	6.776717253	6.978514833	6.737373544	6.964911533	6.766088079	6.701693327	6.815112015	6.800982449	6.626956687	6.641934957	6.742738904	6.741783632	6.857923605	6.758520392	7.006391157	6.787214234	6.997450648	6.101856795	6.912875374	7.068985116	6.69998484	6.715741806	7.237372407	7.034855135	7.062151932	7.087439233
"200697_at"	8.735336192	8.706822909	8.776103093	8.715366627	8.767396305	8.670954747	8.565508522	8.970317954	8.594867679	8.815448684	8.830212925	8.767350854	8.601673401	9.067610887	8.402941572	8.391760546	8.735288662	8.623340487	8.624136795	8.71028447	8.635164335	8.841265939	8.777275234	8.784919046	8.819743887	8.599963014	8.960042496	8.806670067	8.619895407	8.748212322	8.956777907	8.380675444	9.142437263	8.907167192	9.106248845	9.009752832	9.140400834	9.022194456	9.29442012	9.043939752
"200698_at"	6.388485948	6.595307167	6.395042215	6.646709796	6.525864662	6.551443538	6.38031708	6.816480167	6.368222494	6.550800149	6.543987131	7.172665943	6.488397668	6.202512147	6.584560661	6.518532282	6.537817332	6.619939593	6.31974862	7.406249132	6.447895408	6.357557802	6.182396129	6.589086527	6.206961219	6.58840854	6.589086527	6.757002095	6.61842617	6.415693329	6.64336082	6.180888899	6.508688051	6.668737028	6.081132007	6.372131243	6.616837402	6.598146188	6.534937774	6.731007101
"200699_at"	6.7136008	6.468930104	6.308247283	6.652589687	6.357680777	6.365687075	6.23656443	6.494248565	6.41838707	6.522421109	6.846312798	6.433792187	6.397938878	6.696926891	6.408824947	6.198687555	6.481668031	6.582555502	6.339191064	6.828080715	6.318669772	6.472486427	6.596797995	6.483129178	6.515983994	6.454047708	6.473089818	6.756131801	6.416962892	6.52561291	6.837583601	6.647934655	7.124895986	6.650386325	6.256532134	6.323086155	6.484649433	6.749452226	6.82522722	6.477025235
"200700_s_at"	9.054940827	9.80225252	8.593276652	8.672106405	9.085512889	9.351590324	8.900020632	8.783437874	8.338579887	8.484292533	8.91547286	9.057303128	8.861159582	8.890664845	8.633042395	9.245115275	9.774225958	8.657058964	9.090455566	9.013584857	8.983483313	8.641953208	8.43942446	8.739199962	8.543812497	8.97644075	8.674420792	8.714766515	8.370647106	8.476629518	8.886531749	8.120827818	8.20698858	8.671813283	8.594292639	8.245332977	9.047652782	9.407284314	8.748212423	9.447199338
"200701_at"	9.881292454	9.870807136	9.994864733	9.919762377	10.39422359	10.01483041	10.05899635	10.17145953	9.784502121	10.25716703	10.06131372	9.999141951	10.00625702	9.887438023	10.32278983	9.99869568	9.843404233	10.35075846	9.938108914	10.04468172	9.70969031	10.2624977	10.11315681	10.08398934	9.866453467	10.0530825	10.0423259	10.01131724	10.03145874	10.231331	10.16674232	9.444830107	10.08572294	9.851322487	9.845919003	10.09942066	10.02903701	10.20606296	10.31918578	9.889802207
"200702_s_at"	7.759041366	7.394481622	7.378701512	7.6619932	7.2908361	7.446292506	7.690370786	7.215114832	7.51137085	7.913572336	7.485828693	7.195670068	7.584960048	7.801905287	6.792905344	7.778828516	7.402752638	7.321504131	7.193626596	7.395198486	7.804230735	7.988577686	7.834748567	7.613294812	7.782380569	7.689580756	7.724454448	7.733758385	7.775889738	7.670590932	7.830763856	7.439018295	7.614680139	7.691144678	7.670175921	7.661524839	7.662026629	7.794681364	7.801435604	7.847830885
"200703_at"	10.02555715	10.21871614	9.338675779	9.668802736	10.22578145	10.21827241	9.509635765	9.739548497	9.824128147	10.26807877	9.873756788	9.78095109	9.720760827	10.05938417	9.591285952	9.841001933	10.46110818	10.13547476	9.54802172	10.05116632	10.36431482	10.18943923	9.919473573	10.13768299	10.16814165	9.953432283	10.1380427	10.46951064	9.712408412	10.13234754	9.899043787	9.40894696	9.54103654	10.09587468	9.315886194	9.856359973	9.804149884	10.04588781	9.775960874	10.13563016
"200704_at"	10.64405406	10.61729926	10.32091566	10.6157412	10.52225722	10.4312853	10.30316092	10.45484113	10.6423925	10.58122676	10.35365389	10.3266434	10.52355428	10.77539226	9.932785937	10.36829423	10.60845008	10.19223535	10.19220944	10.50725636	9.871908559	9.908846568	9.920513055	9.760397489	10.03737597	9.948134715	9.893497257	9.912657462	10.13559672	9.827748761	10.60060896	9.840352711	10.66970453	10.60211134	10.39002693	9.965542944	10.74125679	10.82162884	10.72241325	10.64519187
"200705_s_at"	12.79103409	12.52728714	12.59173868	12.38825343	12.70583262	12.65752435	12.59890514	12.43245591	12.66675423	12.71129587	12.70143716	12.48227859	12.38550495	12.59636561	12.88971604	12.51961797	12.48755404	12.52341948	12.718712	12.50939824	12.70313586	12.60811677	12.80998308	12.80097137	12.72672561	12.56047125	12.8318703	12.78096146	12.82717905	12.88995231	12.77467701	12.74881331	12.82483904	12.68606165	12.68982455	12.95765967	12.66634886	12.59168245	12.74265771	12.56468012
"200706_s_at"	8.199768871	9.0992885	7.733937682	9.106059256	8.242576534	8.203474903	8.281793153	8.064783831	9.032273322	8.843474784	8.645925047	8.172693043	8.932702884	8.759582962	8.245746743	8.382198277	8.169587825	8.617485289	7.756321874	8.34007041	8.782963507	9.115654044	8.75511322	9.115750804	9.092115258	9.064825452	9.173006326	8.950818503	8.870979914	8.932091818	9.270758445	8.741253771	8.982206299	9.442854372	8.952288667	8.636943798	9.458725517	9.467131314	9.435314313	9.170975033
"200707_at"	8.48101905	8.360903023	8.588650398	8.659323639	8.212915659	8.274169098	8.508095881	8.425141011	8.560340222	8.578272425	8.760978464	8.570338558	8.311664403	8.683693081	7.360263777	8.090294621	8.618166955	7.673469961	8.57936325	8.62833314	7.941847501	7.868860227	7.909546542	7.331938536	7.488342917	7.760621233	7.807633559	7.434231287	8.389715751	7.725802539	8.58029386	6.380263593	8.73055921	8.374193918	8.681353043	8.06191447	8.740044007	8.685194705	8.659078272	8.816192676
"200708_at"	7.996125431	8.295354105	8.371404201	8.290792189	8.220381847	8.274532696	8.188383936	8.131823842	8.271778145	7.762211497	8.152574324	8.112512029	8.368633488	7.979736456	7.680262104	8.100959397	8.135155702	8.230426419	7.853785867	8.067010453	8.015967871	7.911177994	7.882251856	8.03681307	8.102225059	7.856539001	8.026102515	7.99498105	8.180239225	7.647126481	8.057614697	7.957780558	7.87831635	8.056931046	8.206317365	7.484314651	8.13575926	8.106546285	8.174626696	8.008282727
"200709_at"	8.505958999	8.42967372	7.711947205	7.955596465	8.680891065	8.310414715	8.126622046	8.383544718	8.057208419	8.273926075	8.905047838	8.268111345	8.490838965	7.653844789	8.435860005	7.553029891	8.561274027	7.933393935	8.084993897	8.862892532	7.800529243	7.939535274	7.751046328	8.051594009	7.459200171	8.093778241	8.173409873	8.092982316	7.933730697	7.868300601	8.374874883	7.562848903	8.350311067	8.237106484	8.111851853	8.560172452	8.716198034	8.462336393	8.438102516	9.073348511
"200710_at"	8.64061415	8.753493117	8.469069142	8.737712992	8.483462769	8.889253594	8.729878201	9.098690755	8.664917917	9.153194595	9.054707664	8.687974372	8.505535683	8.986681749	8.303952448	8.923777339	8.850626242	8.404229391	8.45028037	8.840593584	8.811996048	8.498329029	8.875587075	8.819339772	8.673739313	8.711353545	8.682157011	8.629493943	8.615303087	8.675838721	8.766361436	8.157411451	8.726966444	8.862296052	8.593430157	8.48086616	9.058759342	8.790550762	8.772064991	8.99719158
"200711_s_at"	8.394971283	8.024298119	8.429500769	8.230655577	8.484537276	8.351817254	8.198133402	8.107003205	8.10144819	8.062814292	8.217722656	8.272220206	8.213326446	7.848253772	8.848099312	8.221893862	8.248556073	8.162130595	8.209910603	8.352040746	8.437801863	8.363085071	8.173096144	8.47098656	8.191269478	8.438006026	8.341984628	8.327573025	8.213108285	8.427797839	8.35309518	8.358475209	8.002171952	8.322421497	7.982235209	8.344926521	8.204975479	8.371993437	8.419979787	8.414618304
"200712_s_at"	7.746009583	7.978410907	7.495446463	7.691507966	7.655123921	7.903942791	7.782618724	7.691617987	7.747446723	7.522631278	7.825508022	7.740822174	7.693668196	7.787277641	7.572699704	7.785819661	7.8690097	7.637553736	7.788670646	7.877887304	7.741608905	7.403897703	8.20578294	7.697707695	7.71198249	7.92557804	7.864054611	7.887273463	7.186975348	8.034871592	7.659889791	7.356338008	7.698992945	7.687866591	7.513225034	8.021966416	7.646473559	8.198787229	8.018176155	7.882981636
"200713_s_at"	9.693006406	9.833597192	9.668031738	9.803506373	9.597365466	9.771012044	9.892586572	9.756790694	9.986174741	10.04079479	9.685878893	9.957202775	9.818288406	9.784964509	10.04096	9.986311263	9.610819662	9.798592094	9.336322625	9.93997031	9.746439261	9.856971817	9.953831824	9.988105013	9.844039964	9.90945702	10.03558582	9.795349788	9.709057466	9.971064225	9.605368802	9.751404582	9.863388793	9.666747307	9.772215449	9.902768801	9.758045373	9.773621814	9.868936745	9.870142583
"200714_x_at"	10.27565319	10.226544	10.07380087	10.20490778	10.19091613	10.35616005	10.07238134	10.17695189	9.950559032	9.984553746	10.15806132	10.29875246	9.99350202	10.17232935	9.890816203	10.27336206	10.23168911	9.992775722	10.1863206	10.12744783	9.978768437	9.723743347	9.51601174	9.93569855	9.551562876	9.841975037	9.759186567	9.634425164	9.930402318	9.64195773	10.004848	9.793093349	9.996434731	10.05586806	9.971865	9.911794185	10.22550527	10.22832382	10.00467396	10.08428691
"200715_x_at"	12.48137511	12.56317	12.63810541	12.65649385	12.57489196	12.7495679	12.71272058	12.50881392	12.62395576	12.65128807	12.62681016	12.66117363	12.42149785	12.66268621	12.73040377	12.68030061	12.53179881	12.69633616	12.55741805	12.59422206	12.88174199	12.65658431	13.0098202	12.93481706	12.83057446	12.83947702	12.89457051	12.88420796	12.82559343	12.97570641	12.80558645	12.78271534	12.96877327	12.73374396	12.82159775	13.03436413	12.78030001	12.62112982	12.80694596	12.71409726
"200716_x_at"	13.9678892	13.7927507	14.08178563	13.96529193	14.02947444	13.97644987	13.96894869	13.93198772	14.01870747	14.07086689	13.9334012	13.96350675	13.95723115	14.09635118	13.98745678	13.93066794	13.87916446	14.02517617	13.91329003	13.93788817	14.08918419	14.12725266	14.14370387	14.13103122	14.09337478	14.07849297	14.07609826	14.02727053	14.10838861	14.1617	14.0249253	14.18503685	14.11603861	14.01314402	14.11880117	14.19166551	14.04563759	13.91376852	13.97584595	14.03566898
"200717_x_at"	13.66810694	13.53023124	13.40691314	13.71426314	13.52147475	13.63802628	13.54247248	13.49280615	13.65198229	13.7040884	13.479126	13.43244272	13.4804943	13.55753394	13.64217134	13.44341342	13.57946506	13.38959857	13.57901558	13.4489698	13.49953185	13.61956181	13.64975574	13.56999118	13.66437717	13.55501704	13.54783329	13.68279486	13.36116522	13.61752399	13.6372721	13.64006261	13.49223128	13.4829491	13.48254074	13.79485241	13.43504101	13.53902933	13.55058728	13.51067311
"200718_s_at"	11.48016297	11.31780614	11.27770323	11.39436484	11.41721451	11.31563761	11.29418538	11.2055234	11.26745708	11.40247477	11.36314322	11.33016404	11.40881151	11.50916351	11.40055919	11.34637243	11.35223846	11.34484248	11.301547	11.35021039	11.47431089	11.46491051	11.41624757	11.61968104	11.48460562	11.57306405	11.67197108	11.54198935	11.63852746	11.46435118	11.37100447	11.08107205	11.29454464	11.2082505	11.20280768	11.0531064	11.24180511	11.40964605	11.41454772	10.97547697
"200719_at"	7.527714705	7.406257843	7.508539034	7.416550549	7.46631871	7.152089144	7.535932124	6.816743222	7.443646536	7.140959579	7.603320621	7.518027277	7.277746185	7.555078038	7.504681656	7.199396833	7.221442957	7.4092364	7.368488946	7.776834972	7.552258821	7.510713445	6.927736441	7.277053098	7.254268494	7.131392757	7.080862282	7.002272591	7.315649767	7.176713321	7.375594413	7.790068379	6.728795664	7.104082514	6.949030593	6.690513118	7.261333316	7.174196674	7.239766943	6.601334779
"200720_s_at"	7.359563554	7.78463392	7.449797325	7.684838683	7.495307123	7.408896621	7.272306951	7.685866242	7.592126563	7.567418734	7.722808643	7.667755281	7.562951577	7.59614682	7.354214982	7.401756235	7.753187613	7.690323747	7.226733027	7.369066618	7.494728643	7.174846798	7.391604861	7.483041083	7.185542119	7.625908531	7.554620026	7.550137248	7.235499955	7.69706081	7.844424523	6.785710458	7.476942148	7.757477372	7.5057944	7.367690691	7.530109601	7.688748512	7.725191185	7.700356343
"200721_s_at"	7.143337349	6.953488788	6.990231102	7.477141537	6.979178593	7.074183552	7.054750385	7.20902234	7.129179087	7.351310753	7.203900551	6.907009773	6.830698913	7.497907	6.417150837	6.833252376	7.073192043	7.168599094	6.599647512	6.931891089	6.681277674	7.048509039	6.929035017	7.266345574	7.186289677	7.077072088	6.856671879	7.005482981	7.129774582	7.004418378	7.023910385	6.974087549	7.512845026	7.285680525	7.289210216	6.728384034	7.588711756	7.272109955	7.07530573	7.084442725
"200722_s_at"	7.647618321	8.015338211	7.79203101	8.187656707	7.474776712	7.710898073	7.695486043	8.109347259	7.993820693	8.222426432	7.787261683	7.969158582	7.837723533	8.041468479	7.338439809	8.100764535	7.844040344	7.844835682	7.467696583	7.683952015	8.185212286	8.143984856	8.24652887	8.476005465	8.009034086	8.264072745	8.169174153	8.290839873	8.332440005	8.160228146	8.291803527	7.954897719	8.209550245	7.993829684	8.219155926	8.168383851	8.180411575	8.166101008	8.131555623	8.274937626
"200723_s_at"	9.264619788	9.756619414	9.264205957	9.96731778	9.021375195	9.422600397	9.432064819	9.833721304	9.801117833	9.858689035	9.331725672	9.64638821	9.539968461	9.79906954	9.220460489	9.648591385	9.680468315	9.288497811	9.158725893	9.473432879	9.723217559	9.885430788	10.1413037	9.795994973	9.66562673	9.77331731	9.847724564	9.844035707	9.823403214	9.636025951	9.947502086	9.77414314	10.04102086	9.868470263	10.09217456	9.895888313	9.825768852	10.01184947	9.855348395	10.03697378
"200724_at"	6.192842601	6.239461118	6.471611522	6.197070137	6.063105602	6.213199546	6.176643516	6.329561179	6.367438797	6.271272799	6.107663557	5.894515746	6.194691273	6.264260044	6.052061204	6.192921096	5.979620958	6.11787504	6.031508877	6.169657381	6.264396576	6.080789002	6.091071255	6.144292289	6.101001261	6.119694159	5.987348981	6.155968063	6.270028115	6.106773416	6.191735938	6.281654587	6.270700037	6.25731585	6.024562368	6.212987313	6.150489422	6.19189298	5.992520137	5.882243766
"200725_x_at"	13.19932995	13.04963742	13.24064314	13.12473195	13.13400047	13.12281444	13.21034114	13.10147599	13.05493843	13.24432023	13.12922432	13.09639514	12.97548555	13.19620838	13.09239529	13.14504363	13.1353064	13.15260104	13.1760407	13.07500171	13.19466668	13.26018616	13.26957283	13.18247225	13.08047159	13.17579698	13.17454012	13.15592876	13.32740125	13.34216565	13.19006889	13.28352852	13.36159034	13.11099669	13.16353325	13.3533532	13.09353363	13.08915243	13.259745	13.05506886
"200726_at"	10.41257124	10.77771451	10.26257707	10.86585473	10.40553979	10.85591328	10.67450234	10.32546839	10.87655979	10.58598334	10.69943715	10.5665757	10.58211425	10.61197534	11.03730139	10.69081035	10.63635372	10.68971311	10.65091914	10.52969053	11.01714228	10.77369933	11.10869432	11.12879788	10.83212619	11.08872961	11.01124319	11.24822111	10.48747645	11.03924053	10.77867726	10.52431363	10.22202208	10.80960378	10.41743426	10.94263888	10.29817344	10.7680862	10.90093465	10.31626167
"200727_s_at"	8.285239616	8.754077302	8.814840287	8.78421137	8.008841194	8.471911641	8.230327605	9.500389789	8.571841112	9.320751198	8.481972961	8.828855136	9.093233193	8.412017506	8.553177016	9.438604308	8.411912796	8.411462428	7.811644009	8.243645048	9.046211696	8.786073542	9.292810974	9.016399697	8.435939131	9.316062143	9.207270284	9.026555948	9.30003413	8.871667999	9.216935305	9.6853122	7.840882148	8.736510709	9.342486604	8.852227141	8.842465494	9.5273651	8.112431367	7.834363259
"200728_at"	11.39322362	11.11943271	11.19829495	11.38378153	11.38498098	11.40574348	11.52687049	11.53209199	11.57259385	11.47300935	11.37704702	11.54273192	11.3951047	11.58438806	11.72729875	11.49056032	11.30852137	11.49792999	11.02773714	11.30750003	11.56353981	11.53330531	11.70214643	11.71451768	11.54002016	11.68713478	11.71583265	11.54529744	11.5684293	11.55222618	11.4459646	11.85259713	11.57687047	11.43696418	11.40785921	11.26652404	11.46077459	11.44529035	11.59574326	11.37003844
"200729_s_at"	10.63160575	10.51345411	10.14132873	10.44564438	10.9575502	10.66399487	10.83340478	10.45264347	10.7006446	10.66590285	10.75001648	10.69458378	10.66801394	10.64608841	11.37321406	10.64383775	10.61006594	10.89290716	10.6965255	10.66574942	10.64061006	10.63506877	10.66649915	11.09414956	10.87222635	11.033807	10.84977752	10.95064387	10.3723873	10.84731044	10.89024222	10.95529647	10.31392158	10.43723535	10.32668694	10.40357478	10.42326691	10.78842437	11.00512224	10.33092956
"200730_s_at"	5.448536476	5.835692757	5.32392663	5.269021177	5.268424604	5.591289722	5.51564896	5.448500461	5.556748697	5.321160415	5.397917672	5.505917034	5.500766947	5.327193689	5.837434107	5.808351964	5.470741237	5.614921904	5.412432032	5.457297213	6.213205088	5.98246858	5.777059063	6.0352687	5.706163245	5.792009696	5.857798541	5.901111297	5.788572814	5.827184481	5.928172709	6.177401876	5.404764931	6.037304525	5.827356795	6.122553654	6.074100905	6.130882379	5.964891458	5.838683842
"200731_s_at"	6.548914834	6.691987695	6.595635857	6.701624972	6.68618409	6.619481907	6.495166097	6.231230136	6.393321773	6.504872504	6.642584748	6.89915722	6.544136376	6.610748946	6.884577184	6.67033165	6.622008653	6.483456717	6.613711986	6.577425471	6.754941862	6.636373001	6.587782274	6.902482705	6.55272973	6.820955693	6.802773214	6.859858445	6.777127476	6.975478884	6.669753455	7.230675338	6.705510876	6.86340858	6.607576156	6.647558798	6.664002094	6.80857278	7.00777616	6.639323692
"200732_s_at"	7.857802757	7.820855126	7.757016611	7.922706826	7.838551651	8.027477443	7.717375721	7.727540643	8.225141074	8.007690234	8.118271372	8.024988802	7.831836456	7.63595453	8.037400477	7.648715372	8.024772967	7.793355535	7.968224136	7.883198173	8.139719259	8.15234726	7.923146748	8.042846469	7.731313213	8.133658187	7.805179889	7.94128394	8.013402291	8.225626192	7.984200544	8.008119006	8.065554208	8.080237863	7.876762322	7.831787763	7.990683877	7.947213499	8.021113406	7.795887422
"200733_s_at"	6.488902887	6.429356594	5.965048122	6.484733162	6.284320905	6.494417682	6.309693603	6.272612559	6.260130973	6.456465949	6.476724219	6.429312873	6.519057413	6.475601342	6.964602099	6.773452999	6.660435605	6.52014334	6.386821531	6.771069675	6.483486874	6.358565999	6.351205319	6.457743131	6.336246649	6.180753141	6.656993408	6.689022065	6.133106957	6.489113374	6.239409558	6.116552337	6.220178794	6.128002951	5.759648422	6.412363871	6.237367066	6.338499546	6.298250788	6.048343859
"200734_s_at"	8.77548798	8.823659566	8.768793381	8.64700017	8.978289357	8.660094072	9.010689939	9.112375005	8.716512155	8.819585292	8.902104654	8.733736099	8.659142396	8.875002705	8.332483679	8.770248511	8.67264323	8.836961219	8.822276164	8.729284957	8.804469061	8.443658803	8.546168621	8.461771681	8.713714412	8.50964429	8.355695862	8.469116696	8.696020067	8.152986733	8.629632995	8.533906557	8.932380312	8.631411621	8.814228957	8.957413083	8.91020323	8.784227241	8.700362741	8.922217555
"200735_x_at"	13.17760018	12.93908544	13.09006359	13.17029572	13.08898595	13.11165122	13.04088733	13.11292674	13.10712436	13.1422946	13.01432164	13.0225741	12.88724053	13.16054523	13.2904168	13.07613434	13.10585623	13.11229299	13.03433687	13.01385061	13.14801111	12.87914602	13.18217708	12.99931958	12.99675261	12.97876889	13.08302634	13.03980774	13.1011324	13.04775263	12.94437403	13.16190898	13.0510855	12.9780244	13.13286127	13.10563364	12.85416396	13.00133079	13.03258644	12.80984534
"200736_s_at"	9.583953031	9.590202981	9.686486308	9.662222037	10.07518568	9.533928408	9.597550868	10.14789263	9.291952962	9.863727607	9.916284442	9.481144826	9.687174727	9.866197911	9.556039343	9.691313772	9.695911546	9.866723199	9.27948002	9.560595758	9.799927912	9.853732146	9.858248407	9.488023857	9.564774789	9.846556991	9.625892883	9.71476269	9.625892883	9.785476905	9.826146969	9.267776489	9.810105738	9.691419639	9.800135066	9.587190724	9.712574059	9.681023871	9.860334498	9.767548474
"200737_at"	8.68820426	8.525850536	8.351823105	8.353625978	8.64774974	8.699119141	8.682955952	8.832303448	8.153532691	8.741538351	8.745781431	8.34075184	8.450584596	8.609743984	8.790798544	8.61436438	8.733791724	8.681657748	8.507493671	8.705200103	8.636128798	8.552642722	8.926685794	8.493338914	8.601666358	8.767166662	8.807120866	8.609172293	8.733754733	8.855168131	8.357527311	8.153361082	8.411776133	8.439023015	8.317580443	8.629181494	8.347615722	8.326710411	8.404316002	8.472640973
"200738_s_at"	10.90663526	11.25526367	10.69688525	10.86866024	11.28579654	11.18667298	10.99910424	10.92583979	10.95140789	10.63186265	11.28794439	11.05478986	10.93069874	10.9928768	10.9203472	10.97732328	11.18193616	10.98088744	10.78297475	11.14462475	10.86238952	10.58462557	10.72055774	10.78993085	10.81712301	10.76352922	10.86439279	10.6965272	10.32406095	10.9880019	10.58223258	10.46981068	10.43233014	10.60886308	10.68102983	10.68290163	10.75273936	10.72331631	10.7494951	10.68415666
"200739_s_at"	8.067621381	8.072195316	8.234691261	8.064631989	8.207942049	8.011647678	7.940262132	8.003346824	8.021613404	8.306057927	7.800208873	8.080273042	8.42772251	8.441749828	8.105449408	8.060776394	8.142018808	7.959052055	8.348209234	8.140157103	7.75928936	7.672778921	7.697654736	7.429179232	7.715821584	7.776054078	7.788599596	7.407949382	7.703291073	7.749747005	7.68350909	7.347275232	7.830398924	7.671883292	7.832607916	7.224844269	7.941528771	7.936462098	7.796543932	7.832045226
"200740_s_at"	9.361626992	9.308881086	9.28250541	9.240357573	9.397670348	9.118287711	9.268640806	9.273168923	9.255963749	9.336146767	9.326794109	9.008643048	9.453838384	9.493429512	9.207589194	9.309220678	9.313752664	9.244913928	9.264407138	9.539455054	9.318904006	9.396569221	9.227953162	9.144885025	9.336166312	9.288295515	9.521242209	9.26089151	9.515587771	9.459492529	9.440145826	9.257212797	9.096876617	9.455728618	9.335859862	9.275438768	9.389648802	9.576798132	9.795720824	9.100976802
"200741_s_at"	13.78961001	13.82509171	13.79895203	13.7169343	13.88419331	13.78353831	13.82727827	13.78677842	13.95706843	13.84751778	13.96302905	13.84257334	13.92556966	13.90257375	13.7799778	13.77250599	13.76671378	13.80640788	13.85648733	13.87159443	13.75529393	13.61485813	13.71870983	13.69084174	13.74771458	13.77287451	13.75529393	13.71960248	13.73266759	13.68262552	13.65093532	13.55423533	13.69940406	13.56818673	13.6795541	13.66877563	13.64581969	13.63621639	13.66910512	13.67417425
"200742_s_at"	8.538307558	8.95803602	8.673596056	8.554402232	8.733015216	8.426661957	8.526399529	9.158325616	8.971402681	8.811581153	8.907826803	9.243450636	9.313226522	9.199365197	7.996799056	8.824501008	8.502281808	8.518482876	8.185421377	8.891026709	8.287854588	8.284011935	8.630614529	8.479900002	8.590264526	8.34947175	8.271350619	8.311912381	8.763001404	8.448082902	8.415951264	8.14954744	8.590264526	8.509865124	8.65281579	8.107385666	9.095068244	8.660400733	8.655925504	8.773663902
"200743_s_at"	9.843686046	10.13440321	9.726796075	9.856406657	9.96522984	9.883688397	9.926535459	10.46214324	10.17931811	10.18691402	10.09079199	10.34695245	10.30881945	10.29465008	9.414645865	9.993274747	9.925690282	9.595459471	9.791611478	9.942419986	10.10791979	10.00482651	10.07217684	9.813840854	10.20691587	9.837183274	9.945027836	9.914188668	9.891441461	9.788229232	10.04545192	9.617681117	9.934997925	10.19153202	10.35543602	9.970947881	10.19920864	10.16837771	10.30016143	10.07372914
"200744_s_at"	8.170100753	8.569467498	8.07250536	8.526580039	8.369969677	8.318054867	8.24824701	8.434739461	8.531594349	8.848563609	8.846786945	8.444390363	8.881680974	8.515449693	7.724602744	8.654420167	8.647178269	8.44604329	7.788256191	8.3761704	8.826087027	8.88267946	8.692915216	8.596516328	8.298573446	8.700459353	8.579196135	8.662112783	8.748336643	8.556254949	8.872758538	7.759180176	8.615304777	8.888101438	8.416817115	8.254622987	9.088506578	8.861413499	8.862848109	9.003889721
"200745_s_at"	9.549254588	9.280456512	9.417236286	9.832833135	9.095851178	9.249541428	9.287655908	9.395238764	9.242437777	9.972980553	9.64818738	9.409630537	9.613344078	9.7436467	8.895109793	9.327565955	9.456417855	9.158242817	8.633551509	9.259610515	9.673686002	9.871089065	9.550583862	9.568634506	9.450948962	9.683412269	9.690567762	9.853547196	9.798745703	9.545456096	10.03442128	9.486730092	9.794397073	9.99518419	9.564576825	9.517869834	10.25254649	9.953667474	10.33639008	10.10345172
"200746_s_at"	9.907916345	9.747116874	9.940607173	10.1274698	9.70801583	9.753265234	9.783951597	9.913172413	9.798653949	9.987264758	10.13127177	10.04814093	10.00831276	10.06201602	9.597690518	9.630424891	9.871220522	9.792536072	9.571400862	9.794384943	9.906383599	9.744964086	9.880242599	9.799721815	9.677193954	9.878506634	9.95828846	9.928668067	10.08378046	9.941601852	10.21563515	9.56073046	10.37145285	10.1721149	10.16974465	9.896235967	10.23765375	10.13175529	10.2736033	10.43839809
"200747_s_at"	8.642346842	8.715294295	8.895735356	9.234163438	8.374167012	8.323682204	8.855429047	8.831832432	8.846805468	8.797725413	8.720770391	8.993200808	8.803716182	9.016541482	8.237605998	8.772742556	8.665550194	8.413783743	8.744419329	8.740131426	8.498087009	8.593439947	8.466952242	8.180852738	8.551330769	8.453523004	8.346969602	8.422921687	8.484380173	8.317073083	8.706215999	7.989442927	8.850087766	8.447100897	8.64475775	8.640934315	8.8000889	8.579118374	8.993905362	8.864049665
"200748_s_at"	11.33856107	11.01562101	11.49446963	11.37504935	11.62090974	11.19372591	11.28279793	11.74435172	11.5246325	11.54717451	11.48451659	11.04472197	11.54843977	11.59926519	11.32183877	11.33800675	11.19911677	11.35249035	10.82844635	11.22119434	11.21038	11.42774597	11.46323201	11.06674844	11.38132993	11.23664022	11.31402849	11.25775213	11.32202283	11.36255679	11.35580315	11.11342556	11.69020248	11.11054538	11.50989416	11.23262058	11.47930513	11.36901945	11.48730471	11.44719742
"200749_at"	8.119117646	7.73736349	7.816465168	8.067484819	7.804188172	7.692093472	7.685957709	7.830821695	7.969937672	7.933298574	7.815273491	7.788237541	7.871960227	7.446786753	8.126078398	7.896995981	7.995009948	7.713568518	7.683373039	8.192590567	8.429963306	8.216842293	8.296689991	8.575604899	7.823482031	8.246280585	8.675238388	8.417596999	7.919948963	8.5641454	8.078996039	8.408610034	7.852012192	8.066247284	7.927860311	7.947845897	7.555715327	7.923793236	8.204708171	7.589398036
"200750_s_at"	10.64177681	10.49387219	10.1209734	10.25483371	10.43347611	10.60955323	10.3264548	10.13451105	10.11867082	10.24353031	10.53054499	10.19273459	10.16616398	10.43103304	10.46693065	10.2130354	10.67633935	10.39996455	10.28250042	10.41101568	10.54131421	10.28178241	10.7084412	10.45616223	10.19009488	10.56966631	10.58912075	10.62314952	10.46055164	10.67706502	10.28648982	10.40685356	10.16816983	10.22371591	10.06051729	10.49342331	10.28499761	10.14923025	10.37127468	10.16463926
"200751_s_at"	9.489946257	9.771853455	9.435314608	9.737033839	9.660997219	9.686095051	9.850057312	9.432219924	9.670701025	9.838002703	9.777951778	9.687011512	9.460352338	9.735109709	10.009619	9.845004262	9.898307304	9.92617075	9.539776753	9.614848834	9.8295511	9.741278243	10.07063817	9.698369464	9.705623293	9.710974299	9.859201973	9.820857563	9.67051389	9.873887025	9.648935803	9.570056947	9.332808984	9.361785975	9.311929682	9.761237787	9.596714084	9.642114264	9.52748293	9.272317314
"200752_s_at"	7.371248307	7.458892031	7.193977024	7.52862878	7.036803421	7.05333125	7.476107129	7.461909214	7.493745064	7.644690386	7.390188752	7.514401607	7.635169526	7.702458659	7.13839153	7.4199393	7.210654926	7.028872749	7.369267558	7.349131098	7.433979378	7.194280509	7.53931292	6.836398186	7.533610084	7.362553409	7.434108714	7.440305913	7.554005295	7.589188176	7.529072802	7.103601124	7.630366958	7.569849704	7.50289997	7.237440902	7.812461727	7.721932717	7.696720887	7.691086545
"200753_x_at"	9.188263991	9.332202573	9.403026208	9.38560178	9.224646863	9.147474179	9.258960216	8.540455438	9.202256698	9.219489096	9.331843069	8.877865347	9.269806586	9.283721901	9.068605379	8.863612819	9.504017634	9.181625746	8.773408105	9.268403656	9.210092435	9.568941283	9.192830104	9.419817095	9.110815316	9.503743295	9.524073618	9.432182581	9.27981665	9.630723041	9.336337987	8.977152341	9.131710263	9.505926879	8.739741872	9.054497343	9.305515997	9.455648595	9.541933241	9.174786847
"200754_x_at"	10.22973916	10.08553292	10.10425175	10.56691027	10.16386113	10.21537044	10.1178976	9.926489526	10.20135575	10.18493498	10.19846148	10.14467125	10.19640273	10.24173628	9.60922296	9.949461137	10.05310448	9.824423174	9.938691883	10.08368612	10.08496794	10.27904914	10.23833955	10.28694005	9.923169229	10.31309574	10.32230826	10.09800912	10.14051081	10.16777982	10.03364895	10.03144226	10.17826618	10.2880167	9.952848188	10.22205433	10.24975924	10.1094317	10.34594948	10.21505344
"200755_s_at"	6.825475568	7.172371575	6.987515726	6.992527681	6.722660659	6.768737859	6.738060682	6.83579605	6.776666698	6.888292046	6.820006607	6.687249491	6.693917241	7.167227839	6.896302483	6.826664758	6.879908551	6.74479059	6.615382884	6.73893358	6.794376745	7.174214313	6.961231201	6.839544918	6.892377781	7.013392272	6.818926652	6.966663002	7.08805259	6.940336633	7.084690973	7.272925305	7.377035132	6.983199871	7.244480432	6.973999995	7.087913851	7.318362036	6.852873171	6.916691152
"200756_x_at"	7.410114136	7.668019762	7.473796796	7.127815538	7.473380747	7.496165608	7.321153541	7.680243073	7.3929841	7.259058078	7.41707428	7.491361004	7.5791322	7.501522568	7.42987158	7.507859312	7.605844212	7.505935156	7.725350365	7.545159976	7.527531193	7.162565302	7.497401416	7.220767282	7.020343973	7.512694937	6.94958233	7.412554326	7.48919166	7.080176688	7.366901118	6.605673414	7.302231227	7.226520385	7.189627294	7.40444171	7.008135075	7.612621281	7.47432224	7.481681182
"200757_s_at"	6.882009674	6.951461541	6.761811472	6.876682837	6.883185811	6.930806408	6.795566778	6.968561095	6.720891178	6.781443118	6.888554849	7.500257129	7.019094297	6.792326032	7.220640497	6.897517424	7.145744855	6.558933032	6.764692582	7.32139995	6.321663307	6.494148822	6.426249984	6.433023848	6.575928992	6.649499931	6.481545029	6.649499931	6.479448937	6.243056417	6.598706491	6.456067878	6.703908195	6.258971484	6.439168749	6.405326496	6.806995197	6.770562929	6.615428257	6.695121273
"200758_s_at"	8.503599184	8.320356242	8.6417678	8.381187275	8.760979665	8.638385641	8.587897402	8.502345728	8.343587152	8.545920636	8.352198038	8.701976903	8.364415049	8.359305204	8.522661699	8.358420956	8.507945177	8.653466287	8.506777306	8.585249181	8.700400384	8.362102608	8.393186062	8.43654986	8.278410182	8.355357296	8.766903987	8.289634929	8.41133228	8.289845238	8.287059468	8.568907822	8.175572074	8.457807129	8.56054828	8.225532847	8.42475241	8.237563221	8.27108685	8.620037413
"200759_x_at"	8.73164932	8.53605197	9.008955898	8.765558566	8.696040069	8.701804734	8.558228506	8.515657161	8.607911783	8.692783733	8.511991187	8.392111466	8.625305335	8.656869138	8.722671497	8.500490284	8.826046783	8.573924187	8.412792597	8.636015751	8.650966971	8.619262893	8.810380785	8.681452156	8.693468681	8.448558453	8.704955638	8.5426059	8.623947448	8.80387765	8.764164804	8.692181605	8.79010338	8.651007246	8.430516149	8.676781263	8.636623386	8.573144455	8.62766871	8.621204728
"200760_s_at"	10.51709902	10.08383706	10.63463264	10.29109284	10.53249696	10.46857719	10.46716429	10.50679511	10.28810775	10.77622783	10.42101776	10.28412365	10.38607337	10.39475962	10.966524	10.35035093	10.67567524	10.6951809	10.2916951	10.4653325	10.92184533	11.00994023	10.77840732	11.07121772	10.66601737	10.82446126	10.95122771	10.98221763	10.78951931	10.91757983	10.53760923	10.68345496	10.70504838	10.51586376	10.37243569	10.84968948	10.5534215	10.49053362	10.68730731	10.30575975
"200761_s_at"	11.42396804	11.20371558	10.93578041	11.24635073	11.42569231	11.27727239	11.25840574	11.15327111	11.50921622	11.37528101	11.31569283	11.40430066	11.06557403	11.1707675	11.58089329	11.070836	11.49177521	11.4685499	11.11665128	11.37783298	11.60372153	11.51066211	11.60688408	11.7953284	11.46462105	11.46122114	11.68572797	11.66892881	11.30908267	11.70054069	11.36889494	11.7782362	11.08443605	11.26538974	11.24739323	11.58432174	11.20099821	11.30285291	11.52584167	11.31653049
"200762_at"	7.454476672	7.639722941	7.025744628	6.794866662	8.137508116	7.684194039	7.123279824	7.520865206	7.071995077	7.47263552	8.340092358	7.624525685	6.787853281	7.131897436	7.761625215	7.683968169	7.603200908	7.936660604	7.084474307	7.515328447	7.70725554	7.681523822	7.391064506	8.091678221	7.31485847	7.397622548	7.699320439	7.908428396	7.031330415	7.865988162	7.963626624	6.968151174	7.647338439	8.153618592	7.379152086	7.603878204	8.108698633	7.864566267	8.150064336	7.694310798
"200763_s_at"	13.51170394	13.60349977	13.5688305	13.62169207	13.69846474	13.67890165	13.72083915	13.58900849	13.65788383	13.64860741	13.62113869	13.63461351	13.58437082	13.68737822	13.61333394	13.6599226	13.53385579	13.64613294	13.63314118	13.56279754	13.66378364	13.42940588	13.60097617	13.6645716	13.57149819	13.51977068	13.59905907	13.57386068	13.61893932	13.40568574	13.62795243	13.39186132	13.61978333	13.60810866	13.66116366	13.50942085	13.59721025	13.5837157	13.67119305	13.50049704
"200764_s_at"	7.612873964	7.425354198	7.288535007	7.564262845	7.340425264	7.230339685	7.410330398	7.722541212	7.238634197	7.272387715	7.383064389	7.516625934	7.310406006	7.614766327	6.838350793	7.398079147	7.769389157	7.345267273	7.339984799	7.36708498	7.408972007	7.402473742	7.299259206	7.67955601	7.208115695	7.312443152	7.573391763	7.568749063	7.433794139	7.531842055	7.402473742	7.276613634	7.273785168	7.459605289	7.450952897	7.463896342	7.41877602	7.258722813	7.174610543	7.583337719
"200765_x_at"	7.04558944	7.35176238	7.030852201	7.640254317	6.991715123	7.03339444	6.915418279	7.682547569	7.193157513	7.201225605	7.26901053	7.352773567	7.539785395	7.253928793	6.899776841	7.292229372	7.2037008	7.047112123	6.766531737	7.16350411	7.310007167	7.347915516	7.334342876	7.684085763	7.777023668	7.305347721	7.58294861	7.646650719	7.897311802	7.901687715	7.83035528	7.5048052	7.943111313	7.844954962	7.672738621	7.776297722	7.817875731	7.686263021	7.438155705	7.586425997
"200766_at"	6.281990566	6.216632038	6.471337261	6.401313588	6.490720547	6.275797383	6.365196544	6.629289477	6.20580295	6.162731068	6.461448006	6.458283897	6.401165084	6.385626342	6.127080375	6.582545415	6.25533712	6.266869698	6.265327267	6.286229004	5.978219408	6.095155986	6.003014149	5.968623515	5.99544143	6.038924389	5.808439731	6.171608276	5.962784184	6.028296425	6.217947587	5.636720635	6.201358403	6.101197888	6.433592528	5.980751235	6.073159957	6.01187209	6.114671636	6.364243277
"200767_s_at"	7.982994276	7.617499402	7.892666377	7.59817808	7.549412924	7.578769322	7.912959627	7.673122892	7.934681617	7.900555241	7.832723662	7.400470001	7.780431055	7.939981906	7.654129898	7.749873731	7.902322226	7.733903155	7.565733718	7.43082864	7.646794232	7.486075796	7.525609957	7.318914467	7.516581708	7.315645093	7.435510222	7.514008328	7.487108176	7.385107452	7.674545036	7.537466314	7.465799264	7.410112154	7.579342862	7.687960451	7.630989285	7.556448037	7.420024077	7.41017089
"200768_s_at"	9.631216294	9.239064639	9.4230285	9.569619318	9.489958409	9.56038827	9.501824205	9.068345248	9.679379202	9.779309851	9.439897331	9.648791825	9.506213422	9.620901766	9.217696869	9.190119085	9.58736324	9.371085251	9.064542456	9.44851748	9.285399536	9.576436571	9.612821792	9.324502547	9.264994636	9.2704436	9.454277845	9.5145144	9.29655216	9.354684097	9.322249221	9.29655216	9.323439857	9.358278036	9.31396204	9.440406722	9.161511131	9.193881434	9.4695747	9.206105723
"200769_s_at"	6.772566201	6.880091552	6.43668008	6.982386648	6.653542694	6.99022632	6.950351685	6.805370023	7.189278778	7.047701127	6.765319751	6.702201741	6.825048458	6.968007155	6.890969215	7.099508933	7.025232948	7.043941844	6.527280818	6.860469541	6.920680862	7.596821349	7.335731168	7.067550358	6.737517468	7.365478284	7.396727737	7.203915277	7.075343553	6.918228771	7.537668152	7.153046422	7.420224313	7.227191061	6.981221717	7.064955145	7.862757949	7.513888108	7.617174132	7.399458473
"200770_s_at"	6.933627047	6.942586812	6.909539389	6.726168342	6.918294153	6.96131962	7.022866927	7.089041726	6.904985877	7.008183647	6.916096999	6.816410152	7.082574177	7.236142884	6.714582412	7.207163323	6.886785535	6.884655488	6.994946671	6.890571983	6.727358061	6.745194912	6.893889277	6.884085665	6.826571942	6.85432711	6.762412879	6.874225601	6.991492033	6.881399038	6.874314045	6.71667	6.976052564	6.997967393	6.953295854	6.882232659	6.868627227	6.884071601	6.599189217	7.095520568
"200771_at"	7.675865106	7.260883798	7.81058461	7.348881664	7.091958788	7.711587321	7.523405313	7.519584332	7.443655232	7.736661913	7.754620985	7.685451934	7.536324206	7.881603963	8.051861535	7.193993997	7.244786073	7.322504366	7.570678024	7.647547419	7.351139452	7.881824488	7.537353872	7.631480865	7.567916785	7.467302039	7.811773705	7.632608539	8.036349007	8.091009139	7.428674421	7.87812711	7.868620727	7.556580463	7.40887479	8.097133869	6.955658355	7.648456802	7.493327485	7.358556797
"200772_x_at"	11.34901034	11.2946748	11.20648801	11.50060704	11.25468875	11.13800036	11.00020195	11.2043319	11.57599345	12.06369842	10.95636068	10.97705004	11.66858718	11.70186648	11.59168451	11.38807903	11.13902719	11.46375195	10.72001807	10.87255987	11.90362464	12.03592839	11.75677444	11.76425571	12.05956305	12.11613131	11.9953657	11.92040752	11.91533818	11.98309112	11.86748589	12.17521269	11.73223435	11.99185427	11.72020398	11.88206356	11.83277959	11.75854791	11.78926336	11.8063433
"200773_x_at"	12.56781626	12.45964275	12.49628803	12.37337543	12.55586832	12.57172907	12.51595493	12.49220317	12.36530367	12.63345952	12.59295934	12.32033392	12.49371801	12.49037722	12.70849965	12.42851617	12.71292684	12.66292242	12.55974865	12.53610226	12.02297488	12.20804394	11.99468347	11.99578295	12.09513026	12.24166292	12.14417791	12.26898156	12.3352175	12.11162509	12.27633642	12.31521372	12.26423798	12.27682328	12.1417465	12.24355245	12.19452368	12.22862409	12.19578656	12.2757252
"200774_at"	10.38335423	10.80597872	9.784886615	10.73646897	10.30690749	9.94294813	10.26474411	10.17461403	10.66567902	10.75118137	10.39117744	10.21687432	10.65036484	10.53058662	9.678038489	9.752707678	10.21941963	9.792484032	9.61357585	10.48190301	10.34687167	10.50888849	10.26437954	10.31752509	10.04023316	10.25173859	10.57364268	10.40127637	10.22061128	10.57817882	10.62633494	10.25533644	10.31625804	10.35454343	10.4932014	10.54915789	10.75379679	10.82136765	10.78295329	10.80980882
"200775_s_at"	10.85719292	10.46177157	11.06708173	10.70620423	10.77502773	11.01017114	10.93332673	10.86599311	10.47707922	11.04317294	10.72480832	10.42231481	10.58912822	10.73986565	11.08567773	11.02498732	11.1623909	11.27744061	11.3785363	10.83688054	10.58579299	10.96416445	10.96403102	10.8995439	10.54258551	10.73173118	10.72564139	10.90467508	11.05377816	11.08175185	11.28787003	10.59574538	11.03511547	10.71571934	10.88880192	10.98874749	10.8070045	11.01855226	10.90105051	10.86688889
"200776_s_at"	8.790800717	9.056406128	8.854699976	8.884124841	8.620917005	8.993363828	8.937480546	8.963376026	8.663295116	9.386533939	8.996837974	8.970371543	8.849079245	9.417576774	9.331219771	9.108486801	9.189924879	9.235536899	8.520873968	9.014981184	9.104973103	9.612177123	9.356222719	9.590867944	9.067087881	9.471369831	9.631080473	9.448837804	9.117001984	9.381682673	9.221244383	9.677694221	9.21579576	9.109831012	8.973909843	9.621591954	8.933262923	9.370922782	9.235143697	9.388224596
"200777_s_at"	9.083384242	9.160942668	8.882754934	9.204380691	8.681591242	8.96766055	9.136079983	8.937480546	8.975607145	9.383302938	9.065705659	8.883962351	8.883550408	9.397822054	9.080273495	8.650100171	9.197747974	9.276013204	8.668866378	9.076300564	9.159183043	9.487572242	9.343629167	9.489254201	9.349373812	9.336551954	9.588242136	9.421923894	9.171467787	9.522563579	9.145641563	9.943320633	9.060850115	9.04380497	9.269891026	9.145641563	8.816719972	9.191797672	9.105590539	9.046518783
"200778_s_at"	8.622405122	9.326825733	8.941146459	9.76469979	8.445271425	8.674205201	8.915360065	9.073268305	9.251523759	9.723346152	9.046862074	9.28213476	9.230015787	9.472182783	8.700117319	9.684660748	9.284500968	8.7636196	8.410435103	9.110602298	9.69652051	9.401993623	9.251739082	9.36483132	9.107434571	9.486586757	9.511719461	9.535311452	9.462439256	9.364953799	9.337824688	9.672988784	9.618192226	9.052032802	9.415640669	9.301746623	9.33802925	9.44542916	9.705064269	9.390473772
"200779_at"	10.17601697	10.4504824	10.24769573	10.43167031	10.11978751	10.4241301	10.25677563	10.29677842	10.29201721	10.31152433	10.52676235	10.19978586	10.12675639	10.067878	9.967168607	10.20825927	10.46258227	10.04970981	10.23527986	10.38885799	10.67245774	10.36246411	10.52935195	10.44002535	10.22773383	10.41593949	10.51262354	10.32115183	10.38182031	10.31686391	10.43315655	10.08310231	10.08001697	10.52912762	10.3806835	10.28521642	10.20933502	10.50869313	10.36246411	10.36927023
"200780_x_at"	12.18870597	11.99574179	12.10345311	12.19792052	11.77845507	11.80241381	11.75178503	12.02064908	12.08090131	12.04706614	12.17764024	11.98988472	12.33176699	12.31511671	10.85604916	11.90615258	12.05788707	11.46190355	11.6294437	12.11014985	11.73261561	12.11733404	11.88434271	11.78217496	11.84348901	11.85279141	11.93265701	11.85510738	12.13995321	11.90792192	12.15235466	11.92297866	12.51404513	12.20527279	12.42021483	12.16955724	12.449271	12.20284317	12.09295672	12.48729013
"200781_s_at"	13.48272133	13.48129813	13.45335441	13.34867888	13.55735531	13.51148038	13.50320724	13.55163472	13.55883152	13.555697	13.55838012	13.40881717	13.5189192	13.57462361	13.87367501	13.56871293	13.52954447	13.55588467	13.58526446	13.45954016	13.71534217	13.63124802	13.61902757	13.73265009	13.81249068	13.65532966	13.77672604	13.74482154	13.62084822	13.76444033	13.6008513	13.62350506	13.46534605	13.55927199	13.50758997	13.5735039	13.52584012	13.54784825	13.58565412	13.46436007
"200782_at"	8.349189964	8.561044279	8.060369636	8.265618651	8.497976642	8.280444942	8.034740195	8.665337276	7.264030626	7.86377213	8.411109237	8.179623133	7.322193904	7.868969841	7.857538937	7.986852353	8.739884161	8.2504977	7.98776583	8.355988063	8.257928046	8.345196821	7.72036013	7.915018204	7.801464988	7.652309194	8.058936543	7.969802148	7.550933023	7.967295832	8.160317908	7.530140903	8.246669048	8.116981768	8.323622713	7.719358751	8.251859007	8.232741876	8.152451916	8.301869171
"200783_s_at"	7.081822587	7.073015281	6.529440361	6.824825269	6.733231943	6.764513423	6.727412616	6.670115914	6.574088306	6.829037443	6.882938929	6.884802671	6.919578185	6.75546714	6.898906581	6.75206145	7.004156615	6.845500662	6.680177621	6.833199524	6.407427266	6.744043373	6.525684683	6.700380821	6.706595236	6.652420834	6.604615085	6.913743775	6.718929169	6.96420319	6.615897848	6.769337345	6.506960632	6.604087088	6.49312573	6.576562433	6.462855731	6.641081171	6.48438295	6.603631076
"200784_s_at"	6.860431287	6.766831355	6.868297502	6.665318814	6.923276979	6.949534193	7.070955019	7.018809612	6.980326009	6.649679061	6.673581749	6.991347175	6.838582324	6.844225633	6.750198425	6.928139534	6.7833577	6.740735618	7.102702737	6.806205163	6.651692476	6.130053183	6.496305839	6.300286439	6.448563425	6.205744761	6.376216563	6.293625345	6.591913645	6.331713677	6.347495373	6.501827602	6.857548687	6.614964955	6.540249839	6.30899705	6.482493921	6.511174736	6.493514158	6.66554944
"200785_s_at"	7.126878129	7.170373043	7.31863799	6.925796552	7.254235084	7.380619656	7.302775182	7.253565838	7.029669393	7.056131049	7.135238831	7.033486378	7.227625868	7.376456191	6.729995605	7.203124027	7.221893499	7.2819923	7.064022047	6.914208677	6.446058273	6.556467211	6.769486146	6.410595107	6.394060935	6.556373627	6.552608399	6.35785518	6.763990746	6.490096103	6.953684214	6.621479065	6.514580482	6.919083788	6.85957399	6.950633455	6.902522816	6.585304832	6.684401575	6.566498244
"200786_at"	9.096322124	9.063134735	8.972062828	8.697446791	8.91739922	9.100967993	8.842521641	8.891325892	8.373032367	9.024428949	8.950881105	8.565087555	8.574558651	8.857284426	9.129072075	8.807616162	9.324135205	9.054468299	8.96240709	9.002002955	8.964935874	9.087823035	9.280058201	9.042589006	9.015963218	9.281080894	9.046427424	8.997710215	9.205926432	9.286266236	8.856203261	8.870056222	9.005073598	8.547132354	8.723052831	9.031437591	8.662591626	8.941091733	8.907448851	8.822159763
"200787_s_at"	7.580688056	7.752352326	7.833035672	7.467178504	7.913628926	7.597896488	7.554728475	7.44613867	7.625601856	7.631797681	7.873593681	7.742915735	7.601395643	7.303810811	6.928972461	7.902346733	7.930737859	7.53069361	7.548623454	7.65136765	7.953601017	7.229236138	7.754126432	7.43671836	7.492464808	7.228694361	7.480936581	7.871619658	7.686919036	7.224758204	7.66976842	6.731620408	7.496607715	7.702767712	7.641763993	7.501477609	8.302492179	7.513932866	7.90581627	7.787296517
"200788_s_at"	8.923333805	9.127174023	8.91543577	8.976436582	9.527170843	8.792864437	8.811932489	8.694722492	8.879332785	8.744526224	9.295203724	8.740344845	8.320255155	8.960162116	8.366917488	8.720397927	9.208260075	8.86795081	8.636490779	8.846123294	9.303775857	8.567626104	9.13030715	8.635924306	8.770621726	8.562189013	8.696724599	9.032511202	8.82822106	8.205398913	8.668090456	8.63727924	9.037742707	8.740251442	8.657036082	8.61050902	9.531875337	8.722770551	9.334957901	8.74720892
"200789_at"	9.184696565	9.163444187	9.066265885	9.077584557	9.027407217	9.176705165	9.108746925	8.837557978	9.00280143	8.996290956	9.098550065	8.887243077	9.004754951	9.125380334	9.048896262	9.376523238	9.333147313	9.299754611	9.30092949	9.124068047	9.370548311	9.129495257	9.55271295	9.050755365	9.294087056	9.447094102	9.421800435	9.175347757	9.322305537	9.453874987	9.385297328	8.80433744	9.046248819	9.277239573	9.365216996	9.080614281	9.159806777	9.28749372	9.184649102	9.381363811
"200790_at"	9.843792544	10.05116438	10.08886037	10.08035519	9.755322473	10.10754705	9.803567481	9.704577552	9.890462705	9.947058953	10.14040464	10.3234252	9.921853126	10.22684071	10.05027683	10.20221633	10.28689909	9.924114773	10.43428482	10.15041939	10.79447843	10.1736835	10.51615903	10.30673541	10.77891222	10.63226583	10.40806747	9.908678591	10.12082324	10.29531114	10.50901033	9.977212569	10.04131625	10.21365572	9.733948653	10.0716571	10.43842609	10.01487191	10.46231356	9.810954049
"200791_s_at"	9.649876842	9.673605719	9.613979837	9.524239108	9.614141364	9.104938046	9.459023639	9.432355437	9.862905296	10.09867334	9.715960132	9.859833125	9.784219866	9.677243508	9.208056743	9.682671337	9.876725098	9.827466293	9.223282229	9.523584797	9.819742465	9.833295438	9.748130278	9.824893157	9.759156141	9.734640145	9.843159838	9.856279933	9.872582555	10.00234764	9.793968573	10.24365821	10.0549547	9.679381853	9.793968573	9.793968573	9.835917457	10.06620877	10.10826858	9.802912091
"200792_at"	10.49617024	10.58740067	10.38344422	10.62705648	10.24574265	10.33778313	10.53738383	10.30678574	10.42607051	10.67188603	10.65391804	10.31399353	10.21810851	10.6268195	10.25434872	10.40972236	10.67373047	10.56116449	10.24244237	10.37420619	10.43127916	10.46918675	10.63644652	10.34668208	10.48894955	10.3138463	10.61694918	10.42151664	10.4169545	10.62828127	10.46152807	10.43127916	10.62724289	10.3514947	10.52727742	10.47912553	10.42909424	10.51163239	10.66964444	10.21169714
"200793_s_at"	8.857812758	9.304134805	8.801026333	9.160251821	8.693281407	8.97623931	9.160187591	8.793571962	8.975919532	9.013061855	8.946099301	9.252674266	9.101361381	9.308715514	8.466776194	9.159495211	9.091912976	9.025861291	8.841496075	9.274580832	9.128484125	9.119584247	9.299740333	9.021196755	8.792583685	9.037307717	9.248588242	9.113536665	8.99338057	9.015058368	9.215903308	8.795152234	9.111487775	9.158387925	9.190088314	9.060714903	9.191120132	9.261641828	9.3953371	9.48562643
"200794_x_at"	11.70791837	11.4849949	11.78539497	11.80509929	11.90490114	11.68081793	11.66103798	11.93850749	11.76576417	11.81848094	11.76459051	11.7973123	11.66219683	11.74704204	11.97943802	11.62092037	11.76211318	11.67325189	11.76649256	11.67483469	11.76151924	11.76148866	11.88836824	11.70689816	11.50811726	11.74788963	11.79809414	11.78763352	11.81739989	11.80839428	11.67263428	11.54892738	11.84869832	11.4418772	11.62026095	11.93244237	11.53220965	11.69916634	11.66082031	11.8249219
"200795_at"	5.164918421	5.330836938	5.228435309	5.142420812	5.193966141	5.332981172	5.292712485	5.191147104	5.23333874	5.163111212	5.226212541	5.201155927	5.209264212	5.284077333	5.270934306	5.315604083	5.115183733	5.228355632	5.287105749	5.265189373	5.152724939	5.066032532	5.174625621	5.180862801	5.188984079	5.207931653	5.220695282	5.185131692	5.146736981	5.030126553	5.159980609	5.318370102	5.248028157	5.257322803	5.411101764	5.156132648	5.267405937	5.124730341	5.156783965	5.092060856
"200796_s_at"	6.002737804	7.164852366	6.185537701	6.772794574	5.99292811	6.521331366	6.224020007	6.989091692	6.52289569	7.226472196	6.195849077	6.371972796	6.565842545	7.020906431	5.849822284	7.448654763	6.712762168	6.412493851	6.086894427	6.297136869	6.989607217	7.004456102	7.522615468	7.280617931	6.897926612	7.32045202	7.232838172	7.32571225	7.106303183	7.060056208	7.269010931	6.980829314	6.919760791	7.338975777	6.817683084	7.082277219	7.183828658	7.236717311	6.994343175	7.343734443
"200797_s_at"	10.69679162	10.7623906	10.74579631	11.06302823	10.88863155	10.79266791	10.71763028	10.85339032	10.6209778	10.89774138	10.45443783	10.74838775	10.72945132	10.7334225	10.69314583	10.79113064	10.89750046	10.64125022	10.51594299	10.55745353	10.81560117	10.9125659	11.06303282	10.90636762	10.80321595	10.86384868	10.92807257	10.87712347	10.77682613	10.8535199	10.72901744	10.69007097	10.61476401	10.80544527	10.46999124	10.59607038	10.76193656	10.72921357	10.80205904	10.84149625
"200798_x_at"	8.73129434	9.939324053	9.197526622	9.408566118	8.995882231	9.506220106	8.568323824	9.467212831	9.143198271	9.773731468	9.186692985	9.246069082	9.413177022	9.265798649	9.15868009	9.621036329	9.617696021	9.573424808	9.142508326	9.390403184	9.687650825	9.718686034	9.703288918	10.0061979	9.502021138	9.872207892	9.806271545	10.01663743	9.70047014	9.584235839	9.619152201	9.583887393	9.499434691	9.654149833	9.088021401	9.44588473	9.654530472	9.912917817	9.454206162	9.811555593
"200799_at"	7.914953447	7.994628364	7.744371536	7.721310282	9.462386902	8.172676023	7.921308049	8.748506955	8.080976011	8.017146721	8.900648673	7.718575421	7.467001513	8.007751243	7.416817043	8.174344026	8.238144531	8.163386282	7.543606723	8.063187841	8.126753338	7.899411122	8.189781546	8.657842908	8.420390941	7.492645602	7.576554151	9.106492849	7.494706355	8.183110719	8.058450856	7.649826974	7.995182677	8.125986522	8.153165087	7.91930258	7.834245222	7.766480935	8.583539463	7.65806243
"200800_s_at"	7.172625617	6.974914197	7.216854634	7.310069491	7.695252146	7.435561701	7.215026856	7.589573814	7.307848863	7.144511724	7.445050295	6.803015156	6.908143083	7.173489898	6.585520653	7.364076167	7.522937562	7.24025183	6.943816841	7.061545658	7.107398883	6.667271469	7.074062119	7.196665421	6.956027117	6.475483987	6.725657473	7.410137143	6.766300417	6.887618244	6.788371464	6.500863259	6.949150105	7.366765411	7.074784351	6.716404627	7.281341584	6.913571776	7.119640321	7.214893514
"200801_x_at"	13.62489988	13.61118678	13.63262707	13.52665034	13.6694959	13.44961415	13.63482041	13.63314489	13.50250161	13.56763154	13.66682284	13.30028643	13.61001423	13.67838421	12.89723176	13.2840619	13.557165	13.4348258	13.40170219	13.54347222	13.03705657	13.37455059	13.0716586	12.91184819	13.03168456	13.22778978	13.231644	13.14904257	13.30776125	13.23026671	13.51910608	13.12056518	13.76769642	13.53363385	13.55547928	13.23470618	13.75491227	13.54363929	13.57681793	13.42873073
"200802_at"	9.207120702	9.11587643	9.223101783	9.22823077	8.871277153	9.207708057	9.017619868	9.137082255	9.009092762	9.313057374	9.143091627	9.328167556	9.017160685	9.182679324	8.604591876	9.129852108	9.268665788	9.1661327	8.960883233	9.246891152	9.355531981	9.418727514	9.653607685	9.303384446	9.319454109	9.139826877	9.345541438	9.32220543	9.438470905	9.307281146	9.357771955	8.660536543	9.515276992	9.312439663	9.535967945	9.482091705	9.255020917	9.282405535	9.441417012	9.45352991
"200803_s_at"	10.31159075	10.41129952	9.965874984	10.28970604	9.921334129	10.48704129	9.962975771	10.23283129	9.990337597	10.34427424	10.21600273	10.1411946	10.06836314	10.30719863	9.640364256	10.45057593	10.39597006	10.1226734	9.874824582	10.210653	10.34196683	10.50114556	10.48851623	10.39007656	10.40941171	10.45880272	10.30186854	10.39436303	10.55486094	10.440626	10.31503324	10.54299025	10.23959208	10.46953282	10.43736132	10.44173266	10.3649344	10.65358551	10.19460857	10.57747553
"200804_at"	9.838196281	9.723011718	9.528487443	10.11511937	9.514039963	9.888736722	9.734213068	10.02660988	9.884133168	10.18294741	9.833098014	9.809342516	9.919660183	10.22292526	9.382817309	9.860389488	9.549362162	9.548373943	9.146767206	9.774872757	9.83020837	10.06236218	9.970751559	10.0308298	9.993809697	9.962881311	10.12770525	10.00722521	10.21763829	10.26037288	10.0099551	9.898474749	9.890386269	10.06745409	9.770933835	10.12026159	10.06319483	9.938564683	10.07261948	9.588090063
"200805_at"	8.423611537	8.444779402	8.179354784	8.181938704	8.178872318	8.499307213	8.46779999	8.287704782	8.029009137	8.434186855	8.351949666	8.214700685	8.139509439	8.285082234	8.3907074	8.536803815	8.688543942	8.394689769	8.477587102	8.338880498	8.256667103	8.109182265	8.307858059	8.02912984	7.823399832	8.428403549	7.967317062	8.069547912	8.134233482	8.150293318	8.327977273	7.611787574	8.064177454	8.379955462	8.199506864	8.457651191	8.308643573	8.40311417	8.155933986	8.346780978
"200806_s_at"	9.671736327	10.02493953	9.450273736	9.806036471	9.585998011	10.08456615	9.717956635	9.059473306	9.540888322	9.538638541	9.664701154	9.412211054	9.130314451	9.750037873	9.57987511	9.886433491	10.15401853	9.796170296	9.454432991	9.754813252	9.580585728	9.520107738	9.728401239	9.943435664	9.824026663	9.516071228	9.783362301	9.893934404	9.319937983	9.824239332	9.425873474	9.629402149	9.157073052	9.611682017	9.410241593	9.712236035	9.720857704	9.512042111	9.395829004	9.572902938
"200807_s_at"	11.00621148	11.13137636	10.56502317	10.780361	10.79800539	10.8540598	10.82127294	10.54473489	10.79734044	10.81575253	10.85482878	10.73705356	10.50991112	10.73223563	10.48015283	10.94979858	10.87825828	10.85766068	10.68568268	10.87509457	10.75819958	10.66203893	10.91293281	10.83750262	10.81908233	10.52788723	10.84134838	10.85424213	10.57006587	10.90208529	10.51046253	10.71551623	10.39781315	10.80309693	10.9336774	10.83019454	10.78337784	10.52201405	10.49615097	10.69027669
"200808_s_at"	7.013131724	7.194740702	7.048842056	7.102446927	7.721305456	7.06583683	7.070475222	7.642766467	7.222409334	6.965642302	7.429833321	7.373673345	7.226214625	7.201863747	6.931589822	7.079976879	7.063959584	6.987789834	7.138500128	7.127448638	6.85238344	6.565355155	6.879689281	6.608303034	6.68246522	6.682842692	6.49707001	6.608419241	6.827188523	6.724999114	6.708259391	6.387505869	7.04505437	6.839338063	6.893431067	6.742954184	7.102203914	6.782973555	6.923256514	7.12123796
"200809_x_at"	13.47567113	13.28500349	13.37995686	13.5382067	13.34190028	13.29950935	13.31922584	13.35902184	13.29108033	13.537387	13.2217674	13.14253801	13.20692112	13.39213114	13.48160303	13.28636611	13.34938534	13.28457652	13.27630053	13.38946455	13.38077667	13.3921012	13.6448757	13.41379572	13.54410315	13.43066523	13.39798492	13.37006143	13.49122082	13.51696326	13.48026379	13.7258787	13.41381029	13.27980961	13.58252439	13.61309664	13.21470199	13.44144319	13.43923142	13.35931703
"200810_s_at"	9.733058801	9.502364129	10.01116737	9.731483637	9.580829444	9.463636583	9.915053645	9.707862544	9.43385192	10.05889033	10.01780087	9.589686097	9.77235913	9.676808822	9.684841881	9.438691054	9.706266656	9.619049828	9.874220779	9.703954314	9.790737173	10.11799624	9.854720886	9.421394977	9.207067265	9.847836268	9.934209544	9.343201875	9.740255583	9.811829917	10.08550268	9.256206592	9.609006845	9.537854839	9.659878856	9.569098505	9.492522724	9.781976634	10.09772542	9.63588122
"200811_at"	9.847371438	9.775034955	10.34719748	10.07708271	9.895828619	10.13535409	10.23332998	10.0441785	9.74878956	10.14804684	10.39270647	9.845122477	9.734862914	9.682820001	9.936335283	9.773111519	10.04852539	9.945567694	10.0623929	9.886917658	10.18926067	10.24811013	10.23033552	9.747989273	9.330234751	10.28854517	10.15071529	9.549197551	10.0696153	10.09217059	10.41446301	9.862216449	10.21055896	10.07316711	10.03336925	10.04293961	10.27374181	10.21468496	10.60331049	10.16823498
"200812_at"	8.909647296	8.763564853	8.74864888	8.708883329	8.604016984	8.863037757	8.788596853	8.538606158	8.557225259	9.027015393	9.003097811	8.771372254	8.59409418	8.825085956	8.869209892	8.842190018	9.005830042	8.683928857	8.597587806	8.846847882	8.847767268	9.013814583	9.134484597	8.811186645	8.958112626	8.961573964	8.962072202	8.909725814	8.754488488	9.015939469	8.882803262	8.641293283	8.744647006	8.865675668	8.635065294	9.089819302	8.631704962	8.825909315	8.991661316	8.957848053
"200813_s_at"	7.657162315	7.628830964	7.305317304	8.1375128	7.484539635	7.695189164	7.453303729	8.048219519	7.974160418	7.890209569	7.346989128	7.996906741	7.899398928	7.815836152	7.599416724	7.593091163	7.56139444	7.541616	7.406400213	7.591234352	8.083378641	8.036868826	8.065140215	8.337335932	8.391064551	8.296890483	8.200428887	8.248314614	8.020936996	8.245233231	8.204040735	8.458500247	7.928592505	8.205626037	8.001176345	8.095643125	8.158645748	8.150705601	8.156277976	8.107194854
"200814_at"	10.95182766	10.89296079	10.79056765	10.70847606	10.87285026	10.89733837	10.70763135	10.45380856	10.74867144	10.88765894	10.83090557	10.47175795	10.71447099	10.93162336	10.23973639	10.83292191	11.08574276	11.00843323	10.78450638	10.81523497	10.65649331	10.65834334	10.86372821	10.90388433	10.75302065	10.82088658	10.85723402	10.72256551	10.9866363	10.89855665	10.67276783	10.3912804	10.83975675	10.68508193	10.73868456	10.63035007	10.70602669	10.6523027	10.73367808	10.77770454
"200815_s_at"	6.921078495	6.927797676	6.703393835	7.010560994	6.67487039	6.656392046	6.74348797	6.679166207	6.915178763	6.962362333	6.801172725	7.154575403	6.921442114	6.703683111	6.55346519	6.752066213	6.706002895	6.590736352	6.494575904	6.880685181	7.277288524	7.368180537	7.205375442	7.374608163	6.852336311	7.261716917	7.316208168	7.422297761	6.93280373	7.38884226	7.114035	7.07890405	7.072202984	7.213444844	6.980018103	7.784462737	7.448204405	7.429028115	7.280127525	8.052474763
"200816_s_at"	8.09181235	7.617483703	8.191113359	8.774897155	7.773371041	8.06059222	8.037684692	8.214795174	8.08471255	8.74128321	8.090478183	8.237027939	8.390533991	8.649543447	8.061517575	7.910677654	7.782545811	7.900942734	8.017361673	8.107652538	8.20856712	8.479179395	8.508566196	8.445789444	8.539483032	8.193658146	8.752665924	8.476342226	8.330842648	8.377029871	8.405048564	8.645254876	8.578085109	8.335851722	8.434529195	8.286110148	8.202607513	8.316913642	8.449021945	8.203167778
"200817_x_at"	13.63986925	13.47673129	13.77245996	13.55299458	13.641456	13.58082802	13.64358177	13.61534453	13.76330801	13.731655	13.73445537	13.77743163	13.65825142	13.79241346	13.17683077	13.5889237	13.66442141	13.64643087	13.65752959	13.7444272	13.44576345	13.72960728	13.59085346	13.76318302	13.76595654	13.53191543	13.75461238	13.64246899	13.75610262	13.87146161	13.70345393	13.47163131	13.71647282	13.78071553	13.67023878	13.63523096	13.74701287	13.41852652	13.54919142	13.51449385
"200818_at"	10.67121605	10.66258587	10.02151533	10.49475112	10.37003285	10.33160365	10.51661362	10.35478408	10.45001579	10.58775174	10.63747306	10.36830656	10.4225983	10.79636801	10.63416524	10.57470358	10.76441758	10.59696082	10.65074146	10.74250404	10.83392261	10.58426777	10.78792325	10.753455	10.60716759	10.80121823	10.986072	10.88151738	10.67543018	11.04821982	10.78954503	10.60901726	10.40753472	10.66821895	10.59876079	10.87033586	10.50366278	10.78044428	10.80707978	10.62171444
"200819_s_at"	13.62086057	13.51537352	13.72806555	13.70179167	13.62569694	13.6938862	13.59846463	13.63712053	13.53826297	13.60986644	13.63231226	13.63893847	13.49936849	13.63427445	13.67461695	13.605496	13.63709357	13.66449857	13.69343552	13.61974605	13.7016805	13.60820437	13.70408136	13.62731164	13.55346546	13.684708	13.63363552	13.54378712	13.66560936	13.68572024	13.574111	13.57790291	13.57254852	13.5750907	13.60011301	13.6245313	13.56658046	13.54498879	13.6120924	13.62120627
"200820_at"	8.665096975	8.62811329	8.594813689	8.630424105	8.639340804	8.653571065	8.59481458	8.371660086	8.076063382	8.68955003	8.596767951	8.198564247	8.664601816	8.618911532	8.160144183	8.647209258	8.822858787	8.8110869	8.389723601	8.529825391	8.678382051	8.520739796	8.738433603	8.353691448	8.685865066	8.694503203	8.450789083	8.326859335	8.639663138	8.489783821	8.583636555	8.137150966	8.640278231	8.382892531	8.353392987	8.560458097	8.595008223	8.527648188	8.692814989	8.957294769
"200821_at"	6.874827346	7.006917699	6.289658681	7.154032738	6.971373353	7.026441269	6.937252598	6.986223592	6.815652089	7.097628653	7.439354868	6.877550715	7.018836385	7.295667081	7.202818676	6.976636827	7.048509748	6.975586862	6.883943915	6.976955825	6.780046874	6.950618161	6.637005125	6.770363218	6.896833553	6.895662942	7.318663112	7.298818357	6.824955674	7.018026261	7.069732138	7.03476834	6.838198885	6.738264809	6.583145676	6.595956624	6.383598777	6.882610377	6.948347352	6.495592145
"200822_x_at"	9.616729138	9.770408298	9.640605256	9.466162571	9.547716808	9.617710579	9.437897818	9.630158868	9.302363384	9.525126741	9.622399347	9.50580675	9.338866312	9.546270229	9.091382751	9.112464283	9.607428857	9.726684472	9.132028989	9.681273462	9.260785706	9.088939017	9.111940014	9.056298445	9.324056601	9.131653643	9.200200016	9.079812636	9.456838733	9.079723495	9.509901837	8.861410899	9.562873153	9.529260267	9.349918881	9.376050605	9.663755514	9.697536581	9.567150444	9.569799937
"200823_x_at"	12.66967489	12.39992956	12.73866663	12.52175823	12.56590903	12.57434016	12.65735364	12.57255014	12.40726148	12.62836536	12.57570836	12.45021566	12.33113243	12.68441217	12.42836765	12.53455784	12.69728245	12.60574118	12.63347569	12.62670846	12.79332049	12.66831894	12.80674708	12.82130726	12.77526595	12.80739784	12.80004544	12.70536274	12.69838094	12.9281476	12.71932611	12.54679255	12.73484727	12.67316203	12.69628728	12.67297988	12.49707698	12.56727986	12.67434769	12.59065278
"200824_at"	8.417375936	8.470852786	8.103253547	8.684926518	8.69120699	8.010535058	7.87481804	8.613718319	7.935411882	8.431400953	8.455154586	8.341248829	8.442650162	8.677764531	7.931088282	8.067109327	8.277645451	8.148819628	8.444606662	8.649178867	9.127330241	8.598713631	8.48593537	8.158437866	8.260259226	8.344787731	8.184990185	8.697006822	8.463826027	8.146106245	8.399646086	7.801933518	8.369304865	8.235503541	8.686287592	8.39379586	8.686709706	8.24552036	8.494756005	8.385137641
"200825_s_at"	8.56565161	9.28241897	8.361725091	8.597427531	8.152395432	8.715994739	8.402782908	8.643310425	8.183995894	8.335069268	8.564511624	8.471337363	8.460720551	8.282802322	8.072436207	8.928227027	8.974824371	8.445574059	8.634392129	8.771565472	8.369032992	8.44937988	7.908461355	8.13929449	7.926608569	8.205595405	8.158571676	8.41721348	8.44937988	8.215232349	8.412173782	8.36638626	8.598617445	8.524872226	8.563038328	8.003871291	8.942247033	8.842404843	8.388160226	8.982075444
"200826_at"	11.38805509	11.23391878	11.39542656	11.06618712	11.2824548	11.29066373	11.41384132	11.21515193	11.15836037	11.4536407	11.13353034	11.14712466	10.85931392	11.32762949	11.113583	11.2461364	11.54372635	11.48024014	11.28091144	11.25856561	11.57624171	11.48571488	11.64481953	11.25724751	11.69500423	11.58758851	11.45718671	11.39772678	11.57168151	11.52297812	11.39824937	11.11400423	11.56054138	11.25374022	11.41797935	11.56883608	11.2379277	11.18202737	11.48925299	11.28920466
"200827_at"	6.128272188	6.034047463	6.139775223	6.158550407	6.220074536	6.176010929	6.04802436	6.404833661	5.834150389	5.938917907	6.156793834	6.072302392	5.966533611	6.240692457	5.610504351	6.161340671	6.222404872	6.173194129	5.809293219	5.871659295	5.983883704	5.896229104	5.915508333	5.939589246	6.123107652	6.012103271	5.923133376	6.014312664	6.131524001	5.836040707	5.870196353	6.233770433	6.29372907	6.125635251	6.252632707	5.94533854	6.520996078	6.397063777	6.200914702	6.219481922
"200828_s_at"	10.26954075	9.997085522	9.815072089	10.04782872	9.895336056	10.01348361	9.805723221	10.00960528	9.688312447	10.24212765	9.935046473	9.785032649	9.894145434	9.947264769	10.14156753	10.00108399	10.19004205	10.1379037	9.901885894	9.986199197	9.959267226	10.21161457	10.22104085	10.26102809	9.8567135	10.31238631	10.16871495	10.28255295	9.965373984	10.07432857	9.984964236	10.26518909	9.632188497	9.998771468	9.7439334	10.38703191	9.990494039	9.969559468	9.878536401	9.993543171
"200829_x_at"	8.99130536	8.928626128	8.805632676	8.779553765	8.499684529	8.722857365	8.8100238	8.696550878	8.784510009	9.113212758	8.899601241	8.568749235	8.780011335	8.925741127	9.132206468	8.648850758	9.002555826	8.999318341	8.409713348	8.949774638	8.877260007	9.103625273	8.807108231	8.959529347	8.656023611	8.905604624	8.897783263	9.188018586	8.452879699	9.165732736	8.750453076	8.852610349	8.695203048	8.728960298	8.49593454	9.09995574	8.59116085	8.720244351	8.873023764	8.624062715
"200830_at"	8.954091759	8.82370993	8.699537138	9.026379467	8.573392351	8.720089255	8.610043548	8.938987089	8.861977627	8.889422942	8.860497967	8.822566791	8.791058557	9.196785925	8.329884317	8.823796587	8.924986574	8.727692915	8.520869828	8.731979396	8.969153426	8.90743105	9.220971097	9.063334254	9.06010387	8.961772352	9.095237237	9.023520253	8.83888848	8.959114403	8.993717593	8.57840226	8.737348122	9.090859902	9.006488216	9.225420893	8.914568601	8.94034273	9.171267537	9.194805573
"200831_s_at"	6.805330028	6.898337369	6.895920688	6.69220801	6.757743803	6.836994063	6.731665527	6.799653655	6.862139041	6.49486546	6.739113871	6.707785991	6.938637401	6.679026817	6.853567363	6.811891062	6.760951361	6.755772771	6.763258686	6.904564171	6.703032233	6.661520884	6.640254802	6.770698875	6.443355379	6.753792567	6.439965669	6.784841488	6.696411023	6.329650494	6.689385812	6.87085267	7.07940641	6.841919269	6.861972375	7.026201884	6.803390171	6.788337306	6.626529852	6.850293925
"200832_s_at"	5.796810257	5.678430755	5.797423508	5.344082288	5.678420394	5.696637006	5.515785919	5.554472551	5.705028593	5.61702914	5.86823725	5.868848258	5.667257234	5.545056638	5.884197498	5.613692026	5.717403247	5.695540954	5.662634595	5.592575354	5.61244028	5.332283473	5.941053212	5.520563515	5.432663675	5.686406879	5.906048295	5.57393955	5.451930956	5.663027632	5.55828	5.476983242	5.548611649	5.811619311	5.457028399	5.540588901	5.782985271	5.662134288	5.613101963	5.57054202
"200833_s_at"	10.53832967	10.51359539	10.46499547	10.81787383	11.09607971	11.00031037	10.81529696	10.91099438	10.82450179	10.85571376	10.86394645	10.70729001	10.81319418	10.68499448	11.13226228	10.73704362	10.82370404	11.02741523	10.58804047	10.6775818	10.8833065	10.94120012	11.09067884	11.10396232	10.98470784	11.02791119	11.09063373	10.90478205	10.97632327	11.19454247	10.9080518	10.77097585	10.72459471	10.81866502	11.01594481	10.98970035	10.77676366	10.95269613	11.10181561	11.00491086
"200834_s_at"	13.18060151	13.07900062	13.08535885	13.02723401	13.17390601	13.31630104	13.34413523	13.17612106	13.07497636	13.27011928	13.20097613	13.18957427	13.11578086	13.15372884	13.59788078	13.3341917	13.25864812	13.25672678	13.28686465	13.10963581	13.34050438	13.22303814	13.29810448	13.32850214	13.15019832	13.23911501	13.35071886	13.3585588	13.23863965	13.48037282	13.21903389	13.2317005	13.14945053	13.1116644	13.02204747	13.27998589	13.0929133	13.01928876	13.28929046	13.16936547
"200835_s_at"	6.956244604	6.976290205	6.953680819	6.961184236	7.015352081	7.035751744	6.957178221	6.974052785	7.233356652	6.969201213	6.910495692	7.337681723	6.927626479	6.906113776	6.747106834	7.008398942	7.026497471	7.059032394	6.977039276	6.836544857	6.562095992	6.498794894	6.681625132	6.460472349	6.484255975	6.87682847	6.417338861	6.477191123	6.911794453	6.492792262	6.780162801	6.594662713	6.840648606	6.756076955	6.81731007	6.812213307	6.732246874	6.829852913	6.760826914	6.86225995
"200836_s_at"	7.521125862	7.486992052	7.43081431	7.211949065	7.369858638	7.492637986	7.665822668	7.53093701	7.501343494	7.406817467	7.458852492	7.542952235	7.48256778	7.48376266	7.242098933	7.520834129	7.533257512	7.486431426	7.418113156	7.476230555	7.387555517	7.419730701	7.332892268	7.581124579	7.29754259	7.313821143	7.418086419	7.340402113	7.495282913	7.51561444	7.402220984	7.501196404	7.978425977	7.422433899	7.245067124	7.576188789	7.782929645	7.431663986	7.638629953	7.7127542
"200837_at"	8.218706728	8.068844912	8.344485776	8.242863369	8.274955495	8.430026097	8.116598623	8.335364717	7.779344115	8.61451033	8.220538072	8.239414209	8.165509625	8.410024246	8.138298724	8.227430265	8.338935806	8.484732692	8.218986652	8.332601382	8.43019317	8.403736215	8.247411408	8.411196225	8.410473865	8.269154735	8.306104083	8.40221699	8.326734088	8.369555126	8.225809305	7.685823404	8.60497145	8.135408709	8.052647026	7.927578348	8.2137885	8.344147657	8.248042966	7.908013709
"200838_at"	7.668658979	7.456740243	7.586067768	7.645823021	8.0974096	7.457952132	7.421785533	8.347427155	7.694529833	7.540973237	7.999801685	7.883704029	7.971015782	7.675835938	7.102861806	7.754426937	7.724360209	7.805104862	7.426835873	7.846799755	7.716763762	7.284494334	7.411482434	7.552161765	7.637837374	7.42584459	7.150731595	7.418128764	7.490560909	7.58988628	7.581778686	6.603626925	7.534711338	7.498959765	7.701671048	7.258475892	7.564430756	7.466118312	7.485890043	7.694522906
"200839_s_at"	8.540398115	8.396607444	8.618672168	8.665481888	9.521591129	8.52430236	8.451698307	9.564803177	8.556266292	8.514852832	8.784961086	8.741910557	8.689183848	8.798894197	8.157080089	8.445847919	8.317357552	8.550116816	8.102651325	8.847490215	8.646076716	8.275442448	8.531385632	8.534156763	8.733641053	8.525671296	8.442857889	8.695649588	8.504599866	8.422981607	8.669080792	8.379967793	8.522060423	8.4156001	9.108941143	8.240158992	8.46138504	8.623259049	8.581011534	8.699467228
"200840_at"	10.21787825	10.11014293	9.866224765	10.36146047	10.03207417	10.14757847	9.816075294	9.917144937	10.16480077	10.42627959	10.28022029	10.11093553	10.02464273	10.29203094	10.96436561	9.891442069	9.76745706	10.23677893	10.01330769	10.20226608	10.76547424	11.06083079	10.84822703	11.15816411	11.04835365	11.04373468	11.04871896	11.06675029	10.30021853	11.21937422	10.78302569	11.39249326	10.25406109	10.37742587	10.39508297	10.701804	10.42469812	10.32873382	10.49508259	10.21109451
"200841_s_at"	6.0273367	6.651128854	6.102896766	6.347984993	5.994171754	6.130387542	5.91152752	6.1899564	6.504556509	6.805780145	6.19803073	5.952110497	6.264460747	6.644241133	6.063611029	6.529474233	6.23672146	6.160340441	5.584967099	6.053074895	7.079734405	6.937366296	6.946287677	6.930687399	7.121423407	6.860561237	7.060239915	6.850912905	6.90136657	7.130261077	6.678235846	6.873094082	6.679590296	6.928340605	6.81342507	7.202982103	6.86324146	6.930079691	6.654388848	6.806387608
"200842_s_at"	7.224900632	7.477316478	6.607596221	7.209825301	6.847772459	6.872475682	6.954649644	7.180117983	7.564107528	7.481085386	7.459298549	7.418915831	7.374949888	7.266125798	7.089100082	7.508281527	7.220306885	6.992533769	6.646284833	7.302637466	7.940754317	7.8112291	8.072849585	7.937191629	7.867969072	7.964638743	8.093849821	8.088297478	7.65413994	7.960496288	8.018331231	7.809697741	7.455296047	8.110371893	7.62427672	7.900127965	7.955628607	8.246175993	7.966079843	8.034596825
"200843_s_at"	8.520877057	8.574173419	8.350268225	8.634026018	8.180216283	8.62988686	8.42078292	8.4634603	8.456371642	8.479359136	8.624854709	8.486631492	8.552624835	8.53326876	8.378845609	8.530553166	8.538382402	8.303641323	8.401632357	8.630501542	8.506147803	8.406728048	8.187896221	8.639265383	8.367356329	8.511543536	8.691094921	8.619626768	8.489986917	8.536205391	8.496681081	8.790650357	8.662623157	8.735691336	8.629586029	8.674299886	8.42060877	8.627541894	8.652784943	8.667298599
"200844_s_at"	9.599336844	9.440244688	9.163483586	9.449469083	9.35961122	9.359174813	9.277151811	9.472894963	9.240376397	9.42321108	9.565257388	9.085351053	9.175759938	9.376313388	9.352063929	9.293940598	9.335305721	9.333544326	9.255838671	9.290612558	9.656705088	9.7486961	9.76337589	9.476661707	9.474434393	9.708736934	9.557701848	9.577592513	9.531671107	9.714925989	9.605458499	9.30203642	9.402074415	9.396738988	9.411084637	9.377971478	9.353270151	9.540150198	9.585246145	9.128570629
"200845_s_at"	8.728595201	8.601048296	8.217624906	8.605205041	8.759025892	8.457551678	8.730007664	8.634431072	8.70961182	8.705835209	8.889720269	8.76591121	8.525578638	8.605443074	9.296668336	8.723948596	8.610614439	8.647992918	8.496334582	8.737467773	8.96639418	9.061751414	9.052554859	9.126886069	9.030535438	9.141598987	9.05898194	8.948484658	8.924492818	9.126139897	8.727050042	9.114063442	8.45836388	8.777873016	8.728080947	8.701136787	8.650016351	8.767517467	8.747141628	8.219717547
"200846_s_at"	10.1069448	10.04329212	10.16472314	10.19583998	10.28746414	10.28721459	10.21407546	10.12683508	9.985446133	10.54015154	10.16392318	10.12233969	10.40056203	10.2247675	9.667970881	10.27460464	10.3948643	10.55843837	10.0923409	10.2366248	10.60338346	10.25456436	10.41014905	10.4195973	9.997002383	10.37400953	10.2802206	10.239659	10.41657949	10.18832939	10.45614215	9.443411073	10.28360115	10.24809206	10.03408389	10.22795571	10.20877185	10.21603281	10.36543488	10.67858191
"200847_s_at"	11.03434755	10.59088367	10.76928501	10.92532117	10.77738515	10.51811416	10.74642075	11.03344058	10.94341264	11.1963627	11.01586581	10.56430938	10.81848867	11.18182399	10.82908579	10.45012988	10.75787639	10.80696157	10.2570643	10.69263042	10.58323717	11.33800381	10.90800239	11.04186638	10.97824131	10.90707086	11.07084108	11.02122284	11.10145791	10.97357613	10.82438763	11.14627217	11.06520377	10.68909635	10.7780562	10.87213901	10.4796184	10.75447094	10.98884198	10.38468085
"200848_at"	6.765865132	6.266124282	7.040367831	6.788026216	6.532739976	7.006665356	6.45283536	6.409282088	6.428281016	6.523223829	6.523079205	6.832600247	6.569323176	6.784041597	6.648911685	6.415312459	6.890250609	6.447691238	6.622958625	7.193134005	6.930310888	7.062980754	6.399628601	6.755473918	6.658177738	6.66772902	6.727283206	6.644496285	6.656654369	6.635315652	6.848013685	6.958840596	6.790373004	6.770967636	6.70972209	6.560705163	7.180344209	7.135876804	7.184140302	6.865690383
"200849_s_at"	7.352434425	7.049759857	7.039740272	7.325733761	7.200186981	7.338372135	7.102193866	7.314275759	7.064855415	6.994446962	7.208523024	7.30490742	7.35532529	7.173060366	7.016632987	6.778763142	7.245734895	7.157144137	6.814527049	7.355680408	6.952952228	7.023257644	7.041034295	7.258305536	7.027309404	7.053966691	7.183538046	7.072643904	6.886927377	7.174939793	7.419184354	6.552520756	7.256916171	7.188969337	7.0988182	7.307809254	7.526097715	7.295870446	7.467449482	7.780067011
"200850_s_at"	8.761807396	8.714073431	8.677886362	9.174715619	8.520164399	8.750619531	8.510101268	8.577666699	8.680155307	8.985744192	9.00224945	8.706615653	9.139203053	9.450990485	8.81295436	8.19762913	8.845865627	9.18128886	8.514328721	9.069585763	8.962596907	9.159207628	9.149451525	8.930981773	9.019908181	9.047561345	9.202072531	9.204766941	9.325943072	9.372277649	9.395815942	8.872872436	9.323492975	9.222456631	9.174564977	9.004846665	9.074416412	9.403516487	9.247597202	8.833976423
"200851_s_at"	9.808430587	9.67649025	9.692565031	10.12638897	9.416751688	9.685356384	9.877944407	9.69278205	9.847942952	10.11922716	9.662194433	9.748733861	9.737947907	9.977462755	9.776293081	9.68626604	9.742093066	9.78626389	9.555682273	9.596966963	9.773208009	10.09445621	10.24319182	10.03859873	10.22865749	9.84495603	9.936669758	9.878141219	10.21027036	10.12497956	10.06228077	9.521971012	9.827653338	9.834872689	9.786848745	10.08609741	9.873484885	9.735762531	9.855491901	9.852393272
"200852_x_at"	8.324993793	8.013254473	8.042400666	8.417671376	8.075576706	8.01851271	7.961796693	8.360327339	8.074999127	8.538612878	8.131250493	7.887288053	8.051191374	8.350243737	6.634216862	7.782455307	8.236602048	7.877476345	7.627890339	8.015700389	7.690730295	7.69428988	7.657361839	7.189269372	7.398996969	7.478307331	7.324152087	7.319532105	7.653234571	7.307054147	7.955294416	6.720103296	8.322377626	7.822977252	8.305088721	7.43242073	8.358273647	8.080344739	8.198489371	8.372707389
"200853_at"	9.35704359	9.892293574	9.290118058	9.262053089	9.436766344	9.602893783	9.107510161	9.325938608	9.279393533	9.417770606	9.515940486	9.152207442	9.434920135	9.352544593	9.301258974	9.290653695	9.558880876	9.416217029	9.083629825	9.34572338	9.382520651	9.394714218	9.37142037	9.509238062	9.361109604	9.39875617	9.733156531	9.516513954	9.04674196	9.390213469	9.236506145	9.314782683	8.961518358	9.21026629	9.037020975	9.093833644	9.049949459	9.473509748	9.376792547	9.292506316
"200854_at"	6.987991046	7.132669465	6.682168035	7.403757477	6.656558236	6.700038217	6.832429005	7.029365963	7.425569757	7.321508166	6.775734138	7.279328398	6.990404153	7.4007804	6.5632823	7.063968947	7.028958351	6.616235547	6.719297717	7.217843828	7.186699809	7.256798828	7.029805308	7.244053551	7.020976341	7.27343546	7.293833381	7.278325542	7.340951677	7.047318489	7.442831679	7.311884186	7.522551841	7.150369008	7.384465469	7.329728117	7.38402668	7.469940432	7.565346524	7.186279449
"200855_at"	5.779857534	5.779445288	5.871991701	5.694491841	5.783247941	5.614001489	6.019523056	6.008544393	6.12660234	5.956034074	5.77289793	5.890263121	5.818742113	5.659400657	6.120102848	5.961121245	5.738386838	5.841621795	5.833088126	5.862097698	5.895460229	5.882137203	5.91117841	6.040491177	6.113291723	5.906225544	5.837543643	5.949919761	5.921184304	5.858005053	5.891893074	5.867879952	5.845010137	5.874363753	5.749450332	5.984989004	5.842305056	5.854466318	5.805528347	5.825481629
"200856_x_at"	7.098197541	7.103473374	6.724777582	7.249454117	7.230854953	7.159023193	7.336832403	7.045417763	7.519967704	6.991831623	7.219786869	7.553736964	7.33279445	7.141272516	7.343754686	7.17468621	6.992425701	7.123375508	7.19602966	7.43455743	7.323352772	7.326535403	7.177277746	7.598505554	7.206324173	7.354900462	7.389119519	7.264289249	7.291258518	7.392272482	7.221518155	7.107543169	7.129157651	7.165544732	7.145966662	7.200059226	7.251066828	7.292492555	7.149285128	7.228986079
"200857_s_at"	6.690336464	7.090075075	6.90662615	7.126130687	6.699915191	7.026453397	6.911961933	7.097085625	7.25916839	7.178850752	6.630494326	7.510491347	7.116398609	7.112483533	6.969118469	7.102637541	7.054486545	6.926703665	7.163554123	7.153416618	7.433273351	7.342728149	7.20379511	7.381981136	7.432811581	7.319375671	7.44271438	7.036847926	7.186753341	7.160151466	7.231969161	6.71082529	6.927512105	7.263351247	7.077286769	7.234444401	7.651921729	7.36887581	7.388421033	7.469205181
"200858_s_at"	12.7936576	12.73428209	12.74263049	12.69251965	12.90369227	12.79963744	12.83686396	12.6113231	12.89071373	12.90813375	12.74782976	12.62028061	12.72453422	12.81475513	12.784613	12.75170941	12.76900844	12.91198245	12.68900069	12.71545875	12.78053203	12.64238708	12.72065893	12.73980588	12.67105248	12.59315711	12.75428407	12.63258938	12.64902476	12.7137619	12.67754683	12.45536138	12.62278817	12.48635637	12.34547009	12.62181512	12.51605926	12.57748578	12.60963104	12.51670207
"200859_x_at"	8.582514531	9.203699458	8.631239427	9.000074656	8.691486893	8.638819055	8.835880173	9.193522999	8.93775485	8.931099527	8.897640946	9.117580395	8.716072482	9.106409603	7.553350681	8.908598179	8.90263636	8.395884173	8.608928181	8.878164538	8.702854835	8.29180791	8.268124107	8.006054789	8.473938132	8.35951858	8.620363605	8.079093616	8.3429931	8.104297619	8.995260359	7.220938145	8.800061227	9.096112432	9.181771054	8.428455916	9.388116595	9.087307867	9.295365199	8.981082352
"200860_s_at"	9.56982494	9.857894952	9.464928499	10.12185703	9.147640451	9.539724677	9.582575825	9.586578117	10.11452762	9.834653044	9.720891421	9.712539488	9.443112189	10.10269575	9.412071722	9.461878689	9.622701698	9.540440715	9.41439481	9.468952819	9.825170572	9.673266209	9.956388341	9.850919461	9.685672678	10.00302665	9.976060757	9.893131641	9.872786602	10.00023863	10.14834626	10.10279299	9.968269044	10.10014837	10.07524523	10.29788284	9.976755895	9.902331235	10.1478758	9.95641434
"200861_at"	8.313102931	8.369180754	8.449337664	8.273137953	8.140839667	8.170011532	8.621557471	8.024420546	8.460670777	8.143532621	8.277728831	8.372913348	8.042542194	8.371568794	8.323948353	8.081173962	8.291601074	7.942355089	8.349423587	8.41815008	7.707128036	8.015514081	8.040076234	8.295903657	8.484823528	8.310200842	8.342001012	8.063437394	7.780857002	7.988929497	8.577499185	8.189390125	8.175340276	8.326151976	8.64569067	8.74297263	8.498192343	8.587911195	8.525857014	8.736746471
"200862_at"	6.289826639	6.379147298	6.360482267	6.23289815	6.48347598	6.512572663	6.512061529	6.262982057	6.493213432	6.241039819	6.31245145	6.558778954	6.308930237	6.271910908	6.270816208	6.471536058	6.088158665	6.314979944	6.321633141	6.122607268	6.589632586	6.341048894	6.643392987	6.425616346	6.223967832	6.517955243	6.498679939	6.605052789	6.631864045	6.358462568	6.466754845	6.005644708	6.658528169	6.654649621	6.7707149	6.362336588	6.568299632	6.496493564	6.588202975	6.605053454
"200863_s_at"	10.05575472	9.942468929	9.693847011	9.890918638	10.03170154	9.938654568	10.07327459	9.936751814	9.997860032	10.33132407	10.10996251	10.15046345	10.05881901	9.638222746	9.784964226	9.964216126	10.15292559	10.26089377	9.710080386	10.17731364	10.2473232	9.985524991	10.2262244	10.01694604	10.03340738	9.984693898	10.21151838	10.08131032	9.737316448	9.943789456	9.947053702	9.414832708	10.03105251	9.993838252	10.01805142	9.903716107	10.07837902	9.957437851	10.10179245	9.95396221
"200864_s_at"	5.841346961	5.790934709	5.679242767	5.951327589	5.6819284	5.712166599	5.813995921	6.044503758	5.749624184	6.11220617	5.99511402	5.920231561	5.912957137	6.075675046	5.881245091	5.940777545	5.857001076	6.029737792	5.715199088	5.844046622	6.707347475	6.274126036	6.443894291	6.490378291	6.220466416	6.351901345	6.422821444	6.426376443	6.073867655	6.231278765	6.451196546	6.143324669	6.198281469	6.093514028	5.954930899	5.886502252	6.002823217	6.290310653	6.45480212	5.895244423
"200865_at"	4.899582565	4.915516022	4.968309064	4.915019251	4.977607012	4.934747244	4.908693306	4.90822742	4.909775236	4.907795154	4.881658343	4.797553686	4.908756053	4.972607348	4.887168344	4.859872699	4.906701162	4.924092071	4.87486354	4.946400219	4.740538256	4.819276068	4.996994445	4.900417121	4.983637057	4.871134219	4.672951072	4.77952953	4.832993841	4.773327897	4.857878472	4.888660266	4.984094062	4.863279973	4.874842608	4.874636909	4.944946451	4.809637935	4.81159887	4.81646011
"200866_s_at"	8.939039202	9.388461108	8.940216525	9.256647207	9.735362174	9.041497909	9.023950452	10.7525897	9.226675051	9.630232441	9.620985272	9.671161607	9.615685788	9.653679623	8.643811683	9.491516517	9.036475244	9.16294364	8.793219963	9.473432879	9.276954382	9.155791308	9.604532707	9.564590976	9.657394537	9.183740042	9.416153887	9.11039794	9.06519721	9.200517027	9.462958949	7.916257361	9.360479741	9.412293906	9.646544182	8.822824539	9.744897538	9.332792758	9.635181575	9.251276335
"200867_at"	7.574493711	7.282557281	7.242253854	7.814889622	7.468681169	7.508310647	7.525601038	7.318042517	7.495155389	7.900177472	7.526982567	7.613629665	7.478256974	7.781093637	7.846086163	7.312448305	7.499692783	7.696749468	7.591370787	7.644573269	7.757041839	7.90728816	7.777601427	8.011169177	7.780905184	7.898229815	8.147242609	8.029282159	7.455617149	8.128116467	7.7184636	7.507461015	7.847511017	7.440520092	7.537772672	7.543025272	7.468452434	7.371236647	8.024606327	7.741361206
"200868_s_at"	8.282431129	7.881810822	8.448519248	8.28673017	8.169318126	8.4373057	8.269525299	8.298911479	8.237858606	8.515628615	8.243525575	8.1719685	8.310017093	8.540682659	8.386764657	8.302460335	8.279523602	8.445555441	8.158265971	8.166059632	8.403511919	8.383261408	8.578552102	8.271390817	8.293376418	8.314417236	8.43840193	8.082923422	8.178582546	8.429968315	8.12096377	8.266548859	8.096946484	7.925079414	7.939329396	8.14105309	7.995945397	7.996773207	8.167281174	8.002124993
"200869_at"	13.22978856	13.09566288	13.11203212	13.31411014	13.19055864	13.29662109	13.34712027	13.37675391	13.24649345	13.35066818	13.27643263	13.27732347	13.23984015	13.39111791	13.47803913	13.41457447	13.19078416	13.35417871	13.35066818	13.22484471	13.38987302	13.46356941	13.46367458	13.39741242	13.47147985	13.50996407	13.46668526	13.49332032	13.49432064	13.44277753	13.30796349	13.48395533	13.25111988	13.31650372	13.28794811	13.4801198	13.15713864	13.19282371	13.30203056	13.33394761
"200870_at"	10.04986052	9.950188568	9.915071611	9.926496849	9.96043164	10.19569337	9.902833893	10.06815835	9.604058901	9.927689958	10.05054154	10.08927241	9.506773845	9.764416957	10.10790353	9.939293489	10.18521245	9.963275619	9.937778212	10.16884051	9.630185511	9.856742385	9.746181385	9.607888448	9.81165155	9.68421829	9.971504158	9.666399376	9.688895385	9.853166155	9.694266156	9.717626925	9.583903506	9.717907642	9.40363582	9.825209715	9.491612274	9.665283903	9.646173135	9.772915835
"200871_s_at"	10.15677901	10.39136769	10.18576719	10.4388983	11.06247287	10.40534948	10.31779456	11.61160407	10.32966648	10.5240981	10.77999485	10.61698015	10.53507759	10.66251462	9.920458134	10.57011077	10.33740516	10.29989956	9.914999819	10.3387726	10.2752975	10.09386553	10.3998348	10.28280184	10.52116592	10.04241011	10.27505578	10.0749823	10.01356439	10.27829511	10.23357322	9.577243993	10.2678313	10.20307613	10.42954318	10.09241894	10.63278145	10.22755937	10.67983865	10.31747728
"200872_at"	10.27296793	10.47389397	10.10520475	10.13232648	11.05232796	10.75278095	10.26162822	10.80955793	9.722709633	10.32042199	10.55314654	10.34122857	9.423702729	9.844969549	9.501154292	10.38677569	10.40930157	10.32421641	10.43744424	10.30852903	10.11885363	9.985983325	9.765157711	10.36697373	10.16927891	9.547062168	10.14150604	10.10413511	9.987257311	9.791104263	10.27680984	9.541619981	9.630051447	10.33941693	10.06811368	9.701649047	10.24891466	10.4079786	9.985302352	10.53785767
"200873_s_at"	10.00832734	10.02652392	9.51451787	9.713046215	9.94064666	10.1639775	9.714486864	9.61438949	9.890151485	10.00146116	9.913994904	9.745091828	9.889730839	9.345320321	10.03059871	9.749373504	10.37055092	9.900604868	9.843414754	10.01106584	9.73906511	9.92822483	9.958622338	9.665036644	9.674006323	9.779300363	9.91605802	9.960315193	9.281715965	10.05700449	9.7665211	9.991380868	9.527934038	9.989716644	9.789983488	10.42138563	9.633130993	9.998421169	10.07900687	9.77384939
"200874_s_at"	6.627522778	6.462705096	6.644027676	6.429122939	6.6529364	6.80141835	6.754191791	6.661740493	6.721720852	6.832332323	6.669832253	6.87205081	6.603343341	6.733363208	6.467024274	6.525375159	6.757444769	6.458422677	6.797560425	6.610381237	6.638826996	6.698417956	6.950346644	6.740832012	6.598086213	6.641653655	6.676811982	6.576589813	6.659898143	6.588566097	6.573343034	6.596044414	6.642301588	6.651075594	6.683307303	6.992463236	6.736343475	6.437588495	6.488072861	6.753506422
"200875_s_at"	9.364523208	8.674025999	8.459475314	8.622646793	8.656115702	8.582712595	8.89053376	8.466128105	8.75374248	8.897594837	8.995352867	8.679787081	8.770014464	8.830450871	8.342948623	8.724337545	8.795225748	8.45673408	8.721476449	8.793595379	8.3540064	8.356416435	8.217461254	8.581432599	8.496803391	8.623038309	8.474934009	8.634854394	8.866735926	8.785705154	8.595680083	8.294370178	8.691956625	8.615035266	8.378512517	8.815402641	8.6471549	8.548926238	8.913654792	8.527955709
"200876_s_at"	9.724126061	9.850367412	9.402906534	9.798966885	9.807860934	9.814475075	9.662516031	9.432642457	9.460743658	9.840349359	9.801634923	9.509863917	9.485193398	9.842008683	9.993235648	9.636926209	9.897678584	9.723851289	9.525932876	9.899917927	10.0040664	9.759576369	9.805047755	9.852377976	9.827586982	9.836934822	9.970254779	9.82220055	9.781064209	10.02274535	9.522251919	9.92502599	9.158788855	9.273167022	9.559719653	9.700215631	9.482322821	9.570684449	9.664341284	9.474863106
"200877_at"	10.66766862	10.41087952	10.49606056	10.44613106	10.11256125	10.38222476	10.5871799	10.25682085	10.33976812	10.53259365	10.55635972	10.15655922	10.34745824	10.81513551	10.69943395	10.49112414	10.55694269	10.6757893	10.20344934	10.45512224	10.43326176	10.78211202	10.64528396	10.59913659	10.52697436	10.52433953	10.69651882	10.72317567	10.64893282	10.77260176	10.52422434	10.87135757	10.67823829	10.52157501	10.43958457	10.82383753	10.3484463	10.2719856	10.41608936	10.38940092
"200878_at"	5.185589336	5.176589932	5.219390294	5.154413929	5.280736887	5.196602742	5.305159375	5.145112538	5.249484456	5.189609935	5.164026251	5.134728998	5.186630043	5.042570051	5.255924424	5.09391281	5.226994232	5.292526717	5.248156121	5.062045668	5.14206924	5.100224963	5.024960454	5.124799339	5.190017783	5.242707268	5.22765723	5.024802734	5.355828227	5.272530316	5.167486327	5.184538055	5.441872984	5.213993976	5.320982974	5.373183285	5.345576522	5.157765064	5.230128824	5.317639127
"200879_s_at"	6.077747314	5.970837539	6.080524931	5.939988604	5.955742925	6.053071198	6.203637644	6.271097718	6.05431089	5.923590272	6.009870186	5.872225967	5.858718392	6.005446347	5.708373477	6.102520119	6.004415514	6.02018432	5.958296215	5.821052194	6.057245832	6.123315339	6.078074416	6.037953147	6.083162675	6.054988217	5.839530906	6.095465304	6.182086203	6.092343586	5.805731526	6.249310862	6.152401056	6.154162839	6.251081118	6.103547241	6.145093594	6.121779534	6.001736088	6.08188374
"200880_at"	8.849561424	8.279880104	8.370340169	8.789256092	8.668877981	8.628310492	8.649278526	8.605649429	8.473496731	8.847567042	8.840570444	8.600577004	8.344690994	8.756320372	8.919252458	8.437940563	8.643801181	8.6802097	8.024154987	8.680611762	8.618247928	8.934829017	8.894801167	9.220802387	9.039502749	8.649735889	9.292232409	9.236622777	8.566863901	8.966282558	8.743610727	9.17074637	8.704619804	8.485190996	8.94798475	8.777549192	8.532989768	8.584832344	8.894818249	8.588309937
"200881_s_at"	10.09125677	9.445975526	9.916994659	10.11379434	9.955828593	10.0552357	9.896453075	9.340729311	9.916905261	10.1362613	9.950792006	9.727826722	9.60061204	10.03942456	9.900965702	9.86504876	10.11691255	10.05707606	9.335294287	9.985485589	9.369288488	9.896630744	9.926048974	10.07213234	9.87183918	9.558918004	10.03869355	10.15068794	9.502128989	10.03814272	9.498992542	10.11740938	9.684406185	9.56402441	9.680656627	9.841268205	9.530356884	9.479617341	9.752867526	9.628581407
"200882_s_at"	9.152736	8.5881984	9.092106141	8.836816245	8.990870778	9.027146099	8.768333398	8.960003689	8.852787232	8.987901446	9.116084099	8.71857457	8.780634471	8.726790818	9.266999635	8.936965507	9.21387828	9.152413153	8.842055873	8.842387559	8.860365357	8.914712192	8.945860685	8.96400981	9.155811785	8.80814918	9.075219798	8.864723742	8.584908497	9.149454942	8.885067956	8.75000196	8.833365817	8.632789456	8.508339958	8.994322485	8.60071649	8.649118125	8.720584474	8.636447452
"200883_at"	8.772457547	8.635948263	8.479818575	8.818200466	8.486040162	8.689957108	8.204423768	8.51382584	8.2942985	8.926332006	8.941771743	8.210006469	8.35606283	8.645205309	9.223070369	8.689245252	9.052867336	8.681191479	8.615438541	8.785966526	9.046594437	9.211645134	9.170693146	9.069301713	9.112774301	9.018549883	9.083100241	9.034155182	8.587589164	9.051937963	8.778003677	8.606093557	8.535966144	8.73467422	8.615504795	8.688857025	8.347629034	8.629673908	8.579631425	8.479481888
"200884_at"	7.527022146	7.515534841	7.798439894	7.364516169	7.626371278	7.357250532	7.590979508	7.614886887	7.543728608	7.553530008	7.437436464	7.388342385	7.654900099	7.513348035	7.42732741	7.58431052	7.517079796	7.549524331	7.575156455	7.49330219	6.987475675	7.099356052	7.069124833	7.180307144	7.214800367	7.314374881	7.148328887	7.184810873	7.40383087	7.075821268	7.29605575	7.170256953	6.952482988	7.222598085	7.239381956	7.240812533	7.031165886	7.304558671	7.139301943	7.029190087
"200885_at"	7.025257671	6.896495652	7.530556693	7.649302364	7.504600238	7.221268868	7.341814509	7.558569724	6.904483188	7.559261689	7.062303938	7.179437504	7.204207687	7.40566903	6.868503293	7.256535835	7.12522569	7.267847322	7.164709279	7.103110587	7.236524581	7.491158226	6.944935107	7.153389001	6.962138503	7.295184088	7.366914092	7.031146991	7.346698795	7.236051251	7.334010063	6.999528267	7.279367361	7.141194192	7.159428415	7.009123897	7.196187348	7.014722853	7.526219538	7.130857992
"200886_s_at"	10.12995981	10.40183359	9.608551955	9.929892732	10.27680195	10.25916721	9.9602621	10.21145489	10.06664831	10.16347001	10.2884245	9.86603417	9.875527036	9.967920122	9.934766377	9.901412352	10.32090791	10.08166356	9.684289995	10.09559047	9.900953244	9.857946624	9.864318178	10.1197355	9.774363002	9.970959197	10.06599774	10.02370763	9.69273426	10.09711586	9.924940112	9.2596571	9.716664796	10.06750862	9.871800325	9.82995621	9.876977983	9.974711424	10.01946193	9.898022884
"200887_s_at"	9.486378688	9.566881949	9.047620025	9.962127387	9.332450058	8.921981461	8.637136826	9.867411278	9.461930673	9.631307606	9.077945457	9.222922998	9.578963221	9.229856699	8.98923678	9.37307173	9.125894985	9.143283621	9.125715528	9.419481052	9.370457808	9.711312062	9.758336942	9.951273033	10.31592344	9.867181732	9.722474347	9.591176116	9.450348187	9.28235012	9.135579305	10.05798585	9.798827387	9.110800542	9.721414202	9.149304636	9.128048682	9.559855736	9.824506309	9.279097598
"200888_s_at"	12.35924013	12.08366399	12.47597965	12.33811346	12.4866127	12.53540443	12.65733252	12.44312046	12.58410883	12.45326462	12.49879003	12.1819368	12.23053249	12.51805338	12.96636316	12.38896392	12.24351456	12.54718802	12.46667473	12.31918193	12.21315718	12.47301857	12.55706111	12.5376153	12.70304863	12.53140584	12.70646275	12.5735131	12.49404132	12.79242259	12.54527043	12.93578963	12.37364658	12.49599191	12.45941113	12.75647487	12.35860905	12.39314333	12.50999043	12.30675934
"200889_s_at"	7.766607055	8.796797486	7.578713153	8.174258802	7.572588719	8.437212568	7.79744652	7.952274979	7.97213059	7.979686845	8.223631555	7.788665468	8.059610502	8.143868317	7.808546739	8.372370247	8.41953714	8.500718996	7.618410954	8.21323746	8.555556681	8.270121306	8.33258783	8.480089456	7.88408111	8.652209876	8.364895566	8.495397959	8.299559506	8.037903758	8.243652256	8.356017994	8.60235721	8.24978497	8.055984213	8.181048789	8.137433585	8.524189954	8.248083726	8.726956804
"200890_s_at"	7.69968593	8.547729835	7.378284745	8.163555541	7.481872719	8.074940417	7.655053736	8.091166909	7.949589474	7.724339756	8.059677167	7.742790923	7.785448305	7.808327119	7.861721415	8.392279364	8.285228211	8.18491182	7.054317228	8.031882176	8.361130959	8.222977625	8.191474415	8.061520962	7.490187417	8.383435916	8.154886052	8.031808528	7.985809976	7.674897622	8.125605314	8.306547231	8.21168788	8.069011597	7.917409297	7.692062179	7.93754224	8.527582291	8.091020299	8.252945809
"200891_s_at"	10.17887847	10.49485573	9.540003111	10.37472032	10.39748678	10.52237118	10.15265817	10.4284845	10.26913965	10.17892708	10.40195578	10.15018998	10.52467935	10.21010833	10.49139322	10.40898295	10.62922713	10.42029864	10.24687244	10.50773005	10.29743904	10.24984912	10.48124142	10.39959656	10.41931598	10.36642642	10.31595765	10.405025	9.829402704	10.10147852	10.2220246	10.17495549	10.00656455	10.28843542	10.25550975	9.752444069	9.661282572	10.39816649	10.20432123	10.44856371
"200892_s_at"	9.705324985	9.592765356	9.605434207	9.768087373	9.41811795	9.643961656	9.520187717	9.276702012	8.972403285	9.574017139	9.692970482	9.2030396	9.423813569	9.462141725	9.568789709	9.619630411	9.773052134	9.447785044	9.220787838	9.503604185	9.723224583	9.957869342	9.77020289	9.7274466	9.68758055	9.711595014	10.03413211	9.789869034	9.731786778	9.775818884	9.683372108	9.781216606	9.310235507	9.528460212	9.417119759	9.593784255	9.532088003	9.551908602	9.738329591	9.352995401
"200893_at"	10.83854345	10.59319224	10.13487235	10.62028363	10.44637159	10.63580475	10.42020091	10.23765234	10.41773568	10.7472074	10.77099273	10.41429635	10.63133213	10.72813292	10.77183651	10.58486406	10.74826982	10.46370644	10.42266926	10.7381568	10.51855294	10.84735263	10.71770735	10.76015122	10.78029825	10.6944218	10.98290247	10.88859013	10.6958316	10.87860692	10.59724938	10.59989627	10.43876158	10.40160291	10.43452159	10.73614397	10.32982981	10.35278265	10.61182077	10.57970558
"200894_s_at"	5.915958212	5.70278685	5.683128568	5.749758644	5.632371571	5.711678621	5.854079428	5.859773305	5.682855206	5.852702043	5.722686005	5.643962378	5.732720877	5.989632318	5.594000358	5.889894698	5.691759813	5.766023688	5.601136735	5.721948796	5.797352179	5.74447633	5.568487972	5.690899668	5.743612624	5.757731393	5.673887657	5.784345738	6.007391568	5.430038659	5.718193365	5.37139936	5.873902189	5.643914571	5.679506841	5.506724755	6.09179439	5.82900713	5.725324851	5.890512568
"200895_s_at"	8.458695845	8.052789967	8.315487408	8.376325197	8.148439018	8.291217367	8.239474088	7.872133612	8.026628476	8.519490857	8.245505241	8.17352551	8.225381744	8.555963726	7.812292822	8.415894467	8.470260141	8.308113271	8.014232876	8.182432916	7.965442358	7.767970941	8.207186869	8.179936124	8.035713234	7.853834256	7.979500587	8.201695412	8.26942674	8.013797091	8.015534805	8.052574429	8.271276526	8.266377938	8.210241546	8.321784865	8.037209583	8.173134198	8.197199306	8.173352697
"200896_x_at"	9.189322539	9.084957772	9.384147903	9.017064527	9.187619404	9.161402978	9.340933613	9.021541572	8.759671768	8.95688284	9.297145976	9.085955195	9.145883935	8.981020599	8.850038829	8.618904625	9.444797089	9.065733631	8.955480409	9.243359571	8.800802637	8.839505651	8.803553099	8.678186536	8.41923024	8.520013297	8.639117753	8.731319813	8.737387246	8.544219829	8.872839405	8.764461876	9.162568462	9.060397404	9.247299165	8.72304167	9.064821802	9.093991566	8.949902724	8.995347674
"200897_s_at"	5.073284742	5.131971731	5.24354042	5.137657298	5.29659117	5.071876087	5.111387037	5.290606689	5.118095844	5.116614476	5.143098609	5.115620783	5.041911576	5.166104386	5.08400282	5.076159095	5.317758622	5.108078756	5.072655297	4.887448708	5.030648634	4.99607035	4.925622524	5.105911826	5.019951199	5.078758626	4.957761342	4.918544937	4.912842377	4.796829712	5.048361129	5.488488879	5.044933425	5.078033823	5.185462269	4.981219252	5.2561264	5.080242931	5.174162968	5.049923071
"200898_s_at"	7.801012895	8.549172796	8.365775637	8.724506181	7.532627568	8.105946013	8.210265824	8.138841687	8.788570283	8.534333707	8.147840737	8.63409516	8.4995236	8.539837233	8.389705883	8.385290453	8.172336128	7.959406051	8.225408615	8.181309654	9.257333395	9.369885236	9.300963163	9.260360136	8.864586387	9.541642556	9.253102489	8.982228359	9.154000685	9.430598051	9.2538718	9.250929573	8.761977328	8.942447591	8.790870244	9.178258354	9.035565044	9.116453481	9.212023588	9.101223642
"200899_s_at"	9.310909644	9.814118637	9.680242902	9.891658303	8.855114648	8.691239672	9.4852534	9.138958843	9.340438074	9.691031812	9.319816821	9.466322036	9.398494633	9.840281144	9.638309564	9.435191659	9.276549924	9.039156315	9.34657032	9.265843384	10.04244436	10.52850585	9.955655601	10.09048102	9.812400808	10.17124517	10.17996061	9.953288221	10.03120197	10.13324049	10.0200667	10.55426522	9.91086057	9.753091252	9.648386411	10.08786859	9.67228058	9.759421172	9.860172355	9.748689645
"200900_s_at"	8.595628927	8.278530223	8.639475469	8.607244656	8.720844991	8.662868193	8.619619215	8.950662385	8.578352982	9.004405657	8.525268821	8.363336564	8.473299864	8.574158839	8.339303214	8.639518246	8.735253723	8.818527985	8.219714241	8.660708086	8.785370082	8.491698556	8.732616478	8.655246524	8.217592774	8.709494253	8.706690366	8.708477082	8.642858867	8.744726599	8.515048265	8.338125113	8.86706432	8.685167954	8.551330769	8.569269683	8.709653712	8.84223379	8.713330408	8.486926894
"200901_s_at"	9.034596706	8.719932027	9.226012188	9.110560981	9.165485259	8.954099748	8.858363486	9.041741436	8.366384856	9.046965623	8.981198858	8.703343608	8.967236554	9.183271451	9.05223217	8.661673134	9.164191826	9.235934194	8.901262484	9.076857944	8.805707018	8.846065873	8.934563551	8.930615363	8.928563159	8.938821212	9.134994537	8.976327407	8.92248447	8.88920657	8.81871186	9.093946951	9.259836612	8.831828648	8.662834762	8.833617056	8.961241743	8.881539277	9.199590098	8.757025811
"200902_at"	10.67714156	10.75301658	10.41878083	10.80415497	10.74178351	11.05058368	10.75699868	10.2649431	10.74488792	10.94387888	10.96676951	10.30162909	10.54231342	10.82792383	11.30601641	10.43297086	10.87810918	10.93653307	10.45740324	10.8614776	10.57386689	10.86120091	10.5839861	10.98156668	10.63085423	10.854839	10.90673452	10.96958874	10.66601327	10.82023809	10.79498546	10.61098306	10.24204664	10.61728391	10.62416573	10.69274133	10.18786556	10.71606991	10.81568809	10.76879366
"200903_s_at"	7.697814907	7.986871659	7.259410443	7.558679371	7.163159848	6.963506045	7.503709266	7.489123584	7.165024388	7.705528221	7.461419551	7.373903878	7.497587919	8.052301693	6.834124659	7.581738191	7.550316332	7.318363089	7.403674998	7.465619713	7.081511082	7.261038313	7.30862996	6.996944336	7.302969965	7.281314124	7.204887724	7.305757185	7.445646924	7.290302481	7.65258072	7.129921292	7.834961499	7.552836274	7.300507287	7.591153021	7.631729965	7.638142759	7.524491983	7.48262711
"200904_at"	11.26660782	11.06681442	11.35378685	11.36312208	11.51230524	11.23505469	11.26163255	11.53572996	11.62856379	11.47148599	11.40410865	11.39690965	11.50374877	11.41424419	10.88201627	11.17936592	11.26152231	11.18040865	11.23262407	11.53540933	11.29375543	11.25060916	11.07083313	11.12281594	11.05109933	11.05266185	11.28275088	11.03320099	11.01526035	11.01785	11.16752896	10.40376833	11.29909125	10.95060801	11.15745836	10.61665415	11.42472256	11.2108039	11.40473468	11.29915183
"200905_x_at"	11.67496571	11.85836041	11.67795148	12.03531648	12.02424719	11.89817478	11.82660459	11.94027132	12.20525644	12.29160256	11.77163607	11.85604013	12.1808697	12.21010071	11.34850288	11.86582528	11.70083065	11.99823907	11.61442815	11.96654329	12.08710338	12.16977166	12.24013758	12.09791177	12.11738114	12.17580403	12.10752579	12.01385586	12.14915154	11.98149385	12.19639095	11.76951452	12.15027368	12.25275713	12.36559608	12.14194444	12.48223463	12.28551271	12.21612254	12.30006445
"200906_s_at"	5.459096091	5.550529182	5.535467678	5.454729686	5.570147117	5.879130046	5.675029102	5.610517451	5.556864552	5.500654263	5.5530481	5.656121286	5.835908832	5.373027231	5.369913861	5.604633291	5.486280727	5.412890264	5.597339766	5.40013187	5.315106576	5.335611798	5.351409693	5.272694629	5.360401924	5.581640665	5.392274538	5.38719194	5.199170291	5.366285219	5.600558141	5.226093628	5.311566387	5.518461768	5.563897394	5.465089002	5.429046079	5.391001627	5.353763519	5.45999573
"200907_s_at"	5.623641715	5.546978381	5.623823236	5.505917838	5.613940606	5.40187225	5.748417095	5.558127535	5.630223854	5.491035459	5.448357342	5.540986789	5.579211219	5.571664753	5.472113822	5.600111157	5.313973992	5.448598953	5.489511208	5.487049089	5.359729578	5.18184868	5.480987358	5.235288988	5.42704558	5.195730009	5.233173808	5.10576263	5.353926401	5.408200227	5.27733299	5.580249824	5.279237637	5.211054144	5.26037955	5.381449079	5.107195496	5.049273684	5.327451224	5.247997141
"200908_s_at"	5.492127223	5.344404107	5.626980678	5.485471298	5.4147934	5.46624238	5.535632806	5.443232964	5.458971606	5.508882003	5.458606446	5.386969135	5.387986729	5.377764999	6.289489747	5.597552986	5.314067689	5.426229869	5.415112943	5.280975177	5.296631016	5.374229994	5.211851189	5.51694611	5.521640714	5.329473329	5.305923824	5.330552645	5.319391272	5.471341253	5.187720904	5.339503635	5.193542083	5.19669752	5.311956415	5.257043205	5.341182448	5.198906211	5.194720279	5.472722616
"200909_s_at"	13.24608091	13.03195246	13.12169181	13.35145725	13.23442493	13.31088622	13.21690496	13.28404698	13.29613952	13.38358815	13.29808412	13.22430359	13.19911415	13.35463725	13.09366674	13.35365646	13.03566411	13.31357218	13.19688238	13.18006616	13.29638124	13.27027688	13.40271755	13.15788759	13.32358368	13.21047575	13.26562285	13.33484593	13.31961326	13.27051889	13.27105752	13.10373018	13.32326627	13.24307944	13.25855136	13.13352754	13.1488506	13.12887741	13.27412153	13.19597009
"200910_at"	9.964309501	9.491430746	9.55362887	9.605610141	9.490992301	9.639514478	9.76032231	9.496631865	9.448051531	9.711090526	9.907905437	9.597165752	9.417721371	9.943594971	9.172541401	9.588149278	9.835500152	9.545221765	9.226338323	9.821611712	9.522927129	9.285091366	9.686831075	9.476490438	9.560540919	9.443132925	9.767273894	9.514664335	9.352592332	9.592403173	9.561897894	9.168116643	9.55722936	9.32094503	9.387871549	9.364338004	9.522927129	9.360833546	9.549817901	9.317869331
"200911_s_at"	9.680463439	9.428612807	9.464561599	10.03861356	9.779281969	9.624018876	9.568324083	9.382583058	9.708476642	9.715004988	9.695279914	9.629410222	9.866536699	9.686743863	9.537591392	9.646242604	9.688226624	9.528019373	9.697169911	9.823230207	9.463376759	9.401595526	9.544082124	9.532177816	9.397435111	9.703872424	9.569925089	9.69205962	9.575310725	9.354950412	9.231831606	9.404435194	9.709977913	9.733391832	9.394782518	9.38738174	9.289413532	9.526918276	9.598438936	9.476742233
"200912_s_at"	12.08514251	12.12227161	12.07090158	12.48696939	12.19665766	12.30700387	12.28446545	11.8290367	12.40614255	11.97873554	12.22808997	12.2903407	12.19596885	12.23640694	12.57164458	12.24094804	12.11529708	11.99667856	12.05205995	12.19415112	12.31194426	12.33898899	12.50075108	12.57184734	12.42237808	12.4234401	12.46641162	12.51991015	12.21711089	12.46222305	12.36028498	12.74946252	12.11404831	12.24295928	12.07234853	12.28437475	12.14122403	12.27309112	12.3866975	12.07628146
"200913_at"	6.86144925	6.829173585	7.204473588	7.1671976	6.940938397	7.285656081	7.161795701	7.090878058	6.732627486	7.099723438	7.136745428	6.877836365	7.22239629	7.153035813	6.434848898	7.074499334	7.152702538	6.966101594	7.006289765	7.240126772	6.762683139	6.796589391	6.874013576	6.714376384	6.486757308	6.606214573	6.852044278	6.632008456	6.878103007	6.607374311	7.025593621	6.283202633	6.83588319	6.895911183	6.907980536	6.841552245	6.808052032	6.874713355	6.906801236	7.132406458
"200914_x_at"	7.267885596	7.954511641	6.739511064	8.183450736	7.348575958	7.123122106	6.624611398	6.535135659	9.018470976	8.509224777	7.444989876	7.541808854	8.729666043	8.264743909	7.869938754	7.339335045	7.167276095	7.716747779	6.874033146	7.603437542	8.384144762	9.147217583	8.389415204	8.823142557	8.391654845	8.599414363	8.694318038	8.851895154	7.502045885	8.734344874	8.442084997	7.445517291	6.707408477	8.105581658	7.394299515	7.8583562	8.264801104	8.250910513	8.225326677	8.178064304
"200915_x_at"	9.485043069	9.402161578	8.867660714	9.92456473	9.465589252	9.121751176	8.826948142	8.565065332	9.484314663	9.816311865	9.760787356	9.791030131	9.49261359	9.160114963	9.500364953	9.356863994	9.401176764	8.974009748	8.772198611	9.797915979	9.387361684	9.770482094	9.519749693	9.611259061	9.767867845	9.700748509	9.655169328	9.893503461	9.458368783	9.927954584	9.818192281	10.24281226	9.376021608	9.614323277	9.584797917	9.761020163	9.446789788	9.803204324	9.890859857	9.702294289
"200916_at"	11.03796377	11.10510677	11.03647501	10.86029724	10.86383043	11.03184357	10.94570945	10.85633809	10.68643221	11.28491373	11.21439491	10.71656645	10.59659711	11.08063723	10.43113615	10.93840627	11.12676611	11.11746489	10.70190424	11.03347546	11.20686332	10.61683655	10.91083265	10.59976805	10.59516916	10.78221034	10.6678748	10.61886176	10.86068082	10.43982394	11.05274301	9.955458945	11.12155381	11.07848491	11.0019077	10.29439488	11.13292006	11.07093828	10.9923481	11.23402207
"200917_s_at"	7.331471562	7.5497744	7.293258771	7.509279218	7.364379992	7.419151881	7.262835069	7.270045629	7.182063495	7.956219531	7.294321757	7.121094423	7.539783374	7.62443876	6.811266394	7.589275279	7.660449007	7.323427044	7.274849239	7.374060257	7.525052077	7.508531936	7.516481012	7.46421133	7.486014668	7.688881435	7.566702088	7.475538828	7.57520049	7.233960523	7.793723097	7.114220632	7.721508874	7.735312655	7.736356462	7.413145478	7.644365509	7.916348795	7.410754094	7.742120439
"200918_s_at"	10.18066462	10.71696651	10.0150451	10.45649677	9.961096352	10.0869784	9.981281441	10.19538498	9.496809237	10.26207126	9.97241633	10.32782203	10.33508626	10.27350462	9.448641478	10.23029799	10.30692305	10.10080241	9.861952158	10.34258818	10.20195763	10.07478597	10.25014089	10.16009809	9.931219258	10.1030704	10.10070639	10.10818378	10.20632735	9.884774706	10.29028946	10.13020016	10.45794344	10.42171033	10.4680476	10.17537353	10.33223615	10.76663639	10.30765894	10.49146108
"200919_at"	7.941960541	7.822370833	7.809634281	7.744490762	7.934661536	7.857951557	7.759792994	8.069488738	7.698725143	7.900133263	7.877860276	7.985578686	8.106794375	7.82854223	7.921603118	7.967706043	7.622404412	7.85413501	7.997197872	7.880107188	7.871409913	7.885003052	7.732299121	7.846591292	7.968158852	7.85949138	7.852762772	7.682688599	7.890315443	7.974056117	7.875693116	7.531076801	8.022383563	8.048268378	8.016120293	7.74799016	8.081511518	7.889040256	7.789092931	8.125887404
"200920_s_at"	12.70896901	11.99888967	12.50110177	12.4781959	12.58131524	12.38051213	12.50547648	12.58332749	12.54330176	12.62875213	12.70689258	12.33869324	12.54081492	12.40524366	12.60027427	12.29606317	12.47609304	12.61015296	12.35871106	12.51270855	12.2075637	12.48463535	12.27144975	12.03428576	12.02079691	12.20931201	12.23893109	12.18173005	12.40061738	12.27197634	12.39669052	12.26401532	12.51540706	12.19673936	12.32937086	12.30941916	12.41692963	12.31195597	12.49752383	12.47158584
"200921_s_at"	11.89489235	11.6538553	11.45732877	11.63723659	11.71849441	11.34239011	11.70489714	11.35500197	11.95433466	11.80731339	11.76604693	11.58825435	11.70261605	11.73620431	11.75051969	11.34066113	11.7301758	11.65745996	11.70800648	11.85721742	11.34547078	11.72928602	11.47349681	11.54867685	11.44391265	11.33297299	11.60027731	11.70234649	11.35484429	11.53504319	11.56401746	11.57264166	11.67861747	11.46146978	11.67001274	11.68756894	11.66656582	11.47608471	11.85620234	11.70658702
"200922_at"	5.726411666	5.929184502	6.007764121	5.937298601	5.631330312	5.835158078	5.605608785	5.646449122	5.772983758	5.93202491	5.86419964	5.80421376	5.920283704	5.903565165	5.552739696	5.682929174	5.755687173	5.671986033	5.651999508	5.974968179	5.778283609	5.690181505	5.834575887	5.625017785	5.601214765	5.785728009	5.707713688	5.574346604	5.541534957	5.58821214	5.87264632	5.403222705	5.814481718	5.727251449	5.989308623	5.735828331	6.468278906	6.287949406	6.178599015	6.231016898
"200923_at"	5.919076657	5.853901166	5.851462757	5.585927315	5.947024212	6.090070978	5.644350706	6.101620531	6.057277199	5.826469831	5.775292382	5.627994582	5.973521179	6.041693083	5.722587413	6.001018909	5.828035947	6.025903145	5.990132999	5.618256148	6.33480961	5.833139265	5.864509344	5.811664726	6.014772248	5.709987901	5.952219711	6.002911399	5.962698737	5.629662486	6.111523209	5.802100307	6.233684969	6.006020859	6.134498056	5.940863082	6.096601994	5.858463023	5.957599665	5.930554088
"200924_s_at"	7.979316204	7.679369247	7.931694626	8.013132545	7.890868904	8.005092401	7.748906008	7.92307456	7.730016605	7.895807045	8.087585975	7.694114636	7.493617798	8.023247051	7.547366108	7.575133571	8.309179973	8.01250768	7.876294615	7.730110337	7.639911784	7.59769711	7.717917002	7.696044473	7.807818674	7.748022204	7.698734281	7.665317405	7.794563308	7.686357441	7.715058213	7.752920133	8.063855006	7.812220953	8.065582126	7.7015337	7.862719722	7.69198	7.851935392	8.100866128
"200925_at"	10.69357823	10.71768617	10.43781688	10.2912564	10.85108822	10.83814901	10.59868142	10.54704498	10.50639142	10.53882883	10.57716966	10.62813337	10.49124799	10.53018436	10.91500229	10.67250911	10.99589353	10.8268989	10.51872542	10.67194036	10.64978367	10.51560721	10.80203277	10.5093915	10.40593256	10.736854	10.52916832	10.53189334	10.47094044	10.6854614	10.36690874	10.23413675	10.35810191	10.37715541	10.37291449	10.24988967	10.30490128	10.49054358	10.53034191	10.83561969
"200926_at"	13.90302359	13.839562	13.84630084	13.83205242	13.94289637	13.89531364	13.92480512	13.86572881	13.98943538	13.94403855	13.91502544	13.93263594	13.83240548	13.91774775	13.96572891	13.86080663	13.87579691	13.91134832	13.88681758	13.90723708	13.82989667	13.94339556	13.83624052	13.86028198	13.68944037	13.8381022	13.94339556	13.96371181	13.91078206	13.93448033	13.86950875	13.76077663	13.83719988	13.75939343	13.87619563	13.70595935	13.77257544	13.79057338	13.91446148	13.76276865
"200927_s_at"	8.160471199	7.911553323	7.991208838	8.392640352	7.869361042	7.896789052	8.033723725	8.309950054	8.17260668	8.127909917	8.052732693	8.673343173	8.315827582	8.172227945	8.378305526	8.342686167	7.85888205	8.169715152	7.879904161	8.444194354	8.394460391	8.685597014	8.505751881	8.488251258	7.95062041	8.612777402	8.764558796	8.477502897	8.414974957	8.57421754	8.455800221	8.686103649	8.578669571	8.263729837	8.192591312	8.324994178	8.42317114	8.539109571	8.625206367	8.317050194
"200928_s_at"	5.141001844	5.076398977	5.010972208	4.99942682	4.949976229	5.097570624	5.059964231	4.996795588	5.264446618	5.023926398	5.018653656	5.036388353	5.097431568	5.151822832	5.246349523	4.965409036	5.129931391	5.063594966	5.053439805	5.133481921	5.144605164	5.196047228	5.110836882	5.139111828	5.075451697	5.246212656	5.230153318	5.109973921	5.248484913	5.158630587	5.121423936	5.319213079	5.169657833	5.134549937	5.245367385	5.125051169	5.119388453	5.120686457	5.121961196	5.082015268
"200929_at"	8.004750515	9.367300615	8.127228622	8.510061487	8.307069375	8.867917216	7.725275965	8.238154441	8.321125149	8.791711553	8.625519355	8.848070865	8.804495127	8.533813853	8.973532816	8.963701128	8.779489565	8.685980509	8.512932555	8.970834274	8.479601274	8.233835509	8.38656824	8.541288648	8.375566766	8.665430886	8.567215024	8.45377895	8.042281881	8.745622459	8.362440549	8.568438548	7.922351139	8.153276962	8.101228953	8.409132022	8.211279575	8.694141352	7.945820526	8.652582548
"200930_s_at"	5.352698876	5.271264712	5.359363566	5.319031887	5.387666356	5.385652324	5.405320875	5.356854098	5.400267823	5.36092382	5.321749269	5.253693782	5.410070317	5.516226624	5.393717332	5.421169418	5.464010725	5.392220116	5.49529513	5.360425102	5.374559786	5.273315029	5.236791292	5.465833299	5.454122006	5.161888974	5.419716334	5.383764073	5.381727595	5.366915987	5.216258809	5.482091622	5.441615117	5.214643686	5.420848555	5.289283135	5.309595254	5.273260551	5.220061624	5.165498325
"200931_s_at"	7.83544798	7.895353325	8.278669189	8.517278837	8.392902449	8.521907106	8.176186343	8.355175925	8.404382237	8.388631871	8.21696195	7.967205338	8.262443791	8.147292581	7.977725794	7.821467916	8.111771864	8.149271823	7.793463184	8.155107281	8.334613059	8.336359597	8.168426434	7.8133524	7.726318792	7.985158078	8.251320317	8.191262343	8.09739955	8.262774781	8.466988881	8.761418769	8.406569388	8.532536584	8.465513606	8.402669217	8.188787532	8.444067228	8.423481676	8.313703279
"200932_s_at"	8.503216226	8.725855933	8.468791926	8.76523805	8.590515438	8.721384821	8.628879451	8.470259563	8.661397619	8.793357354	8.746325413	8.602781822	8.566074323	8.740222162	8.296654752	8.752076143	8.712998291	8.734210466	8.382118917	8.68269947	8.56250969	8.610329906	8.725594069	8.471631994	8.599927771	8.479121581	8.605302679	8.526044169	8.793626571	8.617724237	8.750672169	8.559116586	9.007629487	8.619350334	8.373433084	8.669847685	8.679071938	8.75967861	8.73749872	8.674590289
"200933_x_at"	13.61353049	13.67826447	13.62443514	13.74509277	13.69407014	13.71248038	13.70129064	13.66580145	13.67180482	13.59510359	13.7032205	13.67986022	13.66675207	13.73348522	13.75347242	13.67180482	13.65625734	13.66122069	13.70203982	13.68043392	13.59356284	13.46053334	13.65757728	13.58832797	13.59635358	13.5057899	13.52009491	13.62485121	13.47568258	13.64663149	13.55129781	13.48374841	13.46318227	13.52994644	13.54447346	13.57240171	13.42825922	13.51299154	13.56531633	13.28775267
"200934_at"	9.822053781	9.536218369	9.906902923	10.38823466	10.06945048	10.01641157	9.860539789	9.759179455	10.0153727	10.24108891	9.955111326	9.856432348	9.881584655	9.905000246	9.92297894	9.814153586	9.92022705	10.13112454	9.562697937	9.893628384	10.36850877	10.53405273	10.62631955	10.5755506	10.60857888	10.10359663	10.57661841	10.65796107	10.32579518	10.35224238	10.12084964	10.46652561	10.11153195	10.26462773	9.936435318	10.1195675	9.986745053	9.99404692	10.28393104	9.836279397
"200935_at"	6.205596348	6.241901161	6.115954506	6.150283284	6.07907325	6.107758671	6.194170545	6.031924116	6.152311671	6.078019396	6.193980748	6.067759846	6.281399131	6.104676101	6.379555254	6.083317057	6.341920215	6.032389241	5.938676584	6.646837385	5.933168081	5.770882237	5.931655606	5.793302521	5.852446052	5.773336362	5.888332223	5.743583604	6.061245057	6.048356174	6.089848464	6.308263612	6.152070405	5.997390823	6.164654347	6.048356174	6.354073367	6.254814008	6.057389218	6.923648561
"200936_at"	13.21153684	13.02833786	13.26427603	12.99796383	13.1521209	13.34271231	13.36069545	13.20453958	12.93855979	13.27060329	13.2703048	13.0075627	12.91787096	13.27999444	13.27923243	12.85823346	13.3436108	13.12010782	13.00201113	12.95909655	13.14726101	13.17180476	13.17679717	13.03693661	13.10194631	13.2012023	13.3277159	13.12439002	13.21994692	13.35754662	13.28467991	13.16915045	13.22128496	13.25556928	13.22273792	13.6088071	13.01338638	12.99849986	13.33519191	12.96281846
"200937_s_at"	12.29803655	12.41320944	12.24607447	12.38109123	12.22966825	12.32115817	12.4182588	12.27013531	12.54920584	12.50453727	12.44837463	12.46095206	12.3121223	12.47228823	12.46873573	12.38101114	12.32405458	12.40515301	12.57444599	12.43314472	12.19491049	12.27409575	12.28964059	12.32370931	12.2632873	12.23158222	12.30810296	12.25572445	12.38961244	12.38181181	12.18933309	12.31602419	12.28210483	12.15948319	12.18648135	12.37135211	12.2033582	12.07922841	12.22823635	12.06827554
"200938_s_at"	5.617713728	5.810306505	5.744197614	5.789456801	5.782258403	5.752827858	5.793202476	5.775841503	5.643526675	5.727613803	5.715881233	5.683064228	5.871293342	5.676156413	5.710090334	6.004150556	5.732545586	5.682604944	5.902472516	5.607890261	5.356673157	5.476402272	5.383277417	5.445450214	5.423134217	5.487690074	5.418647931	5.395216137	5.435581573	5.441127793	5.370536396	5.24892179	5.462405027	5.388420343	5.54583946	5.210387299	5.197963994	5.519658005	5.505870856	5.462990485
"200939_s_at"	5.147436396	5.060740101	5.049682676	5.016901989	5.098481175	4.955878657	5.038391186	5.084438038	5.029202433	5.08432101	5.012272084	5.054099327	5.108571764	5.070786717	5.028638118	5.014692175	5.070327007	5.046746098	5.141573295	5.130903435	5.018367929	5.142765144	5.008517419	5.030772281	5.064762246	5.069476297	5.037134685	4.953584306	5.241786318	4.99040917	4.976694037	5.027965227	5.168584111	5.020531348	5.339419333	5.043673594	5.141087643	5.02277958	5.107640989	5.298170519
"200940_s_at"	8.676489706	8.535770033	8.716181307	8.886426045	8.589605506	8.469964532	8.663277038	8.459075142	8.726656142	8.295253735	8.44740373	8.330372132	8.509014826	8.691730693	8.08873683	7.936076686	8.395358367	8.148358938	8.354973764	8.442373012	8.187649897	8.500814356	8.352351534	8.050539533	8.066159591	7.907480046	7.951129267	8.007465106	8.17480605	8.051656775	8.50275107	7.79708714	8.420930053	8.286578733	8.576022481	8.266396551	8.577249832	8.294454527	8.687152033	8.552617894
"200941_at"	8.616440792	8.285902199	8.593154173	8.180106305	8.340975577	7.812983259	8.542676218	8.66841135	8.27510264	8.751729574	8.389285342	8.401434893	8.563761612	7.696934981	8.675005192	8.723171634	8.382046934	8.677270392	8.206737193	8.338540272	8.509058668	9.120062437	8.941769491	8.775357124	8.679894844	8.747650966	8.864779416	8.936579068	9.110822264	8.755649359	8.46354239	8.858980695	8.813166463	8.352332463	8.725887066	8.781815096	8.372334183	8.426488436	8.477136904	8.235776834
"200942_s_at"	9.112750443	8.542902983	8.997152442	8.433155004	8.792332882	8.485829714	8.727641867	8.782228933	8.741174322	8.939994835	8.292618214	8.725732986	8.582882594	9.01015903	9.033609045	8.76521755	8.996257946	9.04958476	8.471915731	8.777948312	8.802168526	9.083581071	9.104392997	8.932218433	8.944299882	8.899187056	9.264252353	9.062738417	8.95215082	9.334010628	8.576637838	8.925144728	8.985781864	8.766603187	8.671775076	9.038428031	8.685768182	8.78310465	8.764729969	8.875524234
"200943_at"	11.15301651	11.00751126	10.54023483	11.17082941	10.71547231	10.81902593	10.70860926	10.61533974	10.91493233	11.13298255	10.97240398	10.96416434	11.16336402	10.90221206	11.09046034	10.81187152	10.95281078	10.67293229	10.85974441	10.93563898	10.57047012	10.91453278	10.93011182	10.65742387	10.87385176	10.94317208	10.7727071	10.82115749	10.85757756	11.08734008	11.07508502	11.0524405	10.72058269	10.65794595	11.09889495	11.07490174	10.85156709	10.87030357	10.81296771	10.85000418
"200944_s_at"	11.08887532	10.91603596	10.91329106	11.16388701	10.74117044	10.9343526	10.90638332	10.6731265	10.91644919	10.94243412	11.00599039	10.86678205	10.88236245	11.00026948	11.27817096	10.72478789	10.83582682	10.74580501	10.72839767	10.92079429	11.01212058	11.33878155	11.0155053	10.87336936	11.29459335	11.0961164	11.1214075	11.07859254	10.90487895	11.22713903	11.02069831	11.41604034	10.71473369	10.92908076	11.02745509	11.22443719	10.77939733	10.88351126	10.82060771	10.85143578
"200945_s_at"	9.588348384	9.984949317	9.5883256	9.913384027	9.550308619	9.24753268	9.447953195	9.515586818	9.54014389	9.870503865	9.815224232	10.14036994	9.823017857	9.589398273	9.346674503	9.668347266	9.532253228	9.222906104	9.322794804	9.930073093	9.39148723	9.723861875	9.508259178	9.477503588	9.407621488	9.547537979	9.841731073	9.673414269	9.375790533	9.668707012	9.836638112	9.173739501	9.51861964	9.622951663	9.611779476	9.797997806	9.800198625	10.03580752	9.901002031	10.12798893
"200946_x_at"	7.700874305	7.865097518	7.17385925	7.803874683	7.553645506	7.615297777	8.092690533	8.167201754	7.737731031	8.18177303	8.107944391	8.195545514	7.881146185	7.526280963	7.686370618	8.013421467	7.835179137	8.054163402	7.523296295	8.066853209	7.886759913	7.965181707	7.356230631	7.702552709	7.255953715	7.612156692	7.758423451	7.584114693	7.224266374	7.492229678	7.783920332	7.440906521	8.146108149	7.899441846	7.879124176	8.154195072	8.386355312	7.897694843	8.039269141	8.14078263
"200947_s_at"	8.228052001	8.71382195	8.492858086	8.585285918	8.336507126	8.268342567	8.715203705	8.926215522	8.499067302	8.697270154	8.921213945	8.999860287	8.58924563	8.362474865	8.544212605	8.595944995	8.569362133	8.747758683	8.336217405	8.656654717	8.938443468	8.794501354	8.548465247	8.393195857	8.215887313	8.817021665	8.490169262	8.489856887	8.371990031	8.471092455	8.784811549	8.310435891	8.846276966	8.642660351	8.44306769	8.406530401	8.802064678	8.805652227	8.927637379	8.780237536
"200948_at"	8.260961645	7.905175905	8.159179212	8.264319834	7.785405608	7.889564671	7.757970356	7.855929971	7.976779559	7.844008571	8.289841748	8.01835538	7.761656317	8.085677072	7.354325317	7.704011187	8.279316798	7.816277103	7.676719055	8.014938888	7.818312001	7.463059511	7.666490315	7.196973603	7.435221928	7.432416275	7.290420108	7.788527785	7.666500357	7.465935542	7.691087	7.045969428	8.157050812	7.800905917	7.538186715	7.674265778	7.820447814	7.759049827	7.974533571	7.820830793
"200949_x_at"	13.40006414	13.42139192	13.31265588	13.41085263	13.38204511	13.34619873	13.46644054	13.25847651	13.54423947	13.44206335	13.45807404	13.45922739	13.2627412	13.50039913	13.45688666	13.4139684	13.35365574	13.38235196	13.46683675	13.3632055	13.50474141	13.42354231	13.56123853	13.57136243	13.47978091	13.53180808	13.50452622	13.49128927	13.45832545	13.58263786	13.46315853	13.41576602	13.39526786	13.35622212	13.41745024	13.43563766	13.38019458	13.40495992	13.58624685	13.37233956
"200950_at"	7.524023806	7.559538582	8.158989082	7.887748973	7.745968088	7.479617442	7.729297041	7.458379978	7.53495691	7.833787867	7.600288506	7.667487166	7.512155879	7.736367046	7.625645254	7.790626863	7.624124191	7.690241051	7.635832547	7.947594924	7.231750381	7.540774318	7.593802818	7.630127268	7.350861753	7.483463077	7.571126614	7.458251774	7.260582177	7.531001495	7.579807918	6.917667577	7.46507635	7.464419953	7.452434017	7.169425291	7.377202586	7.468399798	7.661623395	7.462257752
"200951_s_at"	5.901434737	6.281594096	6.075417359	5.709347041	5.719454424	5.961711405	5.613190322	6.051936431	5.689045927	5.698237833	6.061911684	5.686285089	5.694278945	5.872881771	5.753404356	6.111922173	6.023428212	5.942751441	5.973357196	5.984016923	5.957846479	5.851654044	5.885057629	5.78979761	5.753951261	6.077696015	5.740749036	5.905180785	5.804764528	5.471206486	5.918673149	6.016544204	6.094854696	5.860967843	5.930918994	6.020209283	5.970759287	6.075660092	5.902834247	6.25989458
"200952_s_at"	5.853638682	5.926363584	6.004935847	5.845274098	5.887641076	6.017517547	5.878364902	5.747017175	5.984314407	5.888536691	5.837356828	6.001048958	5.86525401	5.854060723	5.769898796	5.88934094	5.974317063	5.898666243	5.917418559	5.960712997	5.948666796	6.023238667	5.732648767	5.860560279	5.858127322	5.811026809	6.073862253	5.99555738	5.86051111	5.88309808	6.1587826	6.058259148	5.698072043	5.952311346	5.960205477	6.19232606	6.165190586	6.048078604	6.008573508	6.051100104
"200953_s_at"	8.805823654	9.269404538	8.639237606	8.531951249	8.84895183	8.538357135	8.949584637	8.840471029	8.53128465	8.260780226	8.680754667	8.850855882	8.574846471	8.038664643	8.924034094	8.76227413	8.890590224	9.104914765	8.638232847	8.935161958	9.030462788	8.835053995	8.365433896	8.54423312	8.335149216	8.70642885	8.831080339	8.843675866	8.229756808	8.187673857	8.320046504	8.400259272	8.512446134	8.26799721	8.079820665	8.261852382	8.685798314	8.713361114	8.713713653	8.075307766
"200954_at"	9.475672431	9.618066598	8.972679621	9.838390631	9.723521479	9.281621599	9.570296285	9.484894442	9.554230965	9.621012244	9.501256585	9.402458074	9.786270522	9.547889225	8.92884475	9.420614744	9.295632403	9.302204086	9.119699916	9.196064889	9.217670622	9.038623498	8.884106331	9.106341786	9.266507957	9.011283794	8.837230309	9.089550623	9.250838081	8.926456991	9.30508597	8.329124478	9.219256269	9.037811832	9.355727536	9.16438845	9.453033642	9.241191609	9.53845617	9.556806171
"200955_at"	8.126330467	8.048740758	7.717352161	8.16957063	7.621093886	7.682078383	7.776481149	7.771511388	7.937071382	7.941379558	8.019687339	8.150425769	8.123082888	7.997878677	7.990828479	7.997870346	8.022054072	7.990205224	7.771926943	8.16715787	8.307720468	8.411191899	8.619233549	8.397896077	8.083731234	8.470480388	8.453341057	8.358076092	8.317305767	8.575925756	8.469068789	8.443797461	8.54427514	8.471830755	8.308326223	8.118431065	8.234218749	8.331349724	8.420809928	8.583314133
"200956_s_at"	7.061473065	7.709892681	7.430080295	8.046636923	7.299713468	7.624269135	7.561546313	7.445845409	7.472575568	7.585030331	7.689491029	7.987783509	7.705391746	7.878368531	7.084255608	7.870047298	7.524305031	7.3596813	7.745452946	7.697287792	7.866734867	7.528905958	7.750456937	7.639884901	7.586306498	7.543345593	7.854531452	7.436403299	7.578468924	7.336045316	8.030972856	7.162198971	7.93094637	8.144112757	7.808270581	7.587509795	8.168449179	8.010054195	8.010850546	7.985486334
"200957_s_at"	8.507074447	8.279270176	8.329797672	8.268842837	8.038684351	8.006792067	8.351087424	8.33276075	8.305093858	8.218751009	8.239850758	8.056469531	8.467363971	8.263826434	7.778342198	7.932040054	8.184829574	8.20677531	7.994099262	8.0736243	8.087910922	8.203418246	8.072844789	8.036506419	8.004516742	8.109291842	8.317418019	8.119178211	8.337602059	8.140060752	8.314423277	8.152201917	8.32670216	8.296646323	8.557034493	8.333847416	8.380833326	8.247194328	8.426527967	7.95441182
"200958_s_at"	10.46097108	10.01243386	9.853262924	10.44527529	10.89709502	10.29621562	10.28489965	11.07079034	10.36341713	10.30471022	10.62679605	10.32755797	10.17649847	10.20931786	10.38067216	10.13519964	10.37731092	10.54505258	9.98750132	10.2347055	10.0137231	10.11846397	10.30434704	10.14348813	10.13176947	9.871650443	10.3195008	10.13974831	9.900775395	10.29919895	10.1626868	10.06979207	10.21141493	9.962738339	10.19553863	10.09587201	9.726690404	10.11846397	10.1376657	9.901934051
"200959_at"	9.454216578	9.258112966	9.84672354	9.766049368	9.362690155	9.313102436	9.49115155	9.534642402	9.2720165	9.486283041	9.411898875	9.099153358	9.399930562	9.399061032	9.313888236	9.29113703	9.670042143	9.313105438	9.501649193	9.257537344	9.13945888	9.574503181	9.477509952	9.037823034	9.118818907	9.246607127	9.184619865	9.009705865	9.501752889	9.208108071	9.298658294	9.192985388	9.339539074	9.225174328	9.264378038	9.203451749	9.323552581	9.196644067	9.577990351	9.115250036
"200960_x_at"	10.00875203	9.632848857	9.710696559	9.748691364	10.00199401	9.81604123	9.777837072	9.845876543	9.493067759	9.796688323	9.966808748	9.715401086	9.816574802	9.893609456	9.363517899	9.5198478	10.08945432	9.857267066	9.698653511	9.914653976	9.790692219	9.233361003	9.901639361	9.567539937	9.562916193	9.535591688	9.619029868	9.580010701	9.727071496	9.727989664	9.698819012	8.861496611	9.941394157	9.511423736	9.693906205	9.246368211	9.671772085	9.740847258	9.706034825	9.800126464
"200961_at"	8.568618689	8.177312683	8.46639441	8.40153075	8.138704679	8.534743951	8.418538073	8.034054755	8.148301966	8.602388153	8.290065334	8.202952276	8.405808628	8.53044205	8.40594362	8.650151155	8.574820192	8.348179674	8.434266604	8.4106988	8.533313249	8.739627796	8.556872684	8.764005911	8.532440604	8.559726525	8.840836961	8.788916418	8.650633912	8.753160763	8.713025977	8.512569818	8.48706097	8.660363977	8.530801061	9.026129674	8.274718881	8.631391269	8.688804207	8.59482482
"200962_at"	8.760273933	6.519241756	8.430822868	8.151095562	7.674892007	8.195662129	6.529709889	6.554366227	7.835207776	7.821789813	8.657766481	7.797317105	8.425440414	8.367997203	6.672109142	7.325473741	7.754349698	8.659448696	8.367404441	7.984353181	8.044863586	8.366878371	8.526542118	9.019390068	8.322358808	9.10114321	8.264501257	9.241776766	8.04874859	9.365694347	8.114283311	8.459216741	7.96598127	6.903297886	8.212546206	8.608995244	7.948252637	7.743506784	6.817961812	7.734122181
"200963_x_at"	13.7377255	13.69898874	13.78794076	13.65231151	13.78847124	13.78037168	13.78645833	13.78537252	13.80431271	13.734084	13.83082718	13.7097198	13.47624743	13.74971016	13.9900491	13.73895943	13.69070981	13.79004163	13.81315365	13.59121254	13.92178976	13.8288598	14.02550537	13.86422813	13.94547278	13.82742803	13.98706603	13.86351574	13.90596785	13.84425364	13.82719665	13.97385967	13.8074586	13.75951599	13.82166375	13.95134003	13.75005275	13.71482006	13.88963923	13.72319624
"200964_at"	9.382066668	9.653918701	9.050400362	9.650890031	9.161577947	9.083386241	9.376454359	9.339833046	9.550189864	9.756782154	9.437869517	9.641642843	9.736445117	9.630882477	8.249527541	9.333307829	9.444118599	8.802995924	8.964243389	9.481669058	9.119146506	9.081820421	8.954073427	8.844732041	8.932848889	8.980477622	9.072215726	8.948630653	9.270766742	8.931503777	9.443527273	8.208475135	9.549366145	9.466264484	9.410774665	9.114548041	9.717560894	9.589827405	9.6918567	10.00466752
"200965_s_at"	8.96143484	8.873455538	9.050095371	9.445852388	8.578087553	8.914884412	8.989925685	9.149272273	9.055763456	9.274745921	9.058312074	9.554648167	9.188228033	9.40024163	9.261248062	8.889796291	8.990890034	8.876004238	9.214047238	9.088914502	9.507153278	9.46522193	9.633412419	9.144449309	9.056715884	9.249922777	9.522825641	9.122212343	8.997281308	9.449585799	9.429877712	9.164879772	9.411384422	8.938740379	8.976982679	9.338524554	9.112161103	9.196300373	9.309564304	9.355071642
"200966_x_at"	10.44522795	10.51861276	10.32905068	10.59752966	10.62129353	10.40998373	10.48132899	10.7266276	10.3670459	10.30111798	10.48879231	10.23473586	10.38980693	10.53660908	9.662400623	10.44905343	10.46042994	10.42965147	10.1025801	10.31551127	10.3884115	10.45053029	10.44867721	10.28096204	10.1954353	10.22757951	10.3051334	10.13240655	10.15728187	10.18887993	10.74900026	9.490193389	10.71091706	10.65293108	10.81214887	10.47193988	10.6931938	10.5998994	10.72316609	10.73450544
"200967_at"	11.30024431	11.72171339	10.61280534	10.69354417	10.81357636	11.59208894	10.89139961	10.90472275	9.928578804	10.66978004	11.05846744	11.19911656	10.76281845	10.3812802	10.97300186	11.70017067	11.71906749	11.06922365	11.07617009	11.38618882	10.78210915	10.19394124	9.878975004	10.40722988	10.05578419	11.02240049	10.33180569	10.48839729	9.6025216	10.07417866	10.54066997	9.881416871	9.97145346	10.71498426	10.03119796	10.10211234	10.38110997	11.37773271	10.46423305	11.29670137
"200968_s_at"	10.12199062	10.57503818	9.688150301	9.544055764	9.499889066	10.47778542	9.445307315	9.805516434	8.513859051	9.464148591	9.666679362	9.896905245	9.626038496	9.353478774	9.94919524	10.56445105	10.68540196	9.973330968	9.784512232	10.17405698	9.626613646	9.587625075	9.211426195	9.191749922	9.092519618	9.857906716	9.233828625	9.262638007	9.198160753	8.99726484	9.390254223	9.476713102	9.133503813	9.530746757	9.260749436	9.073506956	9.367313037	10.19094412	9.332203147	10.53952093
"200969_at"	8.007298591	8.722357966	7.588821729	8.154844148	7.839343446	7.883800648	7.736803156	7.871284204	8.309337545	8.369709007	8.259877603	8.225125317	8.43784907	7.926912202	8.739234126	8.139203849	8.279866372	8.229516877	7.982918288	8.433605133	8.338381261	9.029996547	8.433525965	8.937721628	8.370523928	8.845762027	8.888421024	8.506588063	7.425346994	9.225325237	8.469972858	7.893471878	7.761013905	8.210978701	8.25620413	8.266946638	8.080681441	8.423160316	8.222074121	8.076171505
"200970_s_at"	8.734666598	9.204144112	8.452016018	8.791927287	8.585246436	8.499534421	8.704175486	8.909857247	8.599576252	8.8795971	9.043979053	8.680434225	9.127845766	9.364176666	9.012822259	9.195508583	9.059928152	8.853455531	8.582980311	9.141926429	8.54985039	9.106697858	8.721966866	8.872893435	8.68023386	8.79507081	8.915242153	8.870824392	8.626217933	8.930646863	8.896697039	8.731260477	8.713803325	8.595269849	8.301638477	8.632803548	8.660267907	8.950070503	8.821795945	8.831950229
"200971_s_at"	11.38730951	11.33223644	11.0192992	10.88120708	11.15581519	11.13124785	11.09417419	11.06744379	10.9261879	11.21819282	11.14429213	11.02558766	11.0995871	11.22233742	10.87530516	11.12781281	11.29897063	11.16267579	11.00287217	11.29579647	10.73939112	10.95091046	10.98742619	10.81871032	10.72715408	11.02903507	10.92788819	11.00868545	10.85578365	11.04042176	10.98288994	10.67570658	11.09317615	10.72285001	10.74493844	10.73287459	10.77413624	11.12212404	10.98127466	10.90380704
"200972_at"	10.50299602	10.1792896	10.24785428	9.659546805	9.903247124	10.21925001	10.13931474	9.837306198	10.17370657	10.25415922	10.45408134	10.33731586	10.30331278	9.967626143	9.636175972	9.541140574	10.05250902	10.22929848	9.915802217	10.42213288	9.973965809	10.34437838	10.32549254	10.07975504	10.18460797	10.3699891	10.56541554	10.05697975	10.10302061	10.45454656	10.07769213	10.12680225	10.95369572	9.779079388	10.30942917	10.24993321	10.23835318	10.39973631	10.71101052	10.25175135
"200973_s_at"	9.241028598	8.723797659	9.204575515	8.670739297	8.801186898	8.88489252	9.105616551	8.464850381	8.890114578	8.814628345	9.23095106	9.278462722	9.257939316	9.015837388	8.939274927	8.841784192	8.927382807	9.153285873	8.951205051	9.083742544	9.034429758	8.957490805	9.793010939	9.013207681	9.505372571	9.4674186	9.557316117	9.045579322	8.740922517	9.484329584	8.959939901	8.913948346	9.616628581	8.601775349	9.371052667	8.814595062	9.052460249	9.204221833	9.610068226	9.347724913
"200974_at"	6.613361655	6.983815134	6.918012025	6.727916687	6.697566205	6.877658397	7.075037706	7.019705616	6.722014846	6.663502522	6.81973012	6.590448239	6.582035869	6.783851802	6.594247632	6.825814058	7.027367324	6.774669882	6.543050681	6.851805122	6.787402585	6.218995101	6.33978082	6.358040825	6.194065151	6.273076531	6.287687926	6.295407664	6.333935927	5.998319561	6.514026674	6.606896687	6.304231261	6.372169002	6.319070155	6.613952113	6.747876792	6.655720898	6.405736546	6.165402751
"200975_at"	9.292589135	9.551834187	9.328729056	9.663278255	10.32617059	9.473563743	9.389521915	10.03994104	9.459064081	9.35254931	10.0906752	9.543526578	9.104231831	9.398815192	9.803270548	9.257131556	9.292468948	9.475784619	9.256195281	9.64290177	9.327577308	9.914724416	9.778827867	9.868244074	9.499605042	9.451832938	9.720342891	9.903869251	9.339642171	10.07072843	9.587716568	9.477622637	9.307756236	9.603661167	9.654194188	9.902765532	9.374830489	9.470249653	9.641648543	9.24453047
"200976_s_at"	8.980588505	9.188417116	9.393453528	9.460273262	9.155238201	9.279713937	9.297171645	9.033051824	9.080821919	9.190589049	9.144177623	9.13169607	9.131911164	9.210465877	9.793750254	9.26228141	9.208738883	9.446236654	9.305477686	9.255599461	9.198262723	9.140252662	9.303325098	9.208292853	9.474224715	8.888315777	9.131019542	9.000974834	9.226292173	9.073868216	9.167202332	9.853878078	9.058277371	9.201546949	8.705160851	9.07567485	8.717973933	8.998311929	8.959884997	8.884518576
"200977_s_at"	9.414520885	9.05689217	8.533106079	9.511287766	9.362684156	9.274517121	9.099029056	9.205134772	9.022213109	9.443436419	9.197248448	9.238036177	9.299835443	9.409278066	9.41956297	8.949957989	9.121408152	9.195508894	8.844948951	9.279785914	8.879757548	9.168664833	9.131017791	9.058251681	9.360185524	9.103059455	9.162077639	9.295361327	8.94854346	9.098107572	8.967915605	8.648420496	8.586887336	8.74360822	8.889275738	8.506155196	8.537999953	9.026492884	9.033608682	8.671292889
"200978_at"	10.02148939	9.815477917	9.850357639	9.805537703	9.803983614	9.879835501	9.613281183	9.601918726	9.762206038	9.800369944	9.811965782	9.635433085	9.642653507	9.922710592	9.940462362	9.589493592	10.00412583	9.836614182	9.631039966	9.836653297	9.834684155	9.949548006	10.10120357	10.05445258	9.85264501	9.931929517	10.02694716	9.77193244	9.791713224	9.995607961	9.647494389	10.11952011	9.806925437	9.582623515	9.646873742	10.03316862	9.710017628	9.593206656	9.700365657	9.717340482
"200979_at"	6.067365849	6.283718671	5.99401694	6.00576427	5.888116827	5.908377771	5.987120032	5.92185034	6.074851328	6.323534276	6.141007635	6.257580276	6.307672447	6.075905712	6.263794403	6.099842412	6.051916421	5.829794497	6.203269832	6.256705704	6.142498984	6.218240124	6.307699355	6.498605465	6.109202069	6.268219751	6.393389299	6.500336982	6.358027492	6.023009648	6.373413857	6.172085023	6.281085802	6.10421376	6.05771526	6.078086008	6.20257914	6.472717392	6.451745948	5.987248932
"200980_s_at"	8.731525171	8.947564806	8.636917428	9.01285637	8.715736856	8.793163546	8.820638487	8.635372767	8.824571725	8.89909268	8.614004104	8.971521338	8.489578272	8.66781332	8.511816393	8.938659821	8.842343223	8.593932391	8.370640457	8.728453128	9.008583937	8.877508998	9.065335614	8.831390118	8.794901463	8.709634444	8.795624582	8.683276798	8.823667388	9.026230073	8.776322687	8.430413126	8.91662373	8.761177426	8.604514093	8.902192825	8.942355935	8.865626411	8.989885418	8.84855865
"200981_x_at"	12.05100564	11.97144141	11.83851341	12.21838367	11.61341	11.84256937	11.73841958	11.90440602	11.87815548	11.96106458	11.98699274	11.71806315	11.98209973	12.06127767	10.54608745	11.86335792	11.97808139	11.36042114	11.54273286	11.88333333	11.37737917	11.56825528	11.62473202	11.25173166	11.40684876	11.3783014	11.36195748	11.53495671	11.72815226	11.40998404	11.83146692	11.54243125	12.04435766	11.75746708	12.01637976	11.71713314	12.00177248	11.93277776	11.78858564	11.97334111
"200982_s_at"	8.992447948	9.775000624	9.345599016	9.540753951	8.694818662	9.312416121	9.60911507	9.155930815	9.320116833	10.16271973	9.592299181	8.595689061	9.188760864	9.739449417	8.861945163	9.750984169	9.636988685	10.00393376	9.408710539	9.566179163	9.588513109	9.424471173	9.743434851	9.169392459	9.009476213	9.384728838	9.312994383	9.628332081	9.715857835	8.801211698	10.03863122	8.433741282	10.13779128	10.14883922	9.555889298	9.584621194	10.28181903	10.25622292	9.891072265	10.32125241
"200983_x_at"	8.119999229	8.398196091	7.116628956	7.947428619	7.546193659	8.393704071	7.531511212	7.442843216	7.022824915	7.660287173	7.667552988	6.96885415	7.768168779	7.37579096	7.887860736	7.85277786	8.329217865	8.057610658	7.948696516	7.878617537	7.464586837	7.815934517	7.441393647	7.638972911	7.248256611	8.101845912	7.444982036	7.935138284	7.644379996	7.409635716	7.647706249	8.290267535	7.259871075	7.560997422	7.379298755	7.999653005	7.96510612	8.367881494	7.347373292	8.117261757
"200984_s_at"	7.612150319	7.694969384	7.371797778	7.298117543	7.280611747	7.859943099	7.175696181	7.240362435	7.069304066	7.454499206	7.342265682	7.14537509	7.409575167	7.222257407	7.76906269	7.369981157	7.765087258	7.463114355	7.300921694	7.659201679	7.337427189	7.57803826	7.423332642	7.671801035	7.144855864	7.783332142	7.423332642	8.052988779	7.870101809	7.54945394	7.542206156	8.349111911	7.29084834	7.469663056	7.450686709	7.778705578	7.650344413	7.618358371	7.58637427	7.27221375
"200985_s_at"	6.899361984	6.599799869	5.925859868	6.586881614	6.342346462	7.007706877	6.528221546	6.010898592	6.524101943	6.5704455	6.418519725	6.340622922	6.581317297	6.126414926	6.726117783	6.592736085	6.88880192	6.685326998	6.861905036	6.919874358	6.462155365	6.781609647	6.147278864	6.89863444	6.05812684	6.743423818	6.413262466	7.252226096	6.893455392	6.591179931	6.517696548	6.863980406	5.983704579	6.400929512	6.515132496	6.821181699	7.122589228	6.859549127	6.432615925	6.791986149
"200986_at"	6.035775886	5.932123876	6.088111569	5.702477584	5.972837436	5.699863108	6.202289249	5.968440995	6.1262804	5.970269413	5.94494629	6.030731985	5.886047457	6.082341051	5.768670223	5.983136038	5.895695795	5.934819694	6.126128712	6.141926785	5.556554056	5.593990084	5.234644197	5.404847527	5.443598784	5.45980679	5.262414356	5.449869957	5.636353669	5.54886893	5.316928259	5.806644867	5.593405806	5.606916222	5.474806933	5.403121236	5.507413496	5.524046472	5.58097431	5.463944716
"200987_x_at"	7.053744556	7.417002178	7.018634043	7.306889038	6.706503312	7.367991185	7.048118972	7.088711214	6.988116958	7.334630637	7.007396252	7.075183847	6.985017592	7.118819981	6.788944523	7.080816919	7.40022331	7.216409504	6.964353666	7.2232601	7.138268493	7.308850551	7.417205479	7.034509244	6.922834309	7.262872342	7.295112656	7.209178342	6.674474333	7.255003695	7.224870897	6.625962444	7.179454256	7.286319027	7.086184427	7.412637921	7.383417765	7.395555686	7.279303333	7.620686844
"200988_s_at"	5.515153825	5.751885758	5.514922582	5.771263722	5.752918475	5.816012325	5.828330139	5.643213818	6.129145164	5.787484722	5.860877569	5.828250663	5.78061886	6.10367068	5.787078586	5.767481475	5.780167447	5.773965523	5.70069469	5.854271507	5.331565459	5.285577644	5.505775332	5.478241476	5.71484663	5.453946733	5.398455172	5.560508176	5.548692024	5.398455172	5.627019643	5.514387179	5.548692024	5.606850437	5.569028213	5.640472405	5.825286474	5.672861111	5.975149352	5.532837444
"200989_at"	10.07214472	9.982458362	9.859822884	9.781786777	9.469880268	9.672644569	10.0189389	9.97803971	10.13752881	10.41755579	9.95472782	9.92888923	10.16679406	10.1778358	9.919998463	9.741295433	9.925754104	9.920179984	9.521012891	9.878151383	9.997995088	10.70319201	10.28790817	10.50845377	10.17899746	10.32998662	10.43926381	10.6119335	10.59159179	10.66542366	10.34772667	10.74687489	10.145584	10.15711446	10.51198965	10.26105183	10.06777092	10.29243136	10.38816996	10.00949298
"200990_at"	8.731898205	9.07265689	8.541613117	9.101813541	8.640533271	8.936484668	9.176580128	9.028051408	9.261199962	9.191171868	9.311665875	9.115012772	9.23686935	9.161072668	8.282146829	9.002899503	9.143690022	8.773473307	8.659317129	9.076897437	8.777287229	9.014148707	8.977964802	8.850379844	8.687697046	8.927967346	9.072982008	8.892429435	8.91900674	8.836389789	9.357331751	8.365539272	9.474451462	9.271380155	9.217895436	9.127508486	9.522455626	9.353038291	9.507890046	9.250098793
"200991_s_at"	9.226178999	9.362449143	9.536869887	9.481497815	9.229982557	9.277797246	9.461214445	9.507904996	9.016870312	9.766581067	9.43423154	9.317000588	9.400977315	9.72019386	8.978413778	9.353029156	9.491802177	9.487239123	9.124777984	9.318986842	9.463544056	9.540388879	9.598617363	9.430826913	9.436174239	9.477718094	9.61743693	9.390787377	9.831975476	9.499132134	9.536359848	9.216325455	9.602239564	9.449396667	9.632604548	9.45530779	9.446252581	9.450565214	9.731777147	9.397187805
"200992_at"	9.4571903	8.645841289	9.111830606	9.068108216	9.303781971	9.149694833	8.957101421	8.350585365	8.716438544	8.982697561	8.911309516	8.876047492	8.583208415	8.619148602	9.733634877	9.13222111	9.348271576	9.273439108	9.063049648	9.22688599	8.752335621	9.473222206	9.163373661	9.352249229	9.179933642	9.446499717	9.341576486	9.387935509	9.119517969	9.256008362	8.788272785	9.478036213	8.687179795	8.827593032	8.774850833	8.879055721	8.888360525	8.73065407	8.921767368	8.349422164
"200993_at"	9.329468696	8.46980461	8.637277205	8.90375348	9.203294463	9.335235212	8.444136899	8.541300425	8.384944104	8.666499095	9.031925031	8.727552817	8.191529161	8.630012418	9.659945899	8.473759429	9.220125663	8.951422838	9.28483678	9.116741733	8.648688347	8.857702373	8.991153215	8.939485327	9.001372456	8.839245076	9.109459248	8.992792058	8.21893178	8.753428305	8.355560152	8.727643883	7.835213282	8.385093049	7.825027705	8.599833089	8.392497438	8.528997816	8.692587508	8.435929028
"200994_at"	8.315508335	7.353100981	7.527175341	7.688461858	8.07035282	7.945087829	7.779764841	7.404058556	7.29593938	7.720628334	7.587311304	7.271745914	7.010575391	7.685328842	8.057431062	7.264854611	7.864156231	8.035343413	7.656635949	8.044912502	7.3107959	7.612167392	7.553850761	7.788447018	7.63661747	7.580426371	7.881458356	7.717873835	7.276151823	7.739815403	7.481557399	7.718011436	7.523777702	7.492759622	7.593071022	7.540363429	7.266470041	7.508436644	7.533671314	7.288106432
"200995_at"	6.751697076	5.827264448	6.244503661	6.272839612	6.183974919	6.25954211	6.135874734	6.106709421	6.009523947	6.406979157	6.313607798	6.20300643	6.051769098	6.34149782	6.562019927	6.357513837	6.218342682	6.254110424	6.140866055	6.673384458	5.976371607	6.231828908	6.39017161	6.44452782	6.18814042	6.432044416	6.465122603	6.550968919	6.20055812	6.379048485	6.236791266	6.539581771	6.399700369	6.181178486	6.05491521	6.551235621	6.29841627	6.32908709	6.670982689	6.236791266
"200996_at"	11.09758344	11.20109504	10.99786081	11.19791943	11.13982428	11.1556027	11.43282711	10.86729171	11.50688211	11.38219219	11.31477046	11.33356645	11.18757568	11.38823288	11.35302176	11.11353983	11.34289722	11.33535513	11.15023214	11.14859424	11.08660823	11.01571402	11.3359765	11.10926026	11.05971628	11.55896492	11.44726311	11.3315283	11.10493487	11.45141113	11.0935705	10.96703695	11.03118301	11.1000665	10.85355505	11.30118106	10.92271333	11.0492969	11.15335076	11.17385715
"200997_at"	9.294584832	8.899197983	8.952340287	9.266417404	9.017087277	9.191771637	9.184777546	9.125948298	9.007905269	9.03679889	9.13716921	9.108580532	9.060960435	9.29620278	8.9965555	9.150086788	9.243734619	9.177195636	9.034790284	9.140808429	8.995315315	9.119186903	9.31631026	9.201141137	9.28500825	9.072065148	9.290388439	9.286513668	9.385430675	9.394786922	9.210341804	9.015486742	8.993744824	9.224974133	9.219608803	9.404608299	8.984914895	9.135836832	9.188518766	9.185462166
"200998_s_at"	7.726340816	7.784915669	7.744680505	7.847336157	7.446149962	7.838447737	7.231253399	7.559455684	7.550302313	7.388312571	7.900370889	7.677830756	7.481374481	7.28663335	7.085497382	8.047359599	7.759819762	7.019174213	7.355310087	7.184105607	8.475032814	7.2723768	7.331928275	7.194998578	7.489077901	7.47972762	7.46023692	7.522395092	7.618224459	6.759223266	6.947061388	7.013830828	7.232403473	7.658207163	7.33099135	6.845381543	7.852591908	7.441365895	7.621954305	7.903302151
"200999_s_at"	7.07350392	7.373714942	7.168602138	7.488794507	6.753870699	7.220519792	6.462540707	6.780553329	6.490281503	6.302782175	6.975174609	6.922860933	6.263776074	6.45074424	6.235919216	7.14222222	7.341759202	6.502614957	6.939451575	6.962295546	7.222218611	6.005580341	6.352737259	6.539268171	6.335471442	6.496498143	6.763292411	6.704432957	5.913583448	6.451152035	6.472339087	5.949333816	6.311618382	6.799036061	5.967711579	6.690960623	6.798183829	6.89620374	6.923849585	7.085197153
"201000_at"	9.130255177	9.409703954	9.231077194	9.251990535	8.857373495	9.183643862	9.148601563	9.201896912	8.871480735	9.270398424	9.159566329	9.290165639	9.217459196	9.321338181	8.733400438	9.530911096	9.175003886	8.991178514	9.119600795	9.151347543	8.688611101	9.021433557	9.098284328	8.612829917	8.806241268	8.820003985	8.915865163	8.92255916	9.041162944	8.847274536	8.933998251	8.521715577	9.22355417	9.159195116	9.166452161	9.055591586	8.907777699	9.1121831	8.758300692	9.253930566
"201001_s_at"	7.933733003	8.289340176	7.950629696	7.915654857	7.89381224	7.765462835	7.743731604	7.691944584	7.275733672	7.860903042	7.728105637	7.921911388	7.873742138	7.585571244	8.304565789	7.592396076	8.129719455	7.635954267	7.68042258	8.525605238	7.310895285	7.339255866	7.17791686	7.438516141	7.4998655	7.974290267	7.761377544	7.744134294	7.622949556	7.810108195	7.869558209	8.197143753	8.063367516	7.814896399	8.007935362	7.911534641	8.235225412	8.399640939	8.182641062	8.361785233
"201002_s_at"	9.085088988	9.088878862	8.621502088	9.304660277	9.017559307	8.935546739	8.653935539	8.892235667	8.908268886	9.250285317	9.156729502	9.053656057	9.230802331	8.832417759	9.170018681	8.510067375	8.945906939	8.554753373	8.918424499	9.207203722	8.836184307	8.710678803	8.680085834	8.699997678	8.684487986	9.059957855	8.929152933	8.83796811	8.530678514	8.888801648	9.214529847	9.033277502	9.420947369	9.108201374	9.093964495	9.261814632	9.393635748	9.36510994	9.391970798	9.504607077
"201003_x_at"	7.594717804	7.90817197	7.082691672	7.619952839	7.567911672	7.51929069	7.77341887	8.147616062	7.437870502	7.848120201	7.847406259	7.746353703	7.788114345	7.399834401	7.18069841	7.686783423	7.778216926	7.690908299	7.589190428	7.470413339	7.508905963	7.56941291	7.644567503	7.349578205	7.375046559	7.480913303	7.496760996	7.451112869	7.5249168	7.51446611	7.5414632	7.522828026	7.605481541	7.697197505	7.52801356	7.670482885	7.735398533	7.881323656	7.913061107	7.520113178
"201004_at"	10.678135	10.92611048	10.45812493	10.17335331	10.51003184	10.87169851	10.46276986	10.37674019	9.692651007	10.56932157	10.6632999	10.31609809	10.48714955	10.60859298	10.78372223	11.11090074	11.06221997	10.80924356	10.67908064	11.11527977	10.65185565	10.57204782	10.58929914	10.47969981	10.54557245	10.84196405	10.70599813	10.4114574	10.50945718	10.54370331	10.46965727	10.77160613	10.45797943	10.64680908	10.3870073	10.60908567	10.44928259	10.92738226	10.55877159	10.70698367
"201005_at"	5.710716473	5.209244461	5.839723333	5.711233567	5.824899251	5.477243689	5.857671913	5.884738227	5.944477613	6.420860318	5.576015582	5.689015282	6.232992914	5.774413999	6.020074356	6.51783973	5.763526279	6.14389217	5.695746611	5.637773288	5.404466635	6.433860315	5.855445731	5.749760676	5.728453147	6.244229624	6.596409243	5.807852224	6.100701827	6.013804603	5.873372041	5.554335106	6.151590338	5.871479991	5.859990598	5.76470154	5.706857016	5.701072636	5.977246162	5.884456813
"201006_at"	5.889690533	5.836555165	5.703061781	5.837453366	5.926685535	6.096529826	5.933297061	5.986425586	5.756828881	5.889883397	5.883773202	5.89873069	5.665043742	6.248459985	5.688840892	5.939186563	6.007201943	6.179369623	6.014140531	5.617276506	5.982187701	6.04403784	5.907471363	5.982830663	6.19203819	5.934715396	6.04270659	5.930828218	5.954741554	5.887474887	6.062763393	5.76439607	5.784132638	5.98367026	5.889235734	6.227529471	5.934715396	5.94366825	5.943476223	5.822395123
"201007_at"	9.001406832	8.832364499	8.937349699	9.24410831	9.143907553	9.018470837	8.834859906	8.855035693	8.969886896	8.978677903	8.872628918	8.877837685	8.96342566	9.170793896	9.166973957	8.79704175	8.929242503	8.793483854	8.901200432	8.870828307	9.134606243	9.009562995	9.233124649	9.04794651	9.197680976	9.054861722	9.08141739	9.15601442	8.932854613	9.110198713	9.060471075	8.931160223	9.015763503	8.865577536	8.977114037	8.766840084	8.639729874	8.963735885	9.022105923	8.635940934
"201008_s_at"	12.66004659	11.91651019	11.99311018	12.64021005	12.16965444	12.40821579	12.54008777	12.37467853	12.90464992	12.69033837	12.63579836	12.34233706	12.18110577	12.78815051	12.14000266	12.3241774	12.23263379	12.3884899	12.11390073	12.49511831	12.43163414	12.90179384	12.80046926	12.73900249	12.33760286	12.51553527	12.8509731	12.62486156	12.61630717	12.69325371	12.52317901	13.02574333	12.26759177	12.51248696	12.68309412	12.63216828	12.47441796	12.52671888	12.67110241	12.40658663
"201009_s_at"	12.55880647	11.72199495	11.80298139	12.542391	12.02728279	12.30073576	12.42350679	12.38107269	12.73692654	12.44903343	12.46585547	12.36499292	12.11229001	12.56636723	12.14418361	12.1625457	12.0539802	12.26264433	12.17699296	12.40977569	12.39568864	12.5902251	12.71565424	12.66291975	12.38494478	12.48269906	12.7296961	12.51632131	12.50289325	12.5567125	12.51769098	12.88976418	12.33660337	12.5571788	12.67479756	12.51928547	12.58933565	12.55729767	12.73856595	12.46537062
"201010_s_at"	12.94527072	12.37172779	12.32001436	13.074625	12.64172845	12.68943733	12.92936747	12.78739371	13.14626024	12.82150158	12.90254909	12.83498206	12.59651381	12.98583929	12.60690073	12.60083295	12.58981506	12.70166173	12.71474048	12.86499982	12.69599976	12.7686121	13.01224229	12.9383749	12.77015655	12.73478793	13.00546601	12.74826496	12.87562384	12.88344941	12.83880607	13.09032309	12.62368867	12.98390127	12.7502625	12.88797291	12.70620955	12.81198851	13.00227057	12.71633047
"201011_at"	8.264961492	8.631989995	8.19770151	8.070127405	7.907959041	8.439034831	8.284847521	8.437194019	7.573360676	8.12323201	8.167295077	8.161373149	8.192429826	8.014673137	8.070789788	8.962811032	8.538726759	8.532741502	7.824793165	8.355566881	8.051256081	7.923481966	7.527737746	7.691114404	7.47123887	7.999271666	7.786156252	7.941304796	7.904102056	7.612960898	7.845434268	7.989320622	8.1078162	7.897742081	7.557707724	7.863339833	8.061859801	8.433517079	8.246219968	8.199830813
"201012_at"	5.434658911	5.602952691	5.348108964	5.216179492	9.134792246	5.432563874	5.554742873	8.075746293	5.054039601	5.2904602	7.868301747	6.254786296	5.403746032	5.402301924	5.947854493	5.653787726	5.485669676	5.511625871	5.469357567	5.619216155	5.379509045	5.916070741	5.900936945	6.246644599	5.793388793	5.239777886	5.517457959	5.578390267	5.234822302	6.081824037	5.993812344	5.447624778	6.157933272	5.435501076	6.870439839	5.580092575	5.470130064	5.535151296	5.689959494	5.521846169
"201013_s_at"	8.540624127	8.705482192	8.226814733	8.157096776	7.736705795	8.193496222	8.061428447	7.891395652	7.96630002	8.284544538	8.333964176	7.88256354	7.743327135	8.259922952	8.111274668	8.144586647	8.146645454	8.083301352	7.829561003	8.288763107	8.342384795	8.317893112	8.198421347	8.350261152	7.937122681	8.500881642	8.404619583	8.312508307	8.346019426	8.542665817	8.318370685	8.457983044	8.501013903	8.555558001	7.998189826	8.512153152	8.20258358	8.545614096	8.307234538	8.288064471
"201014_s_at"	6.757033897	7.186820397	6.762014172	6.721884994	6.441278844	6.775766988	6.724122247	6.406976433	6.474934669	6.771752736	6.618760169	6.692161643	6.507816263	6.914665807	6.804286147	6.999715005	7.066786042	6.764345226	6.635767882	6.809697351	6.9371303	6.792083735	6.986413318	6.804854554	6.878224325	7.125780383	7.102647421	7.014136422	6.894186169	7.429514568	6.844114947	6.925820976	6.874778789	7.049884838	6.843844133	6.743606213	6.800781643	6.920181519	6.861759994	6.713604691
"201015_s_at"	7.572213007	7.014909007	7.268968539	7.178185194	6.540052926	7.007999952	7.051002363	7.266620392	8.041902065	7.358132553	7.384742013	7.429767964	7.799054282	7.329796206	7.419243012	7.15383966	7.746485343	7.100649397	7.110626007	7.666484077	6.509714356	6.988121465	7.554200631	6.957021922	6.711061287	7.449699728	7.233316671	6.834244398	7.079413139	7.314526977	7.960966418	7.375103233	7.159548334	8.298458004	7.673060096	6.789741053	7.513657257	8.139231029	8.115498676	7.540634385
"201016_at"	7.605741897	8.017363028	6.879359801	7.554133685	7.891185516	7.595683748	7.403288525	6.92649367	7.130983352	7.475670294	7.772908744	7.425743299	6.785810364	7.238150969	7.570716305	7.629356044	7.486490672	7.820511101	6.955206256	7.882036374	7.642428053	7.87894011	7.759151488	7.70830307	7.724914344	7.715996464	8.105518533	8.500729671	7.359967548	7.786913158	7.766327114	7.58063987	7.50898602	7.883657281	7.553847561	7.337079627	7.422516903	7.97707585	7.766612685	7.408337504
"201017_at"	8.945727099	8.272994691	8.056168215	8.555863102	8.268156219	8.209117788	8.097429834	8.310651689	8.571557505	8.749908251	8.082427416	8.871288299	8.386314863	8.689720073	8.540031921	8.405991838	8.366420055	7.931293865	7.871677873	8.852381578	7.709313789	8.323037949	8.141669546	8.371225451	8.37661463	8.438804095	8.646538164	8.474052386	8.172447179	8.447358068	8.806234562	8.281487637	8.178298062	8.702951211	8.091693719	8.239758083	7.894937969	8.668348198	8.568963047	7.762893561
"201018_at"	8.107132544	8.186930315	8.094860262	8.471441457	8.255852782	8.406215264	8.298933817	8.196348149	8.442496013	8.214035217	8.200175888	8.729437325	8.007529836	8.333179751	8.867088481	8.432611446	8.015435808	8.259739557	7.968170934	8.548267907	8.590139329	8.655319724	8.789253668	8.741143025	8.670654403	8.657404519	9.029052269	8.96625263	8.425363984	8.921763824	8.71421809	8.504142097	8.378503176	8.520250491	8.327977273	8.717014826	8.462985158	8.602335352	8.614612456	8.621310088
"201019_s_at"	9.947500065	9.789416518	8.875459522	9.650262784	9.740473164	9.523997045	9.187788479	9.075209555	9.532921854	9.720476053	9.807276155	9.359827588	9.306453709	9.587874029	9.556029151	9.069232924	9.570368726	9.734572028	9.014689846	9.573117978	9.706909141	9.945036374	9.67768863	10.05529167	9.834790947	9.789812939	9.97621162	10.24165489	9.486929279	9.838766306	9.660225072	9.209737347	8.706842138	9.532199808	9.445587053	9.668631696	9.25933237	9.494610645	9.665714074	9.23402862
"201020_at"	6.68415494	6.704733432	6.49278507	6.548634528	6.918624987	6.734449177	6.577697556	6.616107623	6.457522281	6.629123048	6.719722259	6.58033257	6.683841248	6.505105212	6.898577598	6.977513581	6.978326399	7.129074218	6.638086276	7.047686977	7.050252815	7.050252815	7.253562321	7.524862334	6.929563563	6.876784139	6.542136023	7.085494158	6.968562235	6.819730497	7.194720378	6.599889091	7.138307242	7.143218363	7.087102465	7.135317332	7.594630449	7.382212264	7.338203688	7.349804709
"201021_s_at"	7.651327562	8.535015564	7.211731085	7.424722556	8.556196741	8.157594451	7.372232622	7.845576856	7.416947311	7.877162929	8.370306402	7.588925367	7.870519909	7.971086199	8.33397997	7.859979199	8.410800259	8.369023846	8.134434019	8.665208484	7.863904699	7.984398073	8.100379429	7.918166445	7.747175574	7.923259368	7.986854256	7.810841677	7.583928141	7.982372846	7.729963785	7.931001765	7.463090083	7.691791314	7.396482787	7.759151991	7.255627443	8.138167722	7.542347402	7.742549271
"201022_s_at"	8.254195902	8.506743778	7.350975468	7.713934052	8.367629456	8.151415553	7.590322908	8.211608915	7.578676798	8.189912518	8.455781445	8.009418282	7.87511519	7.618424618	8.556617483	8.10807051	8.560670769	8.098275837	8.108217631	8.404527845	7.683172062	8.328965253	8.226488963	8.003162554	8.330788259	8.032522409	8.243171108	8.131455308	8.181589053	8.278878719	8.042483004	8.159517236	8.183586827	7.559444516	7.860340617	7.834917269	7.38120132	8.267744512	7.893453299	7.999820904
"201023_at"	9.338982775	8.927680296	8.985492694	9.411187104	9.1247925	9.185413805	9.221608583	9.202349233	9.456080441	9.625435794	9.352358796	9.184561524	9.31582645	9.430636784	9.606856001	9.071139178	9.292817188	9.36327931	9.179380957	9.505936221	9.372432994	9.695641906	9.567422634	9.733490528	9.397452427	9.594587098	9.741986279	9.689543358	9.307980546	9.719011913	9.649874069	9.472145921	8.996971467	9.577322005	9.150835115	9.629801631	9.414229174	9.460906121	9.576435994	9.312249053
"201024_x_at"	8.854876276	8.812422754	8.609076237	8.596130221	8.758409959	8.961040073	8.762604408	8.371657042	8.939072168	9.299792653	8.700497624	8.918408389	8.977045102	8.664519907	8.623831078	8.540824536	8.707139931	8.629952921	8.653687481	8.965100462	9.037573612	9.037648709	8.929688526	9.053202271	8.987176033	9.142864625	9.061784402	9.294247136	9.124488857	9.356604341	9.158750669	9.6527434	8.789709569	9.488198683	9.356254893	9.158662349	9.249386014	9.441384186	9.080956348	9.061141915
"201025_at"	5.884706688	5.90090914	5.77333265	6.030696693	5.89691523	5.901892191	5.876573024	5.892387463	5.885204858	5.801072212	5.868864374	5.937608654	5.864309072	5.773869457	5.94850722	5.784452052	5.925511726	5.961676927	5.850394157	5.935082685	5.883834186	6.00440121	5.701974918	5.898506676	5.751153351	5.823030452	5.922801321	6.114915024	5.740860779	5.81727316	5.848567818	6.022668949	5.714237306	5.911112277	5.744034549	5.487318729	5.84527998	6.054701423	5.899149054	5.835340503
"201026_at"	5.235852161	5.272421018	5.338794377	5.254292078	5.374185248	5.46938705	5.374209628	5.405152215	5.622315867	5.369166572	5.357475867	5.544448935	5.319314016	5.257607439	5.745241676	5.467627718	5.377327369	5.409812859	5.401128816	5.400401386	5.416545222	5.544632483	5.433991234	5.523919208	5.505353194	5.54072947	5.285843878	5.439449119	5.233759246	5.511303563	5.370237389	5.162975207	5.120150236	5.552343187	5.046713726	5.447061391	5.401952585	5.376984549	5.21909777	5.354289347
"201027_s_at"	6.712548527	6.675623659	6.79581229	6.9812531	6.60902724	6.649104761	6.720478108	6.353729835	6.657326785	6.52053819	6.61527065	7.059080803	6.613721363	6.598367141	6.701523702	6.72050825	6.674184294	6.527063596	6.823037158	6.875021028	6.819087106	7.033743511	6.636259129	6.771155947	6.752903499	6.670863748	6.733783169	6.934132068	6.776029867	6.868714744	6.532182749	6.583053674	6.375551055	6.748539782	6.565587414	6.525834681	6.533685892	6.645360322	6.639931118	6.57477181
"201028_s_at"	8.349857746	8.467536785	8.426640381	8.321922492	8.693281407	8.448768285	8.261861917	8.36426308	7.806101294	8.317569628	8.598606617	8.359318112	7.743674783	8.361600954	7.715550009	8.55589763	8.798590386	8.484486395	8.301713556	8.564033942	8.663660687	8.169846575	7.853428436	8.349532792	8.328554387	7.924598544	8.219694289	8.177838312	8.256165031	8.10943896	8.529555758	7.401753662	8.437526253	8.423545394	8.629944803	7.977594735	8.5946402	8.954139296	8.597743348	8.17478825
"201029_s_at"	9.560289611	9.781614136	9.549072283	9.670568381	9.792008551	9.623794509	9.586999876	9.845609595	9.553822721	9.50928225	9.947499314	9.600155504	9.160248127	9.120284418	9.109070813	9.574965372	10.00514357	9.742718841	9.416313491	9.716709829	9.547648043	9.376872252	8.929516159	9.310910765	9.368325622	9.208371933	9.271419055	9.262448535	9.488216202	9.298375317	9.445004593	8.837469715	9.153209106	9.462539172	9.731554831	9.146862439	9.632687539	9.87554373	9.590166994	9.478712065
"201030_x_at"	10.84809083	10.97523519	10.60502368	10.53567929	11.06604581	10.83097722	10.59895699	10.83510174	10.65177846	10.67212964	10.7217277	10.55153071	10.29045507	10.67090958	10.61064243	10.71412105	10.81061769	10.64368848	10.65569245	10.54729976	11.05772136	10.5967499	11.04305622	10.92993749	10.88556632	10.68858963	10.80521431	10.7112051	10.5141601	10.7677401	10.68569362	10.53502942	10.48861943	10.61462731	10.71772345	10.71127071	10.81619454	10.61155607	10.65878223	10.41627538
"201031_s_at"	8.868335588	10.1795066	8.835999608	10.05832566	9.843953124	9.263043969	9.854432914	9.691322697	10.6348625	10.07807144	10.0463595	9.880686343	10.34502943	10.0669194	10.62807353	9.954648149	8.403658789	9.790095749	9.107722204	9.722606368	10.00895301	10.0444672	10.09526828	10.03386212	10.00454862	10.15072787	10.11721408	10.42757173	9.881977894	10.18937863	10.39518355	9.735594742	10.08149011	9.915625482	10.04859385	9.344887873	10.1212936	9.812846495	10.35329143	9.809893388
"201032_at"	9.581474538	9.228781736	9.515216148	9.518939374	9.037760825	9.187817263	9.792297763	9.450951402	9.485054765	9.740530268	9.489300384	9.382595686	9.509306595	9.693339778	9.21735322	9.574929902	9.490094036	9.412408972	9.014724237	9.558959608	9.556808792	9.546599711	9.557123185	9.287471391	9.126482068	9.24377233	9.623406642	9.32210531	9.440406722	9.500818578	9.529679618	8.917341351	9.632768463	9.407042969	9.560195796	9.197711666	9.131490854	9.53307564	9.589556845	9.239289554
"201033_x_at"	13.33175795	13.31379976	13.14681949	13.23901345	13.2309862	13.41340524	13.26230144	13.25755072	13.11866825	13.25593816	13.23324301	13.0384117	13.05517472	13.17024864	13.34382033	13.24163127	13.30248374	13.34260795	13.3757608	13.16311017	13.17510339	13.17837469	13.36257937	13.34196472	13.31948309	13.28769457	13.39994532	13.27992057	13.13290563	13.24172011	13.41547368	13.41586466	13.2780491	13.34497896	13.34369051	13.55964485	13.22030964	13.30523906	13.26076339	13.2870582
"201034_at"	11.45495201	11.41361357	11.3971899	11.32908592	11.44521688	11.2416862	11.32927687	11.16055108	11.55673501	11.45077393	11.30647753	11.49180662	11.52225103	11.4225049	11.56447087	11.24950632	11.3219449	11.32838735	11.0481509	11.54595703	11.60228081	11.76710997	11.66712491	11.27431349	11.71890418	11.36522554	11.57804167	11.65776001	11.11710653	11.42882509	11.44397747	11.60330064	11.36764567	11.30234755	11.35626687	11.36948904	11.26253208	11.55125263	11.60041915	11.33690223
"201035_s_at"	7.210535612	7.158532069	7.083288337	7.09399977	7.126540286	7.205924613	7.20705516	7.203988805	7.194436515	7.19532595	7.16731654	7.023031809	7.007352623	7.471523571	7.295358539	7.032455661	7.198824726	7.410080643	7.105909013	7.04855163	6.966662435	6.660461688	6.915169852	6.989390136	6.956894629	7.06915759	6.808408255	6.906487754	6.643400286	6.854313414	6.859705076	6.754359967	6.658320412	6.817492478	7.06480462	6.81872239	6.690244243	6.75774817	6.817064684	6.939915426
"201036_s_at"	6.760562496	6.577017503	6.611161414	6.790538219	6.459616526	6.500348088	6.770948721	6.179673658	6.308131479	6.475197736	6.629103341	6.88190397	6.592178873	6.625126655	6.561802633	6.626820084	6.771097666	6.643054661	6.5397631	6.71646614	6.849583194	6.843206338	7.296096478	6.832439906	7.215552511	6.874945682	7.273866708	7.107220889	6.83373448	6.54399524	6.923845346	6.508676202	7.08599603	6.882929639	6.376873078	6.641681684	6.710959003	6.866123416	6.832439906	5.938867537
"201037_at"	6.877248462	6.764406561	6.64291147	7.14700456	6.854301158	6.69062523	7.04360808	6.757658201	6.664217365	6.909686412	7.252796728	7.003990072	6.854499871	7.235717366	6.707440347	6.798185942	6.750952614	6.69769181	7.139502445	6.93340037	7.458511294	7.278412939	7.101315589	6.806754117	7.099012831	6.919601389	6.795304167	7.247879349	7.371635412	7.105777917	7.374652937	6.820112845	7.343756374	7.186740828	7.182596617	7.27239832	7.372400662	7.214147114	7.217859487	7.672041882
"201038_s_at"	7.569580753	7.103395892	7.295816805	7.473563868	7.47053023	7.605952765	7.588771287	7.220799826	7.04438173	7.690858667	8.177057488	7.231470919	7.199944932	7.401867367	7.777598795	7.113641205	7.56764368	7.356206504	7.280133946	7.470116371	7.296667047	7.282064494	7.219189234	7.158054349	6.918658968	7.43562845	7.353186355	7.470018523	7.004550977	7.446314608	7.451402388	6.945187534	6.620147559	6.917484763	7.025567797	7.16772686	6.633955682	6.944443922	7.248022765	6.986284086
"201039_s_at"	6.650675962	6.999167262	6.487453386	7.106998076	6.597743733	6.533832387	6.579894636	6.588103715	6.710375246	7.365262553	6.845550352	6.566653327	6.903240485	7.099798383	6.637784741	6.591559875	6.750915675	6.744466181	6.766743503	6.638184396	6.83343922	6.891447433	6.751535002	6.523634723	6.499226426	6.90859839	6.735475289	7.051193153	6.469354887	6.578829601	7.160879321	6.486933071	7.137828403	6.947937491	6.966202749	6.854386476	7.235348142	7.211321118	7.372601297	7.365288288
"201040_at"	8.309875021	8.232891567	8.319842818	8.176587413	8.570497759	8.335771784	8.236412435	8.306063556	8.367753283	8.713617439	8.017648253	8.149288745	8.753083952	8.453727605	7.957509875	8.045245768	8.793141025	8.642315914	8.533381254	8.442166635	8.318101785	8.388936788	8.264485835	8.141127484	7.990686623	8.299150399	8.252095715	8.025259224	8.528804968	8.14798832	8.69100193	8.258420866	8.85079724	8.944275442	8.93368469	8.646169881	8.994622508	8.797277179	8.72033763	9.12246567
"201041_s_at"	8.847711711	7.424565587	7.941530877	8.291727974	9.750496907	8.241347805	8.370038774	9.284171268	8.294289589	8.288931531	10.34872514	7.853083914	8.072228235	7.900560103	6.962892013	7.828561222	8.254779298	8.821715543	8.293022293	8.986243094	9.603825049	8.506694964	8.284512158	7.838981471	8.648601962	7.388040408	8.511555257	8.129281433	7.649624188	8.084829729	8.320348323	7.700124993	8.388436383	8.221779786	8.764404835	8.056217565	9.096678017	8.032741382	8.790933656	8.129056219
"201042_at"	5.322837428	5.428302951	5.562373181	5.387684715	5.341386472	5.358372232	5.56047985	5.470829684	5.322989505	5.348041408	5.406613684	5.54139998	5.393832243	5.359155286	5.177722238	5.47734179	5.445258749	5.388375941	5.391856113	5.364836071	5.375739559	5.199043302	5.297957018	5.435340645	5.453613378	5.180863731	5.322756322	5.259488503	5.334689142	5.194669336	5.367855802	5.323524813	5.501109864	5.546394291	5.607675878	5.219121475	5.591093312	5.389733639	5.289091356	5.335241265
"201043_s_at"	6.793887675	6.383471169	6.740877493	6.319276098	6.691484406	6.883238174	6.715265085	6.683778589	5.934538261	6.808346148	6.837524769	6.589454508	6.735697401	6.676257538	6.944431302	6.825130609	6.900312103	6.744603731	6.750102847	6.642992227	6.721145691	6.90465597	6.694631606	6.541900427	6.409069136	6.807816251	6.795647991	6.674314344	7.164003331	6.225536719	7.533835967	6.969171013	7.033084187	7.044617142	7.257990059	7.314675428	7.480166599	6.926772053	7.14778118	7.286903827
"201044_x_at"	6.047611923	5.686490221	5.976493012	5.91812481	6.217552416	5.933459043	5.92763978	5.915167607	5.737659364	5.905698154	6.127122915	5.863110947	5.739633421	5.941687003	5.678677164	5.715609351	6.000970851	5.956238801	5.858010507	5.814717818	5.86462841	5.63245853	5.564056425	5.556919708	5.671415936	5.590290947	5.752741143	5.66067108	5.501141942	5.820334044	5.616210669	5.826507666	5.616447967	5.721464006	5.849192654	5.634106749	5.809591109	5.732190653	5.69552884	5.803896375
"201045_s_at"	6.131266053	6.013903687	6.020707614	6.057356214	6.096476145	6.07765757	6.218667819	5.906532009	5.964499098	6.185387417	5.870423098	5.91539007	6.155978597	6.073106902	5.640269322	6.181197639	5.859399273	5.954439519	6.131852991	6.012959773	6.209414779	5.931516832	5.980339537	5.993434662	6.035885739	6.111684133	5.918712577	6.033790207	6.065370093	5.82541324	5.974130571	6.003460901	6.140708836	6.117384983	6.208341887	6.196322314	6.061259719	5.848613354	5.933885808	6.151117304
"201046_s_at"	9.251708533	9.238444325	9.210718007	9.306282622	9.302003625	9.37766865	9.229340735	9.264792763	9.203776943	9.070768242	9.348118078	9.457520302	9.173052224	9.185630933	8.899587948	8.910899867	9.223536902	9.131172292	9.262314246	9.390808166	8.931767516	8.498169902	8.974587012	8.753534657	8.803049953	8.823141261	8.755758811	8.847868172	8.722889643	8.865317096	9.256638729	8.797222526	9.202037456	9.350749194	9.394144164	8.984856172	9.357144129	9.378981001	9.400809199	9.499547006
"201047_x_at"	8.985460299	8.852209284	8.642488189	8.913976589	8.857200712	8.813695429	8.627425199	8.791519273	8.677380519	8.857413303	8.831092886	8.692682806	8.702689407	8.617114281	8.890427657	8.76988311	8.804349478	8.819344092	8.444915619	9.093224964	8.683664366	8.991062165	8.625509531	9.008349461	8.713818473	8.66317252	8.987347875	8.865938922	8.891331992	8.886441092	8.972466898	8.946748854	9.238893847	9.041803694	8.903104936	9.035547059	9.149205847	9.177589185	9.052422314	9.326802032
"201048_x_at"	5.932951699	6.071422883	5.949066692	5.897504737	5.885902178	5.976145208	5.872389113	5.900730906	5.726522808	5.998544744	5.9636588	6.097359873	5.99061037	6.07411296	5.959562761	6.223857176	5.925601222	6.458903862	6.134747331	6.153958025	6.00794662	5.786351096	5.488767325	5.881320097	5.61460217	6.104262217	5.89305707	5.835036307	5.778348193	5.686367917	5.894502598	5.607466611	5.927657491	5.820337894	5.909887396	6.04630521	6.037111716	6.065909503	6.073975768	6.020068086
"201049_s_at"	13.87857396	13.82541523	13.74749996	13.54558019	13.82542803	13.87517443	13.88406278	13.82631615	13.85567283	13.88518261	13.85389966	13.47163848	13.79165945	13.88518261	13.79935508	13.86587463	13.87166297	13.84377835	13.87476688	13.74347629	13.91081904	13.79497445	13.86516429	13.88544556	13.83623057	13.88433196	13.89843147	13.91752413	13.8076406	13.64343479	13.87695685	13.51741578	13.75137395	13.82574566	13.70917086	13.82404586	13.86905517	13.78465149	13.76075554	13.81876046
"201050_at"	6.357072334	6.375704545	6.428217468	6.385708498	6.485279259	6.37158967	6.30171585	6.563632591	6.414182081	6.232908595	6.633178922	6.881035048	6.453447248	6.644541175	6.269415748	6.256078912	6.473841935	6.283743432	6.693756293	6.735061752	6.355143747	6.112935686	6.401419235	6.275363639	6.517020715	6.254978722	6.452965096	6.244230809	6.240242299	6.297582822	6.463194949	5.763102621	6.484502665	6.559990018	6.32894671	6.381289767	6.778340675	6.511114487	6.585672395	6.477576241
"201051_at"	10.09853319	9.630963737	10.20681895	10.00954003	9.883745977	10.04271397	9.932828999	10.04992193	9.506523486	10.35153918	10.14766005	9.889632414	9.944919711	10.05540619	10.47376944	9.774328191	10.19352674	9.959616149	9.892456778	10.14121095	9.805533997	10.17789178	10.10610914	10.03970913	9.90046348	10.21229249	10.18221488	10.12545238	10.20143598	10.32880499	10.2956627	10.1737196	10.28361492	9.969352918	10.08107556	9.944102313	10.17529552	10.07615673	10.20723326	10.16863667
"201052_s_at"	8.119911586	8.407271652	7.918438482	8.301066814	8.404492317	8.37339706	8.001629158	8.275934611	8.169590043	8.539683324	8.587585067	8.409635948	7.980779928	8.068507876	7.631352334	8.110442888	8.711487345	8.452419746	8.189496883	8.382755385	8.185528812	8.064538382	8.209917619	7.694480548	7.945342212	8.022117312	7.951417602	7.965900762	7.786606419	7.928821746	8.216714362	7.679257844	8.360373599	8.037021539	8.354524397	7.991934954	8.395536209	8.371925554	8.227561786	8.448695108
"201053_s_at"	6.673226427	6.55606207	6.566719658	6.972365184	5.939163985	6.416255569	6.583715661	6.612692873	6.652929703	6.896056974	6.763577441	6.751274353	6.870559097	6.628436483	7.140850804	6.698469503	6.807651518	6.564496237	6.585676964	6.700706734	6.689617714	6.95661343	6.879827704	6.745165608	6.821837718	7.171769284	7.158672078	7.15920973	7.202784544	7.273803726	6.917937636	6.898675132	7.167306142	6.69679746	6.842272221	6.588705563	6.736961649	6.668950171	6.89176934	6.493325603
"201054_at"	9.212772982	8.652393428	8.78145811	9.198508369	8.994093333	8.74786579	8.972471223	8.620672174	8.873213683	8.927685248	8.974310582	9.072174653	8.726892972	8.804813851	9.975865112	8.862042393	8.905069973	9.002210934	8.985912937	9.088376738	9.309461592	9.554860374	9.60133271	9.562083951	9.610762787	9.564091339	9.539108316	9.542533877	9.167629434	9.648797844	9.421024369	9.671344496	9.110178413	9.05627698	9.157459025	9.368213748	8.872448327	9.127804775	9.337908808	9.106451946
"201055_s_at"	6.776453215	6.52195844	6.92090066	6.83517857	6.752946507	6.997343305	6.881533954	6.741744261	6.551312954	7.087780547	6.593365057	6.57054455	6.636540252	6.688002034	6.814792491	6.808211814	7.111831739	6.720388091	6.871082928	6.870856894	6.321729578	6.569938008	6.460498983	6.509666127	6.467649807	6.499753334	6.413228592	6.642977526	6.431384941	6.619612721	6.774960505	6.368156325	6.672601763	6.473111784	6.657186987	6.825825771	6.33146266	6.493206814	6.512428312	6.569938008
"201056_at"	6.577110547	6.754918496	6.791137825	7.005568142	6.711149394	6.791630993	6.859541897	6.673288874	6.785072663	6.791388187	6.666592625	6.820894606	6.644792108	6.988534623	6.544367402	6.739527083	6.649216608	6.542518318	6.707528098	6.861660487	6.805751862	6.901949084	6.900084423	6.647368188	6.850403534	6.736343104	7.042054705	6.9115891	6.87497671	6.860156104	6.868859245	6.663108879	6.761593008	6.788824341	6.554834035	6.535005197	6.671246713	6.668959983	6.55858299	6.257801211
"201057_s_at"	7.887418487	8.068149816	7.620208419	7.991095052	7.525757572	7.483350716	7.736701524	7.65150203	7.925284166	8.057261991	7.635402365	7.798584097	7.637934012	8.148652068	7.440485428	7.78551852	7.726285934	7.797352517	7.591701346	7.536793276	7.92666851	8.200820939	7.598350939	7.97257818	8.143827193	7.920147603	8.040791819	7.878274862	8.046144296	7.790669591	7.967147794	7.828952113	7.560438992	8.035227027	7.710728712	7.797401948	7.688759218	8.04252298	7.869644183	7.837428058
"201058_s_at"	5.631478749	5.579008248	5.686176856	5.69452501	5.719138992	5.686909862	5.491597044	6.071963181	5.704512944	5.487058741	5.721913623	5.578543922	5.710720624	5.613333656	5.56818564	5.559031122	5.477307182	5.562274578	5.598832799	5.423572635	5.500993187	5.41720701	5.293841356	5.565772556	5.57199645	5.412679939	5.505042576	5.308347582	5.708691197	5.532212188	5.311437331	5.727932549	5.403081811	5.422885672	5.748033448	5.275191529	5.542871383	5.544170494	5.426628895	5.460176961
"201059_at"	5.796639644	5.591873727	5.720430426	5.696732746	5.698746375	5.945692512	5.741342594	6.004377498	5.7336025	5.683095401	5.635385724	5.78923683	5.675781695	5.620709796	5.700490742	5.82404995	5.59621125	5.700832604	5.890218683	5.60133519	5.651127241	5.548266513	5.597528392	5.576742675	5.719037262	5.636965394	5.513401024	5.585992329	5.751372823	5.682409855	5.52890146	5.587989137	5.704857738	5.667953529	5.531121735	5.727534528	5.570442891	5.552778347	5.454280743	5.787032982
"201060_x_at"	5.641700264	5.751083598	5.664702505	5.446812162	6.032557827	5.557508259	5.485083688	6.374761856	5.757611244	5.795169636	6.129773394	5.783780585	5.830267239	5.971018571	6.069490144	5.814073406	5.64504509	5.702374808	5.781911458	5.80600087	5.731128999	5.929090843	5.635717267	6.09475922	5.70501353	5.854019792	5.911381952	5.950065487	5.613107147	6.337817486	6.163052156	5.783814544	6.150545495	5.878308111	5.647107142	5.775243679	5.937856426	6.025187699	5.811269444	5.375902856
"201061_s_at"	6.174001904	6.029457206	6.048336296	6.022036511	7.108212615	6.112068808	6.057489138	7.511062209	6.342463699	6.198313233	6.402705112	6.085516662	6.272781553	6.305373385	5.85273118	6.249231645	6.203037722	6.009789427	6.169861608	5.96389139	6.027583239	6.473391465	6.085436698	6.780351154	6.282075878	6.095612891	6.427553483	6.080418239	6.341443529	6.731856604	6.297246715	6.312570433	6.363004945	6.2657424	6.788443239	6.658958587	6.086146131	6.357068408	6.324084461	6.497112273
"201062_at"	4.59267954	4.628088334	4.600450788	4.624519626	4.691771237	4.659937059	4.648375099	4.661658376	4.664268057	4.603320818	4.702105686	4.642889105	4.62288067	4.607393193	4.69839163	4.732954466	4.64390546	4.591180627	4.652712146	4.62753241	4.584770282	4.562224572	4.673467263	4.586653016	4.686526771	4.537131722	4.605133619	4.594926853	4.578493134	4.567814298	4.625873585	4.52261699	4.542440343	4.538040548	4.707854523	4.52890628	4.613174465	4.546344082	4.582531025	4.633002845
"201063_at"	5.336082811	5.289911454	5.350925158	5.218547194	5.23382919	5.283168778	5.383107791	5.261919355	5.274985953	5.1527317	5.197266965	5.179274503	5.150693416	5.036231245	5.219788027	5.249931172	5.190528999	5.162937111	5.241716811	5.284540603	5.065856523	5.187634752	4.979305323	5.131507509	5.195374597	5.187731389	4.903274408	4.966713856	5.025439783	5.012139872	4.94831278	5.011969714	5.185071728	5.03946179	5.147424483	4.950706089	5.059744926	5.192422506	4.995164198	5.041459294
"201064_s_at"	9.35086686	9.597161439	9.031468898	9.547018366	8.746167859	9.106178544	8.955013732	9.276652854	9.230170465	9.408360795	9.361425424	9.458779792	9.272209322	9.480526275	8.172864609	9.605454162	9.292189762	9.065714053	9.006552769	9.296366859	9.307552681	9.216444769	8.856668124	9.131175685	9.50717661	8.972030894	9.269641707	9.056911874	8.974637833	9.187779978	9.581126727	8.450515886	9.51009946	9.261862185	9.253954474	9.016876172	9.592805725	9.76151217	9.385614384	9.567304577
"201065_s_at"	9.564140979	9.89127042	9.281432904	9.993711663	9.312019079	9.348375259	9.661716709	9.483735599	9.839746293	9.956578522	9.532461091	9.838506259	9.949804947	10.12226591	9.236039408	9.773863185	9.423706788	9.193897616	8.753405193	9.539099825	9.969412344	9.987280597	9.660732068	9.739691644	9.659702581	9.878717389	9.825424981	9.853198763	9.759598066	9.577958858	9.676436535	9.686613229	9.528031277	9.769461462	9.302247211	9.895653634	9.743616421	9.724348279	10.04223173	9.490666313
"201066_at"	8.897203374	8.798433875	8.585248967	8.690106014	8.700429886	8.664504896	8.617522373	8.653259097	8.580240192	8.753815846	8.816013659	8.621590323	8.941474614	8.78437906	8.10934534	8.724813344	9.068296271	8.766365553	8.753703288	8.942768724	8.89705663	8.516568472	8.837747262	8.437538805	8.469374429	8.800176197	8.696803491	8.600683988	8.65417827	8.686639399	8.678947819	7.391078622	8.548353698	8.951688494	8.541724857	8.722888114	8.715057769	8.894561611	8.686415069	8.75026709
"201067_at"	8.280095291	7.772416342	8.179902108	7.950028703	7.974798946	7.811625765	7.946856569	8.055344268	8.239374448	7.950451096	7.890886178	7.521527976	7.658224983	7.94641493	8.474651108	7.722673694	8.153157251	8.166379918	7.925312224	8.073809384	8.289431735	8.477046637	8.316993141	8.383043744	8.340049851	8.274415647	8.502767348	8.516928379	8.704628161	8.595152747	8.238130929	8.816915375	8.160595928	8.247256772	8.224484972	8.500280475	8.007381166	8.038399633	7.957002239	8.118477881
"201068_s_at"	8.702012154	8.973363963	8.65968772	8.651759087	8.569931787	8.389879361	8.486693916	7.903819305	8.082916794	8.674780245	8.556639839	8.405231244	8.522647275	8.472471978	9.164656433	8.650629066	8.736619716	8.575449046	8.475665031	8.659745282	8.861070365	9.17649687	8.841380411	8.943951935	8.864712747	9.038826071	9.065502414	8.98704936	8.835119604	9.061388213	8.713732783	9.12231997	8.404414514	8.491166852	8.629261998	8.791960519	8.738709734	8.816706108	8.765838378	8.794778428
"201069_at"	6.646270771	6.567528823	6.617325928	6.200368116	6.554450153	6.513033265	6.649938761	6.782034033	6.616944765	6.512872661	6.580999511	6.643928542	6.62518611	6.597584605	6.631776808	6.575616555	6.616609548	6.581442596	6.642090847	6.633417794	6.836568136	6.940407881	6.645921968	6.597881537	6.752699788	6.867700393	6.55248716	6.722085898	6.705694939	6.658755689	6.711164783	6.590317759	6.797910695	6.692823998	6.611014797	6.808578151	6.747769373	6.682383598	6.496989041	6.862073453
"201070_x_at"	9.251267367	9.42428284	9.372378862	9.883444035	9.106832051	9.378903478	9.129532396	9.432155747	9.613580355	10.00047304	9.206887706	9.692779904	9.577801751	9.382842828	9.260478736	9.575989723	9.231962001	8.805530823	9.132006209	9.093449892	9.806038026	9.857525472	9.946904722	9.931876453	9.491800336	9.980521717	9.689083752	9.64087878	9.610323667	9.709318769	9.505954714	10.59208171	9.220425275	9.70824179	9.511070925	9.751497113	9.686705592	9.623973314	9.555622352	9.629644573
"201071_x_at"	11.28822146	11.49384718	11.41235041	11.83144155	11.12258224	11.28999788	11.35478204	11.52753036	11.63791178	11.65556981	11.38025935	11.41365282	11.38228212	11.50209267	10.94546735	11.24311513	11.12637738	10.98717545	11.08762498	11.07809217	11.59380246	11.70678086	11.71443994	11.69575276	11.40712053	11.58451852	11.61297962	11.54093444	11.50324606	11.52507395	11.52886567	12.08658572	11.40294118	11.56479997	11.56528519	11.74826152	11.42936168	11.46764138	11.56180669	11.38941855
"201072_s_at"	6.283219182	6.201709746	6.434478859	6.598410451	6.177909066	6.165134692	6.10971538	6.223098812	6.695158317	6.427239123	6.375278818	6.784434838	6.512476583	6.327052851	6.034170754	6.279313706	6.301375763	6.091032313	6.242517419	6.230622008	6.542074521	6.393645822	6.518893618	6.3459427	6.419698734	6.783960869	6.44775368	6.266455986	6.414751941	6.389403677	6.631728741	6.445935284	6.337433422	6.605064848	6.543304602	6.775923763	6.952900386	6.672423657	6.500885274	6.916452292
"201073_s_at"	6.413442759	6.571223366	6.453070228	6.671581727	6.328894656	6.481285401	6.464442985	6.644267861	6.538259945	6.561281829	6.377230898	6.85676379	6.608846913	6.490070417	6.279868381	6.71569849	6.360419016	6.328000332	6.141258826	6.561447322	6.952739464	6.609896639	6.821880819	6.766358431	6.447875018	6.753511864	6.876009397	6.726598849	6.980260095	6.588110862	7.14243385	6.733875111	6.726598849	6.933503121	6.675844328	6.824663053	6.919663243	7.168653038	6.803766795	7.085757405
"201074_at"	8.545097949	8.546659263	8.003175512	8.48481707	8.274996114	8.496019323	8.480925349	8.258981687	8.676321512	8.612607178	8.718403787	8.558636753	8.486562687	8.599412274	8.68265133	8.332632597	8.567209754	8.476460719	8.422837604	8.711143555	8.644913188	8.833248776	8.642505441	8.5923863	8.529991646	8.632094243	8.730217546	9.014358016	8.391903105	8.758754774	9.066697714	8.455661452	8.476739206	8.659745457	8.417849318	8.868605019	8.799247664	8.861608747	8.874610676	9.068619106
"201075_s_at"	6.318315049	6.871051138	6.588027593	6.750634378	6.092505868	6.225866638	6.535473453	6.457834569	6.579870396	6.605763921	6.657235232	6.643806645	6.690057835	6.847070698	6.763828528	6.610315374	6.691513204	6.684406444	6.407884006	6.633719307	6.689931023	6.91248646	6.738967192	6.738967192	6.538009138	6.827398293	7.100999788	6.67819597	6.502854329	6.80099656	6.868169215	6.524452033	6.810987599	6.688513131	6.41504073	6.471778269	7.065281348	6.974809533	6.915604788	6.812865576
"201076_at"	9.551867618	9.203074921	9.934099243	9.649581251	9.495760344	9.380797022	9.433451365	9.400556516	9.366186895	9.508370284	9.417846256	9.368552294	9.290961486	9.744457517	9.384067105	9.60292477	9.736696188	9.717567771	9.466011272	9.423415764	9.380135984	9.54935098	9.697708964	9.514816838	9.466217923	9.518476461	9.772244951	9.28834989	9.751026737	9.825819238	9.368577735	9.305948993	9.666655309	9.425874603	9.603494007	9.694854956	9.37583702	9.327740928	9.629664107	9.364734992
"201077_s_at"	10.49876939	10.42409501	10.31462828	10.19555618	10.36550852	10.50780718	10.36581491	10.07342055	10.29530193	10.4861654	10.323888	10.1049532	10.23741623	10.38131588	10.21854915	10.34415981	10.71992399	10.61391826	10.43700235	10.40389159	10.44845533	10.27023969	10.46013276	10.39093544	10.40211893	10.38587136	10.54630311	10.42412469	10.1623159	10.45305075	10.2610333	9.543303144	10.40497875	10.3102159	10.30482798	10.47984086	10.2765253	10.49494821	10.38580676	10.44497933
"201078_at"	9.156285461	9.887129811	9.19295149	9.644899479	9.138446717	9.423194631	9.038512935	9.153073332	9.20158155	9.613958982	9.450661933	9.715845786	9.459264035	9.372717591	9.358699777	9.407724755	9.624642768	9.438801959	9.068115375	9.741418366	9.553899229	9.396402814	9.341954502	9.403766127	9.343809891	9.494903448	9.473657468	9.688596787	9.021933365	9.378179165	9.229029009	9.317119705	9.277043192	9.184276622	9.083842762	9.282298922	9.42977111	9.616804586	9.705787834	9.43088961
"201079_at"	10.32960636	10.17516345	10.47508773	10.68350033	10.16670124	10.37940945	10.33889025	10.0396612	10.32944582	10.38141405	10.49797869	10.265513	10.23110021	10.53256227	9.561222128	10.34267852	10.55990876	10.42100906	10.28619807	10.40877262	10.35099656	10.13525511	10.31212701	10.39435847	10.04781432	10.17381	10.33375	10.37730355	10.128762	10.23177909	10.54551767	9.135170018	10.65876338	10.4085645	10.47545395	10.31855249	10.6631888	10.42999996	10.63122014	10.66773225
"201080_at"	7.683357999	7.505371719	7.727376169	7.688406821	7.734489072	7.655660532	7.504401009	7.783798252	7.758229531	7.685316607	7.694138465	7.832856599	7.671035236	7.844889672	7.177347937	7.264859818	7.977482894	7.717999948	7.366470327	7.571863585	7.458525448	7.541960469	7.836810385	7.757626831	7.383250628	7.467641095	7.445547552	7.490435485	7.653234957	7.697569623	7.875790321	7.881001214	7.710083802	7.886135668	7.790819621	8.072706988	7.87825621	7.674128213	7.856988803	8.020946906
"201081_s_at"	7.214572507	6.944006631	7.337096494	7.047890287	6.899090707	6.880421041	6.893733038	7.295808517	7.057794199	7.171759914	7.008842315	6.75899595	6.942698981	7.028951919	6.923045903	6.983195779	7.323362499	7.163170103	6.962809904	6.966014953	7.141480958	7.20745155	6.864801421	6.798852112	6.871482828	7.186746572	7.068248454	6.922186788	7.210260345	7.051164	7.169171997	7.065376478	7.405447767	7.252860439	7.02345923	7.190714062	7.320339521	7.074928057	7.340296606	7.076878737
"201082_s_at"	6.007262413	6.109275567	5.899699839	6.265727924	5.961691048	5.829866661	5.89983515	6.006263344	6.014135443	6.251956793	6.357345026	6.724992527	6.335555075	6.304889494	5.759235229	5.826581003	6.045757665	5.836606646	5.948075518	6.102938395	5.449956628	5.645513511	5.483935201	5.588520976	5.670772463	5.427940849	5.489947779	5.365112752	5.778684565	5.571604102	5.579809831	5.341834628	5.795753986	5.568255425	5.435810281	5.562606911	6.543734772	5.891799831	6.108856585	6.196329792
"201083_s_at"	5.55965858	5.573492521	5.359739342	5.813905662	5.421210578	5.276542071	5.373559917	5.259778776	5.488925218	5.683815192	5.226627816	5.525014508	5.780635503	5.509994294	5.451120979	5.774031659	5.451742152	5.352358315	5.002555765	5.458052068	5.786270852	6.229934486	5.921415198	6.549428859	5.889937098	5.913323532	6.260640392	6.36775229	6.054546862	6.08233981	5.7871934	6.196433149	5.866690853	5.856947969	5.82511691	5.906287758	5.859084559	5.891090405	5.90092592	5.959063392
"201084_s_at"	10.17870405	10.24012187	9.935292712	10.67545522	9.882453101	9.903206538	9.984234064	9.976476292	10.23289397	10.45120442	9.991922708	10.21725133	10.20514653	10.4848273	10.01401635	9.822008776	10.15300419	9.819143979	9.717609619	10.1285286	10.23743304	10.61395455	10.58648767	10.44666168	10.3234011	10.27590895	10.51477863	10.39931781	10.26053121	10.45047597	10.3901687	10.65806636	10.43328134	10.40709173	10.03233177	10.65540055	10.24482826	10.46641683	10.5040517	10.25530289
"201085_s_at"	6.555774686	7.238241417	6.43034897	7.372404102	6.367549371	6.524737671	6.807925121	6.611692997	7.978486348	8.140839667	6.593666143	6.871429594	7.555677917	7.476801641	6.393720611	7.355033468	6.362249689	6.369593615	6.386618368	6.650745292	7.836078644	8.048524219	7.637830823	7.864975038	7.966474209	8.175134049	8.133143001	8.129739508	8.157114414	7.946793214	8.039356917	7.782446938	7.670463409	8.365648413	8.167514191	8.1456229	8.566292046	8.32251906	8.512787861	8.031168711
"201086_x_at"	10.25710163	10.32048343	10.19033773	10.83775054	9.924065419	10.23981709	10.37680978	10.29936038	10.54332262	10.63534131	10.27587807	10.64337806	10.53066838	10.67944062	10.39117415	10.00779381	10.15869121	9.964927312	10.1138972	10.28382981	10.09176295	10.52069082	10.38712912	10.14146157	10.52961502	10.47652837	10.38178578	10.45499612	10.43156019	10.55382683	10.60076518	10.81279286	10.48855733	10.52728843	10.50259418	10.66650525	10.43702142	10.21926374	10.50371636	10.48010474
"201087_at"	7.185183209	6.873078899	6.81999677	6.668741821	7.026308192	6.844675968	6.87903976	7.187377674	6.757187742	6.897031075	6.894988038	7.05422301	6.570838462	6.726329272	6.624541382	6.814596048	6.829636035	6.694168209	6.947782775	6.742416114	6.832249823	6.921673277	6.957830801	6.928570683	6.728780839	7.248641327	6.671540322	7.065593969	6.814205473	6.78340155	7.01600496	6.606896687	7.201982501	6.903576619	7.16800976	7.27392353	6.939338488	6.876173486	6.697514319	7.35437529
"201088_at"	8.406770492	9.179313359	7.616034888	8.01461528	8.356564046	8.423875969	8.110653754	7.654433465	8.302025096	8.667588892	8.221789229	8.169965376	8.373592602	7.968732536	8.910554611	8.153392827	8.51506587	8.529299023	7.917689239	8.567623688	8.699321461	8.851904323	8.551615915	8.791147007	9.021610646	8.973470351	8.841026647	9.169392459	8.105926407	8.600410267	8.107554007	8.295941356	8.157985716	8.404425761	7.675958726	8.252150394	8.141984817	8.308857365	8.236766691	7.980115568
"201089_at"	7.930241367	8.076476157	7.975530901	8.057007317	8.500295799	7.951510268	7.93046542	8.891122657	8.041930624	8.031697989	8.219599206	8.246459129	8.029485767	8.067816032	8.211534531	7.916904536	7.818036739	7.912260256	7.775557117	8.13868024	8.249484215	8.320931833	8.001434251	8.365271415	7.761525904	8.077148816	8.320478097	8.098732085	8.12988109	8.296343075	8.096765862	8.426221513	8.429566059	8.089809069	8.214420864	8.320461915	8.208733026	8.158499535	8.061108685	8.024541714
"201090_x_at"	11.55846281	11.80180395	11.49341778	11.61838998	11.50965396	11.4684442	11.3469694	11.35908386	11.26779575	11.44337248	11.29306381	11.21611977	11.15927204	11.12757555	10.95977566	11.16513614	11.66421148	11.4494066	11.13922412	11.30552539	11.13885744	11.24293254	11.23781187	11.15496327	10.92162649	11.12565013	11.30349107	11.15519854	11.19790319	11.28237375	11.43957297	10.89511283	11.5693405	11.53583104	11.5377095	11.26831582	11.57030286	11.30210652	11.42206866	11.56402888
"201091_s_at"	9.075116041	9.106345586	8.694922376	9.105544844	8.796745834	9.009632352	8.665531191	8.552947852	8.159694064	9.195483883	8.963971265	8.574087293	8.61680009	8.881525957	9.026608491	8.479360473	9.05164426	9.182738859	8.641135983	8.990051721	8.500627913	9.043456953	8.669091213	8.729342679	8.255385762	8.728179101	8.783124908	8.775074747	8.363443783	8.787563321	8.372099757	9.057953306	7.864879643	8.127465658	8.101193008	8.566270566	7.78537171	8.618959031	8.479498459	8.082741082
"201092_at"	9.693528842	9.546768413	9.537939594	9.621496504	9.289819877	9.229703001	9.659364139	9.310172728	9.444145932	9.770299625	9.741560831	9.38812462	9.416134206	9.743162782	9.493664553	9.282424336	9.907615216	9.462279693	9.397351548	9.394978231	9.557480463	9.988148308	9.728334622	9.603964991	9.744993534	9.733742854	9.89098098	9.731135505	9.76061896	9.881753152	9.669447795	9.904521156	9.645814609	9.63435738	9.742685431	9.786023707	9.378576811	9.427453475	9.507871019	9.589117428
"201093_x_at"	9.696116665	9.503824743	9.582256589	9.888308131	9.565449523	9.804943605	9.635401209	9.522677528	9.513985378	9.675891089	9.746719075	9.649149195	9.577161331	9.803174009	9.182652015	9.630290303	9.708659554	9.365172724	9.582630057	9.587101327	9.719707307	9.326875419	9.717242656	9.660338863	9.695698705	9.501365036	9.582553278	9.341691286	9.500455153	9.424504311	9.544497929	9.293474161	9.583181484	9.597128632	9.75686882	9.704722986	9.531459717	9.483980226	9.560332168	9.50481501
"201094_at"	13.39374085	13.25608354	13.28868212	13.23207955	13.30942506	13.25368822	13.40958531	13.34593734	13.2618571	13.4266514	13.30720865	13.22379155	13.26995075	13.38302907	13.54503678	13.17209665	13.32124837	13.39898145	13.36903364	13.19687529	13.27009442	13.36563211	13.38382522	13.44615747	13.48974494	13.37975034	13.38097734	13.38387145	13.37763406	13.455962	13.3921012	13.39747843	13.34922748	13.21291505	13.34847156	13.44540865	13.34922748	13.22083597	13.34962844	13.36111375
"201095_at"	7.507548316	7.776141706	7.477128024	7.838647225	7.604010819	7.717241583	7.434899044	7.72475597	7.482145444	7.621281467	7.577286973	7.684061759	7.716642318	7.176980881	7.496356875	7.472569598	7.485270376	7.518249035	7.57886582	7.790709511	7.840515715	7.655921368	7.383881633	7.63814352	7.781467936	7.672418325	7.769636026	7.607956242	7.560072369	7.77696013	7.710705451	7.486645297	7.474093358	7.698696465	7.585301763	7.967420811	7.966397931	7.886232765	7.706830148	8.059857366
"201096_s_at"	8.415198431	8.981599289	7.821532254	7.906636958	8.22741407	8.489061037	8.040878643	8.193835105	7.86167389	8.243384852	8.274767476	8.132638599	8.364548573	8.304228118	8.501382763	8.831458545	8.839521213	8.393942983	8.123276095	8.658550415	8.155918639	8.306502851	8.208159232	8.335199586	8.208331933	8.435554963	8.193641527	8.368443833	8.171858284	8.321207704	7.832959017	8.261280613	8.23976997	8.107376779	7.806360612	8.065090956	7.87592744	8.518442809	8.013047398	8.408865898
"201097_s_at"	9.432340165	9.574198752	8.682126464	9.089786658	9.035908591	9.123232495	8.77932459	9.071466729	8.975672837	8.96538769	9.682415796	9.016542881	9.289114999	9.168773619	9.078807899	9.317582315	9.641312618	9.432540446	9.128132477	9.739740004	9.0854667	9.170921968	9.064649161	9.163596791	8.912791454	8.986139137	9.326029474	9.288602495	8.619095831	9.194687255	9.299872588	8.915888514	8.982383397	9.284934102	9.123156949	9.011855022	9.005542294	9.553876452	9.232847676	9.114576246
"201098_at"	8.6288843	8.957821211	7.90326003	8.566301416	8.37258872	8.496127906	8.392783809	8.166003958	8.186496328	8.358392302	8.431283584	8.511271529	8.509246965	8.321021691	8.530222387	8.836478855	8.919838721	8.467155686	8.332583016	8.662381552	8.490706412	8.616318151	8.3884752	8.692089301	8.140771672	8.659681599	8.830227853	8.83432268	8.569036039	8.676838264	8.325136479	8.168938979	7.774252555	8.591181089	8.520694478	8.468530376	8.001615029	8.75195838	8.459504811	8.47131612
"201099_at"	7.189064879	7.480952406	7.248370689	7.415083172	6.981533366	6.990663945	7.252340404	6.802133859	6.95587022	7.300045961	7.363689265	7.444988991	7.37761161	7.238287153	8.029242975	7.148558464	7.423516338	7.413348189	7.553527732	7.750276587	7.467162675	7.784995303	7.120677607	7.38981882	7.529669965	7.818228495	7.56043642	7.535041572	7.455726706	7.68853827	7.530881732	7.385006362	7.371272326	7.264082376	7.3029317	7.471658891	6.956609264	7.371328799	7.538984467	7.298938874
"201100_s_at"	8.619720936	9.05453234	8.119413774	9.01783259	8.365174777	8.098197101	8.47469103	8.47572859	9.345040624	8.943177799	8.647404893	8.633087495	8.873858836	9.278200051	8.983203129	8.464270369	8.688975574	8.820037748	8.64041575	8.644188299	8.548335978	9.303958035	9.075852284	9.119563155	9.071779625	9.234165675	9.247820099	9.288319168	8.544580599	9.350953857	9.302943881	9.190202249	8.94878353	9.212129965	8.922742865	9.433432327	8.904977445	9.035206148	9.099031931	9.04823125
"201101_s_at"	8.039793914	8.750921361	7.846530583	8.896998851	7.989492268	8.416318228	8.277141576	8.678804827	8.701050651	8.909852771	8.453283426	8.620320535	8.606851519	8.844561147	8.220294655	9.084879637	8.706714545	8.399070389	7.794549322	8.234252361	8.76639956	8.550608507	8.684369622	8.699991968	8.375860168	8.724493507	8.80201722	8.76966177	8.536136729	8.800785744	8.822661641	9.040212711	8.104835834	8.639422042	8.484493764	8.892171885	8.783467658	8.734172946	8.556948088	8.463855178
"201102_s_at"	7.898410868	7.918033999	8.055376681	8.22769539	7.507455007	7.811873814	7.88552083	8.055159454	7.936868247	8.159427066	7.780921736	8.09355531	7.909685288	8.347728365	7.18166944	7.676437109	7.865950852	7.783567894	7.744846775	7.808794097	7.814758701	7.75955675	8.013653403	7.388827909	7.785907774	7.703130016	7.591690853	7.291395857	7.814879063	7.918596844	7.984203318	7.293872888	8.074954209	7.975047018	8.022343086	7.824294706	8.064137614	7.881047459	8.007421548	8.157938676
"201103_x_at"	11.08158824	11.18184999	11.11488988	11.39137775	11.05124455	10.87645936	11.28762694	11.05373257	11.45743574	11.08783952	11.07478247	11.0932731	11.11366892	11.45523442	10.91493618	10.75296132	10.92313831	10.82148743	11.11079895	11.18807604	11.27211935	11.53595827	11.24572192	11.45587909	11.44035665	11.19091097	11.51580464	11.1778092	11.27663989	11.16713773	11.40108913	11.75744449	11.32254192	11.16686387	11.40261115	11.3418306	11.41102862	11.26531468	11.34919543	11.24677611
"201104_x_at"	9.918342304	10.05857956	9.964547556	10.27909345	9.967994404	9.946804733	10.09314844	9.93117832	10.46226488	9.990839678	10.1526484	10.30385681	10.1613931	10.23361865	9.758010392	10.1410242	9.889711445	9.594077605	9.915523936	10.23252804	10.15990955	10.43452063	10.25100917	10.3496729	10.20187255	10.02276317	10.32086734	10.04756236	10.22850378	10.31017101	10.1780622	10.27170445	9.983150205	10.05281629	9.942288081	10.13696427	10.30791234	10.01812946	10.20912794	10.12201447
"201105_at"	9.589410576	10.06040071	9.456898885	9.127480005	10.06715224	9.868545615	9.647200041	9.831701046	9.65511416	8.866692283	9.607314951	9.603970352	8.88814951	9.271027566	9.079646455	9.918059041	9.899022928	9.580588842	9.439743818	9.579404029	10.01752267	9.102566897	9.793026797	9.946496554	9.53537383	9.431786971	9.452066651	9.71835576	9.208646437	9.059361491	9.458086152	9.10325036	9.078451369	9.842607733	9.113101674	8.783346148	9.706082992	9.783957255	9.406397709	9.863325426
"201106_at"	9.141070047	8.981050589	8.939813261	9.363471292	9.424356398	9.12670596	9.070786954	8.983448388	9.058147036	9.167863266	9.129451942	8.853219558	8.361245581	9.16555759	8.65958952	8.781920173	9.345099228	9.247530599	9.03483516	8.939958614	9.469497954	9.102167872	9.230791643	9.23546547	9.156726694	8.998153588	9.235692283	9.086995303	9.086545105	9.155271028	9.443665792	8.426500453	9.196617171	9.123056154	9.204015595	9.044660711	9.330632445	9.218759203	9.394275543	9.077910646
"201107_s_at"	5.602045107	5.443303226	5.508313284	5.231068977	5.669063305	5.513360777	5.44900213	5.494323399	5.479344609	5.549368793	5.426977781	5.493337607	5.506801857	5.55624306	5.496504025	5.642521952	5.394981224	5.560743218	5.630861248	5.472556638	5.399398579	5.409004953	5.392553835	5.336324246	5.510931676	5.359571111	5.185461513	5.400424308	5.454335948	5.271347484	5.398931957	5.291040444	5.41672377	5.35479644	5.709836931	5.34367214	5.307368328	5.294438682	5.417811356	5.326916008
"201108_s_at"	5.589281971	5.823800648	5.724495449	5.734516836	5.895145863	5.762032436	5.878841923	5.759771181	5.822273694	5.518402037	5.799995623	5.701064977	5.714308702	5.719834992	5.911869308	5.897808652	5.611085653	5.718909783	5.824967051	5.699959155	5.933820684	6.050267077	5.842387758	6.184729528	6.139866701	6.030586224	6.091619381	6.000312897	5.889337548	6.102075729	6.139540793	6.13319189	5.794526422	6.273061909	5.961818549	6.034892775	6.142977805	6.067270625	5.967878802	6.035298105
"201109_s_at"	5.003810063	4.977389536	5.187903452	5.02026902	5.003268751	4.921817233	5.055215119	5.126184931	5.037405372	5.092185584	5.086953511	5.064580191	4.949695281	5.092343958	5.136356226	5.059345934	5.077641576	4.96834003	5.131661304	5.10041338	5.063435526	5.004132488	4.933996502	4.926757885	5.041047727	4.996679982	4.970850547	4.971227189	5.114396647	5.029669346	4.941554562	5.007086463	5.10895052	5.11095632	5.015293817	4.92069024	4.950408005	4.952470113	4.857721549	5.007676505
"201110_s_at"	4.588538986	4.675441525	4.658040356	4.642167146	4.693599714	4.664007008	4.602604497	4.858267794	4.658841657	4.640754492	4.685694512	4.780145376	4.60495515	4.65504932	4.674786371	4.696830038	4.624030239	4.626945884	4.753158672	4.645878233	4.581345193	4.606195127	4.533114665	4.621128337	4.63317093	4.596631969	4.597847476	4.57132556	4.601925269	4.53395864	4.558763716	4.575751626	4.647898647	4.614233129	4.627816272	4.598527877	4.594830941	4.582615157	4.605083178	4.490473279
"201111_at"	5.63824355	5.905337543	5.315453294	5.693425852	5.480898985	5.43891685	5.530495955	5.495189169	5.536892998	5.583872586	5.375758919	5.481946586	5.690241454	5.822047292	5.947854493	5.791477341	5.568798263	5.540083744	5.180926432	5.778714609	5.649714417	6.455167246	5.499252328	5.997655536	6.03723217	5.812833633	6.06219828	6.014498775	5.830968873	5.777005367	5.492938279	6.133283179	5.670606396	5.853080105	5.580249239	5.611620034	5.311868271	5.810888814	5.634038883	5.631612478
"201112_s_at"	8.147615096	8.434507179	7.604921778	8.483952121	7.542052352	7.932057662	7.942041975	8.292311669	8.31375603	8.408341046	7.807731158	8.550863863	8.34825392	8.396942859	8.52823728	8.24355711	8.35512473	8.300919731	7.886714916	8.184963189	8.438156873	8.821484197	8.490902338	8.580771333	8.356480584	8.580323119	8.761087769	8.710732777	8.277198826	8.425233203	8.216573184	8.492024971	8.085608621	8.457411898	8.441306562	8.110758515	7.814707246	8.044855884	8.267043323	8.095295726
"201113_at"	9.271595748	9.147034913	8.816250035	8.815124718	8.87887027	8.99117164	8.745869689	9.233228044	8.745220663	8.86907568	9.278205974	9.024955551	8.788400012	8.856732199	7.962056695	8.726706566	9.155199132	8.985732827	8.699082067	9.000745271	8.915970014	8.249474341	8.707596792	8.067992053	8.354594891	8.460364678	8.480075967	8.343971631	7.991846693	8.237413809	8.968938245	7.942147748	9.068993727	9.174853202	8.907813281	8.498479978	9.093718689	8.888758695	8.864953538	9.399042192
"201114_x_at"	9.209378196	9.066310674	8.67768961	9.015522698	9.163210889	8.861119245	8.941344095	9.009996014	9.203410518	9.281431384	9.087640907	9.046338119	9.517954172	9.156226659	9.571553259	9.362366271	8.952811783	9.001979487	9.12666644	9.026135157	9.532634502	9.566085918	9.6461195	9.659258124	9.510483766	9.826615931	9.694572687	9.77013795	9.601914706	9.819916874	9.216737319	9.590960807	9.349510654	9.414331763	9.379721176	9.477366925	9.225551255	9.342786498	9.478081324	9.360506509
"201115_at"	8.587577948	8.216125729	8.314269528	8.192019685	8.249884586	8.204973186	8.301402405	8.009560906	8.220335971	8.248797765	8.189804364	8.128392724	8.189792216	8.30488317	7.637870164	8.400990977	8.349248673	8.078879026	8.419643171	8.189616689	7.603547081	7.607886145	7.634448197	7.248980584	7.323608651	7.525800531	7.65602239	7.603121046	7.798912556	7.718696047	7.712004309	6.934735569	8.047868405	7.508744074	7.536216051	7.325241294	7.65659786	7.560590639	7.81279431	7.307768002
"201116_s_at"	5.938330418	5.773098271	5.94356885	5.83658379	5.962797152	6.043823638	5.966711336	6.03565804	5.925254071	5.845750219	5.948080333	6.054636667	5.937530815	5.888325106	6.024155295	6.148958645	5.886930142	5.946980357	5.927765999	5.970379405	5.975965682	5.792023572	5.567127966	5.938005062	5.882869192	6.077757096	5.825680042	5.73635716	5.932935227	6.002761478	5.69228754	5.664811575	5.930512721	5.801827406	5.827750034	6.090594282	5.841343858	5.930885057	5.862971622	5.810938235
"201117_s_at"	4.719879486	4.564539564	4.753693497	4.652387052	4.627492122	4.556638703	4.627733304	4.588014628	4.630246834	4.577732026	4.618741715	4.758450348	4.630662943	4.752912868	4.59771101	4.602801288	4.630727279	4.548136009	4.674239599	4.599280734	4.604906547	4.582117843	4.643753405	4.590347769	4.567043644	4.581227595	4.578864819	4.525311531	4.710373068	4.550277018	4.589550983	4.614379055	4.630713247	4.544295259	4.639451767	4.592404298	4.505103403	4.577967963	4.603122303	4.557702386
"201118_at"	8.093206453	8.202924812	8.296844211	8.283777268	8.849023619	7.794070662	8.406918092	8.888694634	7.73336223	8.026214136	8.496735013	7.988364021	7.536456564	8.390135461	7.544904419	8.293992822	8.584586684	8.293466357	7.898415931	8.101853928	8.156902535	8.083933904	8.406223011	8.212791906	8.070529896	7.872635779	8.016815508	8.025371186	8.250929332	8.192910146	8.216036136	7.685774119	8.422992285	8.184711026	8.537609886	7.99019674	8.277661434	8.206974465	8.235539873	8.1182089
"201119_s_at"	10.02055703	10.08633994	9.934923677	9.742775156	10.08505994	9.942661897	9.569000508	9.693166629	9.454018251	9.996773041	9.890506188	9.772200182	9.79569292	9.93295419	9.566045539	9.929598837	10.05657992	9.85968463	9.675957975	9.895080124	9.893200778	9.545784172	9.797441062	9.68120575	9.750569311	9.712748799	9.811053826	9.654293376	9.739667227	9.918524589	9.593321033	9.319259096	9.836079087	9.590127548	9.692242782	9.660516936	9.726482186	9.609982962	9.729751808	9.768910535
"201120_s_at"	6.689541951	6.541773165	6.92044194	6.732543417	6.798875794	6.915807681	6.684826976	7.054333265	6.519908612	6.699672221	6.962729852	6.676052297	6.309726442	6.624323035	6.728959428	6.810068283	6.673534219	6.737580268	6.522952404	6.745183523	6.849390273	6.633613033	6.733783315	6.725363199	6.710749337	6.929766511	6.600341571	6.700014887	6.66587959	6.696598556	6.55706971	6.531268597	6.846157159	6.539145567	6.755943859	6.662862531	6.725398365	6.788858146	6.740819569	6.419514631
"201121_s_at"	7.594315267	7.684620895	7.03006358	7.425388572	7.977110662	7.561992024	7.346841136	7.943957602	7.591238688	7.568330706	8.203759531	7.671594329	7.645711083	7.575632562	7.85621239	7.687801802	7.682513703	7.630757869	7.564413506	7.928492655	7.800693463	7.871717395	7.375760254	8.245549903	7.419810423	7.842502119	7.769025579	7.853367796	7.565004314	7.567788007	7.984130067	7.137905092	7.488655204	7.671336152	7.691390642	7.821575232	7.474500171	7.676893189	7.752270382	7.774970408
"201122_x_at"	7.593868925	7.551877075	8.099096639	7.456644882	8.100316566	8.017462358	7.768614642	8.407676192	7.836380767	8.021243321	8.378320006	8.124531746	8.012740556	7.914033296	7.266629344	7.655121688	8.324040656	8.259343895	8.571653691	7.631420535	7.491125973	7.876243844	7.63079267	7.820915003	7.798324778	8.223557428	7.257610036	7.878171098	7.367693957	8.137084796	8.430181684	7.608487634	8.534289328	8.790150809	8.598556617	7.991675852	7.699135034	8.204105242	8.398621489	8.682759524
"201123_s_at"	6.194236651	6.609762545	8.84121097	5.994487796	8.840802714	9.085244023	6.190369406	9.503187365	6.311954423	8.640028036	10.02112335	8.91335774	8.314617586	7.423570721	5.503184249	6.421927115	10.06101074	9.725051182	9.528455472	7.064912562	6.691843051	8.709822228	6.312040755	8.46273312	7.722701067	8.933705726	6.11892894	8.466770729	6.022912111	9.313492494	9.316302616	7.561418498	9.235079283	9.948272887	9.478298546	8.649370323	7.627054935	8.980883519	9.489346883	10.57459714
"201124_at"	5.94350947	5.958798205	6.362788035	5.877328147	5.959890353	5.971764851	5.963812061	6.115609796	6.160326021	5.823431061	5.891947774	5.940640425	6.023702559	6.127640759	6.061523659	5.961418997	5.922827618	5.928733682	5.973293495	5.907511259	5.756940215	5.709906701	5.822375594	5.799171909	5.987976675	5.904963209	5.835489242	5.699342611	6.150380821	5.705328433	5.984892516	6.071854309	5.876633913	5.95897467	5.733871816	6.119310725	5.875117525	5.83265613	5.98945608	5.762124182
"201125_s_at"	6.622374233	6.342010165	6.782851626	6.455162632	6.423681781	6.572107057	6.515608708	6.740006264	6.629011434	6.450160375	6.327385289	6.424302741	6.538977629	6.500728185	6.813877816	6.410819712	6.508370593	6.456579868	6.628313511	6.565917204	6.392308417	6.564535801	6.430149312	6.646386129	6.429980537	6.667229523	6.380068241	6.62031629	6.91431666	6.664274607	6.393017208	6.682584156	6.55351034	6.390988395	6.649690701	6.471490761	6.505184874	6.334860925	6.635295316	6.61225237
"201126_s_at"	8.483827183	8.541109123	8.32121201	8.475645877	8.269801629	8.293873097	8.32820918	8.446809116	8.543653597	8.483173751	8.453304071	8.287657685	8.798192344	8.92590066	7.794483799	8.643062465	8.447585735	8.413364262	8.095959281	8.432828069	7.809359693	8.188567027	8.054792042	8.137571867	7.866040062	7.901252492	8.189932636	7.998834433	8.537819171	7.96607411	8.326767929	7.663230373	8.673985935	8.388769747	8.902257318	8.206670991	8.49015133	8.347960511	8.4273055	8.872007961
"201127_s_at"	6.732391515	7.062872368	6.869334468	6.943443071	7.194272256	6.863801405	7.028935692	7.339450288	7.165875852	7.184839331	6.835813905	7.187223797	7.198666402	6.832359809	6.99173048	7.064121195	7.065558332	6.861454679	6.750665312	7.009518429	6.830372225	6.683562691	6.682164059	6.554314245	6.831501061	6.865039608	6.804626357	6.700607284	6.84811078	6.479666316	6.587293536	6.289449024	6.679164404	6.619759643	6.589057425	6.681032545	6.814286513	6.717250299	6.63508335	6.941595245
"201128_s_at"	8.916618576	9.176122075	8.888396519	9.159582663	8.759065299	8.911408879	8.910123985	8.890368801	9.037495905	9.393998498	8.892760679	9.099777312	8.900827935	8.818360712	8.803197591	9.048826024	9.14704463	8.770698475	8.838306879	9.066745433	9.322604458	9.231076141	9.305810787	9.182167388	8.992650204	9.05430204	9.421298826	9.183537771	9.31078782	9.216850442	9.313736469	8.65124631	9.223645975	9.082780837	8.911956935	9.282198037	9.232853552	9.073816712	9.433429307	9.018603146
"201129_at"	8.523862746	7.949877251	8.374743228	8.989285674	8.036467403	8.234957354	7.82833564	7.792692223	8.712429905	8.87885199	7.732339448	8.492071655	8.663778974	8.661716063	8.525436905	8.127540591	8.311419477	7.654363941	7.505378644	8.561487153	8.527396471	9.069389654	9.148055206	8.883717996	8.996120336	8.713914129	9.07994364	8.832326162	8.32454172	8.976118304	8.654321023	9.265297657	8.244943217	8.614294888	8.333929904	8.251606896	8.457466446	8.258243293	8.726771615	8.502740854
"201130_s_at"	5.018331258	5.20099985	5.189195673	5.131818568	5.09204764	5.105961817	5.234929744	5.175547493	5.291412781	5.064994216	5.192033487	5.158478876	5.175778413	5.167530303	5.17420831	5.10149121	5.150818406	5.185049422	5.099934572	5.201756233	5.059923208	5.027717233	4.991643296	4.996546047	4.97364018	4.95898177	4.910757275	4.971800263	4.986878681	5.090907556	4.937026513	5.06025763	5.054184438	5.12907922	5.048915169	5.021388931	5.187567352	5.035840294	4.877345506	5.263361343
"201131_s_at"	5.011744536	5.041888285	5.194902548	4.964207021	5.038251544	5.034195845	5.016932857	5.047343656	5.090370691	4.864816319	4.983754209	4.968417145	5.034028054	4.956848647	5.08372476	5.22775722	5.042685982	4.851184576	5.06908827	5.099261839	4.97764822	4.934872119	4.788397434	4.989380003	5.09966767	5.120254542	4.904727638	5.033396646	5.070222201	4.983871269	4.964115681	4.937026129	4.985661704	5.055246545	4.945135767	4.951522509	4.96754037	5.001067324	4.983154746	4.948625109
"201132_at"	8.010918341	7.913297861	7.777512484	7.769289899	7.865555485	7.702076168	8.340235423	8.103890875	7.82109345	8.508843946	8.47792575	7.963888971	8.068163458	8.327362415	8.45540777	8.143804547	8.072287309	8.36772585	7.726432056	8.299101382	8.50344961	8.490707247	8.475479135	8.624763377	8.39059781	8.487304734	8.606459337	8.693501416	8.30475385	8.496697181	8.737809952	8.247690475	8.49478242	8.061892146	8.021642729	8.153144677	8.207260323	8.291873737	8.666577625	8.121489987
"201133_s_at"	7.998009171	7.966421285	7.773320538	8.33178766	7.503059823	7.981676802	7.919821892	7.998721938	8.132375124	8.514170305	7.617320774	8.295624732	7.963861371	8.425933396	8.256651339	7.976196521	7.990222368	7.791020862	7.510893801	7.729579046	8.106494094	8.726980967	8.757400533	8.689407468	8.378471858	8.529303757	8.594849281	8.87555199	8.577273401	9.051698345	8.112130664	8.68687282	8.286425776	8.309934183	8.255944802	8.497493302	8.1865623	8.375565076	8.520939936	8.528962186
"201134_x_at"	11.9471729	11.79364109	11.94885895	11.84366144	11.91679217	11.79231204	11.91306294	11.80264429	11.89296317	12.09208998	11.80604556	11.97903225	11.83629467	12.01778427	11.93648179	11.8126999	11.85321221	11.90252041	11.73185552	11.94190978	12.03720867	12.20822003	12.26461643	12.20890526	12.19986555	12.16603918	12.16789805	12.10855168	12.27554827	12.31555772	12.06731481	11.92876127	12.25122135	11.85633811	12.10236426	12.00413487	11.99816842	11.96034356	12.05500582	11.95650791
"201135_at"	8.914513113	8.740014045	8.767557818	8.870150009	8.65765803	8.736373333	8.758896712	8.397011781	8.766242942	9.01764565	8.738448712	8.673714677	8.864877688	8.986944437	8.795955397	8.751648122	8.803022121	8.753894975	8.637451616	8.71319622	9.14309699	8.981164809	8.969623685	9.105146743	8.870727926	8.947855784	8.801117012	8.935547714	8.916378273	9.082230261	8.746729086	8.159086403	8.777293294	8.668510104	8.381328485	9.041221657	8.924942354	8.761216936	8.686172253	8.857959146
"201136_at"	9.968783581	9.722603035	9.844609886	9.830465965	10.19337211	9.945461296	9.908947594	9.842879744	10.02802508	9.971500304	10.17001457	10.00588951	9.885264933	9.873143283	9.23811897	9.892829673	10.08815945	10.00899311	10.09375374	10.11199149	10.08070411	9.964565041	9.959171499	10.02442439	9.870398881	9.66024058	10.01645254	10.06055228	9.942137402	9.822596024	10.13045669	9.087026832	9.93090237	9.818578202	9.328927694	9.743434851	10.09612845	10.13555445	10.28926911	10.19229131
"201137_s_at"	12.74889732	12.71521616	13.25882019	11.9516077	12.63722326	12.53506218	12.97073516	12.74419833	12.55605882	13.20795668	12.09592241	12.57009188	12.96061933	12.27671421	13.0691855	12.43218269	13.09538477	12.63287737	12.5606507	13.00428805	12.82985885	12.37456068	12.61841746	12.97769045	12.88176527	12.69679368	13.01056551	12.795659	12.45083652	12.38762864	12.38179021	12.51101396	12.77375897	12.79183169	13.02864506	12.39590538	12.42323727	12.50031769	13.04501937	12.41422144
"201138_s_at"	8.598866132	7.627784146	7.912391098	7.828494034	8.203160178	7.865066486	7.876238841	7.583438581	7.730926466	8.268106499	7.954649653	7.268356303	7.988082667	8.18193785	8.445947618	7.852029781	8.220178545	8.30392411	7.839603569	7.944276833	8.105633541	8.118936355	8.210712574	8.137954652	8.035068212	8.166471771	8.058398422	8.391735656	7.982634476	8.662979108	7.911479333	8.161123642	8.146375504	7.933369078	7.683671797	7.895570962	7.778466999	8.018821392	8.050784881	7.529797604
"201139_s_at"	8.733683132	8.077996108	8.00351525	8.264028329	8.281145346	8.42197257	7.954599719	7.950468824	8.075742293	8.317803599	8.156108663	8.182815015	8.111094606	8.181029714	8.839628859	8.013958356	8.639378642	8.429200899	8.284527839	8.441260074	8.019332715	8.015468919	8.311415856	8.26243936	8.192906533	8.087971453	8.349816763	8.337225595	8.077634737	8.333853447	8.246476194	8.349109286	8.258549178	7.860339831	7.924950682	8.518456963	8.328821554	7.92857026	8.18236635	7.847879654
"201140_s_at"	7.156030154	7.134522205	7.41274532	7.206510533	7.605131922	7.300378495	7.183622428	7.285729197	6.945097482	7.243468747	7.143854229	7.219815312	6.968065072	7.424033698	6.980045721	6.916729754	7.39492936	7.244281462	7.23400821	7.105979195	6.707726252	6.870147632	6.648510144	6.6706769	6.84246026	6.846854505	6.751376625	6.59799706	6.611987524	6.671253539	6.878931031	6.577307741	7.314770769	7.215452312	7.106332162	7.043958624	7.598758917	6.874481137	7.267149436	7.176414066
"201141_at"	5.246254437	5.185326307	5.235924248	5.218908899	5.339166487	5.235544146	5.173928253	5.357782922	5.372326832	5.235712501	5.301026965	5.333640688	5.404412978	5.265584238	5.218013897	5.420799866	5.116675566	5.279562369	5.523556236	5.35166329	5.336802909	5.203599995	5.004580668	5.299301949	5.341838981	5.296622869	5.189535438	5.202456316	5.193894619	5.043122229	5.135704413	5.073172819	5.046620225	5.299225525	5.299531269	5.044912687	5.354195353	5.243592335	5.226533236	5.018737559
"201142_at"	7.958542087	7.702554946	7.707183624	7.761718536	7.669128248	7.545453303	7.582267285	7.714609234	7.691954114	7.970539675	7.753734944	7.900969547	7.8083931	7.593707341	8.104795491	7.977532197	7.808090097	7.692585555	7.967616579	7.907118326	7.51879922	7.640145398	7.908580127	7.670716823	7.763577943	7.837436664	8.019578118	7.787543364	7.773075413	7.634271427	7.704029476	7.64314519	7.772553135	7.797248593	7.382720336	7.862431246	7.774158911	7.658228642	7.655205542	7.842327522
"201143_s_at"	6.000369969	6.338996712	6.088461761	6.379145392	6.111190109	6.302508025	6.147104603	6.21215397	6.399431041	6.581656316	6.126646542	6.238208309	6.319055048	6.19561259	6.670131962	6.363912165	6.309929015	6.313698963	6.289929803	6.419881762	6.774162192	6.816032277	6.889564027	6.885316084	6.579673881	6.572564232	6.61736906	6.841734492	6.848589165	6.563584743	6.751173773	6.661071498	6.553352071	6.609186914	6.738832131	6.598045011	6.596847576	6.807609094	6.793631927	6.494061104
"201144_s_at"	8.936672954	9.219829086	8.898893751	8.617664913	8.857532845	8.844090696	8.574375482	8.572960143	8.579917316	8.954039938	8.864646738	8.829912217	8.831889629	8.726178062	9.378702442	8.934388954	9.069390652	8.877830165	8.712454542	9.011341418	8.670329231	8.92008574	8.724404059	9.102025407	8.781886844	8.992454259	8.974118661	9.074416412	8.620903408	9.298444855	8.93097575	9.126012049	8.831864346	8.952104244	8.575165671	8.892710776	8.648169448	8.839157379	8.88292474	8.692206299
"201145_at"	9.417816322	9.434300812	9.547989798	9.454140631	9.427842469	9.462222783	9.172903875	9.135348316	8.994291776	9.418357357	9.257276276	9.188098926	9.219269723	9.443949886	9.3470808	9.263711904	9.743138203	9.33721033	9.235100168	9.470912018	9.109590687	9.255266772	9.209116643	9.229538551	8.957067262	9.269025968	9.131072981	9.074095848	8.966491221	9.435354224	9.31744658	9.007842366	9.312104742	9.062424128	9.302956064	9.234740837	9.188542611	9.18401752	9.148217034	9.420852379
"201146_at"	9.192233257	9.107050361	8.554311795	9.391095311	8.877848746	8.757459116	8.610919951	8.948135345	9.095413614	8.966504851	9.123617642	9.069770675	8.984697871	8.683119556	8.931275717	8.949445438	9.031496467	9.068894676	8.548588514	9.283332725	8.80238089	9.366912815	8.746580039	9.343123956	8.95669903	9.078738285	9.328322112	9.324535147	8.922875503	9.212788939	9.182365745	9.085540291	8.904961829	8.891351907	8.681111446	9.012271762	9.011648581	9.167474565	9.278015313	8.676711729
"201147_s_at"	5.532445215	5.406188237	5.919724673	5.417888233	5.473335295	5.503295878	5.539627807	5.423173035	5.527930297	5.250883868	5.316478458	5.389669553	5.257263545	5.635945098	5.297063053	5.334852431	5.403272434	5.353347046	5.474582609	5.256953988	5.226337787	5.339758725	5.324745854	5.197363951	5.206755553	5.267759746	5.041203732	5.248815925	5.364279243	5.181013341	5.287760869	5.300847369	5.38852276	5.393529419	5.449470807	5.170907433	5.282286803	5.308481896	5.043493587	5.317004873
"201148_s_at"	7.573949566	7.690216072	7.793411417	7.61841368	7.745691494	7.78369672	7.915592079	7.890028488	7.679520364	7.518391156	7.645100261	7.691986874	7.748920018	7.819461541	7.650102472	7.730834447	7.63257642	7.713590977	7.775044966	7.768649423	7.519312422	7.583896098	7.448671545	7.537397758	7.79891938	7.519366182	7.54794987	7.536932108	7.392330072	7.523720238	7.683595417	7.65355706	7.63344543	7.645202658	7.510176659	7.553505028	7.59759855	7.518193903	7.547396883	7.698548455
"201149_s_at"	6.570820967	6.47588311	6.503741114	6.27924185	6.364270934	6.530792577	6.433162412	6.497737223	6.573242572	6.157368293	6.352067984	6.248995887	6.481116914	6.521076196	6.45515041	6.429382153	6.454396264	6.118159992	6.36608556	6.392839888	6.382703567	6.446780094	6.008563374	6.370598284	6.314229741	6.151834342	6.145233037	6.121019879	6.326737393	6.182384674	6.191587005	6.36249669	6.070461806	6.161008165	6.409692404	6.354833322	6.30883881	6.179612109	6.173122002	6.148768916
"201150_s_at"	5.271554158	5.216325032	5.393213383	5.247098373	5.274055006	5.276681735	5.290334617	5.366760574	5.348454065	5.240385228	5.316270273	5.31198277	5.274091671	5.177124393	5.137527715	5.244106915	5.375514783	5.345730988	5.266726389	5.108575719	5.260911989	5.183427918	5.380850923	5.153781538	5.264638808	5.312045626	5.281673291	5.087117733	5.162507245	5.249200267	5.272500903	5.264638808	5.283468712	5.317282272	5.235335698	5.311735725	5.330671141	5.24745782	5.414904483	5.269971427
"201151_s_at"	8.988467815	9.126037144	8.031566509	9.147335155	8.492859987	8.872724851	8.847076687	8.963552073	9.249148487	9.694043719	9.190525184	9.103799911	9.048274085	9.090720122	9.315037244	8.969379458	9.178989696	8.473857168	8.841294643	8.999915508	9.001675919	9.606240108	9.277481744	9.300547809	8.896766218	9.534242196	9.541064832	9.355466567	9.012785179	9.889446354	8.972050543	8.957878366	8.042307115	8.690929239	8.695689037	10.02151172	8.741694377	9.016146863	9.096995635	9.260060068
"201152_s_at"	11.13774844	11.09535929	11.04605856	11.27885411	10.91856038	10.9962959	11.00986385	11.23004278	11.1542309	11.33353061	11.16149773	10.96222769	11.07259525	11.18562207	11.32512387	11.16576161	11.09158833	10.62518933	10.89346566	10.89017355	11.14322232	11.6749088	11.21677566	11.15951859	11.22659246	11.44441694	11.40068285	11.34751077	11.57009673	11.54584518	11.35099668	11.93653899	11.01715295	11.12244903	11.13597223	11.41218174	11.08748889	11.16715792	11.37724209	11.1746595
"201153_s_at"	10.666918	10.92583052	10.32677106	10.62162181	10.54409823	10.51588847	10.72899657	10.73350035	10.68438108	11.02056675	10.75544929	10.47980814	10.81512328	10.68201446	10.95352937	10.57186744	10.55987945	10.65111049	10.40154879	10.64429843	10.74926393	11.14905688	10.68078461	10.73697531	10.87311857	11.01511902	11.04522267	11.07332275	11.15237925	11.24013498	10.95735172	11.25142085	10.66783345	10.62091815	10.63056518	10.94753291	10.65922053	10.75802079	10.88859225	10.75260877
"201154_x_at"	13.20481692	13.0490004	13.37467539	13.34834026	13.13516657	13.26506418	13.20729604	13.27325627	13.06898432	13.17968684	13.07907052	12.96877171	12.88710543	13.23040036	13.20408057	13.10401842	13.19603843	13.2514174	13.11196164	13.04271563	13.15446746	13.16729944	13.26482157	13.22480541	13.26293561	13.09460818	13.27926584	13.08412729	13.1782651	13.24551172	13.14981474	13.50703976	13.27615189	13.25314749	13.36385635	13.43364322	13.16876205	13.13499943	13.15836206	13.16186278
"201155_s_at"	8.360237259	8.42985625	8.458752464	8.696226722	8.338850004	8.332367089	8.596394217	8.544270459	8.571778558	8.373513419	8.383988007	8.453639026	8.46081026	8.664944162	8.016084641	8.481339771	8.414267682	8.196422753	8.310305985	8.360568484	8.425549545	8.348230702	8.414829002	8.208075322	8.586549125	8.18409624	8.454181499	8.070401262	8.504815576	8.440504918	8.436492425	8.327887337	8.526612917	8.577038712	8.619297826	8.410133618	8.546948916	8.408573603	8.497494156	8.450717124
[truncated: 10,551,485 more chars]
