# Supplementary material for: Exploring the shared gene signatures of smoking-related osteoporosis and chronic obstructive pulmonary disease using machine learning algorithms
Source: Front Mol Biosci. 2023 May 11;10:1204031. doi: 10.3389/fmolb.2023.1204031 (PMC10213920; doi:10.3389/fmolb.2023.1204031)
Supplement: Supplementary file 6 [file Table1.XLSX]

## Sheet: Sheet1
Tag	GSM101096	GSM101097	GSM101098	GSM101100	GSM101101	GSM101102	GSM101103	GSM101104	GSM101105	GSM101106	GSM114093	GSM190149	GSM190150	GSM190151	GSM190153	GSM190154	GSM190155	GSM190156	GSM252828	GSM252830	GSM252831	GSM252833	GSM252835	GSM252836	GSM252837	GSM252838	GSM252839	GSM252841	GSM252855	GSM252867	GSM254149	GSM254150	GSM254151	GSM254152	GSM254163	GSM254169	GSM254172	GSM254173	GSM254174	GSM254175	GSM254176	GSM298219	GSM298220	GSM298221	GSM298222	GSM298223	GSM298224	GSM298225	GSM298226
COX2	19633.7	21241.6	19228.7	18121.6	19602.3	19777.3	17766	19591.5	20822.6	20097	80445.3	45788.5	74441.6	68223.7	50179	57619.1	65217.2	73588.8	70134.4	38884.5	71340.8	85720.9	57928.1	49352.3	62240.1	80006.9	62169.4	79020.6	97003.9	79406	49981	80971.3	76263.6	80086.5	77631	72756	88217.7	78985.3	90985.3	43840.9	51401.7	55908	65772.9	55296.9	55841.1	74601.5	44674	54965.1	72222.3
COX1	16791.7	18104.6	16082.1	20298.9	18424.1	16646	17329.3	19269.1	17889.7	19529.6	79734	42453.5	77378.7	72004.7	44089.8	52414.7	35541.1	73888.2	65913.2	37129	70877.1	87675.6	39890.7	50005.3	57003.6	73377.5	54470.5	70654	49029.5	65089.2	51913.1	81548.5	72019.9	74461.9	74850.6	68817.3	95843.2	77572.2	91693.3	34871	50567.2	56529.5	58369.1	52938.1	56628.3	74070.9	46678.5	57199.4	65472.6
ND4	18083.3	19611.8	18520.9	16927.8	16155.4	17710.5	16280.1	17422.8	20307.3	19126.5	71361.1	44483.2	74321.3	67032.3	42250.8	52175.7	60635.2	69414.3	65697.6	36506.9	68798.8	75358	52276	46295.2	53864.4	67134.9	56104.5	65592.8	79862.2	67297.6	48768	72810.5	69848	70013.9	72733.3	61322.5	79897	74653.9	85017.4	40342.4	49011.4	51271.9	60196.2	53213.9	58046.6	67742.1	44618.6	53339.8	61823.5
SCGB1A1	20675.7	21451.3	21474.4	21306.6	22034.6	22862	23144.6	23508.1	23144.6	24264.1	67031.6	48241.4	74560	78361.7	53735.6	61366	63612.6	70703.5	67161.1	38317.9	65092.6	77825.4	61726.9	50062.8	56036	59816.4	41693.9	68689.2	92668.8	74744	40318.6	83159.4	71901.4	79057.2	65994.4	44792.4	87802.9	67347.2	80327.9	42069.2	45475.6	51402.5	61258.4	55846.8	56053.2	70827.4	46942.8	55293.1	70013.7
ND2	17392	15238.7	16046.4	18976.4	11415	14248.4	17725.3	19445.8	20949.5	20450.9	73491.7	41444.7	68236.6	62219.9	30175.9	52132.9	53090.6	65790.7	61652.8	33924.2	61711.6	75671.9	46293.9	41882.8	51716.5	66798	56271.3	67930.7	77966.4	70169.4	44651.8	65532.1	66237.5	72900.5	71151.5	63874.2	76446.3	74075.1	86308.2	35069.5	46869.8	51413.9	56686.7	49292.8	53518	64766.1	45223.4	50143.4	63733.9
EEF1A1	14108.7	15004.7	11407.1	13749.9	14108.2	14911.2	13645.4	14409	14354.6	14409	53097.2	42867.1	60273.3	59124.3	46653.7	45513.2	50542.7	61234.4	55024.5	35665.7	59460.6	62635	51100.6	44504.6	49611.3	58041.2	44995.7	51275.1	66037.3	53209	46232.6	65922.5	65349.5	60599.2	52467.3	47657.7	70188.3	50829.9	63842.7	37273.1	44786.5	44228.1	53147.4	49790.8	47622.4	58554	40954.7	48076.6	63224.3
BPIFB1	19029.2	20166.8	18765.5	21695.4	20553.4	20233.5	20346.8	21823.8	20922.6	21478.1	70973.1	39804.8	65411.8	63004.7	39638.9	43933.2	55563.1	56419.8	55083.8	34518.9	56199.3	74499.3	49000.4	47540.7	54367.2	61371.9	57593.8	60923.1	78920.5	65101.2	41946.9	64032.1	57487.5	65550.8	57198	61676.5	91142.7	67005.3	77708	38435.2	39591.6	43576	42663.4	44501.5	41926.9	60641.2	38983.6	45355.7	45954
TPT1	14095.9	14394.6	15191.2	15195.4	13235.8	13612.3	15945.9	15758.9	16252.4	14214.8	61556.3	40350	62455.8	59349.5	44206	41406.1	50302.2	55423.4	60485.9	32053.4	48108.5	56735.7	47658.1	41373.5	48776.5	57206	46737.4	60203.2	62419.7	56343.7	43134.3	62695.3	59136.3	60897.9	57964.6	50215.3	65133.3	56130.5	61731.1	35200.1	44932.1	44490.6	53899.4	47298.1	48223.9	59543.8	41183.7	49416.6	54386.1
B2M	15079.8	14014.7	11440.6	11824.9	13275.4	15384.6	12402.3	13931.3	15067.5	12366.6	53143.5	40369	54444.1	53634.1	44968.1	43127.5	46642.7	54199.1	43775.6	30575.1	56022.6	49656.6	49499.7	41997.2	44694.9	58706.3	45960.9	46894.2	56655.6	52250.1	40976.4	61984.1	60339.7	55832.2	53712.1	45023.4	59478.2	59243.4	56884.8	35372.9	45390.3	43195.4	51212.9	44016.1	46866.3	48676.8	42196.4	48754.2	56868.6
HUWE1	12322.5	13075.1	12857.3	12958.5	12587	13377.1	13376.7	14520	14081.7	12846.6	60807.2	38987.9	63807.3	56471.4	44502.6	43330.7	49390.7	52799.2	57003.5	31826.8	48934.1	57447.6	44904.7	38486.9	47203.7	56584.9	46298	62104.7	64884	55808.8	41346.3	63182.9	60415.6	61205.2	56927.2	49359.9	68644.1	56434.4	68488.5	32171	44045.1	42116.7	53446.8	47317	46161.6	59741.8	40363.9	47985.8	55624.1
ATP6	22298.9	22677.4	21817.7	21091.4	19691.3	22742.5	21360.3	22246.3	23992.8	23563.7	60336.1	39098.3	60760.6	57779.4	33822.1	39397.4	45864.7	65321.8	45448.6	28569.1	63707.7	74230.4	42351	33960.9	47379.5	63950.5	46943.2	53465.1	58510	64547.7	37088.2	58142.2	46564.7	61121.3	50432.3	56744.6	76791.3	65476.1	60150.4	31500.5	31678.4	38536.5	44804.3	38774.6	43082	53561.4	33813.9	35134.3	45684.6
HBB	23722.8	16156	21922.5	25801.5	18952.7	12161.9	18710.9	6998.9	15987.5	14923.6	75470.4	41463.9	23694.8	62356.2	31667.2	63344.5	23758	64057.8	65403.8	38679.8	15694.4	14034	45549.1	47922	12632.7	55079.5	2423.03	61799.8	94008.5	76294.2	4434.35	91397.8	79836.3	28567.5	52621.9	58700.8	49180.1	76969.4	10698.3	6948.6	42246.6	18146.8	63153.7	61714	48787.4	18048.8	45189.8	54235.1	80493.8
TUBA1A	11394	13584.4	12379.5	11510.1	13138.8	13186.3	12003.8	11652.4	11421.4	13079.2	59976.8	35982.6	48464.8	45861.6	42564.2	33050	38568.7	53596.7	62308.3	34444.2	60654.4	63300.4	51940.2	44688.5	51759.2	62865.1	50339.8	49303.1	67225.2	48238.8	37885.3	54794.8	49090.1	46807	53451.2	53475.7	76394.1	46487.5	55898.5	39627.4	41757.6	39915.9	45163.4	38339.9	40871.5	37949.1	38179.8	38881.6	53834.8
RPL41	18564.6	18793.5	20101.8	19213.6	21808.6	20946.6	19792.4	19932.3	19469.4	19787.6	52659.2	35591.1	54426.7	53872	42508.9	37692.8	45396.2	47830.5	52103.7	29981.9	49198.1	53392.8	42900.8	35507.5	46187.5	51735.5	42951.5	50534	62772.9	54403.6	35238.9	61796.7	54282.3	54242.6	50492.4	44702.5	61857	48993.7	56824.9	35108.7	38518.1	39724.7	47468.3	42327	42251.8	50742.1	34072.1	40662.9	53157.1
HSP90AA1	9228.75	11694.3	11714.2	9975.43	11407.7	11956.8	10017.2	10723.9	11446.2	11755.4	49377.1	34486.9	45497.6	46922.2	43046.9	35653.8	42265.9	47904.2	46378.6	29278.4	49889.6	55341.1	42839.6	38036.7	45310.1	51768.6	40578.4	44783	42943.6	46679.2	37819.2	50888.1	50899.5	47733.7	46491.6	43157.8	56163	45764.8	60348.5	35149.1	39603.7	41953.2	46941.2	40559.7	44812.6	45127.2	36831.9	38536.3	51331.9
SLPI	13836.6	15296.2	14160.9	17106.4	13930.8	18840.2	17180.5	19108.2	16531.7	16459.6	43676.1	41838.3	62725.7	61287.9	46536.6	47826.6	44651	45529	47803.2	32115.2	45666.4	55505.6	44034.5	45115	42315.7	48745.5	45041.4	52155	55859.2	61092.7	43005.3	52774.6	57427.2	56502.7	44986.8	39934.9	60609.7	40943.7	57258.7	38483.2	40785.5	46632.9	50475.5	43919.3	44902.2	62269.7	40995.8	45263.8	59288.5
UBB	14474.7	15886.8	13861.1	15845	16652.4	17384.7	15827.4	15321.5	15217.6	16229	60215.6	36088	53449.3	47976.2	45700.3	38283.8	45113.6	50124.9	54990.3	35768.1	52875.8	59997.7	47442.9	42058.2	49691.8	58045.2	45630.9	55993.2	71473.5	50105.3	35237.7	64390.9	47883.6	54054.9	47811.7	49829.4	70369.1	55830.8	62469.9	33581.7	38924.8	37487.5	43091.4	41954.2	39670.3	47547	33811	39331.8	53311.2
RPL23A	14482.2	14442.6	14448.6	14731.2	15294.9	15055.8	14621.1	15940.4	14189.2	14540.2	57867.8	42586.8	57806.1	58596	54985.6	40948.6	48992.4	51383.2	50520.9	38843.6	43931.4	53855.9	47495.9	42471.1	51116.7	63403.6	43193.7	60988.3	64520.7	50466.9	41952.2	60161.1	64797.5	60534.8	50960	51418.9	71253.4	48842.4	61607.6	33344	41299.7	36612.2	48885.1	48237.9	40203.8	64744	34329.3	48693.6	60842
SCGB3A1	21413.3	16138.6	18140.7	18245.9	13992.1	22920.7	25580.8	23454.3	20788.7	20042.9	40784.4	42349.9	56470.1	67744.3	44582.1	56500.1	52981.6	38334	50372.9	22317.2	17120.4	29427.6	29751.3	43517.3	34796.7	7845.27	49842.1	52382.3	79841.5	69655	17096	70720.8	64833.5	69848.3	22255	24322.3	31225.4	28653.6	66900.5	36361.6	40049.1	44707.2	53817.6	51278.2	49395.2	41271	37952.3	46046.7	63044.4
RPS3A	12632.1	13017.1	12001.3	14568.5	13671.4	13885.7	13117.4	13065.1	12765.7	12436.8	44342.4	41174	51259.6	54330	49732.1	36429.3	44060.4	51212.5	57420.7	35008.7	49100	54282.9	44604.4	40543.2	47834.5	52985.1	34838.6	49781.3	66475.8	47335.7	39042.1	61877.5	62364.2	54430.5	48898.3	39696.8	67400.2	42215.7	51253.6	34391.2	44346.8	35628.4	52552.9	44266.4	39103.5	58027.1	37512.8	44421.3	55293.9
RPL37A	15273.2	16059.8	17171.5	16843.1	17030	17703.8	17245.3	17066.7	16187.4	17219.3	54731.3	37241.4	50687.5	57062.6	46149.9	42431.8	46131.3	49156.1	52856.4	33990.8	46128.6	55237.7	47266.4	41163.4	48127.2	53778.5	42711.3	51690.3	70961.2	56030.7	37391.8	57819.3	55206.5	50426.2	45718.1	45895.9	65026.9	46017.1	56998.9	33392.8	42316.4	36283.2	49679.1	45757.9	41258.3	56668.5	35742.9	47510.1	57110
RPS20	8847.98	11552.3	12300.5	11968	11523.9	12082.2	12810.5	11885.8	12714.8	13070.1	45147.3	35842	44831.2	39729	45608.6	30268.2	38391	44366.1	56427.4	32751.5	46794.8	36987.8	39169	34211.5	37980.3	44412.6	38316.3	48653.7	50543.5	41908.1	38593.4	54648.2	47494.9	42572.5	48898.2	37783.5	46874	35390.4	40398.8	32840.2	41198.5	40218.2	50566.9	42377.7	40709.7	46473.1	36075.3	47244.8	51380.2
UBC	14788.3	14802.4	13337	15829.3	16279.5	18698.5	18217.4	18016.2	17288.5	17998.4	45745.8	33531.4	45164.3	50004.3	40341.1	39759.6	46510	42762	49213.8	27267.9	45445.6	47402.4	40518.5	34189	47256.4	51090.4	43322.7	49247.4	64074.3	44721	31666	53772.1	48410.8	53933.8	41522.4	40193	56874	52092.8	58034.4	29490.2	34174.9	37277.9	41173.3	37666.3	34093.7	40979.4	32297.5	39724.5	50220.1
CD24	10276.9	12913.6	11755.2	9950.16	12583.1	12659.8	9772.19	12331.5	10878.5	12082.4	48726.9	34877.2	38912.5	48260.6	40083.9	37386.5	43157.4	47210.4	45187.7	27545.9	46703.4	51602.8	43123.3	39268.6	41873.5	49838	41270.5	42267.3	40050.6	41820.7	37314.1	43424.2	47647.3	44831.1	43006.8	43798.1	61477.2	43290.5	40230.5	32193.4	35330	37901.2	42289.1	39271.9	38740.8	45933.2	35642.4	39067.3	46183.8
CALM2	12308	13717.5	12806.5	12010.9	13558.5	13399.9	11278.7	12754.2	12929.3	13253.7	40236.5	35433.4	40150.7	40878.8	39837.3	35947.8	41670.3	44639.2	42277.8	26984.9	48316.2	41076.5	37476.1	35393.5	39846.9	42614.7	38221	44452.5	47461.1	42258.5	32803.2	50461.8	46954.5	44549.8	46254.7	35837	51687.1	43558.4	52159.8	31845.7	35441.3	39921.6	44407	38911.1	39448.4	42096.7	35786.3	34391	45383.9
RPS27	12109.7	12013	12385.1	14234.1	12301.1	12380	13934.2	13134	13251.4	13886.2	46094.3	30153.4	41598.7	44547.3	37293.4	33054.1	35729.4	39469.2	49458.7	28797	41970.2	44895.9	37180.8	31438.7	38754.3	39579	35780.8	43228	54922.5	44564.4	33312.2	51479	47342.6	47292.8	42287.7	34041.2	46181.3	41757.1	44991.9	28794.8	37006.1	35746.4	47633.8	39523.3	35133.9	46983.2	30947.8	39878.9	47863.3
FTH1	15327.8	11362.7	10017	9137.76	11174.9	12905.5	11515.3	10488.3	11065.9	11105.9	71737.1	32850.3	48110.4	37570.2	39495.5	44719.1	44877.4	41311.1	49173.2	35739.5	42202.6	43432.5	44150.8	44777.2	50990.7	62030.7	48917.5	64992.2	58748.7	46569.2	37188	48289.2	46479.1	42139.9	57057.5	51775.6	60972	52508.4	79104.4	39654.3	43575.1	30539.8	38348.5	42460.6	41161.2	44432.8	41888.9	39009.6	57068.8
CAPS	9273.7	11324.8	8459.39	12325.3	10433.8	14310.1	13320.4	12325.3	13811.4	14085.2	42836.8	37983	54616.5	32436.8	34090.7	36857.7	47263	37424.6	51850.2	27453.5	32980.5	27407	32146.4	37335.8	40539.4	39603.9	43656.6	50716	63546.3	51845.7	37408	36157.9	46610.3	49472.4	41847.7	45709	22977.7	39886.7	51398.1	33301.9	37272.7	43997.6	44282.5	42435.5	43270.8	41616.8	37886.4	36475.3	45759.5
RPL13A	12398.4	12608	10106.5	11882.1	12949.1	14331	13428.5	13804.9	12564.6	12683.7	36083	33417.9	47964.7	45118	41548.7	36998.8	37818.8	36992.2	43645.3	33089.3	36041.9	38642.1	37785.2	34334.2	40354.6	50581.2	35438.4	45937.2	57393.9	45207.2	35250.3	47563.8	50074.8	45135.5	37836.3	38896.6	41217.1	34215.2	47152.5	28542	36851.1	31277.2	41060.2	38301.8	34280.6	54482.9	30117	41221.7	48901.1
RPS16	11089	10913.7	10093.1	12920.8	11310.5	11591.3	12126.5	11973	11200.7	12386.4	41202.3	28747.4	39827.7	42662.6	38510.3	32077.6	33946.1	32574.4	44746.1	26833.3	42876.1	42162.3	36880.5	32490.2	36872	40643.2	30931.9	39603.6	52739.1	36389.7	30552.7	46942.8	39235.8	30591.4	36180.7	25327.1	36330.2	39568.1	45672.9	28909.5	35932.4	32323.1	40589.5	36544.1	32518.7	41718.4	34083.9	38265.5	43430.4
RPL39	12116.4	10673.2	12129	11175.1	10701	10720.3	11581.4	10920.5	10865.3	10983.6	41672	30777.7	43137.7	37945.1	36944.6	29187.7	36932.8	39320.1	50250.7	28343.2	36704.9	38567.8	36413.4	27874.6	31783.8	39974.3	30205.6	37468	48733.8	38328.4	31872.1	49126.8	43417.9	40613.7	41493.3	30532.6	40071.8	40091	41027.6	26889.3	35320.3	30421.4	39592.5	33776.6	34940.5	39936.4	32120.3	37835.3	43864.6
PTPRO	11026.6	10334.6	7470.31	7042.04	6188.84	6729.25	4531.57	6403.42	12453.2	8909.92	45544.8	28859.1	52458.9	44750.8	14081.8	29312.7	43558.8	53297.1	41424.9	26011.1	41201.8	37943.6	25886.1	22175.1	32115.1	41636.2	38902	47732.9	43593.2	39626	40391	38135.6	44039	58017.5	54459.2	53952.6	56514.6	51125.6	47206.3	18602.4	22504.1	36045.4	32760.6	36958.2	43907.7	52017.8	15909	24133.5	31204.4
MSMB	11796.4	12978.3	18568.5	9698.19	3732.65	10858.9	17327.5	11905.9	17127.2	10705.1	66583.3	37810	43129.5	59770.2	11479.1	13529.2	9221.09	33682.4	47938.4	33911.8	35232.4	70667	63269.5	59182.1	57359	46722.9	61515.5	74742.6	61897.9	59708.1	14310	40134.4	54848.4	36827	27791.2	48847.7	72814.7	44648.5	50072.9	51449.1	46647.3	8704.47	12476.4	16013	23745.9	9669.44	32735.2	55855	29736.8
TSPAN1	9703.25	10754.6	8438.13	10639.3	11536.9	11679.1	10784.9	10603.4	11409.1	11452.3	46771.4	31954	54985.2	39508.1	31087.2	38003.3	36840.6	38997.5	41063.4	31238.9	47858.6	45290.8	40252.8	41657.5	48940.9	44996.5	45551.3	47109.3	59055.9	43944.5	33815.2	46383.4	45065.3	42508.2	49654.1	48362.6	54045.2	45049.7	59875.3	30310.1	38025.3	35246.1	36692.6	35608.7	39510.5	36165.8	35598.2	38070.9	34619.8
ACTB	10679.9	9518.47	10306.6	9890.61	10430.8	10934.9	10880.6	10286.6	10813.4	9816.22	44012.9	36773.9	54069.8	42681.1	31269.9	41692.2	37121.7	40355.6	46746.6	25500.6	32942.3	31472	37278.2	33120	42358.2	33700.3	42986.8	59595.5	62650.6	43513.4	31576.3	37582.4	41046	43569.5	52570.4	51836.1	46169.9	62299.4	45419.2	26342.5	31305.2	38410.4	35882.3	35911.2	39694.1	40892.3	31782.7	33548.9	33122.3
FTL	15072.3	9959.85	6964.61	9644.49	7020.8	10447.4	14285.8	13785.3	7356.06	8165.44	60314.1	20644.7	41385.5	26766	29338.3	45462.3	28958.3	35104	54252.1	32869.6	33483.9	40630.9	40533.2	37199	47053.1	48025.1	41928.3	63586.8	47212.6	28032.7	24564.9	38760.9	35686.7	38485.3	52988.7	43171	56903.4	42013.1	72581.5	33158.1	33056.2	23614	39471	26647.5	32152	34581.8	34313.9	32158.5	37137.4
RPL7	10977.1	10701.6	10239	10784.9	10530.2	10725	10826.9	10392.4	10801	10836.3	32776.8	28609.1	39839.7	38996.5	37163.4	28968.1	37953.5	39839.2	31225.4	29053.8	40667	41912.7	34364.9	29464.2	36512.2	40689.6	26817.1	33998	30796.9	35520.6	33414.3	47387	49217.2	38401.8	38100	29385.7	47215.1	28598.4	41523.9	26566.7	36935.8	28918.6	39055.5	33922	30818.4	45737.5	31173.7	37052	43432.4
HBA2	30206.1	15241.9	18813.1	18699.9	15658	10227.8	19581.9	6396.53	14465.2	12257.7	55821.1	26770	14323.4	43176.6	9535.14	42895.8	12509.7	44768.3	43639.2	29447.3	10272.5	6820.29	33495.8	34744.4	7562.78	37457.5	1874.97	60800.7	82821.8	63309.3	573.933	72086.7	61653.9	19955.3	29455.5	41409.2	16211.1	58431.9	7209	4449.09	28610.4	15766	49032.7	48160	34631.2	8791.84	29449	42472.7	59111.7
RPS11	10621.5	10209.4	8410.65	9723.83	11574.6	11705.1	10041.1	11398.8	9866.6	10568.3	37766.8	26716.1	41223.1	38497.9	40045.8	27426.9	32811.2	29032.6	36909.9	27412.9	31895.5	33045.1	32514	32054	34469.2	39965.7	28000	39889.5	64457.4	36471.3	35337.1	51195	45187.1	42450.3	33301.6	29195.6	26469.2	31655.4	38227.9	27515.8	35870.1	29208.7	45639.9	34681.3	30875.5	43134.1	30748	39253.6	47041.5
RPS4X	10583.9	10307.7	12963	10773.3	11656.4	13729.2	11472.6	9713.36	10631	10528.2	32019.9	26419.6	32899.1	36471.7	37419.8	33641.9	30724.4	30656.5	44834	25678.7	34961.9	32842.4	31970.6	26759.8	30985.1	34024.6	23851.9	32690.2	47278.9	32948.5	30057.2	39083.4	41768	36489.4	42033	31803.1	46921.6	25190.1	34807.3	24339	34923.3	26862.4	36987.2	29065.3	34374.8	41449.4	27611.4	35279.1	45342
RPL27A	12171.4	10541.9	10352	12128.8	10640.5	11013.2	12413.3	11315.8	12060	12565.7	35592.7	29752.1	46414.4	36071.6	36226.9	33370.5	35779	32980.4	43003.8	27236.2	35536	32855.4	37455.8	31053	35500.8	40886.7	30912	44939	57632.1	40874.7	29921.3	50800.9	48100.2	42629.7	45208.5	33484.8	35457.1	34310.7	41579.1	27902.9	38305.7	30976.7	39892.5	34478.7	32180.8	42433.2	30731.5	39229.1	42436.8
RPL10A	8166.14	8315.44	10246.7	9594.43	8910.71	7870.62	10146.2	8442.52	7801.27	8234.74	33481.8	27342.1	37359.4	38904.7	33450.8	26239.6	30389.1	33504.5	39827.7	25091.3	38592.4	35710.2	32071.3	28976.9	31473.1	34280.2	25202.7	30587	41755.4	32965.2	28099	45417.9	40773.9	33823.1	33271.7	25633.2	39503.9	30149.8	39808.4	25942	35553	29140.7	37058	32427.6	32097.8	39768.1	30938.3	36397.9	40639.9
PIGR	5752	5079.02	7672.36	3743.42	5357.69	5249.1	2180.13	4507.56	4968.82	5313.63	31339.5	34603.7	45372.7	36808.6	26697.8	26002.8	33441.3	33379.8	44722.4	16143.8	13216	45653	36309.3	31349.4	23544.8	38322.7	38309.1	39950.7	30589	41044.7	12872.5	21619.6	19411	15447.2	22344.5	34096.5	12839	52751.7	27066	30313.9	18402.4	19252.7	16931.3	24111.7	23857.3	32900.5	9261.5	34445.9	31926.1
RPLP1	11926.3	12230	9466.73	13509.4	12196.5	12639.6	14483.8	12927.1	13518.1	13443.2	40689.1	28166.4	38580.9	42558.2	37292.1	32325.7	35700.7	34046.2	44236.4	25108.4	29299.7	33509.1	32613.4	28260.4	33407.2	32345.2	30689.7	39346.6	48948.5	41987.7	28533.7	44858	41571.4	38203.9	34255.5	32759.3	37163	34035.5	42027.3	26730.3	32635	31692.9	35830.6	33997	33880.8	41531.3	29866.8	40442.9	43428.1
ANXA2	13105.5	13611.8	13060.6	11844.4	14994.2	14116.7	12025	13092.8	12942.3	12304.6	36140.1	30224.4	33433.3	36613	32812.5	30509.5	32016.8	40176	40586.2	25986.6	37109.3	43705.2	36003.5	32108.1	40163.5	43735.8	34053.7	42577	47536.4	34540.2	26775.4	38523.2	40354.4	38294.3	37374	36615.6	56477.6	36156.5	47494.5	25768.9	30152.1	28145.6	34036.9	31217.3	27604.1	35420.8	26970.4	31246.8	38752.5
LGALS3	10774.4	10267.3	9795.63	8962.17	10226.4	10743.6	11282.1	12033.4	11390.9	11198.2	47849.6	28919.6	39263.5	48060.6	26922.8	29548.3	39798.7	41972.8	56682.6	24616.2	34498.7	35945.4	32637	28608.3	34489.7	41617.5	34761.9	39677.2	46239.9	38162	26949.2	42862.1	34440.3	35783.8	36517.9	35215.7	41431	37340.5	45319.6	26336.2	29000.6	27980.2	34220.8	30499.6	31019.2	33439.2	29877.8	32939.4	35060.4
RPS14	9566.48	9551.22	5212.61	10136	9772.02	11047.5	10458.7	9528.7	8810.75	8913.78	30517	28864.4	36950.2	33272.1	37030.5	27257.5	31011.4	32431.8	47281.8	26540.5	43862.9	34591.3	34261.4	27470.5	35105.5	35153.6	25545.5	31404.4	41317.4	31921.9	26287	39967.5	41603.9	36993.8	33330.5	24877.8	36421.1	26175.2	36181.5	24858	36900.2	28546.3	39391.2	30427.2	29465.5	36977.6	32569.9	35848.2	41274.4
RPS23	9659.39	8742.65	9610.23	9951.2	9708.46	9231.31	11152.8	9341.22	10017.2	10692.6	38464.9	28701.6	35751.6	38705.8	37183.5	28526.7	37771.9	31881.6	39637.8	28067.8	34313.4	33461.4	37208.9	27571.7	37700.1	37839.2	25142.8	36483.1	41968.7	34095.5	27556.1	50692.9	43838.6	31626.7	30768.8	24084.5	47147.8	34015.2	34363.9	26673	35544.1	24967.8	36151.6	30878.5	31079.4	47772.8	28267.9	38628.2	41203.3
RPL9	10153.4	10431.5	9564.97	10380.9	9797.83	10800.4	10081.7	10052.7	8974.02	9786.29	35713.5	31196.8	38778.5	36854.3	37663.9	27284.3	33288.3	34021.7	39572.6	29270.2	33618.2	35750.6	34772.9	29533.8	34672.7	37302	25256	32943.9	42904.5	33018.9	26043.2	46711.7	44105.8	32626.9	32337	24978.2	40213.4	31174.2	34199	26125	36123.7	24095.5	36148.1	33852.8	33342.3	40621.1	32920.2	34809.1	42696.1
RPL31	9390.64	8992.87	9780.84	8596.86	9997.24	9827.46	9498.49	9580.6	9174.14	9457.69	35860.4	28332.1	39869.1	36352.8	44575.6	30863.8	34828.2	30082.7	26380.2	28922.4	30509.6	34585.6	33158.4	30815.9	36513.1	39897.4	26931.6	37577.5	36323.4	37832.6	30496.1	50398.1	51422.6	40844.5	35026.5	29091.4	35235.6	29463	35649	25036.1	40541.1	25905.2	39594.3	31801.1	30472.9	46155.1	27383.8	38595.4	46699.8
RPS24	12093.5	11661.7	12548.4	10750.7	12092.7	11880.7	11313.4	12007.5	11242.8	12852.1	36347.4	24511.6	33833.3	35614.1	31923.3	27678.1	30750.8	32201.4	32649	23148.7	34423.5	35192.9	28777.1	26183.6	31912.7	37564.9	27718.9	35038.1	32947.9	34416.8	25958.1	41773.4	39383.3	35696	32245.3	28033.2	37486.8	30888.9	33256.4	23915.1	31586.1	27203.3	34176.3	29993.3	29868.5	39794	26848.2	31112.7	38089.4
RPL34	8132.49	7530.44	8037.63	7850.97	7972.9	8949.45	7693.71	7557.66	7051.81	8102.62	35806.9	27472.8	37198.7	38747	36513.6	29594.5	35513	35106.6	31276.9	25047	35014.3	38240.4	29442.1	27153.8	33154.2	36934.3	27258	36270.7	23596.2	35719.2	27792.7	42209.3	44605.2	37057.5	34120.2	27104.6	40349.6	33083.7	42521.7	23856.3	32876.8	25331.2	36615.5	32005.5	30944.5	41595.7	28403.6	34632.1	42937.6
MALAT1	6450.02	9524.56	6951.81	6890.67	4662.23	4552.69	6738.01	5618.03	5580.71	5519.07	20034.2	28204.5	21523.9	48904.9	27118.7	27421.3	44597.4	43365.6	38711.4	30833	51041.8	68445.6	46557.4	25170.1	28974.4	47842.4	38315.7	34564.5	31303.5	33618.6	34697	18001.3	19309.1	23577.5	31370.3	25239.9	55735.8	56533.5	41904.6	35783.9	24268.5	18732.8	29728.8	39272.5	24883.9	30911.2	24516.9	35706.5	36369.5
TACSTD2	7963.49	10107.7	11791.7	11775	9841.45	7698.38	9303.69	10626.2	10512.3	9753.05	36642.7	23802.3	25256	33878.7	27893.7	31699.9	19562.2	21629.5	41213.4	21985.8	37018.4	28697.8	29240.2	33598.8	33091.1	34410.1	27951.3	33884.9	38021.2	27154.7	21886.4	28833.1	34719.4	34793.4	36247.5	23937.1	35534.8	38813.9	39759	28686.7	27043.3	25374.4	29131.1	25217.8	25601.2	38482.5	24703.2	32823.8	30670.1
S100A6	7351.46	7300.11	6568.18	8731.89	7111.66	7206.08	9169.85	9034.01	9254.26	10313.4	38452.5	18670.4	56409	34722.3	31497.1	36902.4	19633	15706.5	46367.6	18798.9	23863.1	19866.1	32766.3	32064.7	18676.4	31727.3	35219.6	44564.7	64041.1	52083.3	25942.7	36732.3	24170.9	29208.9	47342.2	44036.1	11671.3	35025.3	53542	29018.1	36039	40772.1	34496	32921.4	40993.2	37613.1	33667.3	48609.8	37122.8
RPL3	8851.97	8737.64	7326.36	9174.46	8629.9	9321.48	9951.37	8372.63	9381.84	8807.83	35223.7	29559.4	40372.9	36122.3	35162.4	28924.1	32250.1	32999.9	30243.2	25848.4	34719.9	31396.5	30676.2	31252.2	37055.1	34100	25596.9	39795.6	44435.9	33723.5	27425.4	40733.8	48484.9	42780.3	28590.2	28285.6	36825.3	25736.5	34514.4	21661.4	34730	25339.3	35919.2	31796.9	27872	42936.1	24613.9	37725.4	37505.1
AGR2	6897.39	10909.1	11893.5	9121.93	10881.5	6345.23	10047	9142.85	12476.6	10087.4	53878.7	26734.9	45299.9	42090	35211.2	23543.8	27586.8	26252.1	38024.8	24520.3	43773.3	50188.7	35003.4	35469.6	37100.6	38153.7	38415.4	41241.5	33145.1	33488.6	29006.4	30843.2	22261.5	35622.1	41010.4	42556.9	54317.1	44443.6	41084.7	26935.6	32124.7	31771.2	35604.1	31089.3	26455.3	37692.8	15503	34577	32087.7
ACTG1	8234.3	8292.81	6873.36	8040.14	8289.22	8766.06	7907.16	9032.13	8227.45	7440.54	35130.6	27142.8	35945.4	35286.6	26650.2	23011.1	26423.5	27185	44039.3	19745.8	28362.9	25151.8	28271.7	27318.2	30234.5	28892.5	28180.4	33756.8	47446.8	32314.7	22268.1	28119.1	29185.5	30835.3	33996.2	31808.5	36989.6	39549.8	32376.7	25084.3	29611.8	30583.1	31861.9	25915.3	28716.7	32599.3	24268.7	31165.6	25256.5
RPS18	10090.3	9420.84	8694.39	10746	9497.66	7986.19	12404.9	11052.1	10764	11377	35528.5	24692.7	42299.1	40857.2	29624.7	31587.3	31679.1	24107	39576.1	23092	27649.6	26871.5	29524.3	27357	32271.6	34334.6	30203.1	39397.2	55236.8	37608.3	26531.6	41098.8	41673	40929.5	32793.1	32777.6	34134.8	31852.1	39125.5	21429.1	31662.5	26287.9	36490.9	28396.1	28249.8	42367.7	26820	38209.2	36168.3
HSPA8	9915.35	9734.61	8039.17	9133.65	10665.4	11658.1	9669.29	8440.33	10373	11603.5	31882.8	33902.4	35650.6	31322.2	33254.5	27392.6	33865.1	38963.2	33520.2	23973.8	28734.4	32089.8	32057.4	31920.9	37392.3	41075.3	35845.5	32278.6	41246.3	32019.5	25195.7	34538	36654.6	41419.2	39599.9	35249.1	44165	35969.1	32113.9	24515.2	33896.6	28173.7	28796.2	32900.6	34543.8	23439	25682.9	29171.1	36822
EIF1	8468.34	8155.66	6392.08	8697.11	8181.74	8971.51	8919.04	8909.76	8822.98	8688.67	30999.2	29504.3	38767.9	32538.8	28802.4	23310.1	32189.8	30606.9	36840.8	24480.4	30973.9	29259.3	30345.9	28257.6	33024.3	32021.3	28113.1	33242.4	38056.5	33146.5	24756.3	31803.5	32377.6	30344.8	33210.2	25392.7	35867.1	33461.2	30455.1	22470.5	29897.9	30083.2	30582.4	28741.3	29775.1	28624.6	28385.3	30628.6	32018.2
TUBB4B	8878.59	10767.3	9877.22	11103.9	11953.9	12235.5	11718.5	12847.9	13332.6	14425	35974.1	25706.5	37039.9	29003.3	23706.5	30330.9	26987.8	33595.2	40454.1	20895.4	30204.6	31902.9	29022.8	26261.2	32809.1	34617.4	41173.4	40840.7	51703.9	40016.1	27990	22999.2	29526.2	37315.3	40985.8	43819.4	34242	30775.1	42495.5	24470.7	28889	30679.8	31328.2	29143.8	30902.9	32980.9	26824	26123.3	29215.3
RPS6	6798.73	7159.33	5895.71	5887.12	7438.2	7361.68	7008.62	6668.33	6545.88	6268.16	25411.7	26425	38780.1	33189.2	35844.9	27353.1	30542.7	28324.6	33257.9	25453.3	31898.2	28329	28404.3	27868	28733.3	32112	28118.1	36658.5	31113.9	34367.2	31134.7	38383	39553.6	34403.8	34897.8	26353.3	28212.8	26031.9	32453.4	24279.3	35007.2	27898.8	34810.4	33115.1	29117.9	38912.4	26787.2	34315.7	38009.2
FTH1P5	7533.83	6499.02	6096.74	5047.92	6280.15	6872.05	6114.85	6036.52	5117.78	5557.52	43634	18440.5	18724.5	17262	19630.6	19053.3	20997.3	25916.7	43667.2	24545.1	33119	22709.5	26818.4	29139.5	29737.7	35859.5	28177.4	36322.5	27210.7	17425.5	20027.9	22685.7	24820.7	22422.9	26561.6	21538.3	31104	20927.8	47786.3	29340.6	30589.4	27165.6	32840.1	19822.3	17545.7	18619.8	28369	25855.8	28129.3
AGR3	7456.19	7620.5	8082.54	7710.54	9108.01	8322.8	7159.22	8374.09	8499.12	9287.89	26955.4	26549.7	26878.5	29023.6	34587	21818.4	29228.3	34858.6	21988.7	25147.2	34329.5	29902.9	27520.5	31350.2	31302.4	36308	30275.2	28656	14394.9	27156.8	26552.7	35422.4	34826.8	30802.7	30584	26317.2	44199	22783.7	32233.2	24479.6	25995.1	26539	33114	28609.3	31745.3	25323.9	26233.9	28648.1	39811
RPL7A	8596.28	8357.98	6949.77	10070	8815.64	8880.28	9691.15	9084.32	8618.69	8401.75	22462.2	27349.9	32834.6	32225.1	34611.8	25655.5	29860.3	30112.7	43127.8	25628.4	30441.9	31616.5	30705.2	28555	33773.2	29961.5	20719.2	28915	48413.5	28824.4	23252.3	40730.8	39030.6	31609.3	27674.2	27084.1	38255.9	23659.7	28796.2	21372.9	29681.6	24635.8	30674.1	30295.7	27188.9	38420.7	26129.2	29720.6	32760.2
DYNLL1	6549.17	7214.09	7533.97	6828.17	8376.13	8100.23	7456.44	7377.41	7494.59	9075.33	31337.8	27288.8	28818.4	26412.2	29579.6	21860.6	26392.3	35967.9	28122.3	24124.9	29617.3	25552.1	27788.1	28447.9	33700	34867.4	32201.7	31299.7	31824.4	27147.6	25196	30476.8	29503.4	30917.5	36004.6	29559.6	36668.9	23386.6	29597.7	24453.5	31654.7	27527.1	34139.5	26393.2	28299.4	22096.3	29544.2	25105.6	31422.3
RPS10	8223.18	6767.19	6899.89	9576.95	6794.14	7521.16	8836.33	7905.66	8103.89	7922.84	29973.5	22251.6	41969.7	30992.1	30381.7	29796	27947	21829	42306.1	24605.1	25778.9	20964.8	27451.7	26341.3	27363.3	32063.8	27627	41189.2	55257.9	32102.7	25204.4	42200	39363	32987.8	33157.9	30677.2	26284.2	27009.6	32284.9	22819.5	31068.7	24069	36249	26566.1	27774	36391.7	27643.3	37077	35903.3
CETN2	6136.23	7036.4	7151.64	6731.58	7555.3	7299.6	7030.55	7070.19	7074.61	7553.73	26995.2	26031.8	27625.3	22955	32297.8	19607	27574.8	27649.4	33694.7	25389.6	33391.7	27327.5	26984.5	26665	31146.2	32952.1	30851.2	31666.5	31342.7	27948.7	23799.9	34511.4	33070.6	30699.7	30922.5	28458	33459	23319	34684.3	25861.8	30553	28320.9	32836.3	27281.6	26567.2	26003.2	31407.4	23516.5	35138.6
RPL13	9915.35	9296.11	6054.77	10302.7	9261.33	10912.5	8503.39	10540.7	9655.88	8687.16	31617.3	21509.5	31552.1	35587.5	30128	26020.2	23116.1	21921.6	31867.3	23960	28444.9	35428.3	30476.5	24934.1	30850.4	30847.2	23062.4	34643.3	50753.8	32005.8	24714	40394.6	40837	35548.5	29155	24118.6	26143.8	27273.9	31848.5	21219.2	27067.7	22297.6	32067.5	30722.9	25612.1	39054	25323.2	31594.5	42436.9
RPS13	8658.26	7895.64	8268.66	8935.47	8824.52	8713.73	9437.2	8541.26	8463.05	9390.8	28846.6	25958.1	32316.7	27931.3	29059.8	25675	27782.1	27653.8	39537.6	23344.7	28437.7	25636.4	27687.5	25033.8	28716.1	29204.4	23123.1	31340.3	39346	29593.8	25616	35707.6	35593.8	29780.5	27943.2	22132.6	28451.9	22987.8	25997.7	20018.1	30327.5	25381.6	32491.3	29240.8	27323.1	35106.7	23823.8	33932.7	32979.7
SKP1	5742.02	6072.66	6476.95	5623.11	6057.93	6417.43	6050.68	5891.83	6151.37	5822.3	27354.8	21417.2	24666.4	22296	28648.1	19679.3	21420.2	25069.2	33813.1	20450.9	28666.4	24327.9	26949.7	27167	28828.6	28478.8	26110	25558.5	31947.3	23243.6	21720.8	31232.2	26438.6	24402	28482.3	25891.4	27004.3	21438.5	30981.7	26553.6	29816.4	28386.6	32268.9	23490	25406.6	23232.2	27287.2	25434.7	26905
RPL28	8009.09	8498.38	4982.21	8604.19	8543.48	8639.21	8568.72	8913.32	7599.62	8680.07	29534.9	22824.6	31307.4	32851.5	32705.2	25548.6	26748.5	22986.7	36619.6	24452.5	34418.8	31584.6	31573.5	27715.9	28503.3	29595.8	18832	26905.4	42326.4	28357.3	21708	38918.3	36320.5	23188.6	22377	20122.7	24312.1	30699.9	32151.9	25237.6	30467	23772.7	29115.8	24972.1	25828.1	33772.8	28159.1	34122	32689.2
RPLP0	9349.18	9047.82	7413.98	9697.2	8674.66	8686.25	10260.6	9146.64	9626.43	9370.62	22328.3	24582.6	35368	33052	28905	24796.7	28723.7	29439.7	36734.5	23155.5	31023.4	26867	26104.4	25446.4	29394.3	32087.2	23570.3	33517.4	44895.5	31351.3	23756.6	36455.6	37950.8	32697.6	33430	24917.4	34857.5	27822.7	28588.9	22854	30943.3	21530.5	30344.5	27468.5	24237.2	37317.1	23364.1	31194.9	31243
HMGN3	5871.41	6793.78	7908.12	6416.76	7801.26	6853.23	6570.01	7439.51	6539.29	7629.87	22130.5	24218.1	19990.6	26103	29155.1	22640.4	30588.6	27247.6	25112.4	18242.8	28035.1	24844.1	23706.3	23308.6	27562.8	25923.4	24086.6	26075.9	22714.9	24466.1	22496.6	29974.1	30850.4	27084.6	20337.4	18681.2	28266	17938.6	28065.6	23496.4	26083.2	28967.9	32804.9	24451.7	24178	22856.8	25275.2	20419.6	30287.4
C9orf24	8121.48	8727.05	7766.41	9090	10952.4	11083.2	8789.06	9841.98	8446.04	10436.5	28202.3	26630.9	29061.9	28168	32744.1	23627.9	27010.1	25532.2	29574.4	22408	26864.8	26226.9	26006.3	26981.1	31290.1	30204.3	30004.1	28474.1	51112	32605.3	22403.2	36475.8	35172.6	29689.4	20842.5	26924.4	30108.5	19330.5	35293.4	21228.4	27751.8	27832.9	34023	28286.8	25571.7	23721.2	28880.1	25999.9	39251.4
RPS27A	7570.39	7145.93	6651.8	6625.99	7613.61	7170.4	7801.12	7053.88	7493.14	7752.54	27784.3	25635.4	29695.2	26932.2	30330.6	23440.8	29730.3	33262.4	29043.3	27347.7	29504	31354.3	28775.5	27098.7	27804.1	32607.1	22959.1	27692.1	24699.6	28582.5	30506	33032.5	32518.9	33347.1	31366.1	22506.7	29038.6	26694.6	18707.2	24728.5	29568.3	25130.8	33648.7	29850.7	24837.3	33201.5	25225.1	31629.5	32634.7
RSPH1	5735.25	7038.85	6348.97	6330.05	7582.35	6730.65	5942.96	6145.6	4684.94	6998.9	28481.2	25731.9	26037	26519.7	24381.2	24720.3	29462.1	33697.4	21627.1	23854.3	33776	29042.1	29156.9	28132.5	32374.3	34396.8	24611.2	20711.8	26722.1	21375.2	25959.6	30009.2	24094.7	28619.8	24920.3	26920.7	37744.8	20539.3	35600.8	26492.1	26537.2	24159.5	25137.9	26341.9	26650.2	24335.9	28407.4	23130.5	30661.2
HLA-A	9211.33	6462.36	5548.28	7499.4	6495.42	8890.93	7041.3	7045.21	7960.74	5264.07	34417.8	25237.4	30850.9	28396.3	13782.4	23793.7	20435.3	22147.8	39971.2	15426.1	22727.2	20835.3	28085.2	23390.4	22543.6	30288.7	31064.3	31994.5	49763.8	30126.1	18049.7	27853.2	28466.9	22026.8	25086.5	27903.7	11733.4	45015.6	29705.5	15864.9	23222.6	22627	32049.7	21685.8	27984.8	25500.1	27254.5	24656.6	16912
RPL30	9962.95	8590.9	10710.7	9663.25	9590.4	9600.56	10926	9614.73	10377.1	9753.21	27655.4	24930.4	40918.7	32268.6	31367.2	19597.5	28653.3	24815.8	33924.3	24851.1	20670.4	23809.3	24742	22583.7	24809.5	29852	24091.8	35574.1	37566.1	32885.3	26306.1	31523.9	35829.9	33450.6	30679.3	23909.5	28939.4	26631.6	29099.8	19278.5	28538.3	22839.5	32041.8	28509.6	27416	33233.7	23693.5	32973.6	33058.4
DSTN	6395.86	6926.64	7063.57	6455.18	7959.9	7863.78	7097.98	6511.66	7572.36	7568.43	26165.7	27269.3	24976.8	26553.8	31232.1	21532.4	28033.6	28363.1	28347.3	23778.4	28183.2	35134.4	32690.7	28885.3	33547.2	32432.3	27635	30004.7	24505	25259.5	23339.5	28876.7	31041.2	28288.3	24468.4	28072.3	44046.3	21513.7	34946.5	25858.3	26515.6	23826.5	27645.6	24924.9	22445.7	24895.1	24552.6	22713.9	30836.3
CYP4B1	6251.45	6449.8	7111.05	7016.9	7926.54	8524.68	7464.08	8015.07	7092.31	8112.46	16049.6	23451.8	22396.9	27996.2	24511.8	23329.1	25385.5	20528.6	29929.1	13366.9	25003.1	28826.6	24680.3	19662.5	22661	17483.5	17535.5	19428.8	38646.1	24399.3	27061.2	24678.6	31803.3	19243	22118.9	21081.8	21608.9	18459.1	28257.5	23592.5	20287	28131.7	30443.6	31112.9	27580.8	26862.2	24760.6	17470.6	29609.5
HLA-B	8822.07	6689.19	5585.37	7246.84	6852.75	9809.58	7493.67	8682.64	11253.7	5543.65	29406.7	25646.2	35302.8	26024	17382.8	26683	23993.6	26313	38088.8	16258.7	21138.8	17985.1	25795.7	19710	24710.8	30312.6	24290.8	30226.1	50696	31649.9	17334.6	30063.4	28846.1	31768.5	26027.2	24492.6	19334.5	42809.6	29947.4	13438.7	22961.1	27325	28648.1	23815.2	25535.1	25398.2	27863.3	25265.5	21217.4
RPS12	9554.2	8615.4	7957.13	9645.49	8559.36	8110.49	10092.4	8529.11	8555.8	8329.59	26686.1	19707.3	30812.4	28974.2	24695.4	20716.2	22795.5	23674.2	33125.7	22909.4	26067.6	27658.1	26275.5	23703.6	25512.5	28345.3	20295.4	27074.2	36790	27086.7	22181	42794.9	35624.4	26580.2	28321.6	22934.5	23720.9	27396.4	29453.5	21303.4	28971	22347.1	29743.1	25121.9	24188.6	36529.1	22366.5	33033.2	33679.8
HLA-C	8353.47	7437.06	6846.57	7763.04	7923.65	9949.31	6997.57	9156.33	8497.35	5814.22	28195.1	25088.4	23815.8	25776.4	19282.2	23724.8	21841.2	25631.5	35658.4	17568.2	26313.3	12227.3	24483.5	20173.5	25915.5	30542.4	25462.6	25228.1	36913	29358.9	16431.8	29701.4	30298.8	33260.9	29497.9	24892.1	28900.4	36419.3	28653.8	19191.9	25904.4	24596.3	31544.1	22053.6	27173.1	25065.8	26857.7	23360.8	23274.6
TUBA1C	11143.3	11384.6	8902.67	10244.4	11175.9	11792.8	11401.6	10928.8	10726.3	11947.3	28689.9	22115.5	30637.5	31087.3	23303.9	26220.3	24715	31673.3	34734	21617.7	31331.1	24921.1	27112.2	27365.7	30251.7	36547.5	31172.5	33460.6	46041.9	33923	22201.1	27723.7	32021.2	31194.8	32998.9	37544.9	41666	28078.3	35330.4	21069.1	25785.8	23742.1	32054.5	26555.8	24954.6	24476.4	21101.4	22698.6	32426.1
RPS15A	9885.1	9126.35	7995.06	9460.81	9630.1	10192.8	9296.12	8233.88	8051.03	8855.04	28203.1	23848.4	31470.2	31781.2	32136.6	21609.1	28209.5	27942.7	30187.4	22997.4	28608.9	34020.1	29057.9	23320	28879.6	31307.7	18035	25553.6	31444.3	27717.2	20989	37592.6	37334.2	29310.4	21023.2	19572.9	37251.6	23270.1	31896.8	17996.9	26338.6	17422.3	30249.6	25230.3	23439.1	34264.9	23814.5	28759.9	35060.5
RPSA	8484.08	7786.24	7283.26	9946.55	8443.25	9004.74	10366.5	8212.6	9050.33	8450.58	22116.3	21922.6	32088.6	29655.5	28332.3	20913.3	24038.8	22919.3	38009.2	22165.9	31077.8	23811.6	25297.3	23395.5	25925.4	28004.9	19839.4	28784.3	38053.2	26076.1	21172.3	35068.2	33352.9	28538.3	28098.2	18658.4	22945.2	24981.7	32524.7	20114.7	28471.6	18717.3	28101.8	24054.7	21201.7	28458.9	22467.1	28249	28916.8
RPS2	8893.39	7659.07	4625.32	8457.77	8093.34	8265.94	8280.86	7496.01	7220.47	7808.98	26868.6	21119.1	32061.4	28687.8	28715.1	23474.7	21249.3	21733	29883.3	21919.5	31219.3	23416.8	25889.2	24806.8	30476.2	28607.4	21303.1	30996.3	43514.1	28089.6	21053.1	36530.8	36456.6	29591.6	28272.8	22751.5	24885.7	21578.1	31636.4	19425.3	28595	19648.9	28541.4	25246.7	22812.9	31568.3	25091.4	29463.5	29962.4
RPL5	7884.55	8732.96	8273.11	7885.65	7906.47	7664.91	8410.34	7167.29	8226.73	7765.06	26645	21631.3	23906.9	24216.6	26398.4	17117.3	21787.3	22884.9	25849.4	21290.2	25806.6	27325.5	25163.7	20597	22266.5	26113.8	21723	25768.3	18389.5	22181.8	20850.9	30337.5	30843.1	24955.2	17042.8	13556.5	26289.1	16758.4	22786.6	22098.3	26210	17028.3	23908.1	22551.7	24716.6	25350.4	22490.1	27232.9	28761.6
SAT1	8180.88	7736.81	7896.33	7564.88	6491.69	5915.79	6306.36	7557.39	7039.34	6805.34	28148.6	23421.5	30576.4	26689.2	19300.9	13365.9	22650.3	30262.4	32346.3	18014.6	27915.3	29731.4	25841.4	25208	27520.9	39959.1	25861.3	26780.8	28009.6	20149.7	21487.9	34679.8	19916.5	27780.5	31536.9	25344.3	37191.2	37150.9	25031.1	17944.8	24955.2	21412.3	20159.3	19483.1	22528.5	19969.7	23403.2	25076.6	19632.1
AQP3	3882.52	6529.63	6639.54	6967.28	7908.66	5854.11	6122.79	5989.43	6607.28	6646.72	28846.8	22265.9	21448.6	27034.7	21054.9	18523.7	19454.6	23456.9	43943.9	19803.8	20955.5	24711	27152.1	27158	23325.6	24029.3	21942.3	21694	26737.9	25286.5	20626.4	20161.5	22370.5	19221.7	22188.7	24916.9	20801.3	29594.8	24603.3	26871.3	25861.7	23773.6	17419.6	23287	20746.4	30551.3	19922.6	34949.1	18045.4
GNAS	8453.66	7895.78	8675.1	6978.76	8593.89	8779.6	8596.28	8504.57	10180	9457.19	27248	27711.8	38727.2	30939.9	21716.2	25181.6	29919.2	33775.2	30613.9	19408.7	20830.7	21802	23089.3	24611.7	27763.4	24998	32886.3	39685.1	38166.4	33286.5	24003.4	24627.3	27474.2	35873.4	32858.1	34037	40632.3	32123.1	29931.5	19006.1	22207.2	25116.2	25470.3	26773.1	25433	30086.6	21815.3	24525.5	24299.8
C20orf85	6609.11	7742.58	6938.32	8365.36	8717.35	8851.2	8534.27	8560.7	8773.21	9559.01	24605.9	24124.1	29751.5	26059.7	27890.1	23532.1	29198.1	26333	26696	21553.2	24916.5	24831.5	22501.2	22951.4	26278.8	29594	27109.1	31609.3	36787.1	32142.7	20558.7	30378	30470.8	30857.4	26927.5	27317.1	27573.7	21447.2	32489.8	19864.6	23737.6	25414.1	26848.6	24633.7	26786.2	23117.2	25420.5	21470.6	31809.4
RPL32	11123.2	9482.5	11145.3	10705.5	10337.4	10183.5	11755.2	10524.2	10488.1	10409.4	28494.9	20587.6	34156.2	30593.5	26494.9	23070.1	25905.8	21647.9	29173.9	20079.3	19526.1	20769.8	23784.9	22420.5	24413.4	25897.4	23993.1	34845.6	43779.4	30575.6	22535.5	36223.1	35132.4	33606.4	28252.2	25861.5	23590.3	25384.4	26023.9	17370.1	26387.9	21685.7	28250.5	26121.6	23601.5	31842.7	20926.8	27162.2	32851.9
RPL37	8451.03	7322.82	7856.15	8202.22	7444.94	7581.05	8284.89	7050.85	7476.27	7927.92	27922.6	19691.9	26284.8	27593.6	30616.9	20501.8	21991.9	20352.8	29697.4	22033.2	24449.7	24681.7	24252.9	21691.6	24109.5	26009.4	20709.2	28567.3	30942	26693.8	20959.6	34425.8	31618.4	25889.8	25435.2	20332.7	22534.7	24410	25851	19306.2	27989	20601.5	28362.9	22913.3	22223	32309.4	21323.9	28227.7	32234.1
RPS17	9268.56	9003.49	9333.61	9309.51	9374.35	8998.18	10095.7	9599.07	8977.59	9471.16	27925.1	21537.7	32700.2	35492.9	28056.6	23638.5	25824.2	22176.5	26623.3	21625.5	22384.7	24536.7	25286.2	22933.5	27537.7	31258.2	22536.2	32105.9	36788.3	29662.9	23147.6	35339.4	38324.8	29735.6	24400.6	25330.8	28713.1	22082.7	31305.9	16958.9	25599.4	20140	31381.7	24265.6	24066.9	35426.9	22217.7	28546.2	34117.1
RPS15	9972.98	8492.34	7663.59	10005.2	9805.32	9855.65	10612.8	9742.04	9695.5	9682.05	26687.4	21855.2	33482	26677.6	26467.4	27347.3	24011.9	19887.6	27271.6	23029.2	24406.1	23324.9	25244.8	24650.8	29089.4	26305.8	23571.8	32569.9	48996.4	29914.8	22127.6	35033.2	36070.3	29395.1	27908.3	25961.2	22833.3	26042.6	32341.3	18237.6	28514.2	18267.6	26726	24719	23894.5	33145.4	24279	27820.7	29993.9
WFDC2	7565.8	7751.6	8458.37	11299.5	8402.19	7356.57	11099	9553.21	9982.34	10114.9	29831	25966.8	42384.2	24178.3	15529.5	15450.2	20119.6	20725	48385	20060.7	18327	24614.8	31613.6	31899.8	29605.7	32279.8	38700.9	33998	49421.2	29504.1	18031.3	31499.7	15423.2	27398	27007.9	35047	34349.4	33767.9	18516.7	23137	25559.5	25403.6	17685.6	17736.4	23595.3	25817.2	18422.8	31515.5	13715.6
ANXA1	6793.66	7191.59	7654.82	4978.49	7711.62	6793.66	6338.95	6101.07	8450.43	7806.54	19541.4	23395.4	26913.7	22426.8	28517	21332.4	27050.1	30337.8	19646.2	19601.8	30483	25582.7	23834.9	24965	26561.8	28846	26472.5	31989.3	12293.6	25642.2	24987.9	21914.6	27685.5	28092	36447	26576.8	30261.9	25464.3	28155.8	21959.2	25895.9	22647.5	26953	26576.1	21738.2	20497	23351.4	26607	27027.2
METTL7A	7003.03	6624.5	8647.46	6401.97	8436.08	8415.02	6178.96	6638.78	7874.99	8025.09	19995.6	24152.2	21259.8	29704.7	34345.3	27039.3	25960	20252.6	23363	19998	22074	27290.3	28031.6	22272.8	23287.7	20282.5	18777.9	16572.2	24117.8	25285.7	20650.8	27215.3	31436.3	25397.6	17136.6	19612.2	28493.7	10650.3	24575.9	20725.3	18173.3	23887.1	25193.5	24959	22762.9	21973.5	16124.5	19110.7	24723.4
RPL24	8064.74	7074.85	8313.99	7849.61	8332.48	7819.68	8595.98	6849.9	7359.37	7760.21	27421.1	24220	26876.8	27453	31115.1	21270.8	22673.7	23900.4	25741.5	23211.6	24403.4	28574.9	27370.5	22140.5	27549.3	30713.5	18682	25528.1	28925	26160.4	18897.1	33739.5	31347.8	25946.5	20904.5	20632.6	30846.4	23850.2	27399.9	19996.7	26300.7	17427.8	24979.2	23139.8	21577.6	28789.8	22088.5	25726.7	31713.6
SNTN	6066.24	6990.04	5720.65	5868.46	6679.45	6548.72	6524.9	6643.73	7676.24	7660.27	20282.5	22732.6	25349.7	21866.3	26617.5	20259.4	28130.2	25783.9	21258.1	19622.9	26597.5	25049.6	24550.6	23079.7	21564.5	26458.7	24711	21632.7	21251.6	27456.9	22434.6	26957.4	21299.3	21981	27499.3	21655.7	31339.3	19783.9	26774.4	24091.8	23591.5	22604.9	26192.6	23042.7	25177.4	19888.2	23851.3	22891.4	31289.5
HNRNPA1	6666.02	6373.04	7049.12	5885.5	7113.52	6418.99	6442.2	6091.67	6279.06	6550.65	23141.7	22477.7	24684.8	25723	27316.8	19694.3	21767.7	26207.1	30244.6	21087	27230	23002.6	23459.7	23844.7	21715.6	25826.9	21352.1	24318.3	25490.2	22587	22536.1	32008.1	31630.4	26819.1	26247.1	19587.2	26850.7	21601.3	23357.3	20259.6	25031.5	22036.5	24436.9	24328.9	20997.5	25047.3	19186.5	26365.1	28029.5
RPS29	8563.81	8225.87	9079.44	8648.2	8946.49	9695.5	8747.67	8636.64	7772.75	8302.75	27812.9	22688.9	30012.6	27948.1	36486.8	21656.3	23679.3	21176.1	28680.9	18493.4	21405.6	22418.1	25406.7	21858.5	25016.8	25846.8	19588.1	23313.6	30946.6	24716.2	20993.1	30639.4	30601.6	25449.2	20558.9	21239.9	24144.4	22122.6	28066.1	21336.9	27324.6	19313.9	25378.4	22765.5	23073.8	31891.7	21682.6	28395.1	33669.1
DDX5	4939.94	5659.52	6060.97	4321.88	6033.79	4554.12	4237.37	6045	5495.56	5398.39	19688.3	17664.7	17629.1	20055.1	19006.9	20280.3	21258.2	21414.1	14626.5	17532.3	25181.6	24116.5	19078.6	20701.9	17177	19965	19603.3	17748.4	17789.1	18719	22855.4	21618.8	26120.2	22915	21070.1	17898	23227.8	19408.7	21164.8	18918.7	23275.8	23167.2	26244.3	18129.7	22706.5	18059.7	19072.4	22190.6	24062.5
PRDX5	6090.28	6299.7	4379.34	5898.17	7373.06	7883.33	6079.73	7513.34	7024.21	7120.93	21384.3	20768.4	26648.5	17278.7	18458.8	16957.1	21102	18176	26873	18294.9	21860.3	19673.9	19757.2	22592	21995.3	20332.2	23894.3	18345.6	33303.6	26450.4	21921.3	24370.3	29964.5	24493.5	20095.1	20910.8	12841	15206.2	26885.9	22990.1	27103.2	27050.4	29665.1	25631.6	25819.1	20237.3	25621.2	26963.7	31877.6
CAPN2	6310.19	6867.4	6684.91	4994.68	7819.83	6247.01	6376.13	7593.94	6532.6	6523.88	23608.2	20991.4	25816.6	19366.2	26431.8	23208.6	22688.1	26579.9	27168.5	20237.7	24304.4	29856.9	24759.2	25181.8	26209.6	24871.1	25134.1	24986.6	26817.5	24216.3	19553	22995.9	21362.5	29890.7	27421.3	25005.3	31395.5	21586.7	27044.8	14575.9	20978.6	24397.6	23353.5	25262.2	20863.7	22262.8	23479.9	23067.7	18100.6
OAZ1	7634.91	7261.69	4998.58	8299	7017.87	7938.37	7688.1	7583.15	7602.12	7736.27	24127.1	19535.6	24586.6	21369.1	19314.5	20391.8	19795.4	21938.7	27355.9	19772.1	25518.7	23607.3	23179	22530.7	23392.9	23234.2	20184.2	23243	32281.5	24466.2	18239.6	28027.5	26074	22337.4	22631.5	20042.1	22357.9	20770.1	30277.8	21129.6	23653.7	20761.4	23510.5	20627.2	21039.4	21094.5	22228.1	23167.2	28108.4
RPS21	6314.25	6510.08	7088.61	7492.37	7066.76	7036.16	7293.27	6368.17	6614.86	6679.68	23287.5	22704	25756.9	27633.4	37869.8	24440.2	22527.3	20467	28587.5	21030.4	23371.4	25210.3	31120.6	22708.2	28327.1	24426.1	16337.8	23683.8	33498.5	24326.6	17792.5	35109.7	32758.8	21447.8	18623.4	20888.8	25017.9	23706.7	22939.4	22339.8	30156.5	16900.8	27908.9	22861.5	22901.1	34226.5	22686.3	30664.4	31402.1
LOC105371267	6231.52	6577.76	7933.7	7425.82	6606.59	7343.69	6589.19	6305.92	6371.48	7818.33	33184.2	22153.5	32782.4	26230.9	18609.2	17321.1	23859.7	23406.2	30991.3	19028.4	22572.2	20920.7	24243.7	23579.6	29454.1	37381.4	28107.9	34231.4	39986.4	22560.8	24789.7	25146.2	26722.9	23035.5	27185.9	30102.2	37586.5	25580.5	33763.4	20595.4	26609.5	17653.1	26410	20274.7	24663.6	23263.6	21985	22622.6	22664.4
TUBA1B	6730.65	6836.13	5288.79	5938.85	7305.69	7436.02	7404.47	6663.71	6905.76	7557.92	26852.4	19853.7	29487.2	20541.1	21986.5	23238.5	20283.5	28081.6	37122.8	20382.6	25881.1	20573.6	23211.1	22942.6	25714.8	31466.4	27520.8	33980.7	44537.1	25851.9	19252.4	23909	26071.6	26974.8	35657.5	31809.7	29749.2	26309.9	28771.1	20355.1	24127.7	22940.1	30050.8	22528.8	22800.1	23169.2	21819.6	22340.3	21287.1
RPL27	8615.4	7415.41	8631.71	8074.96	8242.17	8048.8	8435.2	7867.2	7837.77	7890.58	23760	19794	29067.6	23951.9	27270.4	17039.7	23248.3	22746.2	32250.8	18683.5	22063.8	21460.1	22294.8	20129.6	20373.5	24138.9	18868.6	22353	32159.1	23951.2	20964.3	28638.1	25198.3	22172.8	25722.4	19610.1	24158	21459.1	22070.4	18272	24359.6	19909.9	23968.2	19977.5	21278.2	24123.8	20103.4	25153.4	26829.4
EIF4A2	5198.7	5926.18	5138.07	5433.55	6149.22	6036.72	5797.6	5443.55	5776.81	5968.8	16633.1	18986.4	18632.3	20730	25932.9	19949.1	20290.4	23673.3	22847	18966.1	31170.3	26062.1	23116.6	21184.3	25136.7	23816	20852.2	20495.6	18323.7	18962.1	21063	26754.8	25578.1	22178.3	25408.8	19514.1	26896.7	17778.8	20847.4	20785.4	24004.7	20865.9	25637.4	19654.4	19939.1	23531.9	21558	21964.2	25710.8
EEF1G	8036.24	7787.46	4897.26	8325.84	7272.29	8305.63	9009.59	7287.44	8140.09	7382.15	22496.2	19740.5	28159.7	25036	21328.3	22954.2	21583.9	21808.3	32312.3	19201.4	26250.5	20264.2	20823.1	20204.3	24080.5	24112	20265.8	26834.7	37143.4	27034.2	20873.6	28806.7	31951.5	28121.6	26709.6	21723	24633	20198.3	31301.3	19091.9	27904.9	20125	25065.4	22844.4	22825.8	33765.3	23990.7	26895.8	27556.8
UFC1	6275.69	6900.61	6363.65	6985.44	7491.98	7152.39	7282.39	6869.07	7801.54	8081.69	23925.4	20898.1	25841	24172.6	20612.5	16923.9	23559.6	24355.4	21565.9	18470.6	25571.6	24093.9	22563.1	22350.5	24818	27927	25284.5	21645.9	26655.2	23572	20659.2	28715.7	26814.6	23493.4	24359.7	21249.9	32147.9	18001	31269.8	19028.7	25712.9	21009	25563	20367.9	23545.3	19962.5	23343.4	22635.9	30299.6
PTGES3	6147.52	6365.73	6341.03	4751.59	6695.7	7185.47	5267.54	5780.72	6123.67	6611.17	25997.2	22608.5	24284.9	21975.1	27612.9	19655.4	23467.1	22586.4	16708.3	19132.3	21232.8	20256.1	20945.1	24577.7	24371.5	26153.7	24148.8	21939.9	24423	24598.4	21080.3	28817.6	30842.4	25072.2	24232.1	23487.6	27330.6	24003.4	24955.4	22072.9	22891	21604.5	24268.8	23306.1	26569.6	21426.9	23090.8	21696.7	28630.2
PERP	5446.48	6820.24	7846.88	6284.72	6921.35	6746.78	6660.58	6137.49	7178.74	7232.38	20578	21997.2	20490.7	24215	25870.3	21272.8	22064.4	24896.6	29406.4	18404.6	26737.2	25171.7	21614.9	22076.6	23035.3	22168.5	24771	23894.1	26298.4	24275.8	18900.6	19376	23555.4	22391.7	25775.1	23332.8	28325.2	16815.8	21909.7	19756.2	25728.3	27768.6	21967.5	20651.9	20159.2	23786.4	17800.7	21742.1	21573.8
MORF4L2	5515.16	6462.47	7117.84	5193.74	6548.95	6583.7	5331.27	5884.98	5839.82	6196.91	22500	19312.5	21517.4	22655.5	24052.7	19003	21243.9	22052.5	22677.4	17875.1	23496.9	19272	20694	22179.4	22743.6	22916.8	22022.1	21592.9	24423.1	20321.5	19749.3	24387.7	25866.4	21334.3	20031.2	18810.2	25096.1	19802.3	25138.1	21653.8	23801.4	22201.6	26214.2	21856.3	21721	19681.9	19848.5	21969.3	27301
PROM1	5834.34	5937.7	6714.9	5452.05	7611.75	6267.96	5822.8	7475.61	5798.61	5571.71	28023.1	25021	17075.4	22384	26625.2	17103.2	28519.6	20617.4	19630.7	16886.4	19643.3	25306	28058.2	19626.8	23647.8	27517.3	17142.7	16352	27725.3	21349	21847.4	30776.7	27226.9	26877.2	14398.1	17238.9	25736.1	18949.7	23629.8	18613.8	19454.5	18439.8	21916.5	21243.4	23107.9	20035.3	23697.9	17411.6	26290.2
CD59	5584	6147.83	6711.51	5783.73	7501.99	7452.29	6190.66	6322.69	6771.99	6727.85	20561.5	26888.6	21122.2	19786.6	25483.8	20365	23537.5	27332.8	22702.1	17580.7	21569.9	18702.4	23039.7	22279.1	23927.1	21820	22607.1	18117.4	27026.4	23999.8	18036.5	24303.8	28554.1	23988.9	20674.7	25121	26496.6	16949.2	22001.8	19768.3	27027.2	27230.4	26319.5	25163.6	22754.1	18608.6	23584	21903.3	26663.9
PPIA	8382.08	7486.91	7596.05	8424.67	8012.84	7758.6	9428.69	8785.4	8997.71	8777.48	23608.4	20444.8	30556.7	25593.7	24344.1	23390.8	21786.4	22586	28207.4	21122.2	21846.1	20992.5	24950.8	22665.2	26012.2	26647.1	23009.4	25569.5	34918.3	22975.3	17432.6	29430.9	31364.3	25504.8	24646.3	24014.5	27787.1	25805	31130.1	17212.3	24465.4	18903.2	25546	23526.8	21245.4	26489.6	21265.4	27702.1	27055.7
LCN2	7867.2	7212.57	9139.82	9009.43	7142.09	7129.46	10116.1	9258.58	6478.86	9961.05	42781.7	27784.3	39075.9	19452.8	14580.7	16340.6	22641.8	27868.8	33852.4	10705.3	13606.5	12362.9	15507.7	24685.7	15582.9	53110.1	31863.2	16293	50549.6	28660.5	15413.4	39042.4	18642.6	35075.7	19276.2	16696	26669.7	44543.2	18313.1	12650.2	27075.2	30806.4	17140.3	20952.2	34983.3	16650.8	23893.7	25299.8	12741.9
CD164	5331.91	6727.39	6566.93	5359.75	9044.05	8260.64	6401.08	7321.29	6058.45	6208.09	20733.7	24304.4	23287.1	23952.3	22320.6	19063.3	23090	26396.8	13506.5	18910.7	19772.2	17598.7	20296.8	21470.8	22351.9	17660.7	19702.6	19673.5	15772.5	23400.5	26227.1	24303.8	25927.2	23483.7	20988.6	22665.2	21149.4	17121.3	15290.9	21701	20203	25264.5	24916.9	24223.5	24426.7	19540.7	21430.3	22734.3	25446.4
ITM2B	3811.86	3801.15	4124.05	3344.21	3870.51	3992.36	3557.71	3285.54	3412.22	3376.87	20118.4	20198.5	13634.6	18139.5	19945	9570.57	15713.7	18969.3	29134.5	17299.3	22715.6	18204.3	22244.1	19799.1	18493.6	17200.5	16479	13191.4	9552.29	14075.1	18993.8	25120.5	17428.5	16267.6	19754.4	13901.5	13898	18122.5	12123.6	22227.4	21508.5	20601.4	23207	19297	16530.1	17315.2	13681.1	21740.8	21673.8
DYNLT1	6343.36	6902.41	6989.07	6984.35	6855.38	7418.88	7065.04	6997.68	7256.16	8100.36	24011	19031.1	22146.7	21458.6	24016.9	15776.2	23286.4	24108.1	25338.3	18128.1	26470.8	21192.8	24615.7	22602.6	24448.5	29843.2	19262.2	19479.3	24461.2	20780.8	19142.6	25560.3	23064.5	20128.5	26108.1	16471	32082.9	30414	24745.8	19021.3	22699.6	20082.4	25164.8	18120.6	19704.9	19344.8	22174	19834.1	21700.3
CLU	4159.56	2603.48	2795.96	5812.22	5836.87	5132.37	5742.13	6586.22	6669.5	5519.85	19668.3	17870.2	28548.7	21502.8	16789.7	23461.3	21725.1	9872.94	29925.8	18093.6	17993.7	23979.8	23067.6	25128.2	25238.7	10695.7	25110.4	19786	38355.2	25184.5	21740.7	22485.9	25377.9	22188.3	8758.75	28702.8	13875.9	17371.5	38831.4	25283.7	16029	24129.8	21643.9	23065.7	20429.4	24128.3	19843.9	21311.1	26528.6
TMC5	4968.39	7767.76	7291.5	8561.73	6275.46	5454.9	9548.57	8877.97	8267.08	7666.51	22658.4	21082.3	28699.1	29539.6	24179.3	18622.5	27653.7	27799.1	35048.1	20097.9	31321.9	38064.3	31312.6	19179.4	15476.7	39247.2	24989.3	23974.6	38882.7	28520.4	17405	20610.1	5828.55	14841.8	23309.3	17199.4	35504.5	33122.8	31110.7	16231.4	15627.9	14819.6	15758.4	19397.4	19803.6	14589.6	22255.4	23604.5	18804.9
ALCAM	5155.14	5772	7185.61	4738.26	5953.29	4588.39	4830.92	5713.01	5242.09	4842.92	23122.9	20579.1	21970.3	26081	23146.5	20523.6	21755.8	22659.1	17009.6	19210.6	19404.5	30666.7	25598.2	22388.1	24698.7	23370.4	21696.2	25087.9	15466.6	22529.1	19363.5	23883.3	24867	25337.2	18284.2	25155.2	30055.9	21493	24584.2	16029.7	18245.3	17954.1	20303.8	20269.5	18383.1	22951	17247.6	17518.1	20759.5
RPS7	5842.54	6040.92	6558.27	6636.93	6083.63	5622.52	6516.63	5709.63	6083.1	6552.92	18791.9	17462.5	21553.7	23857	24518.7	16187.6	19564.1	22207	26329.2	17995.3	22480.4	21726.3	20878.8	16322.8	19063.1	23886.3	16036	20722.8	19766.7	19811.8	19979.1	28458.2	23516.4	18991.7	19681.3	14875.7	24670	17565.1	21440.7	18102.7	21584	17226.6	21732.4	19563.9	18919.5	24367.1	18474.3	22588.6	26065.9
TMSB4X	7954.92	5894.38	5131.83	3183.28	4851.75	4585.28	4356.97	5295.03	4069.73	3967.02	30655.6	15793.5	23938.5	21725.7	29542.4	18655.6	19496.2	17140	27840.3	20908.7	22468.7	18250	32124.7	21413.6	25318.3	30661.5	12774.3	19707.2	21120.2	13511.4	20097.6	37156.7	21931.8	18979.5	25575	15493.4	18970.5	36901.2	25312.9	16693.9	22371.5	10438.2	19797.3	20909.2	22953	16540.9	26212.5	23230.6	25830.9
TMEM59	5658.74	5878.15	6575.03	5620.37	7766.96	6649.38	5248.92	5460.39	5297.97	5993.51	18919.7	20677.7	19806.9	20682	26218	18894.1	22529.3	24271.8	17492.4	16090.3	23822.6	19693.1	21781.1	22396.6	22618.8	22315.2	21009	19287.3	19627.4	19794.3	19920.2	24547.6	27308.6	23835.6	24107	20018.7	28060	19511.1	26850.4	19892	23541.5	22314.6	24766.4	21105.1	21615.7	22049.1	20229.8	21832.1	26504.3
ALDH1A1	6609.12	6638.09	6119.31	5060.37	8770.17	8259.63	7158.47	8499.57	7569.74	7471.6	12221.2	23003.4	23287.3	18559.9	27125.6	20313.6	23862.9	23892.5	14543.7	20292	15892.1	21338.2	21513.8	22396.6	25308.8	23781	24912.8	19582.4	17292.7	23543.8	19716.7	22110.5	26519.4	27363.6	20414.3	21704	25733.6	15847.2	27019	22907	18551.1	27243.5	28279.3	24867.5	22120.6	24696.4	20582.1	21632.6	26478.1
MORF4L1	5626.22	6019.78	5753.6	5805.56	5987.48	6396.64	6256.87	5648.33	5843.86	6009.96	23673.6	17827.4	16697.6	19067.3	22631	16098.3	19048	18109.1	24379.6	18259.5	20918.2	16976.4	19674	21289.5	19889.1	20804	17458.5	18674.2	23127	21772.7	18199	26750.9	24481.3	19427.2	17232.2	16679.1	20589.2	19608.2	21200.3	21126.1	22693.1	19085.7	22973.1	18785	17755.7	19354.4	24350.8	23203.3	25980.1
SOD1	4274.3	4304.97	4770.85	4503.34	5501.09	5180.33	5216.23	4387.33	5304.14	5472.63	22637.4	20370.8	25199.5	17257.4	24209.9	18660.9	20438.2	18847.9	21479.8	21667.2	23063.4	21721.2	24193.9	30551.5	28313.7	31650	21415.2	24694.2	26060.4	20521.4	21295.9	20514.8	30442.1	21436.4	24517.3	24292	26926.8	17881	27245.4	23483.1	24739.6	18926.4	22235.2	21459.5	21596.3	20341.9	22238.8	22043.7	27131.5
PLAC8	5449.98	6519.24	5233.09	5640.4	7137.25	6393.3	5286.67	7303.9	6436.16	7210.7	16598.3	18491.2	23362.2	23179	30826.8	18415.9	26697.4	20331.5	19192	18241.5	19520.5	19372.3	17233.5	17812.8	20116.8	26055.3	16579	17854.8	24419.5	23425.4	21332	28271.7	23623.9	21488.1	22020.5	16896.4	21525.6	23843.5	24873.1	16737.1	21453.6	19325.9	23631.9	22629	24085	23667.6	24930.2	20203	24331.6
TPPP3	6651.69	6516.86	5415.47	10841.9	7257.03	8571.4	11073.2	10996.6	10460.3	11575.4	24225	17753.7	26870.3	21375.8	13734.5	19883.6	19735.7	21144.5	30257.3	18372.4	19961.5	22281.5	19381.6	19494.6	23701.6	20373.4	29379.2	27892.6	36204.4	26967.3	20033.2	23211.3	22519.6	29476.8	24378.3	28625.9	22891.5	22122.3	33315	18136.6	19988.9	21066.9	22477.9	19213	23867.3	18214.6	18173.4	18676.9	23756.5
DDX17	5467.32	5617.36	7194.09	4991.56	5840.43	4824.97	4282.24	6320.07	6093.04	5889.28	16405.6	15476.2	13489.1	20151.7	19040	22970.5	19579	20233.5	11907.5	14893.3	21922.6	25182.9	18188	19062.5	18572.3	18655	19142.4	17504.3	18232.9	19853.6	16791.4	20109.5	23831.6	20769.8	15549.7	19933.7	25241.6	14806.3	22789.4	15594.5	18086.6	19838.6	22081.8	17508	18396.7	19435.1	18040.7	14945.6	21407.1
RPL11	6675.27	6143.47	5072.95	5159.97	6575.82	6066.66	6493.26	5885.8	6675.62	6156.16	16988.2	15387.1	25556.1	19545.3	22727.2	19267.3	22085.8	18019.6	21378.4	19976.5	22617.1	15262.5	15649.7	18617.3	18583.8	22186	16622.5	21880.3	24450.9	23195.8	22331	30841.8	32460.7	27425.6	24992	15812.5	15163.5	16143.2	19189.9	16521.8	24685.4	19413.8	28356.8	22858.6	20823.4	27457	20804.9	25868.4	28744
ECRG4	5025.55	6135.8	7665.19	7993.69	6648.69	8393.74	7519.99	3847.02	7248.36	7210.46	18408.4	28185	21553.5	24842.8	18436.3	20601.2	25331.6	24528.3	17982.9	19398.1	17389.7	16892.3	23043	20606.8	23482.1	22235.9	26535.3	22956.7	38187.2	30850.1	18994.3	24928.3	18256.4	32708.2	18508.6	27984.3	27901.5	19322.4	19442.7	20157.8	23263.8	30288.5	23931.2	19255	25410.3	18877.4	23652.3	20890.8	23620.5
NACA	5979.49	5760.6	6518.45	5022.67	5740.24	5314.55	5555.21	5596.04	6085.75	5978.56	17237	19997.8	25633.2	25396.5	29754.9	18470.7	25103.6	22853.6	12911.9	17898.6	21433.6	24542.3	21101.1	20126.6	23688.3	25307.5	15756.5	22594.1	16979.5	21171.4	21928.9	26668.7	31232.2	25771	21934.3	18030.7	22633.8	16489.5	25001.1	16813.7	26138.2	18046.2	23990.1	22890.5	21390.1	29918.6	19968.4	24504.3	28364.1
HMGN2	6325.55	6190.88	4822.95	5829.68	6597.43	7089.24	6301.11	6419.77	6072.14	6243.53	19096	18500.9	18650.2	21777.5	22435	17205	19755.3	22140.3	24686.1	15757.4	21976.6	17399.9	19959.2	18010.5	19120.5	20840.3	18159.5	19777.9	27816.6	18246.3	16458.9	24050	24106.5	22547.8	20290.8	16357.1	27934.8	15958.1	23823.3	17164.7	21561.6	19687	26347.3	17558.2	18888.6	19838.5	19147.2	17049.5	21586.6
PRDX1	4112.76	5167.94	2901.14	3691.17	5842.75	4874.03	4739.08	5308.83	4266.22	5688.27	29178	15711.5	22111.4	14983.5	29978.6	20911.3	15972.9	12041.7	22431.6	20445.4	22035.3	25767.8	29505.1	35697.1	34954.3	35949.6	26625.7	27483.8	22465.4	13553.5	17495.1	21162.6	24098.5	16896.6	19466.5	30887.8	20025.1	24647.2	51577.5	28790.5	29048	19136.3	19252.8	16523.7	18304.7	18360.3	22076.7	25599.9	25689.7
GLUL	4898.96	4670.82	5208.99	4481.52	5769	5241.46	4913.09	5187.17	4045.93	4064.79	24958.5	18062.5	19266.2	17238.2	19031.5	13739.1	16345.5	18833.8	29623.7	15654.5	17207	15043.5	15953.4	21187.5	17010.7	21216.8	16004.9	15956.5	25780	18784.4	14562.2	20046.8	22184.8	17765.5	18533.6	14902.4	15136.4	20073.1	23833.1	19524.6	21323.2	19154.2	19458.6	17617	18935.2	19404	17354.2	24279.4	19196
RPS28	8329.3	7932.05	7288.45	9801.74	7729.83	8235.87	9276.46	8007.27	7779.89	8056.9	24344.1	15235.1	22931.6	23771.2	22745.1	16514	17326.8	16494.5	26915.7	18215.3	19432.7	19696.4	21715.5	17855.6	19640.2	22484.6	18228.5	22581.5	28889.5	21849.3	18189	25571.5	26158.3	20230.7	18697	18820.1	19842.2	19301.9	23627.1	16837.7	20043	18622	22186.1	19601.7	18763.7	24597.8	19611.8	25243.7	24776.2
NEAT1	4402.88	5433.55	3854.9	3494.02	3701.05	2432.51	2496.97	4274.96	5009.52	4978.49	22207.9	9409.15	5610.09	16455.7	10197.9	7721.04	16567.5	16833.3	5745.35	13916.8	20086.1	22261.8	16701	13452.1	14839.1	18872.8	17164.1	12587	5617.61	16488.4	20089.3	15982.3	14329	15149.6	5444.29	11182.5	16613.2	11042.5	7580.82	16415.1	10795.7	17186.8	13443.4	19281.6	15491.5	10127.3	11809.8	12386.4	20292.8
S100A11	5128.27	4799.83	4658.51	6117.93	3963.51	5021.35	6766.37	6002.25	6577.99	6533.73	33693	17999.2	38606.3	16195.6	11481.4	14450.3	21871.3	18486.8	33601.9	17095.3	16364	14063.3	14866.4	17444.7	19281.6	21001.6	28623.5	35374.7	41959.7	29345.4	23071.8	16241.2	23661.1	25752.9	33194.8	30850.6	14804.1	28704.1	26842.1	15503.1	20430.6	23322.6	23873.7	21146.7	28094.6	21016	19349.1	26633.4	16319.3
H3-3B	6736.14	6125.59	4627.18	4222.4	7860.65	7290.87	6341.48	7649.64	7963.64	7339.75	11030.6	23521.7	20972.7	19856.6	34906.3	24756.3	23497.9	22097.7	10327.5	15442.2	27077.1	20988.9	19857.3	23608	24191.5	25569.3	18429.3	14811.2	19178.1	23585.9	18264	25376.1	27827.9	23873	19113.4	16802.4	20604.7	21428.4	24624.2	18040.6	23341.5	20130.8	22000.6	22522.6	20445.4	22485.7	25582.2	23702.5	31844.1
PABPC1	7472.25	6333.22	5774.71	5479.09	6115.18	6041.65	6428.91	6298.82	5695.88	5961.66	17837.6	21098.5	24857.6	22269.1	21599.9	21210.9	25159.5	23550.7	23885.7	14288.6	19936	20113.8	19558.2	16330.6	18894	19208.5	19429.6	26135.6	24690.9	25158.6	17580.4	26223.8	25801.9	23703.9	27540.1	17958.6	23784.9	21162.2	19908.8	15548.1	21750.6	18790.4	20216.8	21678.7	21892.9	27848.5	19696	20696.4	20273.7
RPS19	7844.15	6592.84	3782.6	7032.98	6709.77	7118.45	7656.79	7798.82	7032.5	6992.59	19588.6	16398.6	24786.4	24341.3	32122.8	23079.4	16906.2	14890.5	26468.3	17245.4	18476.5	18934.2	22098.8	18626.1	21531.3	27105.5	16559.5	23993.7	26983.1	20846.8	19840.7	25075	30935.3	27435.9	21750.1	19518.3	16921.5	20814.7	21027.9	18721.4	25300.3	19518.6	26041.9	18958.7	20076.9	29186.6	24046.4	26432.2	27494
MYL6	4560.75	4611.06	3893.02	4684.78	5233.27	5389.51	4556.49	4453.3	4231.49	4222.11	20883.4	18512.4	22598.1	18930.1	21750.4	13474.6	17704.4	16165.8	27804.9	17074.6	22664.9	18004.1	21250.8	19585.2	19945.8	22347.9	17089.8	19288.3	22607.3	17663.3	15315.5	25979.6	17044.6	13581.2	19758.1	14586.6	16421.4	21943.3	20423.9	18508.5	23732.5	16877.3	20718.2	17374.5	19199.9	17147.4	20984.2	21880.5	23312.7
LDHB	4468.93	5635.7	5809.08	5426.37	6047.63	5724.11	5993.3	5274.67	6216.07	5842.95	19847.1	21780.3	18279.2	19980.9	21387.1	18489.1	18742.9	24063	16482.8	17732.4	19000.1	20825.6	20592.4	21643.7	24762.8	20618.3	20185.1	20038.4	17279.8	18766	12800.7	21156.9	24933.6	20464.1	16470	20994.9	28860.6	12867.6	21581.9	18364.3	22706.1	19001.1	23932.1	20206	19608.9	21827.2	17833.6	21356.4	26878.8
SARAF	4093.1	5030.25	4681.85	3919.59	5259.04	5276.69	3957.87	4181.84	4326.84	4508.97	19121.1	13922.5	11606.6	20178.7	20671.2	15165.5	14799.7	17531.2	12928.7	15297.7	21515.5	24959.8	20862.2	21996.9	19852.4	20063.1	19223.7	17841.7	10365	14422.3	17985.8	23297.7	22827.6	16726.3	10929	12691.5	24584.5	12792.7	17709.7	19119.6	16018.6	16518.5	20608.7	18078.5	14196.8	15047.9	16139.9	18711.8	24592.4
RPL22	5573.74	5700.52	4512.73	4874.19	5618.03	5569.87	5615.29	5328.96	5171.52	5257.67	17185.1	17464.3	22063.5	20461.9	24343	15722.9	18956.3	20668.8	19944.2	19125.1	19909.7	19283	19492.4	17350.9	21218.5	23618.7	16425.1	22583.5	15509.4	19883.5	19508.9	25463.1	26076.2	22477.8	19474.2	16301.3	25091.4	13659.2	20444.9	16839.7	20567.8	16312.7	23705.4	20041.9	16867	24826.4	17771.8	22133	25565.3
RPL12	8932.52	8051.6	6508.17	7966.11	7500.31	8357.98	8408.17	7912.64	7519.73	7438.09	19702.2	16680.2	19872.8	22182.8	27131.7	18661.6	17555.8	15548.1	24725.7	18850.1	16651.5	17597.7	20805.9	16801	21228.7	21065.3	14744.7	24130.3	33087.6	20599.9	16717	28618.5	27877.1	22211.4	19260.7	16613.7	16590.5	18046.9	20296	14539.4	22105	12434.7	22251.3	17151.7	16541.5	25338.7	18401.6	24563.8	27911.8
SUMO2	4565.52	4813.18	4771.26	4606.89	5089.44	5077.09	5036.72	4817.69	4577.57	4643.82	17181.1	17861.6	16997.6	19725.2	20227.4	13862.4	17994.8	19353.2	23656.8	15425.9	19584.1	19787.7	20327.9	16823.6	18673.4	17888.3	16800.2	17978.6	17539.4	19035.9	15470.8	18845.9	19069.1	16674.2	16137.8	14259.9	22474.8	18135.7	19730.3	17175.1	18584.9	17386.8	21888.5	17135	17653.3	17332.7	16920.7	18347.5	20133.5
DNAH12	4147.09	6423.22	6103.19	4017.17	4844.43	2960.29	4107.97	7505.25	5699.83	6385.99	15806.5	13201.8	11337.4	17570.4	13891.7	23574.1	18649.7	20704.4	16531.5	16617.3	18035.4	23205.5	19119.9	12467.1	15717.9	18499.9	20845.2	14295.6	8547.95	18964.3	17238	13210.3	15007.5	17961.3	11145.9	18845.6	24074.2	13609.7	17499.4	16323.5	12685.7	17734.7	19085.8	15555.8	15386.2	18744.7	14836.3	11461.5	24868.8
RPL19	5997.15	5601.38	4930.95	6212.4	6418.09	6173.93	7545.22	6241.9	6986.64	6819.54	20082.7	19067.7	23739.3	22727	23076.4	16457.1	24175.6	22682.9	22654	16078.7	15834.5	15711	19341.1	15551.7	18872.9	21948.4	16722.1	24497.8	33140.1	20476.7	18739.6	25031.3	23116.5	19112.4	17158.4	17199.7	26989.8	19598.2	18119	13693.8	18061.7	15635.6	18043	20915.8	17592.1	26656.3	16823.4	21683.5	19833.1
RPL10	7785.85	7065.17	4934.11	8555.5	5957.01	7239.05	8206.49	7554.78	7769.11	7144.2	19624.8	14353.1	22195.2	20939.9	19766.5	16474.8	16956.1	14568.9	27950.3	17166.5	20377.4	15763.6	18575.7	16912.8	19411.6	18221.5	15133.5	23461.2	29903.2	19795.6	15192.4	25966.6	25440.3	21905.5	19160.6	15807.9	17513	17604.7	21649.7	13696.9	22672.1	13220.9	20311.2	16878.4	17823.2	24218.9	17592.7	22740	22812.2
CAPSL	4948.26	6532.38	7525.08	5521	8152.4	6862.15	6330.59	6518.79	6943.86	7716.97	15758	19547.9	15492	19247.1	25058.3	17644.2	21611.8	24633.6	12485.1	17782.7	21702.9	21219.3	18278.1	19404.5	23918.8	24920.5	21400.5	17544.9	13367	21445.1	15714.4	19867.2	24949.4	19640.1	18623.4	19068.6	29160.7	12097.6	23671	15518.9	20362.1	19452.7	22473.3	19824.4	17842.8	15323.5	19788.6	15622.9	24709.6
RPS3	4934.88	4914.45	2895.3	6519.24	3851.36	4662.07	5737.45	4653.1	5303.86	4925.64	16919.2	16034.8	16782.1	24533.6	18454	19230.2	16120.3	16161.9	24427.4	16129.6	22363.3	19101.2	20417.8	16796.2	19505.2	16415.4	14592	13080.2	29950.9	15731.7	15576.1	25779.3	25954.6	18195.8	13657.7	13416.2	18628.4	15519.2	16546.9	16649.5	23517.5	12861.4	18123.4	17909.6	15937.1	25070.2	16983	21989.1	22890.6
TSPAN3	3846.82	4125.91	4777.72	3120.92	4712.5	4194.93	3702.46	3743.68	4793.66	4503.03	22589.4	17851.6	32166.5	15163.7	15731.8	19465.4	18223.7	17949.7	16765.4	14038.5	17647.2	16004.4	20300.1	19142.9	19116	16044	17572.5	15748.8	20692	17821.7	25210.1	18455.3	18208.8	19204.6	20540	20522.2	21324.5	18267.4	16721.8	18677.4	17362	20285.3	17605.2	18786.2	18842.5	17850.3	14413	17908.1	21195.6
TSPAN8	5508.45	6854.77	7291.1	6397.08	6506.8	4313.57	6654.8	5444.3	6218.11	5786.54	22992.5	18417.2	27937.8	28839	18808.5	10968.3	18207.3	17223.3	20294.3	22042.4	24197.9	30099.9	24710.4	27842.3	24422.2	16298.6	21814.1	21659.1	13166.6	18354.5	17829.4	25068.8	16699.1	24675	19791.2	18887	36952.9	18006.1	19683.8	21677.2	21990.6	17630.6	10050.1	14105.1	16968.3	26191.2	16014.1	20556.2	17130.1
CEACAM6	4984.54	5120	6270.35	5102.16	3212.36	3451.23	4093.39	3268.59	5253.65	5028.51	33199.1	13527.3	18272.9	23133.5	15678.9	7934.8	16103.6	14146.6	33412.9	18363.1	32020.3	28505.6	32539.7	26995.5	24373.9	18511.9	24501.2	22646.3	21028	12981.6	16293.4	25324.3	11506.6	15096.8	20497.4	23764.5	38517	26657.4	22256.8	23268.8	21716.9	7425.09	8684.03	9928.61	10620	11022.2	11711.3	24594.1	8955.52
RPL18	5559.46	5082.47	3006.99	7305.05	5092.44	5357.8	6629.45	5566.02	5316.12	5608.49	16862.6	18897.9	22663	25248.3	22668.1	18673.8	17438.3	17808.6	26910.3	17838.1	21840.2	19850.9	23620.6	20200.3	22541.1	21901.1	14909.7	17573.4	30334.5	18938.5	16031	24302.2	25048.5	18250.7	14933.9	14938.8	16540	15096.7	19391	17021.6	23061.9	14117.9	18390.9	16790.5	16931.3	23867.4	20032.4	24995.6	24212.2
CFL1	8506.94	6359.55	7031.28	7902.64	5440.15	6322.25	8530.6	7094.53	8036.51	7791.79	27970	17293.9	30037.5	25228.2	6769.33	12588.2	17880.8	19282.7	33763.1	15757.4	15870.2	18948.3	18900.1	18917.4	28646.3	27786.9	25846.4	39649.7	43419.1	23864.9	13620.5	18888.4	19445.7	23694.6	28828.4	28478.5	29879.7	41601.4	29989	12931.8	16044.4	16270.4	17244.5	13653.5	18122.1	20599.9	12245.2	18376.4	10527.9
PIFO	5690.65	5856.96	4772.09	6336.64	6303.52	6982.4	6168.47	7087.4	6258.4	6989.8	17878.1	18825.3	21897	20311.8	15555.1	19244.7	21849.5	22886.9	18675.2	17272.4	14988.7	17967.6	17072	20609.3	22440.4	22606.2	20683.2	23057.8	29791.2	22788.2	16473.1	22132	23848.8	23689.6	21479.2	24822.9	24199.8	15927	22446.8	16958.7	19487	21389.2	22049.9	20165.1	22637.8	17726.2	21762.7	18628.6	24228.4
HMGB1	5331.55	5833.43	6071.4	4775.73	6014.77	5712.01	5787.04	6202.17	5782.43	5572.2	17087.6	17714	14794.4	20289.4	19952.9	19321.7	18162.5	19923.6	21347.7	14082.8	18918.3	20144.3	17134.6	15593.2	19659.2	17505	13045.5	15563.1	12132.2	17558.1	14099.6	16639.9	16052.5	16233.6	17821.5	12798.8	24091.3	20014.8	25110.8	19689.3	20387.2	14440.6	21024	19711.6	16286.2	21373.2	18577.2	17417.8	19573.8
RPL15	6025.84	6046.27	3909	6816.22	5854.22	6685.02	6772.83	6142.08	5561.09	6114.22	16159	17772.4	20408.2	22383.5	26164.8	14407.6	17316.6	17913.8	24637.3	16928.1	22858.8	21288.2	23033.2	18724.1	22485.9	23657.2	15800.5	19514	19032.6	17395.3	16414.7	21033.5	21402.7	19870.8	18189.2	13484.9	22704.6	14422.6	20618.3	15503.2	23596	14547.1	18932.1	15599.9	15203.4	25286.5	19746.9	21318	21041.6
EFHC1	3325.87	4432.09	4486.42	4870.04	4233.84	3660.04	3041.41	4791.33	6478.18	6209.38	30408.5	13655	7819.69	15475.8	7168.77	22604.8	17489.2	21305.9	12149.7	16335.9	20064.5	23109.4	20713	17708.1	24075.6	17124.7	21269.1	16235.5	14003.3	16062.3	14678.9	14601	21093.2	21446.5	11015.1	27300	17535.3	13901.8	18956.5	16858.1	17955.8	21633.7	19530.4	12036.9	14565.2	15398.5	16681.5	9273.96	16528.7
CD9	7291	8272.84	8002.02	5334.51	9304.2	8221.73	6528.31	6528.64	7845.93	8023.16	19786.4	18146.7	28488.2	16220.9	23923.3	23641.6	19698.4	12643	13934.5	13024.5	14348.5	10113.6	15476.5	19184.6	16448.7	18386.5	19661.4	20072.1	25031.6	19841.7	20175.5	19875.3	21324.6	17127.4	25339.7	25453.2	9495.51	17601.4	22947.1	20308.7	21995.5	19103.4	18084.6	19790.6	21407.1	20532.1	18762.9	22253.8	23726.1
RPL18A	6301.33	5537.59	2011.6	5322.11	5218.86	6017.49	5155.93	5037.77	4517.2	4325.79	12016.1	15213.9	15726.8	20140.8	28180.7	14401.2	13223	11694.4	30131.1	17179.2	22066.2	16249.1	17414.5	18682.2	17610.4	19321.1	10456.6	14822.5	29469.2	18644.5	14268.6	27684.3	22320.7	18137	14749.9	8403.11	10298	18726.6	18696.8	15274.2	23783.9	14587.9	21722.8	18121	15469.9	23177.1	20607.1	23943.2	27969.4
DYNLRB2	4432.94	5445.63	6040.08	5794.29	6283.64	5428.83	5051.6	6103.52	5021.71	6033.59	17237	16525	11701.4	18542.6	20344.7	14817	21429	17511.3	14904.9	17682.8	17415.3	20431.6	20956	17492	21881.5	21731.5	17395.3	16732.2	15467.3	17936.1	16569	19438.3	23750.3	18604.3	12278	16383.2	27345.4	10266.7	21277.3	14659.6	17721.7	19562	24512.1	17685.2	17507.5	17958.9	18975.8	14713.2	27719.3
CD63	5851.88	5782.83	4460.73	6491.13	5248.19	5605.56	5785.64	4934.11	5173.68	5171.88	25278	17370.7	24649.6	19588.7	20836.7	18612.7	17916.3	16410.4	24222.9	16591.1	20257.5	19622.5	25289.7	20938.7	22754	18256.8	18005.6	20678.9	27329.2	16897.6	17880.3	21871.4	20216	17611.9	18569.1	16535.9	23386.6	21753.7	17323.2	19145.1	18812.8	16258.4	17423.8	16519.5	17024.8	20034.5	18617.5	22769.6	18593
IGFBP7	3514.64	3769.56	4210.98	4419.35	3429.44	4080.34	3794.04	3392.39	3948.95	4400.6	22077.2	17736.4	17460	13049.9	15595	9105.68	16944.3	16705.2	26093.2	13401.8	17782.8	18011.6	19777.9	16039.9	16238.2	18919.2	12052.2	10404.4	15776.6	11520.7	16264.4	19266.8	12045.1	13134.9	7501.08	13638	21443.8	11717.1	12454	18317.8	11593.7	16649.1	15412.9	16589.5	13033.3	12588	15230	13723	17447.2
HLA-DRA	7010.33	2920.23	2662.14	3576.28	3748.23	4724.78	5446.01	5756.99	5263.88	3585.85	17131.8	21166.4	23181.3	18311	14536.8	19164.8	15362.2	14089.6	20260.6	19510.5	19364.9	6639.41	21640.3	14509.1	17598.7	24921.4	13285.5	29090.3	26788.6	11543.1	10355	23760.3	30789.4	26101.7	17702.9	12921.3	5818.18	35265.7	16322.9	4910.79	22920.9	14106.1	33215.6	14228.9	21276.8	19733.1	30375.1	23133	25996.5
F11R	4507.1	5331.18	5826.34	5387.72	5802.74	5543.65	5454.33	5054.93	4771.93	5304.6	18476.7	17509.2	16566.6	16851.9	18997.3	13219.5	14488.6	19210.9	27037.2	13252.4	16968.4	18159.4	20136.8	18986.6	15194.4	17637.8	15028.5	12274.4	20844.4	14269.5	18988.5	18083.1	19121	15583.9	16382.6	13853.3	19088.1	16862	14302.4	19467.7	18577.2	17880.9	17625.3	14840.2	22314.1	15013.3	18091.2	17803.6	18270.1
RPL29	6030.86	5151.01	3163.62	6269.7	5216.41	5772.6	7075.34	6762.38	6096.1	6229.78	15872.4	15791.5	21886.6	22393.6	16296.5	15067.2	16776.5	15401.1	23955.5	17102.7	17608	17062.1	19712.3	15853.2	19068.3	15836	15406.9	20056.7	30221.3	21427	16531.2	26687.4	24185	22309.7	18917.2	16572.6	14965.8	16499	20296.2	14570.9	24689.5	16005.7	22556.2	18233.1	17558.1	26664.7	17743.3	22456	25343.1
SERPINB3	5035.85	7182.74	6921.36	4106.91	7232.52	8139.55	8399.57	4306.16	6249.71	5045.29	5076.2	28180.1	32185.5	16968.5	24949.2	6628.89	10444.8	25093.9	13126.5	12800.4	18604.8	16959.5	14621.5	10367.8	10208.6	21284.1	6880.82	13674	9213.76	28249.4	16517.6	31773.6	30598.1	16411.5	26981.3	12385.8	4327.1	13394.9	17212.6	7432.42	37001.8	24652.9	19822	27285.5	19961.3	21023.4	28275.3	37380.1	14019.7
DAZAP2	5528.66	4938.56	4464.44	4562.66	5407.58	5545.09	4809.66	4723.31	4543.69	4702.37	15352	18562.1	19385.8	16872.4	21153.4	18012.5	18083.7	15415.7	16649	14948.7	15237.7	12535.7	13947.3	18593.2	15812.6	16815.6	16787	15600.2	23987.5	19436.9	16796.4	21457.7	23204.4	21616.7	16457.8	17112.7	14511.1	18438.9	19767.7	14855.7	19643.3	17656.6	19911.7	17504.4	18393.1	18162.4	19289.2	19266.7	19250.8
RPLP2	6394.42	5656.58	4513.2	5528.09	5536.54	6257.52	6540.77	6307.13	6223.74	6169.32	20761.1	14078.1	24277.1	21763.5	26437.8	18670.1	17213.4	12581.4	19613.6	13693.1	13059.4	15957.5	17554.2	17064.8	18024.2	19548.7	16275.3	19070.1	29885.7	23097.3	16913.5	24674.1	25195	20983.1	13930.5	17837.1	12361	15970.9	22073.8	15908.4	20453.7	15536.8	19062.8	16885.7	19276	23730.2	16241.4	24408.7	28217.7
RPL4	6724.11	6725.51	4500.53	6127.91	6398.97	7102.41	6339.72	6089.55	7118.2	6014.45	16618.7	19223.6	22658.5	22978.3	22685.8	18456	19500.4	17614.5	15429.1	16713.4	17470.1	18661.4	18092.7	16728.5	20792.7	19319.6	15312.3	24593.8	24469.4	21294.9	18656.1	22123.1	28514.1	22713.3	19629.7	16000.2	17309.8	13929.9	21868.7	12922.6	20640.6	14382.1	21625.8	20710.3	18515.9	26274.1	17336.5	21290.7	22512.4
EIF4G2	4364.26	4193.19	4109.62	3829.24	5267.18	4718.07	4286.48	3885.46	4330.9	3958.43	19107.8	17395.3	19376.8	16668.9	19710.8	14549	17276.8	22602	17542.1	14816.3	17948.6	16213.5	16108	19175	18935.5	17116.2	17200.5	16545.7	13681.6	15585.5	18402.3	15443.2	18149.8	20624.4	20874.9	15865.1	21694.2	16366	17768.1	16848.1	17246.6	17775.8	14397.5	18119.4	17592.2	18229.2	16202.9	15469.8	15230.6
TMA7	5117.95	4729.38	4667.89	5152.18	4832.09	4662.07	4297.21	4705.64	4691.94	4662.56	18326.8	14508.7	11577.9	20454.7	19391.3	11838	13530.8	17233.1	18194.6	15832.8	19456.7	22280.5	21329.1	16667.2	18378.4	20616.3	16482.2	16258.5	16334.7	13902.9	11790.4	25544.3	14890	13546.2	15494.8	9906.39	22571.7	17002.7	22150.3	15793.7	21347.7	11760.1	21486.2	14556.5	14527.6	17814.2	15521	19828.6	19885.1
RPL38	6004.12	4931.37	6436.82	5485.17	5477.86	5354.53	5838.79	5435.05	5212.24	5637.47	23816.4	16593.8	21998	19728.3	22965.9	16054.7	18008.7	15453.2	20298.5	16152.9	15101.4	16556.7	18389.9	16784.1	18525.7	21047.9	16057.6	23200.2	27820.1	19064.2	16532.1	25861.5	23610.2	20123.8	20303.8	15364.8	18334.1	17284.6	20624.3	14364.3	20237.4	14370.6	20388.4	18292	17573.4	20897.5	15024.5	20774.1	24384.6
PTMA	5067.05	4861.94	4747.47	4268.07	5157.18	4840.14	4658.83	4696.49	4804.66	5073.21	16046	14447.5	23051.7	17069.7	19225.7	15391.2	16234	15557.5	16052.6	11598	18070.1	13108.2	15924.3	14032.5	13181.2	17009.2	16043.4	15871.5	19635.2	16444.8	16588	20024.8	24043.1	20628.5	21484.3	15909.7	14633.4	22036.2	18409.7	14149.8	21084.6	16900	19288.2	17602.5	18827.2	18275.4	15658.4	19305.4	17882
ATP1B1	4096.88	4114.12	1390.2	3749.6	3598.14	2884.17	5119.82	4760.59	3643.38	3360.1	16825.2	20825.3	24568.9	26111.1	15723.4	14519.9	14163.7	20645.2	34719.3	13828.5	14046.9	21143.1	22576.5	9622.52	14953.9	21037.2	21819.6	19464.2	14265.6	20281.1	10841.5	18265.4	4224.01	13967.3	22999.9	15728.3	31531.8	31156.3	20290.7	16327.9	14922.1	17949.4	14852.8	11653	18063.5	17757.7	8198.87	20590.1	14523.5
HSP90AB1	4171.99	4773.24	3567.73	4323.38	5423.18	6064.13	4790.67	4691.29	5130.05	5325.07	12099	18541.1	18934.5	16482.1	18414	20618	18458.2	17887.4	16734	14168.2	17360.7	14146.4	15511.2	17242.5	21147.2	13283	17542.7	13700.6	26469.4	17718.1	18038.2	18049.6	21629.2	19908.1	14963.4	19072.6	14693.4	14636	20614.9	17775.3	18994.7	20452.3	20759.1	20809.5	22806.5	18383.1	18651.7	18062.6	19993
NPTN	4111.19	5083.35	5359.38	4456.94	5524.45	5339.33	4484.95	4888.68	4730.7	4917.28	13403.3	17071.2	15233.4	15476	17333.7	12026.2	16847	16726	21425.3	13413.8	14780.4	11407.7	15124.6	17879.8	15008.3	15659.5	14779.2	12759.5	18001.7	13662.3	17799.3	18855.6	18220.5	15529.6	18422.6	14645.8	16504.1	13560.5	16643.3	20659.8	18765.6	22838.2	17545.2	16600.9	17517.6	13739.2	15188.9	18530.1	16635.7
PPP1CB	6190.78	4920.6	4625.57	6232.92	5954.94	4289.83	5738.74	6334.88	4745.25	4632.23	11587.4	20969.3	20819.2	19311.1	15113.3	15341.3	17506.4	29647.1	8353.21	19484.1	25660.7	17810.2	18994.1	18182	20895.2	15515.6	14044.2	8014.11	12854.9	13866.2	24608.4	27341.5	21036.7	23670.7	22519.1	21045.3	32279	17331.6	19793.1	15872.8	22006.2	17025.1	24861.8	23507.3	8197.88	15581.5	19291.6	21014.7	19832.2
RPS25	5374.37	5233.1	4479.88	4655.04	5086.26	4798.75	5186.54	4182.8	4757.95	4979.27	17067.8	15789.7	16149.3	15894.3	19669.6	10472.6	17739.8	17788.1	18836.9	16795.7	18295.5	15366.2	17651.6	16761.7	17876.7	19568.5	12645.1	15325.9	14461.2	15184.5	18174.3	20712.4	22936.8	18094.6	14343.7	10860.2	15585.7	12456.6	14478.7	16262.8	17723.4	13264.8	17249.8	18231.9	14673.5	19652.6	14109.7	19482	21650.9
TUBB3	3400.16	4021.01	3818.61	3762.96	4376.68	4416.36	4429.25	4596.28	4490.54	5507.21	19284.8	22129.9	20981.5	12481.7	20152.2	25130.6	12928.9	25660.8	32833.7	9776.8	14367	17388.4	19068.7	21412.8	22549.8	18767.1	37049.6	25277.8	23081.5	24973	22719.7	7141.84	10567.9	13450.2	13365.4	30681.9	16330.7	9705.9	23116.5	20577.3	19703.4	24035.4	22619.5	18061.9	27303.3	10226.6	21720	19016.7	18404.5
EZR	4658.19	5671.42	4079.91	5323.51	5458.78	6064.13	5082.02	5984.48	4923.76	5242.64	19355.5	15983.8	19303.2	16587.2	15005.3	14492.2	17555.7	20127.5	26658	12532.1	16194	15077.9	16535	16338.6	15893.3	15588.8	18392.3	18829.7	25368.9	17244.3	19072.9	15797.3	16436.8	18250.2	17230.8	19779.5	15969.8	18329.3	17955.4	16214.4	14240.3	20016.9	19506	17020.6	18430.7	15784.8	14821.1	18558.9	15473.7
TSPAN13	2578.75	4193.04	4157.25	2947.42	3219.61	3209.57	2940.57	2798.97	3247.79	3067.34	16499.8	16932.1	21382.5	20969.6	19343.4	13831.9	14068	16346.4	21836.8	17821.9	29093.7	28791.9	21414.6	22792.4	18820.2	22402.4	25403	15458.7	5790.35	12850.2	18317.4	13444.7	10293.3	18392.7	11921.6	18299.8	19781.5	16674.4	17780.8	20956.8	22198.3	16019.1	13134.1	10291.9	17875.5	20520.4	11169.4	14686.8	14884.6
SRP9	4447.27	4979.44	4862.95	4471.02	4634.87	4774.15	4730.45	4730.28	5082.46	5365.42	13900.7	14453.6	14050.7	14828.6	14757.5	9844.97	16459.7	17012.8	18273.7	13996.3	21249.1	17891	15005.8	15678.9	15713.1	15486.6	15675.6	11635.1	8308.15	14058.5	16297.4	17592.1	17435.2	14560.5	19096	11251	19343.3	14891.6	16183	17696.1	18328.8	18049.3	17912.5	18281.1	16469.3	15386.5	18310.2	16462	17838.5
TMSB10	7256.16	4985.59	3637.88	4398	4894.2	5063.54	4946.54	4753.57	3940.47	3703.49	26736.3	14023.9	25033.5	17449.1	18699.1	14976.6	13180.1	11738.7	27148	19085.4	18934.2	14927.5	21588.9	17221.9	22179	27626.5	16280.3	27918.5	24424.5	17007.5	9936.52	28944.2	19599.4	18265.7	24305.4	16872	11603.5	43091.9	20139.6	11659.9	22825.5	13627.8	19993.7	16048.1	15801.4	16997	18736.2	21052.1	19014.4
DNAJA4	3757.61	6183.25	6354.15	4177.79	7065.04	7331.59	4492.96	5465.51	5203.93	5270.1	14303.8	17511.8	13994.1	18030	18458.7	17816.7	18688.1	20055.2	15175.5	14776.9	18754.3	17487.6	14565.3	16887.8	18905	19504.6	17349.4	12960.6	18769.6	18118.5	16054.3	14843.8	19449.1	19637.3	15022.5	16840.8	23608.6	10850.4	17770.4	16469.3	16687	19074.3	17089.8	16831.3	18186	16846.7	19943.7	14276.3	18127
MS4A8	4688.93	6106.38	5245.37	5867.14	6325.66	6174.57	5444.4	5604.3	6156.81	5520.14	16359.7	20358	14076.4	18439.4	20611	14945.6	21845.8	19131.8	19273.4	13951.3	17178	19756.8	20007	18859.9	20824.9	17913.3	19779.9	17424.7	19346	16032.8	14282.5	15728.9	18148.6	20192.6	11750.2	16482	28778.2	13227	19954.6	16618.4	17370.4	14641.2	17024.4	15139.1	16237.3	15729.7	14891.5	11115.1	16042.3
ATP5F1A	4300.64	4672.6	4318.13	4410.68	5422.43	5097.74	5519.07	4598.59	4990.78	4615.38	13263.7	17982.9	15891.6	18163.9	22015	15758.5	15611.9	18171.8	21945.6	14532.8	20003.7	16109.4	17698	17628.5	17905.6	17770.6	15562.3	15220.4	18913.9	16290.7	15301.4	17104.9	20266.3	15981.7	16754	13435.7	19471.9	14328.9	16991	15114.1	19736.7	15936.4	18074.2	17537	14657.9	17080	18435.2	18199.6	19516.8
HSPD1	4176.05	4547.33	4384.51	3601.32	4826.89	4646	4344.75	3634.34	4552.62	4798	15587.8	15213.9	13463.2	15692.4	18010.7	11817.8	14520	18042.5	14983.6	16414.1	23176.3	19570.2	16862.8	17694.1	18659.2	20711.2	15146.9	15017	12158.2	12586.3	14765.9	15315	16421.9	15694.8	14929	13624.1	21909.4	16385	16319.8	18390.5	16994.2	15777.9	14658.3	14608.1	15045.3	14983.5	13089	14495.5	15888.6
HSPH1	4731.85	5146.1	6422.55	4060.56	5478.99	5933.9	3769.5	4259.64	3874.96	5137.89	15540.6	14573.4	15522	20419	20307.6	15986.7	16615.8	21650.8	7212.96	13877.2	17488	16907	17923.8	19923.4	22214.7	21139.3	20664	17552.2	14956.6	17450	16673	17273.2	21402.2	19518.5	17927.9	18561.7	27219.9	16645.9	16362.7	16649.5	13137.2	14686.7	15447	16604.9	19978.4	17194.9	14232.3	13336	21300.5
LRRFIP1	2589.33	3794.57	2667.6	4059.86	3141.79	2617.52	2834.65	3679.53	2759.7	2606.1	24960.9	8376.43	9660.7	19876.6	7518.93	11186.3	12342.6	21449.7	19013.5	14223.4	13924.3	25112.9	16344.2	7650.8	12981.9	20063.7	7959.1	11775.8	17413.2	11085.9	14698.3	13352.4	8252.64	10925.5	10769.8	11644	22282.9	17557.2	14137.1	15279.1	7862.54	9139.84	11390.8	11155.9	9881.69	22347.9	9342.13	12933.3	14911
TMBIM6	4134.01	4690.15	2922.16	3785.62	4144.06	5034.71	3877.99	4769.69	4658.35	4811.58	22040.8	18096.6	20498.3	15480.8	16428	18304.2	16162.8	16969.5	20245	15085.4	15100.5	15653.1	19983.3	20338.9	19654.6	14835.4	27033.9	27332.8	14506.4	16611.2	15164.1	15110.9	15605.9	16706.2	20070.8	21977.5	18365.4	16242.8	18912.3	18674.9	17218.9	17148.7	15587.2	16108.2	15955.5	15539.9	15659.3	16089.8	15205.6
NPM1	4950.07	4785.02	3841.35	4188.39	4888.77	4642.21	5346.92	4298.32	5375.95	5344.7	16836	15503	11182.9	17720.5	18935.6	14376.2	14308.6	16628.3	13921.1	13184.7	19343.2	19173.5	20716.5	17355.9	22080.1	21748.2	16126.2	21928	6015.47	14595.2	15014.5	13152.8	18553.5	16672.8	17382.1	11849	18362	13981.1	17622.9	17151.4	17982.5	15951.2	19835.1	14382.6	14711.3	18361.5	13977.8	19386.3	15829.2
RPL8	5609.85	5096.07	3162.75	6352.95	4926.75	5833.94	6330.71	5101.38	4809.75	4511.17	17729.9	15277.9	24386.3	17522.8	18497.8	14337.7	15133.2	11381	28583	14880.6	19699.3	13313	18052.2	17410.7	18491.9	16394.2	15086.9	17016.2	41512.6	17555.3	17273.3	21069.1	22003.5	15551.7	16288.3	12726.2	10311	14952.6	17674.3	16430.3	22097.2	12008.3	15316.3	16853.1	17663.3	21304	17737.8	24806.1	21216
EPHX1	2644.46	1711.49	3623.57	5545.57	2345.95	3156.11	7055.49	6563.06	7483.79	6305.92	19199	18598.7	31146.4	16374	5960.19	12421.9	18609.6	13844.2	30121.9	13230.9	6001.28	8697.3	14316.8	15072.5	16849.2	5009.97	29222.6	30195.8	41517.1	31046.4	11997.2	8661.16	23671	25477.1	16704.1	38901.6	7269.82	13274.9	34424.6	18384.4	15749.6	27768.9	26321.4	12234.1	24688.5	15486.6	10767.4	15574.4	10865.1
RHOA	6288.23	5090.15	4686.41	5135.21	4972.1	5432.79	5437.7	5426.39	5553.47	6060.45	18091.6	17130.9	23105	14243.9	15164.4	15747.8	17271.8	17015.7	23287	15510.2	20182.8	13565.9	16795.3	18210.9	18319.9	15914.2	18169.7	17455.9	24822.3	16204.7	15539.1	19916.4	20405.4	17792.8	21176.8	18761.4	15754.4	18867.6	18557.8	15936.9	19191.9	16959.6	17777.9	16397.8	16440.7	15838.7	19436.2	18245.3	15579.1
PARK7	3998.67	4207.84	4050.78	3708.69	4366.59	5098.54	4486.34	3913.14	4238.1	4294	17569.7	14865.4	14542.1	14099.6	18697.9	12088.5	13156	12010.5	24023.2	18168	17765.4	15089.1	17316.7	18015.6	19927.4	17896.4	12735.9	15587.5	19942	13951.8	13424.4	19569.2	19502.4	18064.2	16950.3	14145	14370.3	14861.1	15603.5	18021.7	19590.2	16968.2	19786.8	14400.1	16286.8	17484.7	18731.1	15898.6	19052.2
GSTP1	5410.95	4830.07	3088.49	6700	4318.73	6541.79	7025.18	6532.49	5845.99	4553.33	17629.8	14611.3	19847.2	14216.6	12408	19731.7	11699.4	10233.5	25430.9	12865.2	13518.9	15017.5	15321.9	20058.5	15208.8	18532.9	23686.1	14761.3	43779.5	15630	17106.1	14651.7	22014.8	19462.1	18179.3	18297.4	13511.7	12899.1	29516.4	16063.3	17776.9	25649.1	23602.5	16352.9	21921.2	10322.5	15573.6	24433	23035.7
CD74	9072.5	3355.9	5860.52	3294.8	4412.14	5012.74	5554.82	4431.18	8484.39	4076.31	16635.4	25231.7	42290.5	17104.7	8762.31	12990.8	19104.6	19422	29654.9	8775.73	13608	5824.67	13012.6	9601.13	11378.3	16301	24309.4	35297.2	25267.2	20924.9	10692.4	8162.98	18425.2	33201.3	29430.5	32381.1	8108.97	40520.7	14059.2	6368.79	9470.74	22486.2	20733.1	9067.69	32449.3	16636.2	14749.3	10087.4	7114.79
LAMP1	4947.83	4416.2	5949.76	4797.16	4882.07	4513.99	5097.91	4379.41	4131.13	4323.38	28146.4	15781.1	13368.4	17298.1	18183.7	17177.3	14237.5	16174.7	32000.1	15669.9	14648.1	16854.8	19783.4	18979.8	20745.6	17610.2	17223	24410.1	29661.1	13496.6	10411.2	16006.7	15064.1	12479.8	14923.3	17392.2	21705.4	18308.9	17143	18183.2	15514.6	12832.3	13517.9	12603.7	12522.3	16595.4	15823.8	17062.3	15251.2
PRKAR1A	4817.59	5038.98	3549.45	4357.13	4776.97	5018.05	4603.14	4505.77	5086.43	4853.85	13081.3	17550.5	22150.4	18269.3	20760.6	16949.2	21883.2	19539.8	8730.12	11900.3	18162.6	10764.1	12867.7	17564.5	13812.8	16092.5	16175.8	13873.4	16478.8	17840.6	18281.7	19771.9	21893	20649	18864.2	17098.5	15408.7	22306.4	19896.1	16241.1	20781.4	20136.6	19349.6	20221.4	18746.5	16532.8	18588	19656.1	22475.3
TMEM190	3788.25	4567.57	5314.73	6418.55	731.719	4144	4359.4	4730.36	7705.72	8847.98	19629.4	12370.2	24905.2	18808	1328.41	24183	18781	10075.9	27805	8563.21	9948.84	9726.57	23948.8	21515.6	18097.1	12989.3	31416.8	22382.4	31933.2	19519.6	10934.2	12982.1	19231.2	21041.4	15658.5	18864	18381.7	21343.6	19752.6	21360.8	15974.1	14250.8	987.794	18894.5	23009.6	19144.7	12803.5	22740	25839.9
LAPTM4A	4458.87	5059.49	5074.53	4417.35	5277.14	5134.06	4623.48	4259.78	4656.65	4758.27	17724.8	16617.7	17169.5	15340.7	22458.8	14475.5	14612.3	15402.4	16859.2	15534.6	16786.5	15351.9	20577.4	17745.2	18766.5	18564.9	12738.6	15149.9	15385.2	14196.7	12355.5	16721.7	16576.8	14313.2	12659.5	17220.1	20477.4	14253	16347	16046.2	15679.6	15000.2	14450.5	13134.2	14942.6	12767.3	13388.3	13938.6	16707.9
CLTC	4904.4	4729.88	4386.8	4616.51	5468.36	5413.6	5130.05	4644.64	4079.14	4393.12	17826	17623.1	18071	15997.3	20895.2	16719.6	15616.4	16200.5	17018.6	16019.3	17956	17258.6	18955.7	18502.1	20312.1	16786.7	14341.3	17737.2	18176.1	15295.9	13829.3	19546	18521.5	18161	15924.9	18211.8	22935.6	16774.7	21288.9	16038.1	18388.8	15586.8	15655.2	15191.1	14321.8	18808.8	17040.2	16988.1	17160.2
KRT19	4529.6	4854.53	2758.41	4764.22	4655.84	4432.33	5050.8	5684.62	5581.39	5653.93	10966.3	16675.4	22052.5	16747.9	12855.1	19382.2	14719.5	12797.1	23637.2	11771	14449.4	12308	18035.4	16294	16483.3	13862.9	13090.8	13883.3	33480.6	21207.9	12825.3	14364.9	15857.3	15836	29055.1	15917	7503.77	20323.5	15243.6	13700.3	24791.8	17304.1	12107.9	18069.5	18329.8	24015.9	17890.2	29566.2	12736
RPS5	7610.04	6210.03	4125.05	7740.84	6370.59	7135.02	7514.5	7152.99	6565.9	6705.93	16759.6	12974.5	18690	18562.6	17146.6	14434.2	15420.5	11900.9	22832.7	15054.4	16634.3	13030.3	15476.7	13765.7	15923.7	14344.8	12745.9	16518.3	32741.6	19007.7	14022.7	25544.9	20989.6	19896	18806.3	14083.5	10019.3	14240	15992.4	15645.5	21362.5	13737.4	19621.5	17486.1	16929.2	22391.5	16630.1	18789.9	19594.4
MYL12B	3920.55	4219.25	3611.34	3990.15	4117.19	4017.25	4152.63	4199.3	4350.71	4019.48	21732.5	17558.4	12262.5	16043	20756	10778.6	14061.8	17300.4	20545.4	16021.7	15457.5	18028	19899.3	19075.3	20324.7	19527.8	19478.4	20513.7	16115.4	12007.4	13785.2	20750.6	16334.4	15418.8	17143.1	12756	19784.1	16432.1	19650.8	14171.7	18223.5	13914.7	17141.7	15712.7	14096.8	10195.6	12384.5	19273	17778.1
SELENOW	4511.48	4311.84	2516.76	6025.63	3785.36	5324.98	5671.42	5144.66	5812.3	5924.43	15238.6	16963.7	23440.5	16389.4	14636.5	15503.1	19427.5	17247.5	22495.4	13820.3	14771.3	12886	16519.8	12981.8	16241.6	14450.4	18963.5	16251.3	27954.9	18537.8	14913.6	18405.1	18841.7	17990.4	19483.9	17167.6	17595.2	16655	21405.2	14644.5	18066.6	15934.1	21160.5	18065.1	19059.8	17495.7	18062.5	18392.4	19421.6
HSPB11	3945.93	4282.16	4952.3	3875.76	4199	4253.27	3768.32	3880.07	4125.61	4795.33	16016.4	13144.5	10773.4	13970.1	16095.9	11893.2	15324	15372.3	12333	16205.8	18473.5	19500.2	16580	17550.8	18162.4	20162.5	17092.1	16024.7	8165.06	14722.5	12480.7	17516.6	17375.7	13822	15641.8	16228.2	23476.3	12617.1	17284.4	17242.6	15975.8	15290	15072.8	13979	14547.9	12453.6	15894.2	13912.2	17201.3
RPS26	2624.71	2528.32	3636.49	7042.53	3090.43	5833.23	5916.63	4982.91	4774.33	4903.55	13019.1	16348.2	10252.5	19887.3	24455.4	12930.9	18816.8	12071	23112.8	14560.7	14297.2	12644.6	14415.8	13947.5	13315.9	15444.2	12674	15069	28788.7	15881.6	6662.19	15960	19648.8	19295	13498	8096.57	18163.3	17052.9	21502.9	15841.9	18511.2	14219.5	15872.4	7783.25	19314.4	21852.6	15651.7	17457.2	21592.7
EIF3L	4860.18	4490.39	4570.43	4782.04	4680.72	5281.45	4599.87	4088.42	4204.12	4165.91	18128.1	14402.5	16064.2	19197.6	19143.6	12730.4	14414.3	15271.6	21779.5	15484	17090.8	17516.8	18818.4	16751.6	17047.8	16880.4	13105	18444.3	19436.7	13900.9	15417.9	18105	22716.3	16134.7	14287.5	13244	15910	12186.3	16535.1	14273.9	18100.3	11140.5	17243.6	15827	14278.4	19686	15276.1	17073.2	20548
CSTB	6688.62	4392.12	4621.23	5435.72	4696.99	5074.36	6468.97	5430.25	5469.31	5647.85	20884.9	14679.1	24379.7	14808.8	14602.8	20821.8	14015.2	14895.7	22896.3	15201.8	15322	15272.2	15891.1	18428	23187.8	20331	18436.5	24707.3	22215.8	18669.9	12800.1	13415.2	14576.5	19060.3	24897.2	21929.8	16540.3	19898.4	30124.4	13048.3	18710.8	15759	15743.1	14663	15414.2	15895.3	20187.9	15912.2	17973.6
GAPDH	5475.04	4062.45	2780.59	4075.41	2852.43	3379.81	5198.07	4327.55	4731.84	4694.49	22066.3	10763.4	21437.5	15174.2	8119.53	11808.6	11236.5	12546	30564.9	16413.2	19309.7	12793.5	21720	20896.4	19947.7	18266.7	18981.2	26354.9	26817.6	15786.4	12095.7	20674.3	16883.1	18144.3	21371.3	23957	10511.1	25497.9	24209.8	16036.5	21782.9	12541.5	12469.1	10458.5	13424	16746.5	15152.8	23837.9	9806.17
EEF2	4903.22	4406.56	2433.1	4063.24	4061.69	4355.32	3868.91	5619.79	5404.96	5122.76	12869.5	15420.1	20493.2	14962.9	15169.1	15668.9	13159.3	13280.9	26427.4	12169	11843	11621.1	13407	10517.8	10588.6	12583.2	13513.1	19542.2	26513.6	20085.8	17554.6	17989.3	14704.9	16569.8	23443	14600.8	9371.96	16891.5	12528.2	14380.3	18498.6	17998.8	19619.1	21502	15314.6	22684.5	18781.5	20809.7	16338.4
CXCL17	3289.42	3781.68	5997.05	4511.8	4416.36	3254.34	5876.91	4403.5	5427.33	4771.92	18332.5	13679	29599.6	20277.3	14697.7	13138.6	18254.7	12830.2	22795.3	12845	16192	13945	22926.1	23736.7	19448.9	18825.1	26369.2	24144.7	26939.3	19262.5	12753.1	17283.6	12385.6	20121.2	23720.6	25304.5	19810.5	26361.8	15155.8	16323.3	18392.6	13578.1	10491.2	9676.95	16370.2	18472.7	11954.7	24302.2	9148.21
RPL23	5700.33	5611.99	4274.15	3300.4	5416.6	5285.67	3748.62	5106.24	4877.41	5233.46	16558.7	13536	14194.1	15289.9	21530.5	11630.5	15832.3	14798	10205	12644.2	14888.2	12275.1	14002.1	13581.2	13892.7	15609.9	10185.1	12012	9570.41	12029.3	14481.9	24738.6	23947.8	15253.3	11889.5	9081.13	11920.1	12302.6	16154.4	12656.3	24548.1	10093	16069.2	14936.9	18119.2	21152.3	12008	17357.5	23717.6
COX7C	4672.6	4900.49	5256.21	4693.9	5284.2	5041.09	4631.75	4103.21	4441.56	4694.55	15425.5	15012.5	17988.1	17225	21209.5	13667.7	15662.3	14019.3	15338.7	17186	16870.2	14710.4	16566.3	18639.6	21550.7	21173.2	20577.5	19488.9	11534.2	18329.6	13696.5	13594.6	20275.2	16859.5	17999.9	12407.3	19400.2	15840.7	19441.7	13552.9	18790.8	13293.8	18482	15701.9	15341.9	19446.1	15675.2	19733.8	20540.8
AKR1C1	4399.22	3496.62	3753.44	3656.04	4281.13	3975.77	3653.57	5028.16	2902.65	2561	26147.4	13008.3	9472.08	11225.1	14689.6	10176.9	9476.41	7696.13	32007.3	22816.1	16094.3	37490.6	29565.4	33738.1	36925.6	31824	26606.6	30800.6	10996.9	14697.8	5748.79	15550.3	8146.84	10152	12856.2	29060.7	36333.8	17929.5	50251.7	28927.9	16414.6	11983.5	10393	9937.14	7562.96	12628	11096.4	11784.6	10139.5
CFAP95	4890.13	4562.82	6251.67	5393.34	5227.83	5295.03	5540.77	5320.83	5613.36	6641.54	16279	16411.5	21147.7	15494.6	17502.9	12005.4	21365.3	18913.6	11084.3	14732.9	14319.2	10590.1	14357.5	14941.2	18254.3	23610.2	12809.9	20525.6	13263.1	17578	18165.5	18781.5	17431.2	12929.2	17245.1	18745.6	24812.1	13397.7	24301.2	13582.4	14680.3	14567.3	19962.1	18961.6	10857.7	13557.7	12704.4	11104.4	19845.9
FAU	4518.06	3695.14	3803.67	4680.31	4293.7	4352.44	4478.72	3725.73	3894.17	4014.6	15507.1	11327.8	18209.5	15379.4	22563.3	15183	12159.7	8786.75	20354.6	13152.9	11901.2	10984.9	11706.9	15703.7	13253.5	14998.6	11260.6	15508.4	27481.4	17776.2	14521	21623.2	21203.7	17787.6	18050.6	11562.9	7410	17068.5	14618.5	14714.8	20227.5	14688	20739.2	17197.3	15661	18119.8	18392.7	20332.6	21459.6
SLC22A4	3425.75	3911.17	4720.04	3878.86	4802.33	4789.18	3631.2	4494.92	4574.07	4868.28	14978.6	21078.8	15526	19354.1	18386.8	21196.6	21447.9	19929.5	10915.5	12618	9660.72	14254.4	16550.6	13839.5	15695.1	17557.3	12584.3	11840.7	23857.4	19393.2	16368.3	16034.3	20631.9	19727.6	9573.7	13811.4	14447.2	9185.81	14900.6	13087.9	14353.1	20482.3	15207.4	19832.4	18129.1	15961.1	19339.3	12764.5	17305.3
CIB1	3563.4	4548.59	2314.49	4212.73	3530.77	4109.05	3894.37	4583.45	3918.51	4441.72	16821	14754.2	21061.3	13254.5	11944.9	13296.1	15112.5	13813.8	21916.7	15821.5	17383.6	15680.3	16416.5	18180.5	19324.2	21149.3	18834	17267.2	21701.7	15946	14508.6	15531.9	13928	13242	14552.8	19589.3	17024	15658.9	22688.1	17529.1	18482	17198.9	14915.6	12883.6	12706.8	11403.2	17084.9	16576.7	16773.5
VAPA	4222.39	4178.22	5472.72	4259.63	5064.06	4766.12	4091.26	4250.48	3863.14	4156.96	18498.3	14086.4	13912.8	15889.4	14194.6	11839.7	13905.6	14210.2	13583.7	14033.5	16843	13085	16468.6	15319.6	17187.5	16232.6	13747.4	16417.8	12443.2	13361.3	14432.5	17147.8	18075.4	14974.1	14259.8	12149.3	16577.2	15398.7	18575	14709	16047.9	14648.2	17599.5	16074	15396.1	14212	15585.7	14795.2	17829.9
MRFAP1	4054.22	4196.97	4796.5	3979.08	4851.92	4712.66	4568.84	3867.57	4419.88	4311.25	12683.2	16501.7	14982.9	18425.1	16973.2	13795.3	15352.2	14996.1	16134.3	13279.6	13001.7	11998.4	11592	16735.4	16126	16609.1	14939	17729.4	11704.5	16330.3	10940.4	16446.2	16033.7	15522.6	14023.9	13025.9	16619.5	15615	16780.5	14765	17406.5	14982.1	16881.8	14938.6	16231.1	14522.2	17788.7	15796	15449
BASP1	4490.7	4735.13	6701.86	5332.75	5304.6	6752.18	5880.18	5472.15	5723.92	6365.52	20129.5	14036	32428.9	10849.2	13405.7	18067.6	15035.4	13649	16796.9	12144.6	10675.7	11164.8	10005.8	15530.4	17074.5	16927.8	20649.3	19802	22626.7	17798.7	18252.5	12951.7	21412.2	17990.5	20928.3	23840	12108.5	12835.8	22951.9	12439	17207.1	15105.7	15869.6	13680.1	19732.2	14029.9	17576.4	14405	13419.6
LOC100506990	2809.38	3419.75	3183.34	3579.07	3704.52	4553	2861.68	5461.53	5052.65	5510.65	11840.9	14968.7	8707.6	15461.9	12903.6	8793.34	14621.3	20729.5	16667.2	11696.4	12881.4	16204.2	6866.13	8173.62	12507.7	17329.3	16052	7894.15	11648.1	14700.8	12795.1	14661.9	14797.7	20584.9	7092.52	12695	13636.7	9084.98	12141.8	12398.4	13796.8	16876.6	27878.1	13752.2	13711.3	11525.2	16027.1	8769.15	8639.91
CLIC6	4670.81	4389.08	4821.61	5142.43	5999.64	5990.59	5579.55	5403.83	5578.28	5288.69	12077.7	17823.8	21839.4	15697	19929.3	19398.3	19501	18253.1	12931.5	11178.6	13106.1	11349.1	14049	15113	12520.4	16298.9	15688.1	15274.2	20782	17823	15961.7	13655.9	17909.9	22346.3	16247	16578.6	23109.4	12402.1	17168.8	10257.7	13238.4	18215	17205.7	17162.6	17608.5	16837.9	15865.2	11602.9	15286.2
HLA-DPA1	6575.02	2905.72	4534.95	3563.52	4649.14	6569.2	7576.31	1844.1	5082.73	2314.37	25110.4	18547.8	17011.3	12231.4	12737.5	11947	3119.06	8315.43	24292.1	14258.4	15327.7	6259.84	19526.2	13131.7	11849.8	18676.2	9177.01	31091.5	32793.8	12963.6	4692.61	22811.6	6605.62	24295.1	11681.4	8635.81	1369.61	29775.7	20004.4	4794.59	19778.6	11104.9	28679.8	10356.5	23452.6	14636.5	24440.3	14908.8	3977.57
TSC22D1	4134.22	4235.32	4163.32	4073.83	4947.83	4340.38	4286.48	4025.06	4176.05	3859.66	13498.8	16295.7	14027.8	16318.7	21395.3	9547.63	12915.5	15497.5	19789.2	15366.3	16295.7	16379.6	15239.5	14010.7	17925.6	11173.2	10802.8	12184.6	17139.2	11284.4	13307.2	15121.5	14158.8	12372.9	10389.2	10255.1	16194.2	11004.9	11994	13919	18302.2	16625.9	14031.4	13100.5	10936.1	14270.3	11587.5	16090.7	14048.7
BTF3	4856.13	4852.09	4638.67	4623.8	5115.91	4642.29	5592.55	5029.99	5332.01	4937.71	12939	15406	19955.1	17691.6	18285.6	14970.4	17828.5	17013.7	15889.7	13153.1	13228.8	14332.1	16375.8	14905.3	16757.5	18217.4	14304.5	17098.6	17621.2	16357.7	14614.5	19707.9	19261.6	16739.4	16064.6	13626.5	19089.2	13246.3	15482.1	12405.2	18055.5	13622.1	16535.2	16609.7	14098.5	18500.4	13513.6	17452.2	17404.1
GABARAP	5061.77	4248.85	2902.95	4819.52	4135.09	4975.38	5097.03	4527.79	4996.84	5364.58	15691.5	13655	19443.8	14297.3	12169.9	14254.1	16421	14119	23219.4	13088	11600.6	9222.98	13393.1	13681.5	14465.8	13756.3	17397.4	19721.4	30912.9	18205.8	14315.3	15726.4	15613.9	15638.4	19041.7	18265.7	13983.8	12967.4	17358.7	14634.9	16201.3	16974.4	19158	15778.8	16517.9	14493.2	14041.8	13926.2	15245.3
UCP2	4149.61	4235.02	5807.67	4963.48	3401.52	3729.29	7042.28	5137.08	6337.3	7247.59	18215.2	11652.5	27452.2	11966.1	5422.02	11969.4	14562.4	14334.7	28906	12267.6	12313.8	9750.35	9594.13	13645.1	16197	13977.8	31153.2	32616.2	29261.2	20481	16472.8	10019.4	10879.2	18363.7	29929.7	26241.4	16727.3	20276.6	18959.7	8794.72	11357	17194.4	15909.5	13589.6	19012.6	15586.7	11951.3	12585.7	4900.02
PSAP	5176.56	3227.34	2634.47	3018.12	2932.11	3747.32	3095.46	3269.84	2326.97	2665.1	20023.2	12143.9	13998.9	13136.3	12569.8	17165.7	11950.6	13456.5	29749	13806.4	11390.4	13140.4	20937.8	15257.7	20060	15508.6	17929.1	22353.7	19731.6	12678.6	11396.3	8202.94	14045.2	11440	23436.2	19107.7	12584.7	22861.4	20604.7	17475.7	15066.5	14287.4	14854.6	12227.6	16282.9	17145.1	21264.4	15339	11500.4
COX6A1	4824.71	4334.35	3858.32	4901.93	4975.3	5000.14	4660.94	4393.34	4579.48	4675.92	15731.6	13460.4	20339.3	13757	20500.8	12589	14019.2	10446	17466.7	12764	12591.6	11981.5	15003.7	19353.7	16119.5	17635.2	16727.6	20065.2	28222	16537.9	12730.1	20715.8	21291.1	17676.8	16740.9	19150.7	13703.7	15616	17619.4	12476.3	19128.6	14176.9	18406.6	13829.2	16030.7	15257	15915.4	18661	19539.9
SRI	4736.11	4291.99	6010.69	4182.28	5787.45	6347.42	4498.27	4405.64	4945.08	5549.04	13921.2	14645.2	15788.6	13908.7	15878.7	10075.6	17107.1	13033.7	13688	13993.6	12519.3	12437.1	12902.6	15870.6	16247.1	16825	13244.9	15023.3	20900.5	13797.4	13047.7	18434.9	19330.8	18800.7	13064.5	13205.6	16396.5	10274.8	16833.9	13320.3	16487	16756.5	17903.4	17454.3	17967.6	16345.6	16166.2	14649.1	20556.6
ALDH3A1	1400.78	627.914	1898.12	1803.68	2063.65	1268.24	3704.78	1618.93	1759.89	1697.06	50069	8251.07	7447.79	2550.11	1371.47	14525.8	5340.42	2403.26	48337.2	28824.3	16083.5	38308.2	35961.4	34690.8	43052.2	35185.6	43629	46225.7	18394.8	7883.15	4200.66	1942.86	4119.07	7348.09	24708.1	53530.4	22053.8	35517.9	69524.5	32467.5	21675.7	9916.16	6614.71	6113.13	6689.2	8256.96	5544.82	15028.2	6317.34
AZIN1	4192.6	4203.31	5105.98	3407.07	5801.42	5315.47	3992.84	4410.15	3677.42	4102.56	11115.7	15419.7	14428.6	15674.4	20292.6	14385.9	17107.8	16553	10452.1	13594	17789.3	11911.4	11403.7	14516.7	12516.1	12916.5	12415.7	12586	14653.1	13232.3	13696.6	18657.7	19154.4	16098.3	14699.9	11298.9	19096.4	9808.53	14158.5	10890.1	15842.6	15494	20435.8	16396.2	14176.1	12350	17091.7	11782.8	15474.1
FXYD3	3579.07	4254.38	3037.09	3164.28	4421.34	4713.23	3572.49	3923.81	4008.26	4312.82	22487.3	15293.6	15962	11610.7	17570.8	10852.6	12517.9	12037.1	20368.2	12419.8	11852.3	15719.9	16366.7	18731.5	17215.5	19027.4	24026.6	14257.5	18261	16690.4	14948.5	12540	14071	13290.5	16436.8	20440.4	11920	15502	17935.2	17358.2	17365	14198.2	13959.9	12985.7	14434	13467.6	16652.2	16639.4	13897.2
RPS9	5050.37	4546.22	2696.5	5388.66	4140.11	4921.96	4448.81	3944.3	4672.28	4488.52	13809	14321.6	18729.2	15601.7	21615.5	13008.6	14102.7	11425.1	15876	13358.3	14334	13209.8	15832.8	14965.9	15533.8	14462.4	11983.5	15989.8	25251.5	14914.3	15576.5	19203	20761.4	15722.2	13185.2	10444.9	8187.9	14464.3	16375.6	14469.1	20077.8	10639.3	17531.2	13990.2	14210.5	21558.8	14739.9	22769.8	21953.6
PPP2CB	3692.77	3941.15	4447.43	3789.9	4072.42	4255.65	3996.87	3687.65	3895.52	4234.21	12919.6	16587	18267.6	13972.4	15795.5	9727.38	17311.3	17990.8	14842.6	14530.3	14192.2	12472.3	13245.9	16378.3	16093.9	14291.8	14515.7	13016.9	15322	13516.8	16189.9	15111.6	19698.7	17665.2	13734.6	12993.6	21942.1	11704.3	15388.2	13344	14305.9	15034.9	15511.8	16253.2	14728.1	14071.1	14039.1	14365.5	16078.2
DNAAF1	3466.9	5109.34	5758.79	4035.97	3677.23	3246.66	3940.6	6748.89	6100.75	6571.83	13151.9	9092.45	10174.8	14330.4	6012.34	19984.7	16267.7	16178.6	6456.11	13726.8	10241.4	20435.6	12165.5	12010.5	13060	20377	20551.6	15372.6	11558.5	27246.2	17779.9	7708.92	13094.6	18157.9	10592.8	23963.5	17181.5	13762.3	20262.3	10667.3	11261.4	15083.4	15193	11368.9	13405.8	13147.3	11304.8	6818.42	14662.4
FAM174A	2968.1	3921.63	3655.28	3488.98	3569.03	3787.2	3449.49	3501.78	3717.01	4141.54	13254.1	13247.4	9652.89	14453	10696.1	8191.44	13413.1	16192.2	10922.3	13302.3	10888	17699.2	15327.7	15623.3	15222.4	15991.1	12617.4	13262.8	11734.3	10759.3	15323.5	12796.4	14835.8	16184.1	11816.3	14205	19516.4	10530.5	8916.54	16044.5	9293.96	15716.2	15675.6	12849.3	10244.5	9471.55	13454.3	14258.7	15978.3
ASAH1	3653.06	2856.48	3120.17	1931.35	2839.87	2754.82	2711	2650.89	2461.65	2441.06	14718.1	12311	8796.92	12662.8	16297.1	12002.7	10381.3	11513.5	15138.4	12622.3	12411.8	12252.9	13720.8	12054.5	14032.1	12434.6	11456.6	15894.8	6454.62	9507.98	10858.1	14896.2	14236.5	13970.3	14460.1	11292	14858.2	10715.3	14028.6	14976.5	12662.7	11731.6	15196.4	13490.1	10808.7	13651.8	13074.9	12996.4	14123.8
ZNF721	1440.32	2161.22	1150.03	2607.82	1171.27	1134.8	1416.92	1805.9	1301.77	1276.63	17840.5	3917.29	5502.37	8021.55	3460.67	3860.51	6271.5	16649.3	22277.4	10005.3	12250.1	14270.6	8098.19	3185.61	4359.07	9671.66	3463.73	3602.48	5864.84	5374.19	13446.6	9180.6	5529.1	6833.04	9078.78	4583.11	9995.79	11923	12105.9	14658.6	5365.52	7262.86	6454.31	7377.21	4283.33	14427.2	4573.68	12279.1	10606
CMTM6	4897.09	4426.94	3951.15	4542.43	4561.86	4442.18	4698.29	4231.05	4308.7	4099.08	20821	15728.5	12687	13965.9	14855.5	16801.1	12658.3	14919.5	15712.9	12082.5	15556.6	13978	13495.6	14296.8	15753.8	14626.3	12692.2	11055.4	12553.5	13056.9	10630.8	13841.7	16261.2	13396	13419	15116.8	16457.2	13314.3	12846	12257.6	13458.7	16658.8	13635.8	10612.9	13832.1	11374.7	14371.1	10456.6	11494.5
TXNIP	4593.65	3673.91	3358.88	4093.1	4368.79	4941.65	4268.96	4391.74	3933.97	3147.14	12435.5	12654.7	14130.3	12189.8	14368.2	14407.3	15631.6	11886.2	19645.9	13808.4	10928.7	8397.3	12414.3	13010.3	17073.7	13110.3	11642.3	15105.6	17045.9	14129.9	10979.5	19163.5	17102.9	13785	14256.1	11448.6	13163.4	10488.9	15389.5	12525.6	12419.5	10941	15997.8	13491.8	12781.6	18365.5	14167.3	12816.7	15216.1
CTSH	3304.64	3354.39	4351.09	2665.66	3942.93	4351.16	3534.95	4152.42	4032.96	4401.36	15243.7	11110	14519.8	14783.2	15192.3	8971.11	13284.3	11155.3	21631.4	11060.7	10769.9	14541.5	15984.8	14109.3	12930.9	14330.8	17166.5	19452.2	29685.9	18811.6	10972.4	14197.6	18035.5	18735.3	8398.68	13939.3	13232.7	12959.5	15297.9	14580.1	6183.5	14375	16657.8	12207.7	13009.9	7319.72	7329.02	13912.2	16009.4
EHF	4431.1	3909.34	5325.07	3089.89	4591.1	3665.13	3712.24	3428.67	3812.52	3683.62	14178	14584	11125	15423.3	16644	13321.5	14524.2	16949.2	9161.58	12766.7	16808.1	13776.8	7353.99	14396.2	13941.3	13168.6	12063.5	11255.6	9803.37	13404.7	16545.7	16502.5	17828.6	14296.7	10782.6	9402.2	14004.6	9837.26	12595.2	17160.2	15253.3	16547.9	15352.5	13694.5	11525	13086.5	13191.8	12492.5	16829.9
ATP5F1E	5262.87	4321.88	5333.94	4071.71	4256.83	4526.07	4823.87	4165.62	4515.79	4761.9	22557.3	14284.2	15017.4	15388	14561.2	7549.62	14626.7	16867.8	11192.9	17642.5	12550	17450.6	17143.2	15513	15426.5	24568.4	15283.4	15448.1	8429.58	12664.3	18137.3	16635.7	14986.7	14129.9	14062.3	12844.8	17484.1	12907.6	10550.3	14612.6	11575.4	10945.1	14769.3	14719.1	12459.1	12509.2	9998.18	17027.5	16180.7
RPL14	6091.65	6476.28	7264.71	6895.7	6609.8	5914.57	7325.48	4873.52	6208.63	5764.49	18536.9	12189	14626.7	16644.2	15997.8	10986	12402.7	12502.3	18331.6	13074.9	14563.8	16437.2	16491.2	11634	16248.2	17883.4	9545.64	18207.5	15939	13403.1	11824.6	18152.9	17743.1	14671.2	13593.6	9732.77	17916.2	12573.9	16503.2	11092.8	13542.7	7631.84	11917.9	11921.3	10981	18915.5	10502.8	14768.9	16068.7
NGRN	2771.65	3659.66	3442.43	3617.79	4186.5	3654.2	3879.4	2961.26	3209.18	3575.79	13562.4	14470.4	20504.8	12569.4	13218.4	10451.8	13971.8	17120.3	16976.6	15420.8	15091.9	12757.7	12201.9	13852.7	17112.7	17584.6	14286.3	13009.2	15348.7	12827.1	16142.7	13292.8	16270	15625.8	15473.8	13327.2	18702.9	12535.2	17417.4	14362.7	18150.6	15211.3	14768.1	14528.3	12844.5	13127.6	15996.1	15412.8	14354.6
RTN4	3079.76	2799.6	2325.48	3407.49	2992.31	3269.39	3451.83	2610.58	3010.02	2951.67	17159	14643.9	13647.2	12256.9	12095.7	11478.7	14817.9	16201.4	16233.3	13274.4	14575.7	13813	16540.8	15048.3	16634.7	13994.5	15668.5	15978.8	10152.9	12731.3	11026.9	11796	14994.4	15293.7	12840.3	13705.3	17821.8	12784.4	11505	12589.3	13083.4	12539.1	14210.2	14471	14557.4	12892.1	12466.5	11318.6	14340.7
LOC101928817	2130.83	3127.92	2903.46	3034.62	3592.96	3123.96	2469.26	4847.13	2675.95	3910.63	9722	9995.91	23399.2	13105.6	7032.68	9814.64	9341.66	11650.6	12840.6	6023.2	13292	12630.5	16249.5	12178.8	17983.3	23711.5	13615.6	11946.2	14066.9	12160.9	20849.8	15649.7	13553.4	6605.91	16746.9	13063.5	10606.4	9406.83	23032.9	11801.5	14836.5	16954.6	20218.8	14262.3	11855.8	19943.7	23376.2	16921.9	28478.8
RPL35A	4687.87	4399.07	3692.45	4897.86	4639.15	4469.4	5285.86	4736.78	5002.4	5237.19	10027.5	11248.3	17022.6	14554.7	21401.7	12197.9	14046	11042.1	13523.4	9388.93	11062.5	10587.3	11119.9	11841.7	11184.3	14738.4	11600	9945.2	17145.2	16201.1	16116.3	16983.2	19846.6	15993.9	15800.9	10458.1	10911.9	10839.3	16059.7	11953	24780.1	16661.5	20178.5	15677.3	16649.3	19488	15399.8	18754	21224.5
RPS8	3997.01	4080.69	2739.75	3619.05	3928.31	3899.58	3963.3	3946.07	4389.46	4426.86	15550.9	12295.3	17569.3	16426.5	15979.5	10942.6	16352	12480.5	15133.7	13228	11785.6	12769.7	15437.4	14063.7	14745.2	16172.5	13614.3	14291.7	14640.3	17134	12561.9	16529.6	17562.8	12076	14498.2	11437.1	10207.8	10353.7	14097.2	14910.7	17294	11378.9	14077.2	16785.2	15243.6	18012.1	13539.3	18969.9	20025.2
HINT1	4540.7	4138.68	4823.21	5518.89	4629.82	4783.87	5123.64	4657.7	4393.89	4396.02	13410.8	14657.7	16684.8	14739.4	15953	12738.8	13295.4	14572	20404.1	13114.4	11529.1	12760.9	13450.1	14863.8	14495	16527.4	12827.1	13622	17192.6	14711.4	10745	18203.4	14666.7	13529.9	11791.8	13274.4	19507.8	13338.3	16374.2	12117.9	14551.5	11380.1	16298.2	13205.2	12908.7	14041.2	14243.5	14885	15943.3
MATR3	4390.6	4475.77	5758.89	3337.44	5043.19	4543.14	3840.88	4291.17	3521.9	3558.51	14566.5	12091.9	10859.4	14200	15069.3	11091	11818.1	12053.5	11966.4	13250.1	12660.8	13218.6	13233.6	14601.9	13489.4	12375.1	12610.5	13140	9429.72	12797.8	13085.5	14273.9	16029.8	13632	11448.3	11717	12548.9	12540	13239.9	13432.9	13573.9	12970.9	15553.9	13829.8	12345.9	13974.9	12503.3	14766.9	16035.3
NOP53	5194.73	5085.55	5689.86	6289.97	5479.95	5492.9	5389.23	4112.9	4462.74	4526.39	14735.1	11142.5	15317.4	14566.1	13063.5	11804	12205.3	9912.81	19880	12204.8	10854.6	12606.3	12481.5	11414.2	12135.6	13278.8	9181.26	14473.3	26500.4	13755	12164	17400.8	17999.1	16562.5	13133.9	11057.8	13835.2	11890.5	11814.4	11018.3	14169.1	10138.8	13517.3	10877.5	13040	19050.9	11512	15511.4	15832
RACK1	6463.48	5525.79	3512.93	4193.77	5234.37	5652.45	5860.01	5402.33	6260.35	5793.07	11283.6	14097.5	22124.6	12059.3	19049.2	13293.8	14326.3	10086.3	15758.2	12541.2	12886.5	10287.6	13602.1	16174.8	16732.2	15531.1	12938	18235.3	31119.2	15994.5	13809.4	19761	19798.5	16988.6	17865.7	13341.6	10240.8	10819.7	14562.7	10945.8	19805.5	12122.7	15881.4	16101	15243.2	18716.8	14447.8	20858	15471.5
ANXA2P2	2705.17	2997.66	2017.41	2452.35	3058.3	2822.97	2526.92	2675.3	2456.69	2658.63	12659.5	13115.8	8270.6	9454.95	11753.8	8958.55	11436.1	17424.7	22103.2	13733.6	16899.1	16122.7	18222.4	15467.7	13102.9	13821.5	8175.44	11357.7	14523.1	7368.49	12458.7	11815.9	12520.2	10375.6	10024.4	8595.96	13905	10287	10985.8	14474.2	13031.6	11949.3	12872.7	13560.6	8721.27	11322.4	10151.3	15340.6	12449.2
YBX3	3335.76	3362.38	3255.01	2686.09	3436.77	2968.47	2585.38	2787.67	2454.65	2872.13	14180	10322.4	13873.1	12074.6	11679.1	8049.5	10958	11865.5	14898.1	12202.1	16022.7	12295.6	12199.2	11710.5	10493	13466.5	10625.8	11759.1	12669.9	9704.69	13309	18317.2	10562.8	10348.3	13070.1	8220.38	11652.6	13065.9	10162.6	13152	13345.6	10715.8	13824.6	10148.9	10988.9	11288.8	12930.1	12525.1	12547.7
CFAP70	2452.82	3811.53	4229.66	2967.9	2903.61	2508.61	2438.89	3771	3793.05	3971.43	10914.3	11312.1	5074.32	13901.6	9008.46	11408.4	6572.93	16995	4960.69	13427.1	10399.1	19819.3	6923.32	10338.2	12923.7	12743	12923.7	9648.56	5824.74	14076.7	10563.4	10989.8	11166.3	10897.9	4685.18	11619	12104.6	7266.52	13502.8	11036.2	8834.07	15167.7	12077.9	12026.1	13061.5	11786.1	8748.47	5501.96	18557.6
CHST9	2495.23	3981.22	3873.61	3321.95	4328.26	3688.03	4133.36	4552.29	4553.88	3669.96	8830.6	12496.7	10861.4	14113.1	17306.1	9567.58	12408.1	11735.6	10165.6	12519.1	11599	12726.6	13180	12837.3	11864.4	8893.73	11508.2	12046.7	7520.93	12627.4	13051.5	14818.3	15556.7	13412.7	9826.27	11327.2	14441.7	7084.15	10970.5	14547.4	12837.8	13921.9	16265.3	13778.4	15306.9	12932.1	11763.5	13111.9	13772.3
RAB1A	4410.68	4164.76	3901.95	3078.11	4559.65	4085.44	4055.77	3799.84	3812.12	3921.22	11106.4	13872.7	11563.3	11114.2	16687.3	8144.35	12232.6	15032.7	15934	13459.9	14682.2	11815.7	14909.5	13690.1	14702.5	14620.6	10653.1	9604.14	9454.33	9248.72	14104.9	14405.7	13220.8	12072.3	11005.8	9873.96	12026.5	10170.2	8906.7	15114.6	12181.5	14267.7	12830.8	10876.1	10174.1	10396.3	10086.1	14557.6	11925.2
VDAC3	2496.58	2770.55	3322.7	3020.85	2975.07	2764.59	2839.18	2687.58	2695.43	3001.62	15303.6	12300.5	10151.9	13051.7	14047.2	8758.26	10728	13764.4	17220.5	12002.7	14422.9	16304.6	16012	14929.2	15135.6	17244.3	12781.2	12789.9	13152.4	9797.99	11104.7	14090	13616.6	10430.9	11748.9	11734.2	20985.2	10145.9	13594.1	13962.7	12645	10922.8	12963.2	11266.6	10168	10756.3	11742.4	12257.1	13727.5
TXN	2938.48	3919.67	4268.07	3292.68	4051.55	3244.8	3657.63	3539.24	3456.39	3322.64	21188.4	10178.1	11221.6	8979.87	15711.7	7768.35	10660.8	9212.84	14446.8	17860.3	18668.2	15312.4	17624.4	21227	19160.4	24700.1	15426.8	12702	6460.99	9386.89	8779.71	11270.2	11055.4	10780.4	16918.9	14425.5	16668.2	19238.1	24801.4	17419.3	17357.7	10029.7	9675.94	11517.7	11235.9	12049.4	12832	19159.9	11180.9
WDR54	4131.22	4149.75	3920.01	5391.65	4594.76	5277.79	4478.41	4478.25	4510.08	5313.63	15932	11523.5	8661.89	12040.4	9615.97	10857.9	10053.9	12709	18209.7	10154.6	13903.9	12816.6	14898.4	11786.8	16261.2	16490.3	13358.3	14197	24995.2	12742.2	8783.02	13201.7	12769.3	12227.8	11739.6	14300.8	11993.1	10913	14556.3	13317	13355.3	13768.5	15355	11094	12367.5	11766.7	13176.5	9440.09	15799.3
CFAP52	3014.14	4221.22	4091.61	3478.11	5241.64	4810.41	3300.63	4279.12	3777.94	3613.15	8355.9	13060.7	10141.7	13994.1	19281.7	15681.4	10703.3	15880.6	8387.25	13073.7	13295.8	18221	13942.1	10986.3	16839	14281.2	12297.9	8439.31	15699.1	13542	11508.4	15662.5	15783.1	15436.5	9756.67	12018.3	8686.06	8612.69	17442.6	8473.91	14383.7	11722.8	17011	11460.3	11679	11279.5	11963.6	10497.5	16918.5
TFF3	1877.35	4454.38	2915.62	5910.46	4406.1	3116.49	4045.37	2569.68	5391.46	3788.78	21417	7573.53	24030.5	15627.4	6494.28	5375.71	11839.6	6918.28	19081.5	18749	11555.5	27989.1	29464.9	23585.3	21317.2	17167	31200.4	38799.1	21038.7	18637.1	15242	13884.4	3523.8	11023	14303	26185.9	15216.6	21197.7	19432.4	22944	15864	7686.52	4543.42	3758.69	11501.6	25466.9	10887.7	15205	8865.47
DNAH5	2684.32	4268.07	4892.76	4065	4374.56	4323.16	4047.26	5744.52	3921.43	5369.71	7298.8	14597.4	8854.37	15144.7	17905.7	17603.7	15718.3	11253.2	5110.23	8848.01	9525.93	13851.9	12415.3	10462.8	11007.2	7077.21	7621.69	6627.93	8264.22	20068.1	11085.5	12559.6	16892.7	12791.7	6321.75	8707.42	11126.9	6252.47	10614.7	9851.93	10864.9	19211.5	16291.9	12489.1	13814.3	11443.8	13180.6	9697.82	16788.4
NUCB2	2063.44	3783.52	4263.48	2903.21	3357.36	2605.83	3638.26	2967.03	4236.71	4035.06	15715.3	12269.4	12207.4	13354.1	13908.1	9823.47	11858.1	16064.8	7231.19	12587	11386.6	17183.9	14192.1	12958.7	15779.7	12375.7	13861.1	11872	5380.47	11806.4	13843.6	9348.96	14068.3	13268.8	10852.7	14810.3	22715.4	11449.7	10566.6	16341.1	11606.1	14487.9	15915.1	12698.9	13466.5	12699	9910.31	16280.1	15750
UBA52	5019.79	4300.5	3589.34	4604.19	4185.48	4292.36	4224.97	4607.3	3800.11	4138.11	16500.3	11149.5	14528.5	13854.4	15171.6	11569.4	10979.9	11378.2	17125	14457.1	11520.1	11495	13864.9	12570.1	13981	16068.8	11916.1	16310.3	25210.4	13312.3	10818.3	22595.1	17074.6	15486.8	13711.1	13906.3	13332.3	14622	14183	10291	15043.2	10728.5	15202.4	11601.1	10900.1	14941.1	12586.6	15368.8	16162.2
DHRS9	1279.95	4035.06	3385.45	3245.25	4604.42	3412.4	4258.16	5428.64	3195.18	4118.26	14097.6	14344.8	14115	15344.6	20076.9	9794.71	14012.4	15354.3	22413.5	11277.7	16482.7	17514.1	19015.5	16737.6	20573.8	17173.3	19395.9	12168.4	10386.5	9706.51	10111	10401.9	12172.8	9656.19	13251.9	15558.2	13581.8	12292.1	9538.09	10793.9	18552.6	9572.05	9218.18	10612.8	12936.4	15194.2	19509.1	11980.1	6665.6
CCDC17	2567.98	3656.49	3260.95	2935.37	2643.96	2428.04	2008.78	3407.49	3354.16	3068.99	13423.3	8113.42	8381.98	11857.7	5842.26	13956.9	12961.9	14880.7	10414.1	10793.5	7684.49	18306.8	7175.17	13398.8	12783.3	13716.5	14231.5	14216.5	15582.9	14062.4	11799.9	8193.01	12885.6	16603.9	10510.5	11598.3	15440	9847.14	17664.7	10864.4	14045	10796	15864.8	14511.9	14398.6	11772.9	12851.1	8050.24	15161.5
FAM81B	2775.36	3382.98	3570.08	2948.55	3518.41	3421.83	2949.78	3012.48	2771.71	3426.94	11831.5	11427.9	9171.43	9032.85	14974.8	7479.24	9813.53	12631.8	12184.4	11762.8	14265.2	13334.9	12456.5	12524.3	13942.8	14031.8	10739.9	10437.3	8441.4	10162	10290.8	14303.9	13049.8	11902.8	9211.38	9984.74	14948.3	5865.27	10878.4	10753	13767.9	11586.2	16637.6	10801.7	10504.9	9207.9	11791.1	9803.75	15411.4
KRT18	3360.51	4291.4	2231.12	4337.59	3524.47	4498.43	5076.39	3669.84	4270.89	3975.91	11663.7	14109.4	17523.3	14875.2	9682.95	12413.2	11689.2	11835	24746.4	14369.7	16664.5	16031.1	16381.5	14980.3	18328.2	17202.2	15153.7	18157.1	26618.8	15671.4	8529.03	11203.8	12506.4	14589.6	20420.6	17837.7	14200.5	19024.1	16279.9	12827.6	18034.5	11596	9782.13	12038.7	12347.7	14088.9	16089.3	19298.3	12760.7
SRP14	4157.97	4102.14	4580.11	4179.97	4625.8	4968.3	4770.26	4154.36	4615.54	4812.42	14132.9	11581.9	11758.7	13529.6	16838.6	12121.3	13969.9	12363.4	12070.8	14508.8	12639.3	12671	13131.9	14207.1	16190	15633	12351.6	13742.3	11336.7	16795	12447.7	16663.5	14329.3	12233.1	13201.4	10836.7	13449.4	12799.1	14383.9	12517.8	12972	12519.5	12073.2	13050.9	12031.5	13298	13809.5	14199.6	15903.1
IGFBP2	2819.98	2703.86	1926.16	3834.15	2383.2	3433.07	2528.14	4210.98	4779.96	4262.15	11265.4	16070.6	25026.1	12246.3	7694.27	20983.1	16163.2	9895.11	21320.4	12663.8	7245.95	10483.4	10863.7	11394.5	15249.9	10212.3	24361.7	20927.7	29735.5	24118.7	14069.5	8425.35	16025	14100	23523.6	33269	6781.67	9884.46	16487.8	13513.7	13603.3	20569.7	14831.5	19772.5	22268	10954.1	14270.6	16387.5	8551.01
ATP2A2	2950.75	3283.09	3224.04	3376.41	3549.57	4040.67	3422.78	3436.77	4216.9	4178.01	11758.1	14927.1	20487.3	13956.6	10316.4	13033.4	14997.2	12641.5	20457.6	8474.85	11452.1	8880.94	11149.5	12173.3	12693.4	7864.31	17275	14969.5	18983.6	15884.7	12456.1	8372.68	16061.1	15956.3	14171.2	20103.4	13401.8	14255.7	11593	11918	10936.5	17869.2	15159.8	10679.5	17694.7	11082.5	9957.3	10201.1	10510.8
TSPAN6	3142.11	3153.48	3324.72	3513.48	4163.89	4138.96	3457.4	3357.07	3405.59	3516.16	10412.6	15662	12363.8	10748.9	17606.6	12070.1	12825.9	12833.3	16901.6	11967.9	10970.3	10953.5	12194.7	14605.9	14665	13139.2	11231.3	8196.24	19081.4	12779.9	8991.85	13161.5	14610.3	14962.5	10596.4	13218.9	15363.9	8738.35	13314.8	14403.9	16542.2	15200.3	14912.6	13736.6	13590.5	11053.1	13832.2	14524.6	13183.2
TM9SF2	3369.85	3075.87	2752.82	2449.88	3325.35	3373.48	3008.71	3005.89	3035.88	3101.6	11307.5	13526.3	15645.2	11138.3	15332.7	11817.5	13517.6	13980.9	12005.4	7980.88	13043.4	8477.05	11167	15280.1	11180.3	11928.6	13163.8	11025.2	12978.5	11683.3	14107.3	14255.4	15044.4	14747.6	17066.7	13725.5	12558.1	11597.1	10118.4	14311	16378.1	16731.9	13781.5	12986.3	14611.7	11623.1	13142.6	12608.3	12579
TAX1BP1	2612.75	3348.23	3849.55	3010.64	3283.55	2978.63	2865.66	3390.56	3318.14	3122.82	12837.9	12320	8790.21	13464.1	12055	10284.5	11299.5	12971.8	7517.88	12591.6	13639.2	12885.9	15084.1	13436.1	14713.8	14815	11730.1	11520	5204.41	11824.4	10493.5	13684.1	14204.4	12368.2	8624.77	10923.4	16611.3	10470.4	14198.6	13719.2	12730.8	12069.6	14447.4	11990.7	11179.8	10736.5	12242.6	11461.1	16505.6
TMEM231	2430.76	2936.37	2757.88	2995.5	3266.27	2956.54	2981.4	3160.3	2850.09	3479.37	13146.7	13147	10625.4	14395.9	11844.8	10731.3	12118.7	15751.5	16625.6	8584.7	11991.9	13124.1	13133.3	11956.9	11343.6	12744.4	13987.6	11933.1	14683.6	11481.7	11829	9559.23	12457.6	12340.5	10728.6	12154	15130.3	9586.14	7250.63	14096	10440.8	14501.4	12776.8	11580.6	12111.1	9251.92	9244.66	8923.58	12417
CYB5A	3658.01	2872.83	2809.72	3273.25	3533.96	3794.83	3954.3	3479.92	3251.96	3669.45	9905.2	14521.5	13858.5	14377.5	18416.4	11432	13786.3	12101.5	12431.8	10452.9	12055.2	10308.2	11829.9	14436.4	10394.4	15174.7	11571.8	10730.1	11380	11236.8	11262.4	17885.7	15078.2	15360.9	7895.38	9158.6	14840.5	7551.97	18666.9	10975.9	14592.7	12268.5	15042	15236.7	11719.7	13038.2	13604.5	10784.7	19044
SPAG6	2784.63	3329.74	4019.76	3004.44	3989.73	3705.55	3335.99	3401.35	4019.2	4115.19	9727.2	16799	11738.2	11456	14367.1	13285	17282.4	19098.8	8321.81	9261.92	10415.2	11267.7	11542	13274.5	14518.1	10294.8	14884.7	13104.7	11948.6	15113.6	11834.7	12564.9	15565.9	16132.3	11319.4	14919.7	13638.2	8134.29	12082.6	11568	13335.4	16023.8	14132.9	14726.7	16294.5	9654.32	11402.4	9768.21	12898.9
S100P	4549.53	6104.56	4890.8	7154.99	4640.6	4085.44	5416.98	4933.08	5967.36	5830.39	21650.6	12727.5	29787.8	18472.4	10932.1	7122.55	8578.41	9414.32	22677.5	14540.7	15003.7	19918.9	17215	19414.8	21702.7	19987.3	21382.1	23096.6	20244.9	13961.3	9085	14568.3	4909.9	13409.9	19022.1	15052	27419.2	21699.8	21957	11773.5	13452	7196.44	5670.24	8613.1	9827.48	13324.7	10087.8	22605.5	5912.93
FAM120A	3816.76	3571.57	2341.55	2751.57	3158.74	3524.04	2650.62	3309.69	3786.87	3505.44	14548.5	13802	17760.1	12880.6	12361.4	9234.86	16613.9	16556.8	12733	10891.7	14319.1	12206.5	12326	13857.4	14122.4	13575.2	20399	18597.7	11689.1	11847	13565.2	12840.4	13995.4	15602.4	16390.4	11922.8	22161.5	14088	11487.3	8748.51	10066.5	11321.5	11668	13923.5	12921.9	11402.9	8905.12	10426.3	8770.49
SNX3	3477.74	3249.87	3058.09	3283.94	3559.25	3669.2	3531.75	3252.07	2897.41	3322.18	12516	12519.7	12944.7	12700.8	13463.2	9361.61	11313.3	13581.8	14192.2	14223.8	14825.6	11043.3	12415.8	12843.3	14148.8	15570.2	11577.6	16120.6	11456.3	10295.3	11901.3	15523.3	15606	13039.6	13682.9	10915.5	15957.1	11179	14446.4	12045.2	17121.5	10436.4	14507.2	12548.5	10623.3	12355.5	13811.5	13486	14644.3
DNAJA1	3640.15	3534.94	3491.41	3138.74	4691.45	4323.84	3476.29	3335.41	4110.55	4413.06	10374.7	13979.3	12842.8	12083.2	13956.6	12131.2	14121.9	15749.6	8355.26	14311.5	15006.6	10274.2	13003.8	14667.6	16741.9	15972.6	13342.4	12202.7	10580.2	11910.8	13381.6	17294.2	16451.4	16046.4	15455	11621.1	16809	16489.8	12301.5	12427	14359.7	12009	13354.5	14152.1	14632.4	13055.6	16323.2	11587.4	14669.4
IFT57	2500.18	2832.49	3151.29	2584.17	3410.21	2833.07	2718.87	2762.96	2986.55	3230.47	11754.5	10475.2	7355.86	11487.7	13050.4	8639.56	10003.8	12291.7	7672.82	11626.8	14595.4	13682.9	11750.3	11697.9	13425.8	14023.1	12075.2	10911.1	5537.33	10310	9717.16	11577.7	12676.5	11952.1	8440.1	7988.66	14163.7	8366.76	13622.9	12408.4	11853.1	11680.2	14068.3	12292.5	9458.13	8587.92	10428.3	10361.7	16106.8
SERF2	4996.84	4984.72	2328.1	5992.88	4045.64	4970.9	5709.23	5383.05	5145.91	5505.49	15200.6	11969.9	15409.4	12907.1	14006.1	10373.9	10624.1	10890.5	18628.4	13977.6	14610.9	13309.8	13502.9	17211.4	18212.7	17595.8	17632.5	17708.3	18252.4	13812.5	9224.43	14274	12580.3	11919	14091.9	15911	16130.2	13708.7	18605.1	12482.9	15779.5	10769.6	13499.2	9933.15	11228.1	12693.7	12436.3	14518.2	12303.7
IK	3605.51	4582.42	4274.67	4091.83	5454.32	4841.15	4564.16	4311.09	4853.09	5201.95	9164.5	13936.2	10471.8	13783.2	15951.3	14502.9	13207.1	15735.2	8326.92	12935.4	15913.9	11325	11844.3	12467.4	14593.6	12974.2	11522.7	11973.7	14446.5	13708.8	11351.5	18548.6	20698.6	18533.8	14628.4	10722.5	18884.3	8313.56	13575.6	10059	14536.5	13034.6	18217	14018	10790.3	13733.8	14581.7	11422.7	19829.9
HNRNPK	4319.19	4071.29	3184.78	3787.79	4415.05	4219.91	4349.95	4159.19	4564.24	4562.35	10488.9	12566.3	14249.7	11175.4	14919.2	14238.9	13585.9	14135.2	12514.1	9137.31	10242.2	8180.16	12572.8	12770.1	10561.5	10582.5	11328.9	11765.8	7372.15	14826.4	13239	10164.3	9747.55	13239.8	17230.6	11653.2	10609.5	13857.2	15189.1	14739.9	17271.7	15830.5	15661.1	15844.2	15233.3	13726.8	16443.6	16147.6	16002
LRRC46	2483.48	3496.32	2500.74	3572.49	2897.66	3550.31	3570.2	3473.76	3730.77	3685.4	16071.5	10856.1	11253	9909.65	6286.72	12255.6	11146.4	9936.52	22960.3	12085.4	8792.92	11234.7	5626.25	9273.25	15734.2	15335.3	19863.3	18213	23457.1	16894.9	14048	7758	12602	16101.5	12432.4	19477.3	6411.47	9390.42	16724.7	11067.9	12240.3	12286.6	14968.8	15187.7	15425	12048.8	13741.4	8232.06	14861.6
CFAP276	4911.22	5580.52	4263.77	6592.61	5216.41	6274.48	6708.72	6792.37	6632.44	7856.15	17415.2	10465.7	16557.5	11124.9	10888.7	10216	12655.4	9927.08	13017	11139.7	5095.95	9376.59	8348.74	6489	13472.5	15614.5	17801.8	17618.9	39834.6	19627.7	11013.6	12329.7	13869.4	13587.1	13422.2	19220.5	11177.8	8254.02	17215.8	8970.93	13516.6	13490.1	18740.3	12995.1	15237.3	10991.1	7143.73	12240.5	20594.3
PFN2	3264.63	3421.77	3726.95	3498.81	3817.22	3791.67	3470.15	3243.39	4019.27	3624.14	12468.8	13308	13838.7	11316.7	13533.2	11597.4	14532.4	11880.2	13584.3	10581.3	12151.7	11140.3	10863.2	12932.4	14609.3	12209.7	14666.9	14208.9	13117.7	12308	12047.8	10453	15660.9	14300.9	14607.1	15990.4	16659.7	10006.2	14867	11553.3	12862.1	13538.8	15279.2	13023.4	12599.3	9856.59	11026.7	9184.11	11396.9
TALDO1	3018.44	2461.73	2606.55	3089.03	2857.77	2980.96	3292.28	2804.8	2718.35	2499.61	23500.1	11148.8	11245.6	10094.8	10935	13950.7	9586.29	9357.05	28613.8	21008.2	11185.6	18127.4	20802.9	24887.5	25606.9	22419.6	21490.5	24515.9	14951.1	9865.49	8439.5	10218.8	10721.2	11474.4	10915.6	23298.6	23159.6	14629.9	28269.2	19353.7	12097.7	9484.75	9377.59	9639.81	9557.41	10469.1	10742.2	11405.1	10064.9
EPAS1	4483.77	3746.99	3282.12	5100.31	3818.94	3357.77	5438.16	4406.63	3739.72	3651.66	9229.9	16062.6	14042.1	17533.7	12698.9	15680.7	9964.37	15333.5	16752.8	6845.53	7732.17	8605.59	10052.8	11540	8203.24	9514.35	7069.75	9485.28	18419.1	12656	9167.91	10952.3	22894.7	12713.4	9114.24	9023.6	7621.92	10235.7	9908.5	10243.9	17800	12168	13121.3	11847.9	9783.23	25017.7	12581.2	21744.6	10745.6
NME5	3588.22	3857.04	3966.95	3117.68	4035.41	3668.31	3563.64	4022.83	4034.71	4807.99	9086.4	11769.3	12191.1	14071.1	14967.9	10489.9	15183	14956.8	6626.34	15190.7	16169.7	15965.3	12927.8	15157	15516.7	17153.5	14347.7	13757	6958.71	12853.7	11349.6	14114.4	15082.9	13551.3	14686	13283.4	20982.5	12014.1	17024.5	12151.1	16252.1	11712.4	14595	11778.8	12581.6	9489.61	14527.4	10571.5	15489.5
RPL35	4008.89	3770.09	2950.59	4702.04	3800.57	4022.82	5067.05	4140.25	3900.86	4593.8	10756.6	9824.61	17328.2	15681.8	17138.3	12726	14606.8	8008.61	18286.9	12391.1	14068.9	11380.3	14254.9	12821.4	14360.9	12604.2	10581.4	14413	17507.1	14534.2	12463.1	14153.8	15851.4	14045.2	13940.5	11264.1	11468.4	12961.2	14623.7	13586.9	16390.7	11650.5	14287.2	11903.9	12903.1	17253.8	12735.8	18307.5	17573
PSMB1	3322.47	3341.79	3406.54	3754.75	4117.34	3647.87	3904.66	3209.58	3364.95	3537.53	9446.4	10954.4	10476.4	9023.69	13636.8	10938.6	9532.11	9396.85	15167	10476.8	15336.5	9899.97	11386.2	9212.88	11478.4	12544	8564.53	9367.7	11851.5	11657	9282.84	14094.3	13091.5	11035	10884.6	8807.72	10921.8	12625.7	13035.5	10647.1	16141.4	11038	13287.1	10622.3	10190.1	9972.83	13307.9	11158.8	13073.4
ARHGAP18	1682.31	3357.42	3733.95	2559	3531.94	3382.21	2810.79	2940.01	2897.82	2996.57	12823.9	13204.5	9835.15	11720.4	13740.2	8017.27	12499.8	14798.1	8268.71	11479.8	13665.4	11275	10878.6	10992.6	13398.9	11334.3	11979.8	12313	6117.68	10967	11996.9	13387	14356.1	13830.9	10366.7	9764.01	12776.3	7377.65	8640.51	11350.2	11001.9	8343.73	14624.5	13916.9	12890.5	10294.8	10412.9	9424.2	14949.6
KCTD12	3206.18	4149.03	3739.14	3127.92	3957.18	3964.19	2944.76	3437.06	3426.17	3276.15	10487.3	12122.3	8594.39	12326.6	13213.6	7234.39	12988	14398.9	7100.53	10417.4	11674.3	6269.87	8359.95	9153.94	9125.21	8791.5	7437.19	9559.3	8333.83	8698.67	12808.3	11252.5	13537	15297.4	6333.05	6337.33	11853.1	7058.61	5948.48	8919.98	7697.57	15623.6	15098	13207.9	13095.5	8770.24	11100.2	8008.49	15603.9
ATP5PB	3149.82	3186.32	4057.32	3394.74	3654.01	3415.59	4220.41	3238.95	3984.4	3758.72	12198.9	12777	15299.3	13364	13323.4	9362.05	11391.3	13202	15748.2	14554.4	14299.5	11406.8	13924.5	15211.9	14960.8	13935.9	14615.7	12401.3	9519.37	12091.6	11082.5	16116.4	16612.6	13281.7	13777.3	11376.4	18247.7	10634.1	12066.4	12060.5	16787.1	13669	13700.7	12594.2	12655.4	11799.8	11756.3	14304.4	12858.5
TBCA	3094.77	3258.12	2550.71	3492.44	3148.67	3102.84	3367.22	2948.29	3049.13	3211.75	10938	10380.8	9594.15	11190.9	12722.2	7132.6	9634.7	12802.9	11629.3	14970.5	15161.7	13450.7	12594.8	12924.4	15399.1	15743	12564.7	13548.5	7529.42	10710.2	12210.3	12850.1	12507.2	11393.1	10244.1	9920.74	14535.4	8235.41	11587.8	13227.1	13332.1	13973.4	16787	13543.4	9909.7	8113.88	13695	12245.8	15918.8
COPB1	3129.49	3592.08	4982.3	3323.85	3518.54	3421.23	3378.05	2974.04	3009.76	2977.91	15018.4	11474.4	10656	11270.7	15053.3	7338.52	10234.4	12444.2	16131.9	12813.9	14140.7	15738.9	15690	13721.2	13210.8	13463.1	11012.7	10786.1	9660.9	9752.21	10927.7	12747.3	10239.7	9281.8	10605.2	12106.5	14746.1	12548.3	10649.5	15124.6	11976.9	9806.37	11415.4	11106.3	9857.31	10269.4	10670.7	12600.8	12876
ERICH3	3272.17	3756.76	5011.61	3406.96	4323.16	4118.11	3546.55	4340.23	4499.83	4302.8	11596.4	11711.2	11151.7	14507	11887.6	12338.7	10369.5	13417.5	6223.67	12149.9	11731.8	13439.1	11807.6	12515.3	12779.1	9801.67	10885.7	10416.2	10215.5	12234.6	12253.1	13028.1	16478	16166	7802.9	12764.5	14393.1	7071.41	13804.3	10882.8	11692.8	13078.2	12792.9	11316	12712	10692.3	10870.2	9098.84	13977.8
KTN1	1981.53	2647.22	2895	1982.84	2464.72	1767.27	2132.68	2613.07	1874.62	2333.28	14307.7	12387.2	6635.43	12620	10609	7860.33	9821.04	12554.7	11587.2	10946.1	10475.5	13760.7	13951.7	12714.8	12087.6	10446.2	12381.4	12255.1	4349.06	8960.86	10102.9	10827	11181.5	9963.42	7791.53	9961.03	13740.4	8509.03	9422.91	13731.2	12098.5	13962	14405.9	10608.6	10261.8	6943.84	9807.71	9806.16	10401.5
CRIP1	4859.24	5087.4	3511.03	5905.03	5108.64	5818.35	4858.57	5435.24	6503.41	6442.53	11264.6	11301.2	27744.8	12518.7	9609.42	12329.6	9637.38	8567.55	13638.7	8429.15	9552.63	6697.17	8865.29	11083.3	11080	11130.4	18884.2	12614.4	24988.4	19884.8	9343.98	12648.4	15373.6	14627.5	14233.5	21985.6	5486.82	9116.35	13331.9	11433.6	11539.7	16374.3	14163.9	17267.5	22097.1	12212.7	14460.3	15119	8881.93
CARS1	3184.33	3972.39	4317.99	3844.01	3885.12	4007.77	3768.84	3503.85	2979.3	3180.19	15928.8	11731.9	12798.4	10725.5	11635.2	11522.5	8704.45	15476.2	17004.8	16929.8	14087.3	14043.1	14332.7	11607.4	17875.2	22485.7	11648.7	15219.9	13280.1	12753.9	9684.29	11844.9	11581.7	8976.89	13219.4	13399.6	13913	11884.4	22623.4	12850.4	15198.6	8241.83	12491.9	12644.8	10733.6	10917.8	14822.8	11368.4	12538.8
EPCAM	2382.3	2609.63	3686.3	2565.8	2628.72	2422.91	2878.57	2252.28	3060.11	3192.02	10306.5	11607.9	9140.89	10859.4	11427.3	8699.4	12024.7	13540.1	9247.47	10082.8	14653.8	10918.4	11289.7	12543.6	10037.5	10695.2	10670.5	6813.3	7165.31	9743.42	9429.88	11670.3	12446.3	11245.6	9940.09	8310.67	17988.7	9033.4	9833.52	12176.3	9848.4	11440.8	12200.9	11267.6	11802.2	8322.77	12708.4	11792.8	13237.9
CFAP43	3267.12	4813.17	4536.92	3159.84	3669.71	3360.62	3260.32	3946.76	3953.2	4077.36	12825.6	11501.3	6890.85	11607.4	8710.39	6904.34	11443.9	16659.5	5251.76	11305.5	10902.5	15619	12200.9	13178.1	13175.7	12580.1	12697.7	9086.59	4635.82	9495.42	13467.2	9387.27	12259.1	12123.7	7256.92	14232.9	17822	6017.99	8437.74	11984.1	7824.86	14920.4	10183.7	11108.5	12589	7962.36	8036.32	7884.85	12515.5
ATP5MK	3515.97	3528.32	4858.99	3596.33	3907.64	3927.09	3527.1	3052.37	3438.14	3739.01	13538.1	10234	12884.9	12395.7	17832.9	10172	11064.6	11205	11672.9	14298.9	13029.8	12125.2	13658.9	13018.4	14062.9	16106.3	11129.8	12925.3	10991.2	13278.8	10447.2	18551.7	15596	12204.3	14503.3	11388.7	14991.1	11527.4	13068.7	10200.3	17081.5	11683.6	14725.2	11747.6	11684.7	12278.8	14649.6	12911.1	16327
LRRC10B	2946.71	4073.55	2830.13	4312	4176.49	4976.25	3238.84	3002.87	2720.81	3212.14	13777.8	10876.7	10398.4	10755.9	11999.2	8209.04	9957.62	11004	17711.9	13543.1	17400.5	14898.8	13381.6	12966	16226.8	17090.9	10065.9	11108.2	16225.3	8796.68	9091.02	11172.2	12614.7	10241.9	9982.15	9977.62	18180.3	8451.1	14619.3	12806.5	12481.7	6402.03	12100	8910.37	8392.92	9536	14191.3	9312.13	13894.2
CLIC1	3012.68	3386.74	2176.43	4113.76	3589.09	3775.13	3869.99	3878.73	4191.3	3511.1	12218.4	15318	13374.1	11899	14394.2	12033.4	13420.4	12716.6	16945.3	13358.8	12353	13256.8	16051.5	13842.8	15947.6	13402.3	12404.4	13658.8	17305.5	13989.5	9879.39	11314.1	13589.9	11003.7	11104.2	12501.8	14138.5	13141.7	14201.2	12213.8	13585.1	11464.7	12097.3	12504.8	12178.5	12155.5	12691.2	13753.2	13035.5
CRNDE	2076.62	2805.48	2782.74	2287.97	2628.04	2500.61	2126.55	2448.31	2266.12	2843.87	9847.4	10017.6	7823.25	10742.7	9137.61	6623.68	11198.8	12310.5	8893.13	10379.3	13272.3	11391.5	12077.5	11539	11382.8	12313.3	10663.6	7478.71	5204.16	7874.9	10437.3	11955.3	11346.1	8626.15	7712.46	8166.91	14948.7	7505.94	9092.17	12081.8	12729.5	11853.2	12577.6	10430.3	9794.61	8312.68	12615.6	9782.68	12851.3
ANXA11	3452.01	3387.21	3139.5	4380.78	3872.26	4213.24	4089.41	3977.01	3362.37	4074.11	12597.5	11587.5	11915.8	9613.3	11524.5	10360.7	11231.9	11081	19960.5	12067.6	13015	14398.6	15142.8	14541.7	16357.6	12965.6	13117.9	15669.6	22375.8	11814.9	10298.4	10015.1	11759	10605.6	11742.1	14116.4	11919.1	11328	10754.9	11351.8	10266.3	10912	11337.3	12764.2	10425.9	8684.43	12526.8	10110.2	7921.77
CDS1	2355.9	2817.48	2888.98	2197	3600.94	3274.39	2517.46	3062.34	2343.83	2949.26	8658.4	11346.2	7762.9	12486.1	14808.1	11246.5	10554.5	13241	6224.47	12651.8	15907	12841.4	13986.7	14151.9	13916.8	11449.7	11220.4	10472.5	5427.15	8575.13	10833.1	11040.9	13637.1	11503.3	10047.8	10974	15233	7204.31	9766.71	10902.5	13093.9	13764.6	13823.1	10581	10780.6	8639.34	13857.3	9844.39	13663.8
TMBIM4	3763.48	3905.61	4121.18	3643.94	3846.41	4004.43	4822.03	3799.18	3744.45	3787.6	12007.1	13968	12939.4	12527.6	16036.9	11109.3	11890.2	11472.4	12003.2	10751.4	12384.5	9960.28	12620.2	13872.1	12492.3	12490	8584.92	12788.8	11684.4	12968.7	11213.5	14915.8	13486.6	11350.7	11728.6	9615.07	12001.6	16505.9	12907.5	12317.9	14052.8	11804.3	11602.8	12128.8	13036.7	12014.4	11760.7	12892.2	14020.5
GPX4	4764.72	4722.17	2414.43	6111.99	4452.37	5346.38	5292.83	5111.21	6001.31	5304.97	14951.7	13334.4	21818.9	11041.2	9613.66	11802.2	13842.6	9990.18	16485.4	13909.6	10689.8	10088.1	13117.4	12129	16441.8	15286.4	18456.7	22549.1	24045.2	16791.8	14127.1	10972.5	14443.7	13339.3	15002.6	18089.8	10532	10713.5	14485.9	10329.1	12192.3	9563.65	12151.2	12785	12985.8	9439.37	13856.3	13172.5	14112.4
RAC1	4169.38	3539.85	4074.96	3564.51	3682.47	4017.52	3824.52	3890.05	3867.03	4051.69	11744.4	13690.5	16505.7	11454.6	10604	12159.2	11474	12482.3	16899.5	10310.8	11696.3	10301.9	10380.4	11330.2	13251.4	13462.1	13294	13588.4	16677.7	11341.5	9683.65	10609.4	10810.3	13217.3	14426.4	12948.1	14569.4	15823	13628	10311.3	13007.9	13379.8	12007.6	12028.2	12170.5	11007	14013.2	12214.7	9037.55
JTB	3353.34	3796.15	2854.3	3927.36	3230.14	3441.12	3921.78	3573.18	3921.37	3496.87	11865.5	12000.2	14292.2	13227.1	10629.7	10459.9	12713.3	12570.9	18884.3	11271.5	11638.2	12267.8	12924.8	12427.2	15154.5	13685.2	14052.1	14427.5	15412.3	12498.1	10399.5	12956	11639.8	11812.1	12632.4	14137.6	19120.6	12155.9	13456.5	11699.7	12934.2	10788.1	12028.6	11308.9	9568.83	14385.8	11178.8	13045.8	11383.8
LRP11	1890.3	2507.78	3026.62	2281.55	2599.96	2491.82	2287.97	2063.26	2481.46	2933.13	13524.1	11758.2	11676.8	14325.4	9903.95	8785.6	11652.1	12178.6	9280.46	10372.6	12924.3	11417.9	13963.5	15430.9	12386.1	12641.5	13786.5	11114.4	9430.96	9984.98	13101.9	9385.44	7512.32	6659.53	11520.2	13466.1	12949.4	11631.3	12750	12488.6	14379.4	11391.7	10451.4	9846.56	11633.5	10863	11058.4	12897.5	12288.5
CLTA	4230.9	3966.95	4232.74	3787.92	3964.81	4448.12	4330.52	3707.41	4209.44	4286.7	16096.4	12671	15268.2	11920.1	10907.5	13958.2	13774.6	14525.2	12685.9	11863.6	8743.68	11507	12835.6	13391.8	15577.5	17477.5	16746.8	18848.8	17958.6	15253.1	12968.7	11575.1	15669.7	14830.4	13474.1	16579.6	10773.1	11997.2	15949.3	10822.5	12576.6	10603.2	11894.1	15017.8	11736.8	13899.2	13416.4	15026.2	12940.1
PDLIM1	2916.74	2903.81	3160.82	3554.32	2944.66	3194.85	3548.34	3142.94	3149.1	3517.5	13649.2	12642.2	12893.2	10433.9	9974.21	10296.1	11504.3	13213.7	24726.8	9682.03	11294.5	8671.55	12141.4	11126.7	11394.3	13671.3	11901.8	11767.5	21386.2	11719.5	11633.8	11188.1	11767.8	11357.5	15046.6	12583.2	11780.4	13289.9	11368.4	10849.6	13183.3	11758.5	10375.2	10638.6	12562.8	11933.8	11789.8	13198.8	8336.01
CAST	3469.06	3532.61	3954.85	2985.93	3734.47	3898.7	3053.85	3320.62	3130.26	3203.23	8978.2	14468	11277.3	11864.6	15792.3	12542.6	13426.8	16121	8055.78	10378.1	12751.1	10567.8	11197.9	11219.7	11652.4	9632.39	9673.59	8909.24	7843.45	10890.2	10430.1	14907.9	13711.6	13448.2	10739.6	10221.8	15080.2	9917.98	10173.5	9558.14	13624.1	13466.9	13017.6	12817.1	13255.4	11266.1	13279.4	10566.5	13302
PTTG1IP	3122.28	3220.96	3168.84	3068.51	3563.71	3159.12	3028.67	3311.99	2798.29	3028.3	10082.4	14541.4	11277.4	13881.5	13701.2	12585	10113.7	11534.2	17009.1	11291.7	11107.7	10811.5	13973.8	12793.1	13900.5	10982.4	11868.1	11490.6	15997.4	10689.3	9623.8	12245.4	11914.4	9038.46	12346.5	12099.7	18398.8	13292.1	13240.8	11819.4	11635.7	12061.8	12168.3	9545.58	9931.04	10945	12847.9	10523.5	10782
SPATA18	1991.49	2808.31	2620.02	1933.16	2626.94	2738.52	1832.45	2388.38	1773.51	2232.16	11694.2	11318.1	7529.47	9803.79	9995.64	7117.73	10474	13140.9	12322.6	9474.15	12172.7	9602.39	9186.22	12668.3	11060.1	10618	11502.3	8444.04	7132.48	6448.34	13683.9	9860.01	11657.1	12755.5	7016.96	10934	12605.1	4395.51	6046.1	12516.7	8643.38	15193.1	13264.3	11439.4	6998.73	7516.28	9721.21	9043.58	9300.42
RUVBL2	3024.05	3113.3	3091.71	3931.25	3486.39	3767.87	3515.18	3427.48	3231.54	4111.4	11892.6	12882.6	10071.5	11956.1	11615.6	9219.22	10682.2	11029.1	20892.1	11186.3	12823.6	8749.65	10866.2	11958.7	13150.7	12284.3	13815.4	13542.7	23987.3	12249.3	9569.04	13527.3	12627.5	12649.1	11544	12601.7	11479.2	10126.4	11509.5	8911.3	12679.1	12058	12965.4	10513.4	10753.1	9538.58	12684.7	9342.15	12487.5
CFAP300	2660.57	2927.64	3635.23	2564.2	3303.38	2841.15	2821.88	2551.59	2821.01	3552.9	13401.3	10780.2	7083.05	10452.9	12609.7	6502.79	9677.12	14054.2	7549.15	13115.7	15962.4	13236.6	13288.5	14204.5	16619.8	17596.7	12446.9	11537.8	5220.38	8766.62	9390.86	11992.5	10456.9	9685.73	12040.7	11488.4	18618.1	8503.04	13658.7	15851.4	14275.6	10831	11355.3	8789.79	9130.38	7447.4	11341.6	9192.47	14116.1
VAMP8	3407.96	2993.51	1791.48	3756.05	2670.66	3179.64	3777.75	3029.25	3247.23	3251.17	12813.4	11616.8	13746	10900.3	12815.7	12454.9	9954.72	9928.16	17504	14498.3	13974	12194.8	11001.3	12709.3	12171.3	13413.3	11196.8	11823.8	16852.6	13431.2	9339.31	16328.5	12604.4	13421.2	12862.7	11250.6	12512.1	13424.2	16467.6	9304.66	15295	8922.6	11864.2	10574.4	10893.7	11952	13616.8	13989.3	14807
CANX	3891.13	3791.74	5257.67	3584.48	4466.61	4090.41	3644.7	3668.88	4068.18	4018.71	13714.4	10062.3	13027.8	10768.9	13761.1	14040.9	9799.92	9098.23	10868.3	8974.08	10128.7	7033.62	9802.39	11665.5	10848	10444.4	12200	14736.9	13406.4	10202.4	12004.4	10843.6	12952.7	14562.2	16139	15893.8	10400.4	14166.6	12941.3	12639.3	12753	11856.2	12676.8	10143	12966	12577.4	12022.9	11899.2	11534
SLC44A4	2450.09	2720.76	1663.7	3433.67	3071.55	4034.92	3708.57	4709.48	2824.78	4675.11	10365	15494.4	19368.7	14038.9	10145.7	12357.6	13495.6	15812.7	12989.4	10878.3	11342.6	11012	15247	15699.8	14144.5	10642.3	5919.83	12861.9	17365.9	14642.6	12982	11861.4	11089.1	12493.8	13163.5	18843.3	12906	10434	10476.6	11914.9	12854.7	16248.7	10541.3	11571.2	14837.2	10024.9	12666.6	12063.6	8520.65
PFDN5	4365.3	4003.18	3025.47	4175.47	4472.89	5015.43	4303.32	4179.96	4007.22	4073.12	10719.6	11524.5	13786	11823.5	16946.4	10427.1	12537.3	10159.3	11856.8	12252.8	9761.78	10180.5	10725.6	11455.6	13508.7	15896.2	10944.5	14393.1	15889.1	13102.5	11740.9	15849.2	16928.6	14307.5	11544.9	11936.1	10997.2	10079.8	14449.4	9352.19	13632.8	11047.8	15547.2	12886.5	11784.8	13368.1	12978.3	13062.7	17566.7
ZBBX	2193.95	2745.52	3370.91	2113.23	2992.88	2075.87	1963.66	3699.5	3041.36	3298	6176.3	9298.16	4836.84	10903.1	10589.6	10599.5	10471.1	14384.6	3092.12	11004.7	13768.9	18353.3	11497.1	10330.4	12707.3	7958.8	10413.9	12073.7	3918.98	9947.06	10246	10917.9	13997.4	12642.9	7676.61	11540.5	15972.2	6625.37	9694.44	11161.2	10109.3	12912.8	14375.6	9240.53	9708.76	8260.13	12970.8	5906.26	11336.3
ROPN1L	4237.07	3751.61	2828.45	4117.54	4831.75	4541.65	3973.56	4360	4210.69	5307.17	11850.1	13276.1	15359.2	9831.12	17037.1	12590.9	12451.8	12773.5	14059.3	11116.2	13429.6	11027.7	10235.4	14311.3	14961.1	15603.8	13025.1	13093.5	22445.5	13484.6	9478.1	15084	14140.4	11556	14974.4	14581	16367.3	9215.94	15815.3	11078.5	16733.5	12183.8	11668.3	9500.34	13773.2	9938.71	15714.1	10481.3	12269
MORN5	3209.8	3783.65	2593.38	4062.25	4190.85	4595.24	4094.24	4300.93	3841.74	4936.51	10010.7	12844.4	9565.1	13049.8	13181.4	12724.4	12290.2	13547.8	12445.9	13717.7	13684.4	14225.6	15533.2	13045.6	18836.7	14641.4	14264.9	11116.5	14750.7	14846.9	9949.16	15814.5	13251.3	11639.9	9922	12550.3	15928.3	5442.09	15374.8	12499.6	14760.8	13255.1	14309.3	10772.6	10273.7	10076.6	14357.7	11296.2	18498.2
AKR1C2	2114.59	1654.8	2196.77	1937.83	2020.39	2013.67	1876.15	2704.24	1427.04	1260.91	25141.6	9565.6	6414.89	5394.81	9953.72	7068.88	5609.7	5047.28	27577	23739.9	11547.6	25891.7	30006	33671.8	31700.8	22761.6	25774.3	23219.6	6506.61	8620.03	2202.97	10374.5	3854.47	4538.44	11357.6	24063.1	31534.8	16431.9	50023.9	29006.9	13611.5	7942.91	7715.38	5214.09	5982.17	7528.31	9690.37	8631.78	5388.03
LYZ	4271.78	3053.53	3111.84	2037.07	2204.79	2687.86	4085.65	2724.26	1886.17	1617.58	12539.6	6441.04	7719.08	10579.5	9536.78	4504.84	4728.28	14402.5	18681.8	9674.2	11150.6	11884.1	11328.3	10766.4	13249.8	9603.92	9825.46	19134.8	10804.6	5805.02	8464.56	8755.04	9682.27	8587.03	6732.79	10513.7	10532.4	10481.3	9350.73	8936.64	8381.02	7139.64	12200	6067.85	9988.64	9591.53	9223.31	10674.3	11360.2
NFE2L2	2953.1	3420.64	2672.14	1580.84	3321.26	2636.17	2294.57	2791.64	2396.44	2520.7	9631.7	10554.5	9835.39	11846.2	13733.3	7007.28	10732.6	10577.6	11650.3	11743.5	14722.7	12938.9	11663.7	13532	12052	14183.5	9983.35	9544.61	6538.71	9374.88	13295.9	13061.5	13052.9	12113.8	15730.2	8854.69	11168.3	11113.9	8021.31	12241.7	11226.7	12522.5	11307.2	11978.5	9655.7	10930.6	11275.5	12842.9	9673.01
ARF4	3893.43	3945.53	3093.53	3144.19	3518.05	3388.97	3644.7	3110.11	3114.43	3253.09	13891.3	13111.5	12381.1	11791.6	13638.5	8391.93	10885.1	11739.1	15938.9	9175.83	15056	8420.69	11779.9	13110.9	12408.4	12350	11409.8	10288.6	12833.6	9105.4	11387.5	11292.2	10163.7	11758.6	12086.7	9819.8	12261.4	11059.2	10950.5	11580.5	13308.2	10831	11444.7	10246.2	11784.4	11165.4	10200.9	14719.6	10371.9
CDH1	3379.69	3371.25	3139.93	3770.94	3678.38	3573.17	2967.43	3160.93	3160.93	3709.66	9902.9	12967.5	10821.7	11221.6	15731.4	11439.8	12387.4	10744.8	13913.8	10067.8	9254.66	10768.3	12262.4	16285.2	11836.1	12441.9	9923.98	8409.67	16364.7	9530.8	9056.81	10453.3	12280.3	11878.8	11153.5	10686.7	12382.6	8851.79	7756.22	11140.3	9773.31	12508.8	10234.7	9325.87	11015.9	9324.4	11721.6	12195.6	10199.6
C1orf43	4131.43	3607.45	3377.82	3684.38	4164.61	3746.67	3890.31	3101.49	3250.83	3547.85	11408.4	13039.4	12252.3	10093.8	12087.2	9521.56	10956.4	12637.5	17141.3	11369.7	11104.3	9479.94	11604	11793.4	13054.1	13745.5	9549.02	12349.6	14675.2	10256.4	9944.02	13112.4	13335.3	12571.7	13232.7	10837.6	14723	11661	11348.8	11889.8	13678.2	10128.1	14325.2	11475.9	10058.7	11893.4	12329.2	11709.6	13531.1
TRMT5	2906.93	3083.78	2026.81	2748.76	3355.68	3272.29	3105.85	3162.64	3192.3	3070.06	7709.4	12975.8	10774.6	10574.9	14475.2	11158.4	11723.7	12686.9	13444.1	10501.7	13037.8	8650.88	10438.6	10366.4	11454	9252.33	11083.2	11934.5	14100.2	11428	9793.4	12116.3	15345.1	12962.8	11484.8	9674.76	14003.1	7167.05	11828.3	9927.17	13699.1	12193.6	16276.3	11668.2	12154.1	10450.7	12301.7	9584.58	12460.5
HSPA5	3716.37	2840.86	2003.17	3136.45	2829.88	3150.86	3037.88	2064.59	3496.87	3658.26	11176	11587.3	12977.3	12673.3	15562.4	9874.45	9736.13	14302.3	14516	8958.07	16480.6	11846.8	15801.1	14091.4	15401.4	15020	11954.8	11825	12633.9	7886.88	11090	10313.4	10682.2	10651.1	13064.7	10907.5	15228.6	17652.6	9458.22	12765.8	12516.1	11153.7	8642.42	10216.8	12482.5	10870.7	11072.8	13534.8	10860.5
KARS1	2907.44	3065.37	3258.74	3108.23	3842.48	3349.04	3271.83	2757.84	2431.33	2773	12376.8	12215.2	8990.52	10107.7	17599.7	8065.65	8316.96	11174.2	16484.9	12092.4	14565.8	13170.6	14561.1	10162.2	14117.2	12945.3	8839.28	9598.39	10989.5	8849.65	7045	13583.9	10352.7	7948.29	9386.99	8065.89	13639.7	20568.9	11522.5	11505.9	14347.8	9765.29	10468.8	9764.75	9564.08	9352.01	12588.3	10823.8	12921.3
SPTBN1	2984.63	2872.38	3680.55	3085.33	3952.17	3563.33	2593.29	3623.2	2874.18	2874.28	14979.1	12068	12049.8	11606.8	12259.2	11492.9	10489.1	11099.8	10145.7	11139.7	9167.87	8382.23	10720	14073.3	13184.5	9042.92	10800.3	9223.42	19183.3	7779.84	13247.2	11223.5	15984.4	13195.5	9277.58	12652.3	13132.8	9615.31	9810.5	14446.2	8518.44	12468.7	12143	10894	10223.9	10150.7	9480.85	9981.98	12988
PGRMC1	2815.19	2958.13	3611.46	3021.48	3975.42	3934.59	3187.71	3248.58	3244.52	2957.05	7075.5	12716.5	10614	11270.4	13643.6	10596.8	11715.8	12073.2	9853.69	9473.11	8682.12	6358.43	9686.97	10336	9096.72	7498.3	7944.62	8081.19	10951	9714.22	10545.6	10880.1	14241.8	11722.9	8030.31	7627.66	10229.1	5699.08	6680.43	11648.5	9280.39	12231.2	13194.4	13754.3	10526.7	9240.44	10179	9571.65	14055.1
MUC4	2624.89	2538.26	3805.65	3068.08	1245.55	1768.68	1160.23	2051.23	2747.09	2733.11	18960.3	9100.31	10465.8	10745.6	4002.1	11313.4	8199.68	9800.91	15682.9	5211	11983.8	14413.9	17028.9	11388.4	10378.3	19851.1	14500.4	5544.79	11768.5	8007.49	10546.7	7980.03	7333.72	11757.5	13887.2	13415.7	19745.5	22162.7	15035.3	5097.77	7611.71	7533.89	4141.35	7998.01	7232.5	7808.25	5084.59	9439.23	7602.54
CYSTM1	3054.8	3222.36	3661.06	3590.09	3345.26	3586.35	3372.89	3717.98	4170.33	4163.38	13504.8	10173.9	14894.3	10156.9	11225.4	9503.73	11362.3	9272.24	10490.9	13096.8	11894.9	11343.5	11391.2	14968.7	15286.4	18212.6	14785.2	14496.2	13687.9	11862.9	9991.86	14260.6	15702.2	15363.3	11715.2	12693.3	12831.4	11223.7	14179.9	10928.6	16795.3	11153.5	13661	11092.9	9872.69	9402.21	11690.1	12236.2	14926.2
NQO1	2220.3	2358.11	1811.49	1462.87	2443.72	2393.65	2600.86	2347.09	2343.83	2306.87	23064.9	8834.38	8471.56	4387.05	8697.64	10250.1	6925.33	6344.8	25430	18551.2	10626.1	18636.8	19132.2	26930.4	25624.1	24301.7	26595.4	22126.5	5418.35	9296.53	5756.43	6361.86	4707.7	8305.26	16367.1	27904.5	20443.7	17364.4	38139.6	21811.7	17450.4	11120.6	6689	8718.91	11209.5	5854.06	9456.18	10359.6	10934.7
C9orf116	3579.22	4041.86	2407.82	4527.57	4446.06	4832.19	4493.75	4136.03	4346.03	5104.78	9415.6	12135.6	14107.7	13397	11695.1	9373.38	12530.3	11502.2	11054.6	11780.2	15748.7	15338.5	15124.8	14724.9	15531.9	18683.9	14543.1	10594.5	19428.6	12991.4	13101.6	17622.2	14604.9	13925	9924.12	12170.3	15606.1	8233.71	16182.9	9513.66	13332.1	10137.4	12534.3	14468.6	13623.1	11464	13984.5	13791.1	19062.9
NDUFAB1	2929.07	3124.83	3108.6	3625.78	3362.49	3353.17	3780.9	3126.89	3292.51	3836.42	12089.6	10431.3	11185.9	9441.6	15674.2	10653.7	9873.29	9890.91	11656.4	11399.9	12168.5	11043.3	11060.1	12073	11861.2	13579.3	12586.9	11179.6	10669.2	11355.1	10120	12093.4	13218.7	10008.9	13720.7	9292.75	14306	9388.75	13051.8	12353.8	16543.5	12431.9	15076	11018.6	11774	8993.8	14870.4	12609	15584.6
SPA17	2549.87	2795.13	2932.57	2931.1	2873.53	2979.1	2909.41	2779.51	2826.99	3434.2	12051.2	10795.8	9937.79	9785.66	11728.3	8014.23	8803.68	9948.74	13460.7	14950.5	13809.6	12954.3	12273.4	12541.5	16219.7	16506.6	15034	14404	8758.37	10952.8	9697.78	13988.2	11664	10776	13209	11802	14629.3	9577.98	14887.6	11918.5	14376	10437.1	12611.7	9879.44	10820	9069.47	13966.8	9441.58	13082.2
PNN	3588.35	3737.06	1805.84	4337.36	3229.02	3683.49	3826.31	3977.29	3880.2	3828.97	13586.5	10860.4	11422.6	12025.2	14617.6	10358.5	8572	8163.12	16321.6	15500.1	16138.9	10864.6	15716.8	16478	17224.4	17829.7	14326.1	15125.2	17367	12429.9	7699.31	15944	10982.9	10284.2	12518.3	11821.9	12272.3	11125	16234.2	13203.3	15838.2	8162.2	11622.4	9450.81	9359.66	10251.3	13891.8	15585.5	13272
SAP18	2908.85	3034.25	2283.33	3473.64	3785.3	3492.5	3361.67	3616.29	3588.28	3517.62	9448.6	12333.9	14325.5	11129.8	13741	8179.19	10925.7	11822.7	12185.2	13902.9	15203.9	11801.4	13382.5	13621.2	13597.5	15448.8	11329	8676.98	12301.7	10605.4	10655.3	14226.6	14189.8	11499.8	10035.7	9462.42	14229.9	12684	13325.9	11015.3	14393.4	10192.6	12893	10631.1	9455.83	11168.4	12376.4	13259.4	13816.6
NORAD	2282.93	2600.99	2180.63	2157.74	2938.79	2625.03	2018	2511.05	2385.07	2590.82	11029.3	8689.03	8902.78	9752.81	14040.3	10822	9090.27	8369.68	7076.73	8046.03	9684.54	8167.86	9105.77	11405.8	9140.7	8505.72	8669.56	7054.06	7793.21	9675.18	11334.4	13351.5	14992.8	11614.3	7860.57	8784.36	8881.04	6930.77	9029.81	10444.5	11434.6	11849.1	13717.8	11650.5	10570.8	9796.03	9678.52	11901.5	13191.6
MGST1	4809.42	3248.07	4125.27	3640.85	3300.06	3194.41	4132.72	4263.93	4689.25	3713.34	10245.3	9998.71	13319.9	9561.97	12229	13781	7921.99	7697.71	13265	12662.8	10915	11099.6	13992	18035.9	14068.8	14342	13355.7	17271	10235.9	11074.8	7244.92	13891.4	15992.9	14167.6	13336.6	16590.2	13570.5	9581.65	23877.7	13947.5	13033.7	9705.74	12337.7	11080.8	8813.25	9723.08	9343.69	12631.5	11708
MRPS31	3042.32	3736.67	4057.46	3510.25	3955.54	3338.42	2865.81	3253.77	3663.34	3714.56	9602.1	9939.98	9921.29	11915.3	12262.9	7883.73	12705.7	14289.8	7182.98	13853.9	13838.2	15014.9	12398.4	11657.8	12009.9	17391.9	12177.9	10734.6	6178.04	11666.3	11644.8	11924.9	13682.4	14886.9	12531.4	9605.91	17583.4	9109.54	12343.7	11245.5	12270	10389.9	13679.5	12066.3	10885	9722.26	12225.1	10727.3	14659.3
YWHAB	3208.91	2956.13	3353.11	3111.08	3077.58	3095.79	3294.68	3016.98	3548.22	3080.57	15448.6	10547.7	13325.7	10582	10568.4	7414.05	9111.92	9144.62	14016.8	10642.4	9295.94	11153.6	11012.3	11625.5	11490.1	12855.5	14591.1	16747.7	7405.38	10932.4	9253.03	12031.7	8829.3	8999.08	11985.8	8981.08	11925.8	15452.4	10863.8	9812.91	11414.5	8628.49	9993.28	11857.3	10859.4	11071.3	10547.8	12572	10758.7
CAT	2952.64	2858.07	3584.98	2221.8	4430.94	3543.66	3938.28	3254.39	2621.52	3194.02	11022.5	15375.5	11233.2	8395.73	14915.2	10489.4	10586.2	15287.3	10763.5	14124.2	15496.9	13653.1	15100.3	12393.7	17144	7816.12	17560.2	15757.7	9076.49	11788.4	9696.52	10930.2	14781.7	14996.6	15702.6	10749.6	7080.52	7224.78	13439.8	9791.91	13546.7	13121.1	13883.6	14106.2	14431	10896.9	11702.1	9649.92	10942.7
COX7A2	3154.35	3495.84	3477.08	3365.59	3655.28	3363.6	3263.43	2917.45	2932.17	3445	13288.6	11486.6	9319.04	10004.7	16647.6	6411.67	9400.69	11208.4	15845.9	10392.4	13651	11642.5	12679.2	12267.1	13934.9	15986.4	9949.24	9615.18	10444.1	8496.4	8770.43	14878.2	11481.6	8353.3	10973.7	8456.54	10418.9	9510.55	9278.19	11689.3	12186.7	9988.24	12258.7	9461.71	9731.52	9012.27	9984.91	5781.97	13352.6
ATP5MG	2976.87	2876.87	2844.25	3737.51	3311.3	3392.32	3417.26	2811.13	2590.9	2995.95	10304.1	9068.88	9472.67	10399.2	16002.6	8854.48	8012.98	8520.18	13150.2	13269.7	15164.4	9165.34	10643.4	12959.8	12395.3	13717.6	9070.07	10325.2	14343.9	10048.2	8674.66	15171.6	16426.1	8837.82	7761.9	7760.67	9932.42	7711.76	12076.1	10650.1	13228.5	11258.9	16224	10263.5	8746.13	11063.6	13712.5	12273.7	15354.5
ARF1	3598.76	3193.8	2466.31	3551.73	3142.83	3730.52	3941.42	3845.28	3704.97	3583.8	11053.2	9766.06	17405.2	9905.92	9689.14	14455	8995.07	7129.51	12989.4	8510.5	8837.37	5736.12	8715.6	10779.6	12612.3	8881.14	15803.2	16728	24106.5	15349.4	9758	11867.7	15277.8	14425.5	15501.6	15669.7	6014.33	13581.3	14542.6	10511.2	16803	11593.7	12050.6	12412.7	14924.4	13879.6	14542	15158.8	10214.2
CDK13	1270.35	2288.21	1063.54	2518.69	1102.79	1027.92	1428.13	1657.25	1215.27	1208.65	14168.3	4472.51	4913.33	9278.99	3404.63	5143.35	6691.8	12855.7	14584.9	8576.1	9838.79	15473.3	9272.02	3636.48	5013.23	11566.8	3872.42	4146.14	8498.7	6025.16	10013.2	7098.2	4308.18	5991.87	6482.41	6251.32	11148.4	10664	10437	11729.7	4582.04	5884.63	6452.06	7491.85	5634.18	14187.3	4900.83	10139	10629.9
CEBPB	3654.84	2611.72	3236.93	3651.29	3190.03	3193.47	3687.46	3830.83	3492.99	3281.9	12579.8	9347.49	11161.2	8112.27	10653.5	12537.2	9339.9	9152.28	16360.7	9544.64	11390.6	5841.09	9640.59	9637.08	9850.04	11538.3	9565.02	16629.9	17358	10814.6	9726.09	10985	10839.6	10395.8	10934.8	11289.2	5942.04	13790.4	12032.9	8654.42	11845.2	12412.4	13352.3	11840.3	13214.2	9229.83	14651	10278.1	9823.29
XBP1	3632.89	3726.5	2230.03	4130.64	3783.65	3344.33	4044.88	3737.06	3918.37	3721.26	11669	13649.2	11513.4	15186.8	10957.5	7073	8491.05	11741	19001.8	8359.07	12535.4	12206.7	12763.9	11278.6	10665.3	12556.5	9864.58	10075.5	17484.8	10290.2	7547.07	13736.4	7834.4	13227.1	12270.3	7312.24	18991.5	9917.92	7010.81	10774.7	7851.77	8975.75	8827.29	6258.58	7630.74	9066.8	5656.14	13897.6	7321.77
CHCHD2	3661.12	3620.18	3390.44	3642.36	4012.29	4079.63	3465.75	3402.94	3881.49	3556.05	9701.9	12186.6	14966.1	10270.8	16154.1	11119.6	11149.4	9552	12457.3	8628.2	10130.4	7271.14	10430.3	12965.6	12955.9	13586.2	11651.2	13444.5	18164.2	10791.3	12240.6	13731.6	14511.7	9821.64	14948.8	11461	9842.98	10844.1	11471.2	11018.6	15570.9	10497.2	13019.2	14210.9	12886.9	9791.47	14740.1	13974.9	15215.2
COX4I1	3496.26	3072.29	2971.82	4305.42	3594.64	3619.24	4188.32	3546.8	3569.28	3586.41	9717.2	11165.5	12963.4	9972.33	12300.4	10780.2	9861.8	9178.32	17433.6	12139.6	11675.1	9723.1	11715.5	11074.4	13280.5	12764.7	10451.3	13564.3	18595.7	11036.6	8928.8	14909.9	14174.7	10842.5	11236.5	10710.8	11006.1	10097.9	12687.7	10025.8	15145.6	9530.04	12070	10214.9	10292.4	12726.5	13277.6	13908.2	12428.6
GET1	2071.11	2542.49	2890.68	2352.47	3176.44	2996.83	2593.65	2383.54	2676.87	2984.68	7659.3	12791.1	8991.37	9026.34	12897.5	8172.42	9801.57	11786.8	11298.9	11444.3	13845.3	9989.92	10082.4	10958.9	11459.4	9647.04	10989.3	7575.48	7628.05	8382.92	11938.2	10205.8	10076.8	10112	10492.3	9965.22	13678	5621.67	7787.32	11242.2	13000.1	14363.4	14877.7	9939.98	12202.8	6845.54	11467.4	9420.55	12521.2
SERP1	3306.25	2739.47	2768.15	2536.05	2581.43	2978.68	2758.65	2897.72	2856.57	2864.91	7982.9	11547.3	15765.6	11011.7	12655.9	11867.9	11574.7	11008.9	11470.2	8353.54	10291.3	7036.41	9121.31	9677.69	11340.9	10080.5	10880.4	14439.9	13942.5	13511.8	12505.6	14127.4	15792.6	15449.3	10525.9	11365	10591.9	9565.58	11318.3	9977.79	14271.1	12586.6	15642.9	14486.6	14289.9	12696.7	13689	12857.5	14464
SDCBP	4099.36	2751.96	3247.9	2424.84	2814.65	2674.04	2921.04	2741.85	2375.03	2641.16	16458.1	9877.01	12479.8	9837.19	10286	8730.64	9942.03	11351.2	11449.5	12524.6	14458.2	9662.46	13004	13192.9	14915.8	14395.1	10056.7	14751.8	10387.7	8045.54	8556.93	14845.4	12407.1	11065.1	12828.1	9759.42	11907.4	12020.4	10575.4	9697.52	11780.3	8130.74	10213.9	8951.94	10611.3	9163.59	12798.9	12201.8	10160.2
TMED2	2394.31	2641.62	2514.49	2084.89	2815.14	2513.71	2296.64	2096.65	2374.7	2462.97	12371.3	10198.3	9608.47	9659.06	14366.9	9485.45	8480.65	7893.11	13068.3	7953.26	7393.59	6562.42	9300.09	13208.7	9810.05	9177.79	10156.5	8787.73	9262.7	8481.21	8874.46	11464.7	10917.5	10110.3	7450.55	9621.69	8576.27	10226.2	9532.24	13238.2	12138.2	12381.6	11086.6	9255.67	11113.7	10343.4	9079.57	11399.7	12593.7
HSBP1	3449.49	3386.85	2934.76	3080.84	4087.78	4439.79	3271.95	3329.92	3188.04	3547.54	8830.5	11752.9	10341	8979.9	16500	9481.34	9009.72	7804.52	12289	13570.4	12615.6	8238.16	9136.34	12245.6	12430.5	12792.4	11492	9480.88	9235.6	10907.5	8626.91	15169.8	15055.6	11348.7	8187.48	8595.93	9079.3	7740.83	11868	8825.3	12385.8	13611.8	19303.3	13645.5	12905.4	9112.6	16260.8	10735.5	18447
CTSB	5719.05	3240.92	2754.25	2815.92	3001.2	3210.47	3902.22	4105.05	2145.83	3132.43	15947.4	10360	10678.6	10589.5	9316.55	11502	8153.35	9331.44	23674.7	10543.4	9491.04	6287.75	11249.2	8545.75	12625.6	12946	11001.3	17309.9	14415.1	8990.94	6022.89	11328.1	8319.08	10341.9	19285.1	11264.8	7942.16	17557.6	8197.77	8816.31	12399.1	10708.2	11437.2	10002.1	11097.6	9286.36	15822.4	10868	6644.71
HLA-G	5157.19	2951.52	2039.8	3840.28	2874.58	4338.11	2902.15	3709.66	4866.08	2579.11	12363.5	15580.1	11714	10709	5381.89	8009.72	7884.06	8021.93	22130.1	4694.22	6600.26	4068.05	12061.5	8044.05	8620.56	10678.3	13567.6	11486.1	22117.2	13341.6	5403.77	9865.92	12245.7	12441	4718.06	11720.1	5977.85	19143.7	10444.2	5288.25	8279.88	12436.5	12184.3	8690.77	15343.5	8291.89	11922.3	8886.93	7867.2
PABPC3	2981.68	2826.5	2395.94	2484.65	2429.56	2398.39	2947.73	2516.41	2674.79	2643.18	9237.1	12400	17272.7	12152.2	12314.8	8675.36	11897.9	13397.2	12607.8	8768.23	10125.7	10799.7	12050.7	10764.5	9668.62	12197.8	11659	18404.4	10105.8	11572	11739.4	12042.1	11983.9	10931.3	12765.2	8986.23	11613.5	11075.9	9325.5	10381.3	13625.1	8329.18	9406.1	11194.1	11924.9	12923.6	9414.92	14090.5	8909.31
NDUFA4	3395.62	3659.97	4069.52	3687.52	4536.21	4127.98	4108.41	3763.93	3796.15	4116.4	10820	12346.6	12916.5	9507.82	15247.1	7799.29	11511.6	10317.7	12585.8	10879.8	9655.58	9847.09	10630.2	11620.3	11189	13735.2	11299.7	10153.3	10149.6	12883.8	10315	14119.4	13178.4	13416.8	11797.1	9941.83	11735.5	8799.65	10663	10194.3	12041.3	9953.09	13336.7	12009.4	12268.5	10328.7	10554.2	12870	15270.2
VPS35	2157.51	2847.42	2852.57	2655.32	3310.44	2852.56	3067.39	2176.92	2896.61	3498.99	11261.8	11563.7	11520.2	11365.7	12001.9	10113.5	11238.7	13389.6	15224.9	11718.3	15047.6	12519.4	13699.8	12078.6	14093.2	11472.9	14923.5	16036.8	6998.65	11160	8261.95	11507.7	10312.6	7852	12150.8	13118.5	19259.4	10099.8	13359.2	9764.03	12050.8	7431.7	9327.78	9478.34	8126.58	8749.53	9657.38	8547.45	11134.8
MUC5AC	778.512	6559.98	1516.56	4649.62	1941.7	1401.07	3084.52	2687.67	5823.11	3337.26	31677.9	3002.57	13997	10568.8	1857.28	2614.17	2834.1	7118.44	27673.3	14332.3	14487.1	26184.6	21447.4	20972.7	21013.3	11609.5	25302.4	31232.7	7407.96	10699.2	11629.2	2483.67	749.559	10762.6	14711.5	37150.3	19607.3	15166.4	15216.4	20868.8	10490.3	4313.03	1245.78	1735.01	7408.14	10201.4	2562.24	17819.1	2270.17
CCDC113	2539.05	2857.47	3975.36	3259.31	4372.65	4056.06	3439.69	3099.39	3376.82	4040.74	10706.5	13184.1	10413	9806.4	11729	10231.7	12941.2	14220.2	8864.37	9779.65	9584.15	10130	5399.99	11151.1	12615.5	11859.4	9447.41	11102.5	11100.1	10180	11584.4	10308.6	12690	11078.9	9848.26	11009.4	16156.1	8530.16	12254.7	10436	10843	11689	11499.5	11147.3	10910.2	10385.6	11969	8068.4	13309
SLC25A3	4316.71	3553.89	3639.14	4036.53	3826.64	3940.26	3845.48	3200.07	4060.77	3605.89	8991.8	12279.5	15415.1	10163.5	12833.1	10729.6	10919.1	11619.8	17373.9	9139.49	9822.49	7982.07	9275.77	11526.5	10915.2	11697.9	11072.3	12411.9	19173.7	11316.7	9622.47	12122	13407.3	11567.7	15598	11103.8	10640.3	11759.7	12053.8	9648.15	14089.6	10045	10853.4	11612.5	11742.6	12624	11546.6	12314.3	10612.6
SOX2	2005.82	3035.04	3050.99	2776.71	3129.49	3300.17	3091.38	3026.62	3247.45	3577.77	7618	10260.1	12621	10745.1	9721.92	6850.49	10504.8	11317.8	13034.7	11379.7	11195.4	11435.2	12191.1	11412.8	11930.7	10133.3	9523.64	8476.28	8916.82	10946.5	11125.6	9555.49	12315.5	9454.87	10589.7	10764.8	12623.3	6344.71	8189.31	11958.8	10191.3	12382.8	10692.7	10657.9	10956.9	10086.8	8242.12	11309.7	9137.4
DUSP1	3307.97	6027.72	3752.4	5542.11	9366.72	8327.57	3659.28	8026.76	5442.23	4367.88	10410.7	16497.4	18748.3	28452.9	25753.4	8052.33	6671.54	7608.58	24193.6	13745.6	9250.88	10494.5	12220.7	11431.5	7365.05	10956.9	7893.88	6855.72	45834.4	18078.8	8984.77	10235.7	5187.04	13323.4	9254.21	6700.3	5534.57	7645.22	6806.81	3789.72	8667.24	19471.1	7629.85	8201	14077.8	5601.36	8479.09	22416.8	4788.25
ERH	2963.73	2947.42	2834.94	2026.81	3472.92	3007.67	2931.81	2922.06	3323.85	3722.56	13029.5	9030.3	9958.43	7339.53	14153.3	9340.03	8483.88	7892.43	8141.37	9458.95	9842.94	6192.31	7655.78	13033.4	8354.16	10829.6	9228.74	9746.95	14226.2	9078.55	12040	12881.7	16158.3	11250.2	10603.1	10031.1	6348.42	7178.17	11375.7	13024.4	11230.3	9966.48	11333.9	12086.5	13731.9	8950.64	11251.4	11279.2	13766.8
HLA-E	4416.97	2826.69	1632.47	2966.61	3138.63	3562.78	3021.48	3110.43	3428.37	2304.71	10427.3	13379.1	8780.55	11754.3	8802.63	9751.61	8085.01	9255.39	13719	5746.69	8141.26	5646.31	11350.5	5888.35	8382.59	12890.4	5320.55	12410	12909.7	10684.4	4971.7	9600.46	10150.6	8592.57	9131.88	6582.24	7670.02	36662.6	10387	6594.55	11185.1	7750.48	9336.73	8858.37	9959.07	7668.61	19149.2	12657.3	8398.95
YBX1	3978.11	2814.84	3341.89	2297.92	2834.65	2633.74	2852.71	2460.53	2714.39	2658.36	13362.1	11301.3	17437.4	10716.7	11080.2	11489.7	10997.9	11533.7	10614.6	9169.12	8888.31	6532.62	7846.9	10103.2	11611.3	13023.7	11731.7	21272.3	13158.7	12373.1	13082.8	15010.6	16339.5	14120.1	16582.2	11901.4	7162.2	10798	13399.2	7770.34	11928.6	9087.22	12058.3	12475.5	11941.5	12581.8	8953.45	12666.8	10306.4
CFAP126	3184.99	3602.07	3177.86	3646.47	4007.98	3744.98	3539.48	3680.1	3389.56	3829.09	9589.7	11890.5	10930.7	11671	14888.9	8388.18	10691.9	12357.3	12539	11616.1	11653.6	11057.2	10190.1	11077.4	13322.6	17569	12479.5	12891.8	15323.8	10998.6	7394.4	14726.6	15049.9	13416.1	10750.6	10986.2	15574.3	9045.02	14663.3	9360.11	11300.2	9239.95	12295.2	11220.3	9291.47	8682.38	10855.1	8969.1	12689.1
MTCH1	3263.66	3744	4432.32	4534	4189.1	4506.38	4022.05	3823.58	3861.53	3823.12	9188.4	11582.6	11537.4	10182.2	10268.9	10567.2	10401.1	10320.9	16858.4	8874.28	10097	9638.94	10347.7	9802.28	10791.3	8918.43	9537.3	10956.5	16987.9	9923.13	10821.3	8169.1	10652.9	11871	7895.2	9502.46	10927.1	8227.51	10570.3	9560.08	12120.8	9757.26	11656.4	10486.1	10553.8	11117.1	11702.9	11133.3	9723.37
PCBP2	4065.07	2909.41	2361.06	2085.98	3272.74	3985.44	2662.42	3171.81	2537.11	2418.45	12078	11182.8	14466	11916.8	10522.4	13123.4	8683.9	8134.06	14712.5	11746.2	6979.73	4618.35	7226.2	12996	9134.26	10893	9572.03	14178.7	20079.8	10190.2	15221.1	12071.6	9562.89	14223.2	13361.8	8673.6	7457.26	11553	11090.7	9164.4	9195.61	11979.6	12956.2	15760.3	12510.2	14109.5	11403.7	13247.1	9218.86
PTPRF	2357.62	2365.73	2199.4	3196.57	2321.41	2829.64	2865.11	2544.3	3003.18	3182.84	11101.7	11163.7	8667.47	9419.11	10026.3	10544.7	10124	13150.1	18436	9191.61	7593.45	9869.91	11421.6	10486.5	8953.64	8694.96	10053.7	8993.41	15463.4	9073.17	9556.01	7951.27	9782.59	10423.5	8722.3	11850.7	10503.5	6120.16	8255.29	11945.1	7871.62	12150.7	12501.4	9345.03	9552.94	9572.32	9618.24	9188.54	8873.58
AKAP14	1944	2532.36	2457.72	2832.98	2935.48	2817.29	2825.71	2403.98	2531.66	3210.24	10558.3	11230.3	9788.48	12082.2	11582	7948.73	9972.95	11880	11671.6	10446.8	10388.7	12322	12475	13036.8	13401.2	13581.7	13688.1	10925.7	7526.05	10531.6	10317.9	7841.24	11065.5	9360.27	9297.71	13112.5	13723.6	7384.06	13778	10425.1	11392.3	9242.12	10714.8	9092.5	12800.2	8961.03	11385.8	8427.03	12695.5
CTSC	2199.32	2621.98	2870.34	2854.59	2664.13	2029.8	3628.05	2715.29	3085.97	2542.36	13408.9	11061.9	25548.9	11278.2	10914.2	10460.8	8379.28	10266.7	15791.8	7596.91	8546.66	11086.3	16612.2	14172.3	11184.7	13682.2	16305.2	13792.6	8521.97	10543.4	8768.13	7843.13	5882.73	6166.34	11460.8	11306	14768.5	16981.3	11461.2	15283	11075.8	8054.66	4847.17	7537.8	9046.48	12851	10424.5	10535.2	10143.6
TMEM123	2018.6	2078.03	1942.44	1227.36	2104.52	1841.41	1570.17	1804.46	1758.28	1747.08	8289.6	8101.77	4959.59	7353.24	11019.2	6752.3	7119.42	7378.62	5853.4	7896.84	9635.67	6389.87	7057.58	9948.18	7542.57	6950.92	6805.95	6101.72	4445.66	6894.47	9385.11	11906.6	11151.7	9805.68	6399.93	5416.28	6251.18	7055.86	7972.12	10387.8	11186	10978.9	12617.7	10190.4	8451.78	6661.41	9464.9	10479.9	12249.3
NCOA4	3596.2	2810.84	4274.15	3139.94	3265.77	2947.93	3751.88	3408.2	2644.83	3023.16	12106.2	9372.82	8756.12	11313.3	14446.1	9772.34	9116.09	8697.8	12431.7	12655.7	12360.4	10401	14179.9	14912.1	11061.3	10800.1	8647.87	12164.6	10733.2	10366.7	6747.08	18808.5	11796.3	8186.83	8057.95	7370.81	11480.7	10272.5	10376.4	9069.63	13435	8793.03	9876.49	8074.23	9008.67	11515.8	10515.6	12403.3	12727.6
ACTR3	3952.24	3003.7	2938.13	2307.35	3378.4	3203.79	2977.34	2936.7	2884.07	2746.52	12128.2	10730.5	13488	9811.85	13079.4	7553.28	8796.02	10363.5	10532.2	12407.3	15362.1	10826.3	12167.4	13783.9	14617.3	12683.3	11120.9	12393.1	7205.13	8624.68	7214.62	12222.9	10748.5	9525.09	12370.1	11566.5	12113.9	16817.1	12805.3	11847.7	14459.4	9092.15	10514.2	8523.63	9747.88	8694.94	13449.3	10288.5	9171.18
IRX3	2292.9	2378.99	2008.88	2061.15	2210.38	2494.5	2684.22	2419.13	2493.11	2841.05	7278.5	15449.6	8481.38	12895.2	4459.97	14473.7	14444.3	5309.15	18314.3	4995.66	3486.15	4062.25	3678.72	4858.4	4411.25	4140.44	6045.28	7080.31	11709.7	16403.2	8402.69	4508.32	5502.44	8106.62	7768.81	6329.26	4996.15	12668.1	12011.8	10322.7	6338.89	18477	13133.1	12261.1	15707.3	10133.9	14986.7	10217.2	7152.18
TOGARAM2	1747.72	2947.16	2978.12	3401.64	2423.71	2528.28	2074.03	3323.79	3575.42	2942.36	10632.1	8328.43	6250.65	8856.95	6714.21	13206.1	13311.9	12667.8	6522.84	8863.29	10983.1	13559.5	7071.67	8135.97	10326.5	11343.5	13458.8	9992.51	12450.4	11576.1	7581.57	6797.32	8327.4	7376.17	6318.39	14042.5	9146.64	7488.16	12013.8	9727.47	8208.24	11673.6	8927.15	8726.03	9562.41	8845.6	9540.47	6086.74	12266.4
CTNNA1	3763.22	3771	3842.07	3828.96	4293.85	4083.25	3738.22	3911.71	3701.56	3554.68	10438.9	12867.2	11266.3	8537.3	12484.1	8893.96	10544.8	10677.9	14443.6	10798.2	13141.6	13899.7	13566.7	13677.9	14806.8	12022.6	12931.9	12366.9	11715.6	10563	9471.14	12187.5	10883	10518.9	12243.1	13250.8	15871.9	10718.8	10933.8	10874.6	10223.1	9123.87	8367	9404.1	9661.45	9178.15	8963.78	10212.7	9537.17
ELF3	2130.32	3035.67	1828.42	3113.24	2866.11	2897.21	3208.79	4153.79	3338.42	2864.12	9778.5	12814.3	20644.3	12363.2	8740.63	11848.6	9102.45	9309.38	22154.9	8612.6	7977.74	9933.48	12601.2	13086.3	10925.1	10727	10272	16786.7	24606.2	14628.5	7474.13	8298.55	8477.97	11605.1	13204	9589.75	9736	13098.3	10692	9717.08	11373.1	12232.3	10175.7	10744.4	16769	8617.32	11394.9	15973	8592.87
CEP126	2050.02	3054.38	2484.3	2927.95	2126.95	2239.07	2698.66	2612.17	3052.05	2842.97	15854.9	8602.61	5385.01	10221.2	7831.54	8494.21	12253	12492.7	7362.83	13517.7	9401.79	12426	9842.77	6570.06	10943.5	9266.78	7362.68	6296.82	4758.73	9586.71	8585.96	7833.18	11568.6	9727.67	6661.83	6937.61	11713.5	7899.82	10370.7	7523.9	5124.8	7491.51	13819.8	10254.8	10054.8	11232.6	7911.85	5584.75	11390.5
CRACDL	2437.41	3032.09	2619.98	3163.46	3390.85	3511.59	2934.15	3119.63	3018.02	3327.89	11617.2	10767.4	9179.07	11323.7	10312.8	8552.12	10425.3	12121.3	13511.3	10084.4	9677.19	11957.2	11309.8	10652.6	11360	11572	10772.9	9599.13	13922.5	10461.5	9889.01	7265.48	9466.42	8413.8	7768.86	11464.7	15534.5	8843.99	12867	11596.7	10103.1	10814.2	8937.64	9727	10537.9	9950.07	10559	9041.24	8803.34
UBE2D3	3169.34	2775.84	2115.39	2480.08	2836.27	2873.93	2732.3	2696.64	2954.28	2911.98	10334.7	11756.3	11878.2	8390.3	11781.5	8704.41	10477.8	11152.6	13681.9	10407.7	11211.6	7345.97	9735.27	11652.7	11228	11077.6	11030.4	10675.1	12669.8	9126.02	11166.2	12285.2	12220.8	11299.8	12897.2	9063.15	11117.4	11626	10787.3	11225.1	13804.3	10713.8	12875.7	11220.6	10853.3	10024.7	12615.4	11533	11555.7
HNRNPU	3509.45	3316.6	2317.66	3236.09	3425.93	4092.68	3778.8	2975.01	3725.08	3746.87	10988.3	11916	12069.9	10897.6	12561.3	10263.5	11930.6	11979	10926.6	7347.31	7594.08	8237.32	9908.69	10500.2	9718.47	8926.7	11332.1	9538.89	12667.6	11085	10831.7	9279.83	10058.4	11677.7	9504.03	11319.8	9601.33	9913.33	9661.38	10526.3	10456.7	11319.6	10946	11408.7	12118.9	10643.2	8410.88	10800.4	10761.5
NARS1	2769.59	2886.68	3386.62	2282.73	3200.23	2824.34	2638.04	2564.2	2565.62	2788.78	11372.5	9882.81	7863.08	10814.8	11908.9	7893.17	8481.31	10628.5	8845.47	11993.8	12809.8	11779	12329.8	13582.6	12963.3	11699.8	9170.04	10538.5	7371.24	7658.09	8086.64	11453	12166.7	10133.2	10106.2	9096.86	12833.6	9582.6	10109.7	10437.8	12772.2	9197.01	10129.8	8940.46	7366.59	8728.65	9949.1	10403.5	11558.1
PPIB	3636.49	3435.28	1790.76	2995.89	2718.35	2955.1	2637.31	2000.53	2621.07	2471.58	11518.3	8461.77	11417.9	9862.9	13562.8	9237.46	5461.13	6374.22	23170	11820.1	11121.5	6653.59	12602.3	13481.9	10654.7	12794.6	12375.6	8552.73	16219.3	10154.5	9848.53	12224.4	7267.36	9514.88	13239.4	10130.8	6013.3	15787	8203.05	14539.1	14837.9	9083.59	9572.33	10099.5	12185.9	12202.4	10275.3	13362.5	12603.9
TMED10	2802.85	2664.73	3709.66	2552.48	3096.22	3179.2	2942.36	2616.89	2594.64	2852.81	9473.5	10165.2	11707.2	10619.1	11678.7	11094.5	8772.15	10243.1	10264.5	8101.86	9905.88	8088.4	10121.4	10490.5	10328.6	8221.68	8207.34	10374.5	10392.3	9066.81	9015.11	10810.8	12086.6	12150	8648.91	10103.1	11351.2	8728.43	10072.5	10617	11322.5	10218.3	11742.7	8788.98	10042.2	10199.3	10706.5	9646.8	9448.01
HSP90B1	2441.01	2449.84	2925.96	2141.73	2929.37	2231.7	2250.29	2259.4	2906.48	2684.41	9062.4	9927.89	10029.9	9133.12	12708.9	9650.38	9616.58	9944.41	9694.84	7448.69	12425	8200.78	11675.5	11668.4	11758.7	9043.21	10880.8	9195.39	5442.56	8132.34	9623.91	12929.1	11060.9	9159.02	9784.25	9723.5	9873.26	11879.8	8162.32	11286.6	11392.9	11345.3	9649.27	9861.49	12171.1	7862.96	11583.9	9048.27	9655.1
BBOF1	2350.27	2574.59	3346.95	1824.33	2636.9	2275.18	1739.79	2943.02	2700.48	2726.81	8905.4	9712.71	9921.51	9959.32	9430.61	7619.61	11021.5	11800.3	5615.83	10191.7	12201.7	11578.3	8792.85	10380	10151.3	13839.6	11213.4	9785.76	5596.2	9396.9	12000.7	9708.8	14601.2	11507	12587.4	9876.08	14093.7	6879.74	11149.7	9625.45	10636.1	8992.34	14627.8	10636.4	9190.76	7507	9852.84	7183.59	12664.9
VWA3B	2191.51	2475.65	3011.06	2191.13	2989.14	2981.84	2820.42	2781.53	2240.2	2943.94	9603.8	10557.2	9671.88	7659.58	8947.21	10351.2	9679.55	12336.9	12937.2	8920.61	9864.68	9545.23	7400.65	7016.68	12211.4	9253.16	10574.3	9118.65	12577.6	10787.1	9325.72	6621.58	9360.86	10840.1	8470.15	10557.2	9596.02	4574.52	9589.74	10661.6	7110.69	13177.1	13282.7	10521.9	11245.3	9495.25	11214.2	8163.48	6613.75
SRGAP3-AS2	2713.92	2796.63	2043.41	2676.32	2855.78	3681.83	2629.09	3364.71	3030.83	3034.09	7130.9	10707.9	7481.28	11331.7	11647.2	8744.73	12581.5	14056.9	9887.2	9451.85	15311.2	13464.5	11103.9	12190	11771.1	14448.4	10546.9	9990.02	7131.24	9122.49	10191.2	11995.4	14248.2	9117.85	7680.18	6922.42	15541.4	6847.57	12494.3	9100.12	10833.7	8841.82	11936.9	13049	8290.29	10020.9	12975.8	8426.22	13141.9
C3	4559.65	1761.7	4604.5	4977.98	2982.1	3255.35	2857.27	4107.2	2799.55	4281.28	5377.8	23768.4	14220.4	14631	9491.17	28905.4	8742.07	12413.8	5734.33	993.089	2342.02	3312.94	760.632	7925.71	2311.11	7156.78	4854.62	2380.15	38899.6	18767	2066.84	20741.8	11845.2	27085.3	777.557	1617.52	5658.83	3380.73	4673.3	1030.04	6539.99	18904.5	7991.07	15563.7	6880.98	7120.6	16675	4380.17	13831.4
SPCS1	2727.33	2468.45	2816.9	2608	3019.38	2878.12	3043.05	2844.8	2910.92	2931.81	10635.9	11213.3	11975.6	9624.58	12080.3	8547.17	9551.74	9942.77	16669.4	10649.9	8897.66	7892.94	11251	12545.5	11747	12251.4	11033.5	11174.3	14353.6	9745.35	8684.02	10475.3	10147.4	10282.1	11132.2	11264.7	11404.1	9963.8	10406.3	12361.6	12740.6	11809.8	11623.4	10279	9948.07	8921.04	11715.3	10920.8	9547.26
CDHR3	2034.85	3036.41	1889.32	2379.98	2365.16	2202.87	1936.72	2703.58	2172.2	2930.79	7721.9	8754.39	4709.32	11040.6	7359.93	7386.88	10350.1	13397.8	6499.67	7838.72	11648.6	11648.5	8459.74	9813.44	10236.1	8418.07	7850.57	8418.53	9843	9501.18	9065.28	8549.24	8650.82	9232.61	6272.3	10464.9	13129.5	5430.66	9180.52	10936.1	6498.62	11617.9	8042.53	8798.43	8490.92	6237.59	8443.17	5445.34	8381.76
HIPK3	2695.66	2963.99	4733.23	2995.01	3580.88	3086.51	2677.01	3103.26	2930.34	2940.17	9704.8	8235.37	7956.95	9062.05	11952.3	11383.4	9264.27	8157.36	5277.05	10113.8	10451.6	10115	11148.6	9907.34	9964.95	10225.2	9113.41	11757.6	6256.87	10236.9	7606.43	11877.2	15257.3	12975.9	8562.3	9684.35	9669.33	8798.84	13046.3	9227.77	11738	9190	13506.9	8170.39	9000.08	10494.3	11518.3	9050.09	11473.2
HNRNPA2B1	2257.44	3038.2	2831.6	2084.89	2803.34	2401.81	2471.32	2336.2	2831.4	2650.07	10620.3	9315.25	8008.65	10793.5	12960.7	8380.99	9887.48	11074.1	6094.44	8498.39	10073.6	10112.4	8872.44	9999.15	10133.4	12641.8	8599.12	6782.03	6771.87	9022.27	11864.7	12605.9	13866	13505.7	8906.78	8316.67	9633.78	9041.69	11419.4	9151.38	7455.04	8602.82	9573.05	10187.2	8185.06	8629.82	7243.16	10956	12112.8
YWHAQ	2470.03	2983.55	2848.36	2330.61	2975.48	2624.16	2596.62	1869.23	2298.4	2659.92	11326	9979.56	8034.43	7607.59	10299.8	5994.75	9873.58	10013.5	12827.4	9403.75	14496.5	11450.5	11321.7	9747.25	11985.9	12577.1	9304.97	7179.84	8731.07	7620.44	7717.17	9536.23	9851.63	7872.09	7219.25	8600.91	14052.1	8611.9	13834.3	11186.1	11473.8	8634.95	9033.86	9332.61	6959.4	6763.5	9190.52	8451.45	11174.5
COX6C	3239.17	3508.48	4360.98	3102.67	3987.93	3600.76	3572.38	3705.48	4174.52	4398.61	7483.1	7864.2	8420.93	9894.19	16883.4	9851.79	11125.6	9144.11	5018.71	8761.32	9444.75	8905.31	7958.24	9944.96	11325.3	12728.9	9953.3	7735.34	5326.24	10405.2	10218.2	10015.7	13970.8	9125.48	9366.7	10705.8	10955.7	7236	12150.4	8032.2	14075.1	10415.4	13194	11600.1	11505.1	9233.33	12550.6	13651.1	14406.9
HOATZ	2372.11	2733.97	2761.24	2484.74	3825.91	3201.23	3369.04	3345.26	4170.69	3926.54	5232.1	11108.3	8870.24	8504.43	14945.7	10753	13055.9	10692.2	6260.8	9446.25	9261.39	7464.11	7830.5	9619.68	9998.79	8770.41	7131.67	8459.15	8076.89	12974.7	10437.1	11460.3	13174.7	11711.9	7662.08	6446.85	10570.8	3974.92	11617.6	7163.06	11118.7	10920.2	14321.7	13516.3	10197.7	8524.18	13913.3	10387.3	15732
MACROH2A1	2858.26	2846.78	2855.19	2836.81	2801.78	2656.14	2670.29	2810.75	2858.16	2921.76	9934.6	8997.81	8923.79	9187.33	10740.5	10250.2	8486.16	8281.82	13836.6	9355.99	9556.07	7824.88	10506.2	10916.9	10579.3	12122.5	9934.63	11041	12784.1	8366.12	8342.1	11148.4	9342.18	8942.5	12859.1	9752.83	7875.37	11129.5	11527.4	10141.3	10415	8449.3	8322.5	8489.77	8838.48	9156.94	9957.61	10277.9	8510.9
PCM1	2357.7	2642.08	2979.1	2142.62	2809.77	2389.83	2274.9	2832.49	2429.64	2686.37	8978.3	9872.56	7241.08	10096.3	12483.2	11107.4	10317.7	12831.4	3960.18	8944.07	11007.4	10621.3	10024.8	10829.3	9861.7	10421.8	8345.15	7059.04	5401.07	9235.44	11647.6	9980.42	12024.4	10927.9	9061.3	8810.28	14182.9	8586.55	8327.86	8592.19	8790.77	12300.3	11223.3	11008.1	8939.7	8929.85	10479.2	7574.44	10964.4
NPIPA1	2358.85	3260.66	3668.06	2482.93	2825.51	2552.04	2050.87	2852.32	3726.7	3673.15	9843.5	7056.22	9139.41	8223.22	4787.49	11938.1	12012.9	11443.5	4204.57	8099.97	7053.17	10744.9	6485.67	9113.75	10904.7	11191.7	18857	16995.5	8527.6	13190.8	11365.6	4839.24	11357.5	15150.4	10066.8	19724.4	11239.3	5791.88	12551.3	6870.86	6961.59	12239.8	9638.01	8112.97	10596.2	10632.4	5878.91	5633.41	8130.13
MUC1	2817.63	1971.04	1689.1	2500.87	1771.29	2127.99	2151.34	2839.62	2392.07	2566.61	18936.2	7314.97	11147.9	9010.55	5915.12	8324.9	6883.84	5948.71	22674.1	7921.6	11276.8	12117.4	14572.1	12631.2	11715.7	14627.3	13521.9	12624.6	12022.9	8889.53	5207.8	8556.16	6287.4	9940.57	10162.3	10632.3	10396.5	19741.2	11451	9456.27	6061.28	8117.01	7668.03	8100.03	5705.97	7057.28	6044.04	8622.58	8281
MARCKS	3392.68	3652.43	2874.18	2779.12	2981.68	3618.99	3058.89	3155.84	3285.6	3532.19	6556.7	11114.2	8821.84	9508.95	10715.3	6841.75	10474.9	12084.2	10363.6	6717.01	7689	6516.49	7733.25	9315.28	8788.48	8183.93	9736.19	9109.63	9808.91	7484.87	11255.3	9292.22	10811.7	11910.9	7597.68	8981.62	12851.6	8586.32	5590.11	7247.74	5568.44	11546.1	12103.7	10852.2	9449.41	8394.5	5644.21	8527.18	7991.34
HMGN1	2504.09	2747.04	2432.09	2752.34	2779.65	2570.66	2767.33	2625.3	2742.28	2527.84	7669	9020.5	7307.71	9141.05	9892.13	7862.56	8410.11	8367.48	9226.28	11020	12239	9766.03	9254.43	10849.4	10997.1	8649.21	8266.56	8353.33	7409.23	9221.84	7643.55	10718.2	11825.1	9735.84	7009.64	6930.4	10398.1	7513.29	12216.4	9084.21	10731.8	8537.54	10470.1	8101.61	7990.4	9698.91	9695.42	8283.21	9801.35
ANXA4	3304.99	3348.98	2859.4	2498.48	3067.55	3121.09	2294.73	2712.74	2331.98	2635.39	7649	10852	10557.6	11929.5	12689.7	8314.12	11186	11120.6	7389.47	8413.23	8593.68	9432.38	9183.76	9187.99	8983.55	7844.26	9412.86	9210.79	7477.22	7843.47	10922.1	10711.6	12699.4	12423.6	8552.92	7942.49	12751.4	7943.28	9494	8397.64	8121.24	11272.2	13596.8	12590.7	12006.3	9169.05	9446.63	7769.84	11603.8
MLF1	2912.69	3325.18	3280.64	2686.41	3521.35	3265.65	2985.52	3033.19	3220.57	3575.54	8538.8	11920.6	10470.1	9249.71	15398.2	8999.59	12649.4	11196.6	6015.98	10220	9588.14	9019.73	9323.13	12377.3	13488.4	11228.6	9592.23	9038.98	7638.03	10465.7	9896.42	11936.1	14373.6	11927	7697.92	8677.18	14444.7	7315.05	10089.6	9327.19	9924.24	7654.43	10741.7	11061.5	10110.8	9128.68	10335.4	8767.31	16585.9
CD81	1749.15	1307.75	1140.74	1874.16	1499.75	1775.94	2083.81	1623.15	2132.01	2117.93	8552.6	8328.16	13684.7	7400.34	6249.13	13011.6	7495.81	5752.33	14293	4861.23	5258.96	5335.94	7658.42	7145.75	6057.81	5026.31	9290.95	13105.8	18303.4	11482.3	10125.4	5376.88	8660.6	8551.91	13807.7	9937.66	3177.92	9081.67	7343.72	9712.48	13148.3	13748.9	10216.7	9704.94	13433.2	8742.19	9494.08	11706.9	6147.17
IFT22	2586.72	2684.97	2217.91	2884.78	3168.18	3357.71	2804.03	2703.06	2816.9	3559.38	9441.6	11193.4	11657.4	8495.5	10891.6	9246.68	10483.3	10826.5	11251.2	10013.3	10926.7	10154.6	8741.92	9285.66	12594.9	13502.4	11157.2	12251.7	14212.1	9254.1	10449.4	10733.9	11940.3	13338.1	13465.4	10259.7	13951.2	7928.92	11954.9	9099.27	10537.4	8389.66	12923.6	11237.6	8451.62	8407.38	11397.4	8117.11	11391.6
KIF5B	1844.61	2206.28	2302.67	2359.3	2140.73	1885.16	2586.41	2191.02	2224.43	2269.03	8843.8	10136.1	10722.1	9162.79	9698.77	7984.97	9285.28	12862	5680.67	10422.8	12312.7	11293.9	11501.8	10601.1	9172.17	9682.14	6638.59	5943.71	5412.8	7657.36	9038.94	9135.45	5258.11	7786.55	9977.16	6935.06	12037.1	7219.27	8096.02	9602.39	9499.94	8952.88	8624.21	9232.25	9835.25	7181.1	9325.01	9368.65	9502.24
TMEM230	3130.2	3028.88	3112.38	2726.34	3522.76	3260.61	3747.45	3277.12	2911.38	3029.04	8751.5	10983	11563	10114.3	10341.5	8851.91	9125.49	8665.01	14256.7	11502.9	11283	7489.96	9944.34	9664.94	11157.8	11347	10320.2	11763.1	8722.93	9382.75	8661.35	11029.1	10777	11312.8	11394.6	8816.04	9714.42	9988.9	12415.7	9337.62	12173.7	8194.99	9758.03	9747.05	10019.9	11068	11201	9933.69	10227.7
ERGIC3	2787.38	2132.09	2055.57	3965.92	2945.68	3419.75	3552.16	3201.01	3390.03	3443.87	8936.2	10757.5	13206.4	10392.8	7454.43	11826.4	9231.58	8738.12	11959.8	8053.1	6784.73	7291.94	9364.6	10136.9	11144.3	6788.9	11694.6	10289.1	24963.5	11348.2	9693.25	9163.14	12480.6	12143.3	12023.7	13498.6	9547.34	7377.87	11903.3	7266.51	12437.5	10705.1	12137.8	9173.58	12168.1	9097.96	11139.2	9472.39	11402.7
PROS1	1270.7	2494.15	3245.87	3106.01	3771.46	4765.96	3512.62	2999.75	2776.13	2803.83	1451.7	12181.3	6066.3	11328.3	12509.1	7691.43	12854.3	8071.6	2664.27	9762.94	3218.68	5004.31	4485.43	6002.45	3707.74	3889.58	4504.27	1346.85	9373.06	10610.6	10195.5	8085.46	14289.8	7295.07	1738.73	3923.57	2835.16	1408.06	4405.85	8182.83	7138.55	14885.8	12458.9	12405.2	11707.9	9557.05	12873.6	10762.1	17321.6
DSP	1469.02	1677.88	2171.41	1846.05	1975.79	1804.3	1753.34	1552.59	1531.79	1811.77	9537.3	8572.37	5368.05	5103.28	9916.15	6911.16	7050.75	8692.33	9922.93	6248.95	13032.9	9282.54	9038.71	8294.96	6792.24	5672.17	6385.57	4219.15	8852.86	5622.62	8946.23	6975.58	6791.32	6449.74	6569.98	7309.23	8186.34	6088.21	5391	10551.7	12227	8919.81	10009.8	6041.47	8078.6	7376.64	7898.02	7732.75	7531
NDUFB1	2974.5	2661.26	3477.81	3340.28	3120	3093.21	3393.56	2556.83	3067.23	3266.33	8373.8	9070.12	12647	7891.39	13184.5	7528.58	8414.45	8693.22	8763.51	10292.6	10497.9	7553.74	9585.69	10690.5	9819.75	11151.6	9316.98	9556.81	9008.98	9844	8151.99	11708.6	11408.6	8264.88	11434.1	9640.12	10679.8	7215.25	10960.7	9940.84	13346.1	10546	12851.8	9314.21	10779.2	8734.98	12431.8	11316.7	11747.6
SDC4	2170.36	2435.68	1446.86	2732.26	3157.09	2867.9	2272.22	2777	3010.28	2687.86	7360.5	9949.06	7751.23	9576.74	10929.5	12875.1	10264	8717.01	14249.6	7891.11	6010.37	9199.09	11936.9	8641.96	9730.58	7434.24	10945.9	10618.5	11915.2	10416	12548.2	8626.95	7656.91	9688.06	11342.9	10466.6	10013.4	9107.35	9676.77	9103.12	8674.79	8275.49	9419.54	9167.23	11227	11452.7	9105.14	10960.6	7268.43
GDI2	2990.6	3034.51	2312.48	3046.86	3118.98	3242.72	3033.46	2581.7	3105.15	2914.77	8705.7	9608.58	11129.9	9872.49	11898.9	9809.44	8640.54	7744.45	10979.6	9617.92	9706.32	8766.68	11096.7	11322.5	12128.2	9922.99	9973.92	12097.3	13141.5	7890.48	7291.07	12100.7	11079.2	9404.48	8108.19	11465.6	14163.6	12139.3	10676.8	8796.85	12623.9	8041.13	8872.76	9047.68	8681.07	10024.9	10409.9	10711.8	10509.6
SEPTIN2	2883.82	2746.8	2566.34	2367.38	2888.23	2902.15	3177.54	2979.51	2543.19	2491.6	8902.5	11592.9	8704.79	8648.4	11561.4	9345.02	10425.5	10537.3	8786.79	9209.67	11468.6	8298.7	9624.53	10620.2	12112.3	9724.95	9872.84	10204.3	6283.04	8089	9018.21	11137.7	11236.1	8349.6	8541.83	8569.14	10982.1	7483.58	7514.7	9738.66	10327.6	8905.84	8503.43	9498.84	8062.59	8386.7	10198	9748.29	7710.74
AFDN	2344.48	2678.36	2974.03	2385.85	2450.22	2636.39	2230.53	2175.14	2925.1	3089.29	8110.2	9609.87	8595.51	8033.96	9206.75	10353	12245.5	12379.2	7803.22	7713.36	9840.05	8627.23	8294.36	10143.4	8420.25	8175.9	11571.6	9091.8	8645.56	8785.14	9445.71	7798.83	11134.8	11041.1	9623.56	12711.5	12746.2	6515.53	7142.58	8305.04	7222.51	12968.3	11175.1	9594.04	9826.47	7885.28	7199.51	6807	8859.6
CTSS	3443.69	2865.81	1699.98	2065.63	3394.8	3818.29	3012.01	3044.69	2670.52	3093.91	6493	12629.8	10382.8	8166.33	12386.3	10214.9	9663.9	13698.6	6861.67	9574.5	10850.7	9309.46	11710.5	10616.1	8795.2	8796.13	4607.42	9771.31	6313.99	8223.8	10763.3	11467.5	10255	9119.89	8626.65	7892.22	9477.09	11491.3	10591.6	11444.7	10627.8	11057.6	9523.79	9874.87	10250.8	7520.58	12877.6	8972.92	9050.16
EEF1B2	3260.55	2954.49	2417.28	3475.09	2876.57	3076.72	3511.95	2397.89	3146.26	2844.6	9725.7	9768.17	10865	8727.73	11686.6	6299.06	9234.18	8866.76	11518	9885.03	10280.7	9470	10055.7	10262.1	11276.7	9469.92	6705.6	8350.26	9098.84	8593.28	8841.23	13509.5	11695.5	7777.92	7602.37	5900.59	12255.1	6567.16	7567.83	9515.03	10479.6	7113.96	9713.23	10092.1	8553.66	12299.8	8809.16	12049.3	11030.6
KIF9	2323.91	2848.26	3407.13	3212.36	3719.59	2939	2743.28	3179.25	3247.06	3469.19	8550.6	8936.94	9157.27	10743.4	11535.8	7803.51	9920.28	11039.7	5401.25	8849.62	9406.36	8886.27	7955.45	8029.64	10751.6	13615.6	9988.92	9286.78	7531.96	10000.6	8293.97	10921.9	11652.8	10424.8	8615.47	7580.89	13667	7158.64	11719.9	6271.32	10732.6	9945.52	12227.6	10135.5	10134.5	6327.15	11123.9	7499.04	13470.6
CCNI	2860.34	2615.07	1668.93	2347.7	2409.11	2683.9	2650.2	2275.62	2796.49	2592.43	14052.8	10852.3	14203.5	9247.89	8631.76	10002.9	12438.1	12013.5	12592.2	6557.1	7471.1	5563.66	4959.84	6147.35	8468.23	6588.22	8758.9	13031.6	11776.2	9000.81	10542.1	6855.13	10769.8	13180.3	10882	7948.17	8739.17	9613.77	7821.31	5738.67	8435.68	8807.54	11625.2	11155.3	8953.13	10385.6	9910.87	6490.27	7076.02
SELENOH	2571.02	2781.29	2552.88	3384.39	3035.35	3020.85	2894.75	2169.53	2533.37	2711.05	10721.5	9190.7	8376.27	9010.35	8848.61	6863.4	6779.85	8954.95	12606.4	11275.2	8048.76	11120.9	10518.9	10918.6	11908.3	15677.8	9240.45	11313.6	11143.5	8933.04	7141.27	12386.7	9616.81	8711.89	9550.5	7603.79	16684.2	9899.65	10918.1	9113.83	10801.1	6577.64	8446.45	8530.44	7020.33	8333.11	11280	8706.37	11303.1
RAB11A	3210.13	3504.28	3477.74	3634.59	3548.58	3568.72	3615.34	3296.96	3458.6	3662.83	9072.6	8749.62	14595.2	10343.4	10744.4	7711.43	9393.8	8814.97	10365.5	10189.7	9881.78	8241.35	9854.61	11588.6	12995.9	12755.1	9590.42	10546.9	11585.3	10332.2	8787.32	13497.8	10674.9	9488.21	12648.5	10708.7	14846.9	11395.3	12808.6	8685.5	11952.1	7740.71	9330.77	8714.57	9858.47	11753.2	10393.3	10462.8	10091.9
ANK3	1680.5	2344.69	2707.76	2169	2175.63	1901.52	2368.24	2424.8	2628.36	2597.16	6812.2	9072.28	7288.79	10604.5	8680.46	6594.9	8560.82	11676	5599.64	12387.1	10193	12851.7	11888	9343.62	10884.3	9803.25	9553.89	6893	5125.88	7645.96	7444.62	11449.5	9189.13	9161.12	5305.29	8527.21	10099.2	5592.72	7878.01	8525.21	8358.46	9151.5	7859.86	7660.86	8055.92	10920.4	8179.5	8948.11	9501.74
OAT	3131.67	4286.48	4019.62	2923.07	3557.59	2767.47	3889.51	2881.72	3046.86	3541.7	8919.1	8809.49	12532.6	12676.7	8514.48	5154.7	7684.09	9037.84	10702	9146.04	10982	11188.8	13005	10535.4	11222.6	16617.9	10513.2	10201.2	5880.95	8493.03	5864.64	12900.4	8063.91	8722.69	16236.7	10237.1	13889.6	12705.1	7450.89	8603.21	12228.5	6731.27	3973.36	6327.1	8233.22	13478.5	8371.89	15062.4	7146.07
DBI	2661.22	2505.09	2645.19	2581.57	2708.23	2932.11	3232.04	2835.73	3302.35	2489.4	11174.1	9450.82	11357	9833.75	11393.1	8190.83	9641.15	9266.72	7093.29	8147.1	8675.55	8334.18	8283.12	10824.2	10257.3	13151.6	11033.4	13741	6666	11812.4	9510.15	7805.95	11608.1	11238.5	11667.4	7977.36	8486.89	8630.24	11549.5	7925.84	14121.5	8606.01	12881.7	9742.89	9652.21	10270.1	8848.31	11060.2	11866.4
YWHAZ	3206.35	2881.67	2791.98	2222.38	3049.71	2818.66	2831.99	2470.72	2375.28	2468.66	14635.8	11974.9	15609.5	8296.24	8577.01	7964.07	10385	9339.82	9152.46	9291.8	6890.66	5969.44	7818.71	11471.4	9401.15	9357.14	10083.3	13845.3	11150.7	9682.12	12502.6	11762.4	12289.9	15220.9	14431	10092	6983.21	10452.5	6146.06	10302.1	8012.63	8561.36	9773.18	10186.4	12092.4	10382.8	8495.15	12701	7346.61
SF3B1	2294.81	2604.56	2571.24	2007.35	2593.2	2217.45	2245.64	2754.06	2131.87	2207.16	6870.2	8802.04	7058.42	8515.57	9725.23	9533.15	10509	11099.2	4630.18	8841.93	11170.9	9320.03	7940.23	10205.4	8651.09	8703.88	8909.68	7278.79	4929.24	7997.46	10290.9	9489.97	11011.8	10575.6	8467.33	8553.16	10403.7	7154.05	9118.27	9091.04	11580.9	9102.27	11103.4	9463.16	7858.05	9791.41	8526.09	9982.87	10068.8
ATP5F1C	2740.8	2445.25	2535.26	2964.45	2466.73	2599.15	2841.05	2619.16	2580.13	2408.82	8866.4	8542.77	12317.2	10700.1	9889.97	7010.59	7819.07	8766.16	12372.6	10340.1	10202.5	8435.85	11206.4	11822.9	10831.5	12407	9003.43	11380.4	11516	8891.32	8014.81	11340.2	12237.3	9920.95	10957.3	8528.8	12333.5	8953.58	10406.7	8035.75	12118.7	7899.02	10667.9	9543.28	8047.37	10445.5	9895.17	11540.5	10200.2
TEKT1	2507.17	3289.2	2053.44	3302.87	3429.2	3631.39	3632.33	2924.39	3812.92	4187.51	7608.1	10193.1	8096.15	9937.87	10430.7	11513.3	9741.34	9954.06	7375.13	9498.77	8506.67	9920.82	8897.17	9103.55	10582.3	9691.99	9576.41	9114.16	12422.9	10872.2	8939.98	10035.1	11171	10958.7	8819.67	8930.05	9830.71	5349.82	9686.21	8812.19	10636.3	10900.3	11422.5	9991.19	8999.79	8217.81	12407	7879.99	14031.2
NDUFB4	3138.85	2747.57	3389.27	2912.74	3364.94	3041.26	3154.14	2876.37	2833.57	3157.86	8884.7	8304.2	10281	8737.87	13367	7918.39	7532.95	7769.92	10450.6	10678.9	9837.72	7605.02	9464.74	11139	10751.6	11920.7	8902.13	9294.39	11131.4	8424.36	7952.7	12144.1	11565	9830.49	9599.75	8882.53	10788	8680.2	11714.8	9175.12	12343.6	9512.07	10110.2	8719.89	7839.18	9134.88	10853.1	11274.9	11498.8
PGK1	3135.42	2304.23	2299.67	2625.35	2513.1	2605.11	2996.63	2025.27	2555.31	2460.88	10595.7	9700.69	9750.46	8571.56	9380.69	8609.7	7549.68	9105.78	15397.7	10046.6	9920.07	7585.29	10721.8	11536.4	11727.5	12636.4	10179.9	12454.2	14348.1	8143.83	9656.08	11671	10187.2	8610.18	11317.5	9745.1	8809.82	14654.4	10103	9032.2	11313.1	7573.74	9728.39	8979.36	8795.97	8741.18	11161	11772.7	9033.49
FAM216B	2572.76	2747.66	1955.91	2124.33	2914.06	3109.14	1346.86	3408.55	3101.6	2135.94	4691.6	10736.2	8945.11	8230.49	12375.8	7936.05	11881.4	11230.7	6833.43	8365.34	7596.53	7542.08	6200.79	5741.51	8363.34	6752.58	7359.05	7335.13	4640.28	7474.62	9975.92	12125.8	12778.2	9726.16	8620.87	6063.98	7452.21	2590.33	7263.99	7732.41	8326.19	10355.8	11111.1	9572.18	8210	5089.75	8891.19	6881.85	14027
NONO	2966.61	2702.55	3151.4	2609.09	2964.55	2789.46	2815.38	2753.1	2762.2	2905.27	9632.2	9503.38	10621.6	8946.27	9798	11270.6	9318.48	8029.98	10527.2	6775.8	6100.63	6416.28	7403.51	9733.65	8423.42	9839.62	9208.92	11961	16381	9835.86	10196.3	9605.54	9799.49	9893.85	13099.3	11675.3	7379.8	12473.6	10818.6	8991.06	10466.6	8389.87	8910.35	10351.9	10442.2	11641.7	9982.72	11586.8	8140.44
ATP6AP2	1809.29	1964.07	1692	1599.38	1902.61	1987.8	2163.7	1876.44	2205.25	1752.73	7612.8	8578.61	5969.37	8551.91	9725.78	7355.06	7103.21	8000.51	10502.8	7268.99	7896.08	6524.95	8736.94	9005.76	8598.96	7266.29	7462.19	8893.14	7500.85	6444.84	7495.73	8556.21	7094.95	7727.49	6252.77	7526.24	8133.86	5539.33	8247.62	10288.3	10452.6	9363.26	9954.48	8592.36	9135.45	7959.75	11968.5	7255.43	7456.38
EPB41L4B	2145.08	2768.87	2797.36	2184	3149.32	3186.6	2258.93	2601.49	2376.85	2634.11	7605.6	9856.94	8680.21	9390.73	12337.4	7920.64	9816.64	9858.05	5551.17	9009.35	11684.4	9089.94	8482.21	10382.8	10320.9	8439.96	9848.94	9342.47	8937.42	7760.9	8791.15	9675.5	12928.6	10486.2	8939.6	8478.18	12889.6	5011.91	7559.82	6852.07	10281	8743.6	8758.34	10409.1	9478.02	7072.46	10151.6	7445.91	8653.04
MORN2	2360.32	2331.5	2466.18	2240.82	2444.96	2598.24	2351.25	2297.2	2614.89	3081.85	8420.2	9072.28	9232.04	7250.74	10405.8	6164.73	10494.3	10806.1	4953.67	11126.3	10309.6	8687.86	8553.63	10170.2	12196.6	13880.6	11066.2	7590.4	6845.34	7802.66	11866.4	11067.6	11696.9	9951.59	9967.86	9034.8	11472.9	5384.62	9530.84	9886.73	12193.5	9229.76	12673.8	10609.6	9783.13	7573.37	11389.3	8673.57	14026.2
EIF3F	2661.04	2456.87	1840	2837.95	2836.22	2921.65	2787.43	2456.78	2569.19	2369.39	7334.7	9713.78	9797.32	7767.06	10936.6	6587.26	8571.33	7678.49	17908.7	8420.61	8141.43	5518.88	8379.68	7573.78	8846.37	7500.27	7434.12	9258.09	17478.6	9188.16	8471.85	10914.8	10888.6	7146.33	8354.48	5971.54	7591.08	6938.51	7502.97	8015.72	9613.36	8986.17	9275.53	9390.51	7886.33	9364.71	9783.19	10369.5	10522.5
CCT2	2642.26	2979.61	2804.99	2632.55	3481.85	3147.25	2699.64	2590.86	3175.94	3286.45	6829.3	10199.9	8355.97	8799.28	12579.2	7363.31	8679.4	10227.2	8018.53	9730.83	11534.7	9591	10261.4	11178.4	11321.7	10405.5	9284.61	7806.72	5747.73	8669.7	7598.8	10444.9	10007.8	8485.07	9851.93	8115.4	12231	9314.74	10274.3	9427.1	11484	8179.37	8762.83	8166.52	9299.19	8828.35	8816.33	9055.81	10182.8
ARPC2	2863.62	2048.17	980.135	1709.36	1847.17	1917.66	2024.88	2147.35	2261.13	2287.02	9422.9	7718.1	12352.3	6708.2	6413.39	7321.38	7795.21	7002.42	11243.9	9228.16	11258.1	6674.46	9223.37	9442.5	8912.43	9205.34	9831.87	14933.3	7255.06	7121.09	8775.71	10442.3	9871.58	8074.79	13119.9	6523.68	6745.53	13730.2	10522.4	6829.5	11653.2	7275.82	11453	9437.68	9065.45	9879	9986.29	10240.8	8322.41
ATP6V0E1	1754.5	1612.42	1811.99	2041	1643.24	1738.44	1902.15	1531.47	1472.14	1579.03	12864.2	8544.14	7891.88	10339.8	11535.1	5941.56	5816.6	5961.55	12240.3	9437.51	9466.96	11537.3	14184.8	11705.8	12428.8	11942.2	8251.65	9403.32	9173.31	7601.82	6328.11	9216.77	6336.13	3604.46	3759.36	7519.41	12988.8	10763	10507.3	12913.5	7932.11	5564.76	6831.5	5819.24	6573.14	8500.54	8879.85	9630.56	9129.47
ATP6V1G1	3021.43	2993.72	1818.92	1875.99	2813.87	2484.39	3489.78	2891.99	3094.07	2906.28	6211.8	9102.34	11375.9	8012.07	10901.5	8134.83	10029.2	9038.2	9651.58	8261.84	8978.3	8354.25	8855.75	7834.31	9574.56	10162.1	8913.82	9729.79	5051.04	10787.7	8615.6	10769.6	10216.5	8751.88	10020.2	6679.6	9120.06	10301.6	8688.18	8466.64	10750.1	8239.02	10124.5	9198.25	8131.53	8826.02	11533.8	11743.7	10602
BCL6	2597.75	2886.83	2995.48	3622.63	3637.06	3157.26	2867.65	3774.02	3155.18	2862.98	6026.9	8631.06	6286.58	10875	10872.4	8460.57	8136.56	10967.9	9306.45	7443.89	8188.95	8641.57	6846.18	6543.73	6947.58	8224.9	7929.48	6359.36	8222.36	9063	7067.74	7955.05	9374.92	8339.79	6048.28	5497.94	7219.95	7458.98	8706.13	8821.72	7883.99	9470.1	9092.32	9606.45	7247.66	10137.3	8998.72	9770.27	8708.8
CD46	3073.41	2443.56	2787.57	2454.39	2679.34	2496.32	2239.07	2724.4	2737.76	2979.36	8424.9	9239.85	8616.02	9470.89	10655.6	7689.19	8490.71	8869.19	6911.1	9686.56	10782.7	9481.68	11575.5	9847.62	9393.82	8382.32	8106.82	7370.62	4763.12	7746.99	7810.94	11041.4	9396.95	9205.48	7503.4	7511.95	13516.3	7444.73	6865.82	7643.65	9883.88	8878.82	10526.6	7969.31	6773.66	5867.88	9766.66	7429.28	9917.32
CSNK1A1	2209.38	2625.16	2832.39	2108.39	2521.13	2345.7	2342.78	2470.63	2344.73	2515.02	11219.8	8770.02	8642.2	8583.47	9470.29	7693.31	8823.35	7976.91	7058	7867.12	9389.09	8800.72	8603.66	8623.23	9653.67	9470.15	9012.08	8158.8	5944.37	8376.53	8595.32	8438.71	8391.39	6917.76	8733.82	7934.28	8584.61	10550.9	9088.86	8412.63	10040.3	9288	9375.25	7226.07	8865.13	8150.11	8226.85	8486.63	8476.65
MLPH	1549.52	2415.48	2836.76	2122.68	1336.87	1285.81	1559.01	2827.82	2542.84	2875.22	10591.5	5463.94	5154.3	8568.87	3630.56	7238.47	10343.7	9146.32	8133.36	7823.06	9527.93	11740.9	7046.59	8736.94	8606.71	9211.11	9163.06	10311.4	6626.69	7511.15	8228.64	7308.09	8056.38	9481.26	6746.67	9376.09	12603.4	8540.95	15239.8	7511.8	8790.71	5938.6	6418.03	6118.3	6474.08	8041.16	6023.16	5257.67	9793.26
CCDC146	2305.19	2852.71	3068.3	1969.77	2657.62	2246.27	1774.34	2805.58	2307.07	2835.93	7339.3	5504.12	4815.49	8461.78	9721.47	8704.92	8905.3	9440.5	3071.41	9635.35	9813.54	9310.18	7408.29	9786.43	9382.04	9526.17	9121.52	6967.95	4340.95	7960.32	8439.75	8653.33	12464.6	10403.9	6991.47	8435.38	9588.52	4711.18	10013.1	7461.6	7811.95	9599.39	11524.1	8985.87	8691.71	6653	10434.9	6101.73	9800.12
PRR11	806.805	1234.83	701.211	1402.68	745.212	712.979	875.613	938.848	752.647	839.79	12342.2	3291.39	4330.94	7829.26	2844.72	3370.62	4767.93	8766.13	8409.36	6623.92	7341.93	13789.8	7804.25	3294.57	3468.49	9716.18	3321.35	3873.94	7163.32	4489.45	7376.69	6439.6	4289.27	5572.83	5279	4462.67	8312.03	7926.3	8432.33	9100.15	3544.55	3350.12	4798.52	5702.13	4598.94	9619.64	2856.8	9020.31	8269.4
VIM	6835.3	1803.21	1474.23	1626.84	1762.25	2268.71	2974.86	1996.06	1593.95	1345.15	17243.2	8405.78	11101.1	6685.54	5571.26	13049.9	12019	14423.6	16656.6	11599.9	10131.9	5484.57	10514	6470.77	10247.2	9204.86	7859.72	30773.6	14361.9	7605.62	10497.3	8627.41	8771.98	11533.1	19487.8	10288.8	8070.22	15271.8	10178.8	4786.7	8576.82	4529.59	12111.5	6290.52	10020.2	8507.67	14162.5	5428.67	7460.41
STK24	2757.69	2491.52	2649.93	2824.34	2518.99	2543.94	2945.68	2537.99	2128.47	2435.13	10977.9	7782.01	9724.17	7596.05	10476.8	7266.84	6637.13	7984.6	16703.1	7682.83	9519.3	6376.47	7865.65	8948.45	8432.09	9286.26	8210.9	10006.5	13482.4	7392.39	8170.71	8440.32	8746.64	7907.71	9934.59	7836.73	8685.46	10584.5	8897.62	7696.12	12468.2	7827.61	7945.94	7672.8	7460.71	8518.98	11258	9582.05	7216.38
FDFT1	1772.71	1798.39	3022.27	2537.68	2492.38	2572.36	2625.39	2432.13	2393.86	2445.76	12508.4	9273.96	9075.9	8570.58	12631.4	8586.67	6860.4	7897.45	12129.5	9415.14	7412.05	9251.02	9278.06	12005	9552.54	8143.07	9252.01	7410.39	14350.1	8463.4	5683.96	8482.42	7998.92	7324.45	6224.94	8220.66	10467.7	7304.33	7064.84	7012.19	9488.97	7143.21	8533.07	8241.61	6940.67	7363.85	6299.14	7389.96	7789.83
COX7B	2930.49	2646.9	3325.81	2895.4	3170.93	2781.92	3042.42	2455.41	2752.72	3201.01	11277.3	8619.45	10230.9	9783.99	12158	6459.71	7871.95	7481.54	8940.84	10490.5	6753.8	8297.52	9240.77	9727.89	10415.2	13244.8	10506.5	10388	9854.94	9535.21	8201.48	12209.5	11253.9	9491.32	10710.3	10896.4	8557.95	11130.9	10409.3	7965.85	12870.7	6999.32	9724.26	8450.78	8707.78	9442.07	9133.41	11982.3	12001.6
RPN2	2268.99	2254.08	2380.23	2419.63	2345.86	2249.54	2270.17	2315.77	2236.78	2254.7	10894	9323.13	10641.8	11174.3	9420.5	8741.45	7324.43	8531.02	15263.7	8418.42	8938.26	9297.44	12796.5	11301.1	9668.78	9537.75	12219.8	13493.4	14388.8	8149.92	6448.31	8935.51	6926.74	7804.24	9658.91	9320.08	13927.7	14329.6	8471.63	11483.8	8677.83	7167.21	7132.91	8646.87	8264.92	8717.2	8634.51	10535.8	7686.58
DDR1	1971.79	2425.01	1698.3	2869.19	1853.65	2703.58	2993.3	2958.39	3386.85	2656.14	10722.4	10064.4	14336.6	8359.33	5205.29	9647.18	9058.56	7884.74	16979	7245.31	6144.1	7994.43	7880.89	8806.1	10257.5	5539.91	14385.2	13719.6	18261.8	13102.9	8244.77	4583.13	8303.87	9654.74	10424.8	19159.1	7927	8691.5	6631.63	6858.44	9124.87	12537	8155.18	9415.79	12135.4	9984.27	5090.52	8312.42	4606.46
EIF5	1916.23	1673.4	1276.98	1560.96	1416.99	1262.77	1844.9	2079.72	1756.48	1923.12	6463.9	8438.04	6508.02	9022.87	11930.1	9448.34	10257.4	9384.8	7473.39	6888.93	11260.4	10027.9	8709.2	8453.57	10079.4	10339.2	12799.4	10687.7	5455.27	8336.98	7463.79	7751.42	6586.61	7208.85	10867.6	5891.22	11871	10171.1	9738.93	10011.5	8724.04	6039.85	7952.92	11426.8	6482.27	8123.46	11120.6	6303.97	10812.5
SERBP1	2521.83	2555.72	3014.2	2051.05	3178.7	2784.58	2355.21	2507.39	1942.51	2023.05	9141.1	8841.05	8856.55	10157.5	11991.2	8446.9	7872.6	9248.39	7255.59	8828.5	10145	8077.13	7915.96	9158.58	9675.55	8003.53	7721.71	7692.3	6510.42	8011.23	8561.32	10952.7	12810.2	10988.2	8779.78	6922.65	10678.1	8141.05	8619.76	8148.75	9905.99	8385.8	11275.9	9386.7	7884.28	10861.9	9800.02	9460.87	9956.48
HECTD1	2686.09	2778.83	3015.72	2302.95	3327.49	3193.13	2460.28	2973.47	2368.65	2613.44	7095.4	9090.24	8873.41	8629.6	13493.7	11390.3	10052.8	9718.97	5193.07	8229.01	7953.52	8397.87	7774.27	10085.5	9876.54	9812.85	8799.92	8370.25	7059.4	8259.13	9256.98	9048.88	12574.4	10858.3	8399.1	9845.94	9473.79	6280.24	9753.87	8350.69	8943.97	9158.34	9757.24	9437.03	8672.35	9267.63	9973.22	8930.16	10663.8
PLXNB2	1988.76	1735.3	1848.26	3033.35	1848.52	2118.81	2921.14	3032.4	2881.67	3013.15	13701.6	8721	9378.04	8441.18	3845.14	11867.3	9088.92	7581.96	15819.9	7934.77	6098	8776.81	8651.52	9081.86	9297.85	6554.3	13940.4	13012.4	18504.8	10740.3	8078.53	6452.19	7738.03	9340.43	7716.71	15312.8	6851.44	10952.8	11700.5	8091.11	7020.1	8898.92	7152.13	6671.35	9815.71	8316.24	6663.89	7975.71	6270.15
SRSF5	2117.97	2513.75	1714.32	1693.74	2463.65	2269.62	1348.1	2635.71	2677.67	2400.27	4900.9	8196.86	5274.31	9506.79	10640.6	10441.7	9043.68	8334.89	4037.82	9140.64	9809.64	10563.9	8074.47	10597.6	9780.61	9689.29	7726.8	6036.58	5508.9	9346.28	9570.35	8158.85	11573.5	11172	6946.96	8726.92	9510.44	6542.24	9966.78	7809.7	10661.1	9075.32	10857.9	9167.59	7904.21	8676.44	10062.2	6628.44	12939.6
ZFAND5	2128.1	2437.75	3145.28	2244.01	2952.44	2931.5	2362.86	2556.03	2139.5	2178.85	10110.2	8648.35	7163.74	8249.24	9357.12	8462.15	7756.28	10287.3	8580.12	8814.41	7127.19	8479.48	8530.69	10683.8	10054.2	9859.27	9228.14	13420.7	6943.15	7439	10073	7704.91	9068.81	10850.6	12532	8809.58	9786.7	7978.58	8688.64	8177.18	8577.98	10299.4	9360.63	8395.1	8451.78	7529.47	8918.36	7757.29	7989.44
BPIFA1	545.231	1117.91	368.468	2358.6	4342.11	4086.72	6111.57	2412.75	59.8057	2871.79	306.5	23518.4	6028.01	266.601	15664.2	3083.69	244.693	4202.58	19153.4	5946.65	25889.8	14011	1045.37	2201.66	788.834	19197.2	26551	806.02	877.424	18684.6	1475.49	252.008	2192.6	415.854	525.469	21001.9	9883.04	8280.79	26830.7	16431	38411	19411.4	6330.04	11082	14891.1	786.81	15064.2	33162.7	364.664
SH3BGRL	2837.85	2276.36	2787.04	1942.85	2238.13	2717.6	2693.88	2530.56	2629.68	2439.91	6342.1	11833.3	11756.4	8352	10340.1	5894.32	10654.1	10555.2	5342.13	9635.44	6476.2	5723.71	8000.65	7106.89	6888.2	8978.26	6460.64	10972.6	6714.52	8020.79	12121.6	9723.3	14244.1	11215.5	10305	5834.01	6853.3	6169.6	5333.59	6995.06	7492.17	8949.2	12021.6	13300	10150	10322.3	7329.41	9290.44	12142.6
NCOA7	3346.37	3949.84	4131.72	2796.49	5364.31	3619.24	3358.93	3622.19	2531.88	2609.18	11395.7	14461.6	8492.17	17700.8	17184.4	6701.87	8733.18	6852.69	6927.53	12159.9	6671.44	9342.93	9262.46	8905.25	6424.13	11508.6	3597.34	8252.9	11056.5	8613.07	6649.08	11133.2	9491.18	10489.2	6418.39	4291.24	11518.8	12978.3	5883.99	4956.95	8061.56	9617	9388.71	8754.37	13903.8	7564.61	8881.4	9044.24	7148.18
ZNF160	931.723	1493.47	737.788	1704.02	886.792	707.494	962.756	1143.89	830.558	838.321	11543.2	3190.12	3431.25	9286.23	2605.53	4017.74	4557.66	11264.4	8511.34	6498.17	5405.54	15028	8140.6	2753.26	4658.47	8640.76	3142.1	3451.31	7854.44	3714.63	6891.77	5539.19	2263.82	3627.92	3762.91	4755.75	11868.6	6925.1	7386.06	9084.87	2561.61	3101.61	4133.03	5312.01	3804.91	9645.82	2500.34	8658.96	7305.57
ODF3B	2216.76	2424.55	2061.33	2486.55	2381.14	2612.17	2440.04	3225.43	3259.98	3325	10164.9	6493.81	10603.6	6285.27	5707.76	10338.8	7380.12	5581.83	9138.59	6888.99	4874.48	7219.09	6532.5	6664.71	8137.82	8811.11	13348.1	10985	15223.4	13429	8914.87	6215.44	8390.77	9975.77	8250.85	12281.6	3755.93	6953.31	14032	7531.18	9126.37	12687.5	11448.4	11310.4	10451.5	6929.74	8883.05	8573.67	10784.7
ALDH2	1773.51	1743.39	1620.84	1341.75	1720.76	1952.44	1972.68	1680.88	1639.4	1622.13	8569.9	11838.8	13849.9	9192	7747.37	12520.8	10127.1	9403.78	10003.9	6569.07	5653.07	5562.16	8210.62	7601.76	7829.44	8072.32	7994.38	13462.3	14006.1	9557.57	8892.99	10655.4	12458.2	12466.2	11673.6	9303.29	6704.23	6091.47	8457.68	6643.86	8268.95	9251.58	9804.88	11815	12079.8	11853.5	8346.99	8562.15	8074.08
SSR4	2872.38	2781.73	1765.62	2808.41	2869.59	2930.59	2673.35	3147.36	2907.49	2863.22	11703.6	8530.11	9609.27	9730.73	11613.1	7528.93	6943.87	5263.87	13621.1	8274.06	8411.07	6990.26	9690.37	7391.04	9396.36	9093.6	11245	11264.1	17647.2	9664.17	6426.28	12460.8	8149.61	7661.67	8509.92	9020.42	6618.17	9226.48	8157.23	10305.4	10492.8	8186.13	8166.38	7014.05	7346.89	8745.59	8591.94	11007.7	9812.11
DNAI2	2431.08	3826.31	3348.98	3335.12	3136.94	3168.07	2384.98	3109.03	3049.98	3881.42	9783.3	7414.05	8658.76	7363.1	5841.88	9708.7	6991.52	11191.9	10971.1	12093.3	9986.45	11710.1	10906.9	7861.4	10635.8	13330.7	14168.3	10909.1	11812.6	8066.12	6815.15	6132.71	5401.22	8345.89	7875.56	12219.1	13504	6139.5	15819.2	7561.41	7710.89	6060.1	7720.72	6885.18	7784.3	8433.6	8733.84	5534.63	7667.67
MMADHC	2511.7	2557.98	3037.46	2373.22	3095.79	2678.27	2698.37	2438.51	2598.42	2581.52	7524.1	9746.29	8538.53	8373.91	12282	6399.17	7807.75	8993.78	8594.59	9297.86	8591.02	7991.27	8418.99	9816.41	10210.4	10075.7	8587.09	8664.24	6913.9	7748.54	7929.66	9803.62	10228.6	8501.29	9301.84	7435.83	10186.6	8578.02	8312.39	8966.77	10349.4	8590.75	10582.9	8022.64	7781.54	8684.84	9361.42	9600.16	10734.7
TNFSF10	2443.51	3455.01	2196.54	2457.89	3064.73	2269.62	2736.72	3004.12	2533.81	2309.35	11417.2	8180.45	11570.8	10479.5	8963.42	8534.9	6113.09	5769.63	11835.6	6365.32	6051.39	8283.12	8403.14	6607.03	9283.93	11173.8	5535.37	8072.15	5211.43	9673.07	7175.04	10182	9861.47	9998.55	9359.43	6242.96	11006	21922	7860.56	8547.52	7490.54	8061.76	4428.82	5866.14	8275.14	12113	6241.73	9002.46	6313.17
TTC3	1245.62	2001.33	902.644	1783.97	1241.21	1112.03	1565.33	1773.63	1402.36	1271.85	9675.6	7081.7	5514.36	7802.92	7737.21	7147	7769.45	8054.31	10428.4	10835.5	12435.4	12720.6	10951.3	7595.8	9312.72	8789.16	7572.13	7209.27	3583.48	6659.47	6047.1	6378.33	3764.14	6494.89	7414.05	6780.53	12252.8	7864.44	9146.11	11165.6	6113.51	6286.4	7310.98	6643.97	4746.73	8990.01	5915.1	6758.67	8518.47
ANAPC16	2743.23	3033.3	3085.01	2410.78	3102.29	3247.67	2567	2774.3	2705.36	2950.54	9027	8711.95	7831.93	7109.84	13594	6957	8061.53	7730.91	6616.94	10223.5	7716.77	7840.65	9781.36	9104.82	11133.5	10358.6	8902.71	9968.29	7186.43	8419.87	8390.93	8968.8	11606.5	9433.93	7258.86	8447.09	8961.59	5408.7	9507.96	8909.67	9648.33	7060.57	10245.5	8942.43	9068.94	9120.87	9723.99	8556.89	9717.17
ADD3	1972.4	1989.69	2699.73	2192.61	2192.54	2231.04	2143.89	2136.02	2518.12	2000.43	8320.9	8726.06	8272.63	6966.68	8628.74	7141.07	8630.63	9212.05	6767.45	10203.9	9937.54	10924.1	10068.4	11019.7	11360.8	8725.55	9208.89	8099.57	4517.11	7454.18	8926.42	6410.17	9727.61	7123.14	7710.1	9585.9	10675.8	7598.12	9672.42	10179.8	8646.74	8621.45	6705.04	6875.47	7568.43	6569.06	7680.2	8401.98	9227.43
NME7	3045.06	3138.79	2025.69	3050.35	201.792	2882.37	3313.55	3276.89	3008.71	1072.92	15586.1	11421.2	18179.9	10437.5	8881.42	4099.45	4729.54	11168.1	8541.48	10733	1371.05	9301.98	7922.73	5792.57	12503.4	12479.4	9158.87	7416.19	10580.8	5407.74	7132.91	13362.5	11006.7	12493.9	12065.2	684.97	18373.8	10983.1	16004.6	11016.8	9857.77	9513.05	5237	8806.84	11394	9317.64	8399.5	11567.6	10080.8
NAP1L1	2443.34	2137.28	2115.51	1930.15	2539.84	2212.84	2107.01	1902.58	2332.39	2481.89	8908.3	8111.93	7766.07	7601.11	9050.67	6631.08	8143.77	8880.05	7252.57	8174.54	8102.36	8249.57	8269.69	8838.04	7794.67	11002.9	7531.31	7912.51	5335.35	7906.47	8440.27	9409.48	9280.07	7813.12	8503.33	7792.07	8436.81	5616.38	8813.62	9470.96	9678.34	8551.06	9806.8	8865.05	9031.23	7694.71	6925.29	8514.71	10684.8
ATP5PD	2779.89	2730.65	2876.42	2791.06	3255.52	2839.03	3397.1	2570.84	2987.54	2985.62	9267	9060.89	11561.4	8964.52	11978.4	7860.27	9233.78	7917.94	10111.4	9905.05	8667.34	8585.09	9807.73	10111.8	10231.4	11990.9	7506.94	8936.92	12101.3	8738.65	8536.08	11633.9	10902.4	9633.65	9014.4	7480.19	9488.21	7848.75	10613.7	8563.05	11827.4	8232.61	8972.09	8485.74	9860.49	8608.25	10472.7	11743.2	10802.6
C9orf64	1459.17	2480.68	1403	2471.36	1353.91	1322.24	1517.03	1983.49	1415.35	1415.52	15155.2	2563.88	3220.43	6452.17	2326.4	2772.94	3636.54	11708.8	17177.9	6268.46	4741.83	13750	5232.71	2340.79	4772.89	10881.9	2622.19	2850.81	4675.66	2892	4512.83	3265.98	3250.84	3125.92	2337.48	2864.85	10346.8	4364.85	4701.77	7697.37	2418.14	3653.1	3687.27	5030.75	3532.05	8216.81	2225.22	5035.87	5840.24
SMIM19	2489.87	2706.63	3471.05	2638.87	3137.54	2983.44	2855.29	3440.94	3107.58	3149.16	7018.4	10379.8	8903.71	8421.53	8240.57	6374.21	9755.54	9793.57	6498.33	8629.29	7119.93	7528.05	7668.81	8123.71	9387.7	9881.08	8844.05	8395.11	7455.3	10133.4	7550.89	9436.61	9368.16	9831.74	7093.51	7335.36	12049.6	5684.83	9085.2	6615.46	10335.8	9575.09	10528.6	9658.33	9209.8	7682.54	10600.6	9444.46	11014.3
DZIP3	1719.83	2161.67	2060.5	1472.16	2052.58	1758.58	1569.95	2018.74	1675.64	1935.98	9126.4	8172.24	6259	6600.59	7831.48	8274.88	8798.14	10654.4	5603.25	10939.8	10851.9	11221.7	10063.7	10618.2	11353.7	10469.3	11354.4	8153.61	3322.06	7636.09	8217.32	7996.16	9902.31	10790.4	9688.78	10997.2	10870.9	6423.8	7365.7	10842.3	8503.39	9297.77	9351.33	8201.69	7829.7	5178.71	7983.14	5336.66	7764.85
SLC27A2	928.043	1848	1782.24	1821.77	2590.77	2028.29	1828.23	1311.89	1678.14	2107.96	7668.5	9137.37	6837.79	8527.2	9246.61	7375.82	7868.1	9220.16	6964.81	7018.7	7862.33	6487.22	8421.04	9184.29	8592.02	6336.77	6304.13	4953.79	8105.63	5778.4	7993.66	8088.31	8845.4	8095.38	3381.09	7085.35	7962.07	3740	5090.44	9883.81	9906.75	8987.95	8482.52	7891.45	7109.55	6855.26	10098.3	7954.75	9457.43
LMBRD1	2180.74	1941.7	2576.51	2113.3	3013.1	2336.44	1322.95	2065.59	2427.62	2253.29	6747.4	9726.4	8527.27	9668.21	12350.4	8846.72	7466.29	7613.65	8591.11	8439.87	8820.79	6771.75	8956.04	9228.38	8857.77	7529.81	6653.63	8141.02	8426.42	7752.71	7460.14	9699.09	10066.4	9149.06	6749.39	8110.59	11086.9	6411.7	8382.89	9310.3	9024.85	9282.73	9868.34	7619.96	7430.27	7374.88	8391.72	7715.98	10977.9
CIRBP	2778.54	3090.2	3673.85	3375.12	3752.08	3351.31	3934.32	3556.36	3362.49	3654.01	8846.1	8394.98	7178.56	9401.96	9241.65	10398.4	7640.58	7325.21	8929.61	7269.11	6727.42	7102.69	8119.15	7894.77	8787.25	7464.36	8977.6	7192.97	10285.7	11005.9	7064.45	7301.42	8571.52	7141.88	6048.73	8094.68	8658.36	6930.28	9935.52	7768.65	9716.29	7453.23	8216.5	7905.17	9237.18	9249.65	9617.87	9675.52	10689.8
BCLAF1	1843.2	2088.15	2705.55	1724.85	2295.85	1890.63	1904.52	2228.41	1928.2	2008.71	6620.4	9150.95	5986.85	8766.7	11349.9	8417.49	8336.34	8860.24	4384.67	7320.14	7888.88	8547.03	7175.23	9232.88	8238.67	6356.48	7161.86	6715.81	4457.54	7493.19	9407.74	8820.66	10677.3	9338.97	7609.38	6706.72	8058.48	6671.08	6082.1	7800.59	8787.76	9241.55	10571.7	8737.62	9592.12	7782.36	8239.12	7783.44	8197.78
B3GNT5	2106.49	2341.96	2674.65	1857.52	3107.74	2504.65	1830.64	2312.8	2182.03	2224.85	6517.9	8443.29	6419.32	9654.58	12637.4	7657.17	9536.01	10073	4496.35	8416.05	9495.46	8649.66	7838.48	9458.37	9265.46	7894.35	9020.04	7941.95	3750.98	8440.06	7800.6	7016.42	10047.9	8236.16	8598.22	7835.08	10381.3	7151.23	10076.9	8614.12	8666.13	9003.3	9396.65	7733.27	7561.73	7171.46	9017.16	6175.2	9844.75
NEK5	1564.03	2581.61	2399.64	2377.96	2197.53	1768.8	1506.43	2442.92	2214.22	2707.99	11243.9	5698.65	3446.21	7211.29	5534.79	6396.07	7048.19	8931.33	7348.11	8453.96	7675.56	9664.27	7355.46	6693.06	7823.03	7862.33	7050.69	5336.92	7010.74	6890.71	7072.43	5934.74	7461.21	5634.25	3545.87	6796.26	8800.01	3531.71	6035.47	6305.47	4665.16	6014.73	6761.02	6181.92	7150.75	6747.03	5085.83	3982.83	8893.76
MXRA7	1553.42	1820.41	2209.27	2528.85	2158.94	2362	2168.59	2007.63	2295.61	1630.71	6903.7	8202.65	10331	10901.1	7897.38	5674.76	7281.97	7042.71	10183.4	11887	6636.12	8716.82	8138.83	8602.1	10142.4	6642.32	6275.42	9622.31	17742.2	7421.8	8452.13	7697.33	8865.49	5930.81	4541.59	9532.65	10823.9	5965.55	7181.19	11528.6	9254.15	6279.77	5208.25	6248.32	7258.17	11829.2	6419.35	12595.6	6883.96
ST13	2147.62	2171.3	2041.64	1730.79	2400.39	2605.83	2177.94	1792.47	2352.39	2247.36	6899.7	9847.66	9248.98	8220.83	9789.83	9571.88	9713.2	8350.69	6627.89	7990.68	7222.85	6436.43	6604.82	8849.03	8786.4	8182.45	8200.55	10068.5	8317.56	8171.23	8666.7	10018.8	11984.3	10430.5	8909.29	8748.63	9433.65	6249.4	9038.77	7988.4	9472.38	9286.54	9145.33	10770.9	10132	10739.1	10474.2	7892.2	9850.81
DBT	1674.42	2569.28	1637.63	2362.86	1800.71	1498.61	1693.06	2174.24	1510.67	1586.99	8706.8	4901.73	4591.04	8008.72	4651.03	5001.63	6620.59	10651.9	9909.83	7585.73	7312.45	11894.4	7332.76	3688.04	4832.66	8901.5	4126.57	4797.72	6744.38	5774.38	6978.64	7251.87	4533.19	5717.05	5412.88	5118.04	9697.59	8207.9	7136.34	7652.46	4078.92	5454.8	6559.89	6360.31	4847.36	11343.7	4832.87	7321.65	8632.69
ISCU	2461.65	2724.3	3080.46	2876.57	3023.69	3130.26	3355.85	2827.87	3253.43	3008.92	7086.1	10507.6	4753.89	5472.36	8670.28	5991.35	8536.17	8841.39	8012.68	9254.84	5517.58	6747.62	7843.96	8472.12	9010.5	10276.7	9903.27	9678.45	5944.59	8316.11	8222.71	9878.9	9501.59	8736.82	7487.86	8682.85	8234.52	5303.1	7819.22	9527.53	10687.8	9556.97	10871.7	7976.35	8958.8	7272.93	10408.5	8790.07	9274.91
IQCG	2147.99	2430.49	1347.8	1996.23	2502.82	2384.98	2091.27	2511.53	2635.39	2706.3	6722.5	8302.42	6630	7144.63	9342.33	7882.03	8905.37	9344.83	5521.36	7613.24	10637.3	9007.38	7824.22	9482.09	11562.3	8579.77	10205	7683.34	6008.45	7893.56	7047.06	8637.76	9016.46	8735.1	7664.71	8706.68	9892.39	5002.22	10554.7	8419.58	11473.6	9720.39	11118.3	8187.22	8882.99	5604.23	10099	5311.68	8429.89
HNRNPH1	1937.26	2374.54	2147.99	1468.44	1971.65	1756.99	1201.68	2052.79	1548.04	1657.93	8733.5	4853.19	3846.33	6326.04	6583.91	4231.65	5792.26	5207.19	7074.65	5988.54	6650.64	5303.74	5432.7	5914.08	4835.5	9238.01	7798.91	5141.86	4205.7	6241.21	8795.03	5110.17	6257.42	4301.66	5520.18	7423.74	3592.88	6158.66	7080.09	9239.35	5446.99	6569.52	5787.46	6854.31	6734.02	5647.9	3643.37	7362.03	7462.21
ALDH3B1	2875.38	2850.73	2539.05	3824.18	3316.59	3720.24	3166.2	3023.16	3251.06	3752.78	6495	10792.4	11013.8	5923.88	4178.42	13301.1	11588.6	4630.19	7925.44	4070.63	2901.93	4821.08	4775.2	7878.48	9690.62	5321.22	12261.7	10092.3	20668.4	13963.5	9904.77	4573.71	13761.7	10844.5	8624.58	11396.1	5336.59	4324	10714	5263.37	9390.45	16909.6	14318.6	14948.1	17405.9	7156.78	11759.2	9406.44	9210.6
SLC25A5	2658.17	2434.2	2014.33	3189.26	2969.7	2695.05	2922.26	2340.82	2358.11	2173.71	7096.7	8768.09	12929.3	8392.75	9103.75	6500.32	8031.98	6382.53	14461.9	8207.74	8763.03	7822.98	8506.47	9410.55	7949.59	8357.44	6489.74	8037.85	12306.7	8408.55	7109.38	8848.16	11233.5	7712.31	9185.23	7040.59	7423.52	7610.02	9985.83	7116.72	10785	7171.52	8153.2	7551.67	8214.84	10311.3	8103.32	11051	6529.75
GNG5	3885.73	3067.39	3374.54	3432.66	3257.16	3371.26	3722.05	3323.16	3672.26	3309.12	7980.8	9008.69	14718	8806.17	8943.46	8127.88	7871.19	8710.62	11492.2	7884.53	7261.03	5317.66	7369.97	9820.7	8946.75	7415.1	10133.4	14526.4	11419.1	10043	8319.61	8381.12	10087.8	10811.4	11987.8	9705.84	10965	9638.72	9808.33	7648.34	8438.15	7358.27	9650.57	9010.72	8601.22	7900.1	10191.1	10017.2	7184.76
CNBP	2830.18	2470.5	2524.33	1553.88	2972.85	3073.89	2460.75	2461.86	2554.21	2448.57	8058.2	9050.8	7475.99	8255.52	9213.36	6728.73	7746.48	7638.42	5555.57	9026.65	6837.52	7826.76	8537.69	9922.34	9443.04	7824.89	8585.22	8417.47	5909.95	9087.26	8140.49	9493.26	12320	10834.8	7676.13	7904.31	7379.81	7262.1	7552.15	8097.79	10277.2	8730.76	10493.2	10562.3	8105.26	9085.99	9196.46	9761.14	12052.6
RSRP1	1585.18	2069.96	2327.78	1555.85	1547.34	1179.78	1059.95	1936.32	1932.62	1698.47	7672.7	5117.6	3410.66	9784.75	5810.99	5505.94	6793.6	10645.3	2368.8	7130.98	9137.54	14958.9	9474.18	10261.2	8799.71	8158.83	7348.45	5569.05	2262.54	5020.11	8184.23	4232.01	6186.69	5366.97	3987.28	7147.28	9405.88	3756.42	7034.69	8004.52	5114.6	7278.78	7097.45	5032.89	6229.43	4988.18	4199.41	5258.64	5758.28
WDR38	2720	3144.08	1972.44	4338.42	2929.06	3449.13	3613.84	3938.89	3640.72	4201.78	8389.8	7384.85	13281.2	8994.31	5093.16	9236.93	5853.86	8280.02	10758	5525.95	6462.58	6515.67	5558.86	6352.38	9098.97	7534.4	12443.3	10129.4	19394.2	13295	10060.6	7063.98	10638.3	9334.49	9674.31	10597	3471.43	6521.49	10621.7	5595.92	8062.2	8882.23	12748.8	11555.7	9629.37	9974.82	8767.92	9734.63	5425.47
ALDOA	2968.78	1883.69	1873.77	2157.44	1816.24	2371.57	2222.07	2712.89	2575.57	2392.41	14251.3	5382.71	11980.7	6125.08	4865.53	7503.34	7043.73	2788.31	16615.5	7489.69	5646.89	6474.44	9292.89	10962	11244.8	10318.2	12070.2	16679.6	14538.6	10293.6	6146.88	7249.15	8498.67	8938.58	11562.6	15486.5	3554.59	13718.3	16262.7	10695	10998.9	8903.17	7649.71	8385.49	10417.3	7719.38	9141.99	11725.9	9787.4
CTBP2	2153.84	2195.51	1665.46	2192.16	1587.63	1952.14	2149.7	1685.06	1710.75	1625.12	15496.8	8909.6	7286.12	8816.88	6536.7	6822.09	7941.35	8125.71	13212	8215.49	9744.85	10795.8	8895.64	6649.38	8026.08	11639.9	8397.87	10642.9	8790.44	7319.05	6991.29	5450.29	6255.26	6936.25	8637.16	7774.7	9900.42	9628.16	7918.09	9388.81	7148.65	7448.97	7404.8	7440.42	6874.78	9937.48	8532.44	7803.29	7209.24
SELENOP	2073.53	2173.45	2117.75	1906.18	2300.43	2356.64	2488.49	2073.52	2213.03	2064.62	6420.4	9599.42	6500.02	8274.78	11766.7	4896.87	6395.02	7202.55	8015.76	7586.11	5105.39	6526.91	7812.97	8290.34	7432.34	6223.6	4925.15	3915.46	4163.34	6360.29	7128.75	9476.54	9956.06	7602.02	4444.1	5061.93	5579.28	3386.83	3059.05	7582.88	7313.85	8261.19	9844.4	8646.42	6377.55	8163.92	6173.23	11836.8	10466.5
CELF1	2025.72	2275.97	2192.31	1928.9	2346.23	2255.6	2019.89	2165.01	2256.74	2178.88	6909.6	6176.15	6070.66	9475.86	6479.2	6338.19	6693	6657.73	8148.29	7072.94	8302.56	9677.59	8448.11	6649.83	6500.83	9272.06	7329.32	7786.63	8154.95	8767.85	5720.8	6995.54	6080.18	5971.38	5360.27	5407.94	8842.15	9504.91	8065.34	9419.13	7407.03	6990.46	7636.31	6107.02	6016.94	8543.82	7286.02	7852.33	7844.92
ATP5F1B	2459.6	2139.28	1582.73	1733.01	2330.29	2436.91	2181.61	2118	2430.82	2240.51	7370.4	9151.1	10299.7	6214.29	7728.74	9016.81	7156.68	8232.33	11952	6832.66	7106.18	5970.97	3643.89	8073.28	7975.78	9146.33	8742.66	9765.6	13185.1	8866.58	8864.92	8022.19	10283.1	10086.3	11481.3	7521.99	6433.63	7883.56	8855.48	7377.8	10812.2	9297.4	9580.65	10309.4	8846.52	9458.21	9758.36	10018.2	9301.97
PGF	611.366	1052.63	527.839	966.203	567.69	534.625	642.341	780.04	573.682	551.885	11645.8	2513.75	1676.25	6472.19	1612.99	3518.56	3104.89	8928.81	11997.8	4445.92	6976.14	10211.2	8272.65	2105.85	3297.33	7430.94	2383.74	2760.95	3952.46	3279.17	5090.66	4545.88	2418.52	2959.6	2532.29	2527.66	6931.4	5098.11	5122.18	7881.06	2206.16	4006.8	4767.66	4767.21	2545.42	7003.44	2850.27	5306.27	5780.66
CST3	2369.14	1576.92	1481.13	1898.95	1524.37	1694.47	2544.6	2300.59	3062.55	2140.4	7708.2	7786.18	17310.8	7521.1	4210.19	9380.05	5821.69	4802.14	15448.5	6077.22	5425.19	4282.57	6083.87	8345.59	6616.28	4534.71	14460.8	17238.2	14714.1	14062.2	8748.14	7012.87	6442.62	8892.84	12106.1	14399.2	3285.11	10124.7	9337.45	9762.41	10439.5	12390.9	7958.93	7241.68	12938.1	9753.89	9123.07	10774.9	5693.9
EIF3E	3031.78	2592.57	2188.09	2203.18	2612.26	2537.82	2737.48	2287.34	2801.98	2699.17	5551.5	8940.4	6992.99	8676.82	10817.3	7037.34	7663.66	8536.93	5149.12	8350.01	9304.76	7452.9	7805.75	7554.28	7814.84	8197.29	6973.41	9432.26	3120.81	8676.82	7140.74	9278.58	10935.7	7931.59	8737.15	6007.18	8576.82	6847.22	7702.54	7396.25	11612.9	6454.44	10097	8460.8	8108.58	9641.88	9701.69	9027.27	9444.57
TUSC3	1932.12	1695.5	3046.59	2469.99	2930.39	3060.95	2906.63	2764.16	3495.59	3365	8515.7	8026.84	10679.8	8638.7	4928.57	7613.87	8752.31	9046.55	7279.79	8079.16	7371.38	7041.54	9839.15	11386.9	10600.5	10918	11332.1	9305.49	8860.9	5998.07	12013.3	7240.92	9193.67	9343.97	9247.3	11600.5	11906.7	6131.26	7574.18	12174.8	8838.14	8270.21	7590.92	6907.1	4848.82	6379.12	6128.78	7350.06	10998.4
DRC3	1798.33	3133.62	2192.96	2580.27	2823.75	2288.45	2405.39	3353.75	3513.17	2657.34	9652.2	7572.92	6161.75	8051.77	7047.05	9759.76	7822.81	8399.13	7433	7975.88	7008.34	8321.76	7277.45	6930.54	9822.63	11821.2	10176.9	7489.64	10863.2	9241.25	7585.7	6813.39	8386.32	7102.87	6040.7	11445.6	13072.6	5883.38	13053.1	7949.42	7488.6	7547.56	8970.8	9605.77	7572.22	7738.88	8727.1	7421.36	11781.4
UQCR10	2423.12	2922.06	1917.49	2430.28	3741.02	3533.53	3125.69	3408.26	2582.24	2920.84	5237	7686.45	9603.27	6033.47	14401.4	7995.74	7558.77	5505.22	8746.15	7185.93	7454.63	5846.87	6878.98	10600.1	8754.68	9702.63	8057.12	9187.44	6298.27	8133.62	8915.63	6720.12	7566.06	9674.3	10477.9	8395.97	6148.84	4344.56	9398.14	8641.59	13094.3	9193.8	9470.19	8828.09	9441.9	10336.4	11515.4	7798.71	10002.4
P4HTM	1857.17	2232.74	1565.9	2700.95	2151.27	2617.07	2362.58	3000.99	3113.46	3420.88	8155.1	9482	7293.64	9290.93	6020.25	10288.7	7916.14	8775.44	10848.5	6953.75	6547.46	8175.99	8214.99	7702.83	9662.02	8156.77	11699.6	9327.9	14702.8	9897.13	8414.11	6344.29	8335.06	9120.5	8128.59	10536.7	8411.14	6978.26	8239.01	7953.63	7866.75	10641.9	9606.56	8687.56	8192.13	6486.24	8122.43	5827.48	7117.46
SUB1	1954.21	1868.58	1849.86	1689.3	2008.6	1892.47	1828.35	1698.24	1895.36	1737.83	5900.4	6852.4	5445.2	6768.45	9850.09	4315.4	5117.65	5619.11	6521.78	8354.3	8847.12	5249.9	7148.99	8129.97	8416.94	6736.99	6779.39	7208.84	4176.38	6072.16	6613.57	9206.2	5855.2	5056.21	7553.92	6131.14	8458.43	6378.78	7006.22	8046.02	9644.84	8285.49	10990.2	6783.98	6502.38	5940.01	7352.62	6993.04	8000.98
PAPSS1	3158.03	3025.52	3120.87	2495.15	3422.42	3765.51	3346.72	3085.44	2697.35	2480.64	4609.5	13033.8	8425.98	9138.34	16474.8	10190.6	12081.5	9463.23	8554.14	7467.13	6288.87	6458.18	7259.64	6763.69	6664.4	7755.86	6736.26	8276.79	9798.82	9912.25	8556.23	9414.06	8495.43	9460.1	8507.51	5491.74	8181.57	4853.95	6293.43	7782.51	7220.41	9998.83	8880.57	13734.6	8150.85	6924.54	10313.9	8915.45	9162.9
CFAP298	2381.72	2790.67	2359.18	2226.44	2828.7	2676.13	2594.37	2285.03	3367.4	3622.01	6170.4	10717.6	8567.86	7341.29	9021.94	8261.97	11636.7	11329.7	4858.44	8061.54	9662.05	9549.68	8663.15	9635.91	10659	10731.1	11538.8	9397.68	6369.62	9327.06	7673.76	7571.19	8759.53	7652.19	9675.93	8278.37	12056.5	7411.65	9739.21	8006.88	9347.09	7287.52	6865.51	8933.19	9505.91	6081.82	9620.09	7215.12	9380.58
COX5A	2202.42	2217.14	2262.7	2847.37	2301.35	2147.76	2647.77	2066.59	2158.15	2877.57	7627.4	7875.88	13203.1	7639.69	6605.22	5534.92	8545.04	7978.85	13810.8	8348.22	6987.99	6779.32	7458.17	8659.28	7846.17	11201	9270.52	9066.48	13618.5	9000.1	7914.12	7865.95	7486.85	7105.98	10388.9	10424.3	8924.83	8865.46	11143.9	7794.18	9356.19	7569.4	6793.5	9141.39	8380.49	7121.07	8043.52	10863.1	6669.61
DPY30	2676.92	2883.52	3346.02	2879.87	3463.71	3013.47	3031.3	2812.94	3446.09	3405.07	7978.5	7064.7	9455.26	6705.91	10543.7	6945.42	9003.1	7798.23	4855.74	10288	8860	8142	7864.65	9650.42	10572.2	11381.3	9769.67	8545.07	5281.9	8640.62	7649.65	10033.8	10088.6	9672.83	9378.22	9675.27	11928.9	6939.54	12735.7	7543.42	11639.4	7789.75	9913.39	7803.16	7960.75	8592.8	10962.3	8003.06	10236
STOM	2771.51	1799.83	2660.11	2256.15	2705.36	1602.66	2164.68	2170.55	2231.81	2149.55	11376.7	10520.8	17782.3	7147.79	8217.18	7994.14	9691.48	6772.08	8591.28	7135.51	9134.77	5980.47	9531.34	10032.8	8325.32	9114.83	7369.04	9121.04	7037.56	6571.62	8219.43	9741.03	7925.82	7199.52	6555.41	10158.8	10259.9	12127.3	10765.3	7836.17	10184.3	7412.83	7018.03	9136.75	6656.06	6248.13	8902.08	6474.2	8288.26
C5orf15	1963.25	2237.94	2571.51	1932.76	2700.48	2418.2	1888.33	1741.82	1910.95	2311.84	6805	9623.47	5741.56	6116.2	10798.9	6842.51	8226.58	9548.54	6775.08	6900.95	9358.7	6932.64	8089.05	8165.82	6435.58	7741.16	6563.79	5715.77	5399.12	5175.71	7180.23	7739.97	8285.22	7465.98	5530.49	6552.35	8540.65	6017.57	5923.28	9224.15	7717.58	9167.93	8151.59	9060.87	5157.34	5806.85	7854.44	6557.02	8252.37
ABCA13	783.542	1146.58	1696.82	1352.22	1512.98	1279.22	1257.04	2025.41	1919.49	1981.09	3710.3	8097.38	5977.83	7153.08	8302.56	3885.08	6749.8	9504.93	5806.54	4230.16	6630.18	5428.87	6256.03	5243.79	4139.16	4595.5	3139.91	1819.84	4312.99	5739.45	8594.48	6006.48	10720.7	8667.61	3292.71	4739.93	3637.35	4375.64	2209.57	4273.95	5748.94	10488.3	7472.11	7403.92	7451.25	5539.01	4713.56	7308.22	7157.27
CFAP20	2161.22	2389.34	2652.09	2437.84	2950.18	3085.06	2372.48	2490.87	2376.52	2715.24	5416.3	9701.27	9392.79	8367.84	11426.1	7279.89	8921.61	8886.76	6428.45	7193.08	6923.47	5803.75	8059.6	8111.71	9029.62	9424.99	8187.19	7707.36	11993.3	7654.37	6841.21	11406.6	10236.6	9319.86	9126.55	9670.19	10746	5976.13	9472.68	7986.25	11710.2	9472.27	10431.9	7801.11	9723.56	7238.96	9476.58	6376.55	11215.3
CAPNS1	2205.17	1835.89	1867.54	3917.35	2020.66	2903.91	3605.76	3027.09	2829.63	3219.84	10004.4	7608.5	15730.6	6331.27	4006.33	7075.72	7145.08	5639.87	17130.5	8049.5	6267.66	5186.02	8262.69	10256.6	8231.49	5691.04	12089.9	9763.01	23486.9	11097.5	7542.93	7274.67	8111.16	8891.98	14844.7	12763.4	4425.12	7911.79	7402.8	7476.78	10354.8	9122.02	6910.35	6565.32	10176.1	7730.68	8750.08	11303.2	4536.17
CATSPERD	2210.23	2314.81	1419.38	3086.78	2977.75	3471.12	2738.24	2056.57	2035.45	2819.24	4626.1	9130.64	6892.43	6316.19	10814.3	5758.05	7687.5	8215.72	9615.03	9159.63	8764.76	5778	5729.31	7259.48	9269.26	6366.88	6844.2	5524.35	13752.3	9029.54	7341.42	9374.02	11736.7	9683.33	6032.02	6101.51	7327.39	2881.36	8238.69	6856.98	11652.5	9162.54	11330.8	7975.18	9046.73	7864.81	11544.3	7469.13	15512.3
SMIM14	1623.43	1881.46	2093.85	1759.99	1974.11	1930.78	1925.46	1725.93	2393.36	2243.77	6798.9	8988.37	8169.25	7232.79	7969.03	6668.99	9631.94	10535.9	6510.09	6489.17	7022.36	7176.14	6648.92	7393.4	7165.63	6099.85	6372.61	6493.74	4934.55	7213.46	9607.29	7557.02	7755.97	8027.59	7395.22	7473.48	9742.06	5809.55	6451.98	7113.78	6937.77	9048.29	7464.25	7780.48	8496.4	7892.86	6872.38	7353.48	8211.55
GBP3	2390.25	2502.48	2847.37	1984.56	1783.04	2101.02	148.651	2596.26	1652.88	1507.11	10455.3	8870.71	7918.78	8351.05	852.896	6378.66	7584.47	4667.92	3574.12	6372.97	6134.57	5804.51	11321.5	10121.1	9041.1	10999.6	5368.2	4658.85	2107.65	8305.81	9000.17	11743.9	11175.8	5257.82	3301.71	4631.7	11752.1	16639.1	10920.7	8666.58	8875.9	795.475	8823.99	7892.74	8849.69	7034.27	11010.9	3405.99	10986.8
SAMHD1	2182.63	3251.96	2359.01	2544.34	3240.47	3061.17	2541.61	2654.67	2882.77	2565.36	9280	6557.14	5945.27	9806.26	7817.32	6663.85	6412.1	10462.7	3304.95	5251.64	9003.73	6806.64	8244.42	4451.22	4856.72	6994.17	3600.52	5943.57	7244.85	5927.9	6554.69	8354.88	5118.48	4412.65	3971.74	3602.47	6729.14	11246.8	6198.62	5489.47	3833.63	5726.72	6114.78	8929.63	5929.16	3483.59	9056.44	6424.54	6468.15
NAT1	1674.56	2131.72	2290.04	1887.81	2002.2	1975.55	1840.1	1803.83	1962.98	2284.8	6600	7537.4	6857.58	8178.92	8030.51	5777.37	8463.85	9638.79	5048.09	10044.1	8516.87	9311.59	8571.07	8474.2	8901.9	9768.4	8374.07	6911.28	4671.11	7218.57	8103.66	7988.86	10332.9	7957.09	6999.14	9040.71	8599.27	4905.65	10118.5	8681.57	8872.57	7884.67	8522.84	7695.69	7006.75	6701.43	7846.95	7007.16	9863.59
PSMB4	2656.1	2722.56	2252.86	2861.69	3029.09	2959.26	3067.18	2294.69	2383.66	2819.49	7320.5	8256.1	6851.9	7330.14	11152.2	6166.95	6868.09	6773.45	11573.9	7575.56	8152.05	6734.86	7982.48	8048.3	8360.3	8278.15	7718.66	8094.49	10007.9	7395.56	5825.57	8584.36	8301.6	7185.75	7616.18	6727.35	7615.21	9769.38	7654.46	7138.83	9848.75	7702.57	9246.74	8359.65	7121.04	6520.61	9340.71	7908.67	9004.11
ATP5IF1	2082.79	2596.89	2499.79	2897.42	3452.13	3076.4	2953.57	2507.78	2781.44	3078.32	6270.7	8222.77	6568.51	8289.24	12461.4	7633.56	8204.45	8263.26	7472.47	6992.57	8033.6	8570.61	8531.84	9410.76	7983.06	11924.1	6745.75	5935.39	10232.8	8766.93	9044.15	7318.52	9336.9	7178.29	7518.21	6322.9	10848.3	5231.44	9762.29	7247.5	7163.85	6853.78	7856.9	7889.92	7762.02	8027.87	8649.79	6290.46	10607.8
ARL6IP5	2219.34	2419.17	2349.98	1800.61	2247.94	2259.68	2099.27	1908.66	1852.02	1535.63	8411.8	9509.76	6228.71	7331.65	9415.54	5001.22	6959.68	6623.3	7580.31	10074	9053.47	6503.6	9795.13	7123.13	8565.63	7133.55	6275.23	7812.54	5384.29	7824.33	5650.84	9920.91	8557.5	6202.32	7698.14	6808.27	7779.63	7026.21	4965.43	7514.22	10923.2	7561.5	7823.65	6490.36	9205.49	6850.21	10978.1	6386.06	8297.18
TMEM14B	2088.37	2218.07	2210.07	2640.42	2246.42	2108.76	2876.72	2033.29	2541.34	2756.55	8138.3	9042.14	9277.78	9582.37	9374.97	6819.26	7511.94	8802.28	8049.98	8972.21	6576.19	8396.25	9324.71	8772.81	8827.11	8999.1	8617.46	8163.6	7876.35	7685.46	8315.11	10518.9	9024.62	8681.86	4844.56	8017.18	10209.8	7567.1	11048.9	8963.13	8770.21	6268.94	8412.53	8793.96	8126.16	8522.94	8328.27	9219.28	11378.3
EFEMP1	2188.55	1758.95	2462.16	2161.37	2930.99	2774.4	1936.99	1472.06	2369.72	1821.95	5064	9903.68	5406.25	7133.41	14023.3	11976.2	10933.1	8743.95	5048.36	5769.62	4772.51	6719.2	6713.83	6262.03	6405.51	5062.89	4786.62	4408.62	9555.7	7306.83	9042.06	5942.74	14029.1	8792.26	4669.08	6078.99	8579.52	3154.89	10289.6	6416.64	5612.56	9642.43	10442.2	11335.2	8824.47	8463.54	9725.17	6874	10831.8
SCNN1A	1901.29	1968.1	2730.74	2866.31	1708.94	1852.95	2214.22	2229.33	2416.44	2430.49	10305.3	6943.96	9516.2	7382.53	3427.9	7166.3	7715.24	6018.44	14123.7	7259.93	7280.91	8453.07	9229.98	9265.14	8818.67	9321.26	10205.5	11171.5	17280.9	8127.05	6186.47	6724.2	7196.62	10021.1	9823.62	10360.6	8611.49	8726.01	9942.76	9491.02	6171.63	8018.37	6153.05	6108.48	6151.18	9218.36	4534.99	8698.82	4292.77
SON	1687.69	1759.44	2358.15	1792.13	1953.09	1896.58	1740.4	1649.93	1745.36	1860.07	8201.5	8415.33	5155.27	7570.81	8749.15	6546.4	6678.72	8811.64	7071.22	7615.68	7525.26	8928.24	8370.19	8757.64	7745.58	7526.02	6725.63	6001.65	5869.87	4886	7228.89	6728.05	8507.99	8057.7	5338.47	7375.44	9161.01	5412.04	5225.12	8875.05	5813.67	7318.09	7026.78	6170	6230.3	7211.55	6475.19	6064.19	7548.76
XPO1	1525.93	1721.92	1859.68	1411.08	1775.02	1692.59	1373.96	1409.83	1282.4	1393.75	8196.4	7327.94	3732.56	8017.22	10799.3	5993.46	6563.7	7003.25	6171.76	8675.54	9330	8097.99	8651.92	8198.87	7814.47	6016.51	6695.55	5993.3	4053.84	5042.17	5820.97	7763.33	7271.64	6515.36	5829.2	7059.78	7320.76	6754.55	5117.8	9821.76	7845.58	8030.13	8329.72	6141.62	7725.93	6818.07	7944.1	5858.4	6710.73
AGBL2	1571.75	1984.21	2255.05	1429.76	1741.57	1540.24	1060.08	1963.66	1594.2	1718.07	6403.3	5857	3294.71	7035.17	5938.66	7026.5	7461.03	8852.09	3235.03	7863.44	8715.04	9064.16	5844.57	7203.93	8041.37	7802.68	8285.05	5266.83	3364.26	7614.41	6790.23	5555	8910.82	7543.56	4737.59	8484.6	8470.49	3370.24	7036.13	5688.45	8959.29	8973.88	8772.46	7362.09	7547.05	5343.53	8569.53	4211.69	10600.8
COX5B	2430.87	2334.74	2114.92	2522.14	2837.36	2494.89	2699.92	2257.33	2316.9	2517.46	8619.2	8372.29	8929.4	6759.77	10592	6154.97	7127.15	6464.7	10869.5	6857.33	5940.04	5698.26	7107.92	7650.9	8261.33	7838.51	7302.51	6062.59	13836.5	8163.32	8390.46	10351.9	9652.89	8275.31	7331.04	7031.04	5735.84	7101.9	8576.77	8074.08	9646.67	7929.21	8332.62	9268.47	8192.52	8120.59	9036.83	9773.29	11329.8
POMP	2308.39	2069.57	2185.17	2010.07	2184.87	2066.05	2292.7	1999.94	2215.49	2235.26	10185.4	7834.27	7323.94	7641.48	10500.9	5627.71	6983.35	7576.77	8951.97	8790.79	8633.01	8198	9106.24	8865.33	9335.69	11872.1	6817.74	8329.07	7515.34	6659.47	5377.02	9843.54	8514.88	7636.56	8706.36	6360.33	10148.9	11255.5	9619.27	7608.53	10331	5566.56	9173.03	6676.57	7534.99	7745.23	9213.36	8679.64	10353.4
JPT2	2787.14	3090.96	2803.15	2937.51	3378.87	3690.01	2839.97	2957.05	2848.16	3277.12	5739.2	9684.09	9430.51	6653.92	9593.48	8895.79	8245.2	8034.76	8850.28	7700.14	8815.09	7334.64	7297.93	8004.67	9361.15	12769.8	9631.81	11216.4	15019.3	8917.03	8312.81	8294.27	8181.91	6561.99	11101.9	9635.83	9799.75	7504.47	9869.18	5592.54	9340.07	8190.88	7278.62	10357.5	9498.51	9110.92	11700.6	6808.77	7438.09
AUTS2	1702.66	2322.45	2334.98	2917.8	2102.08	2161.75	2576.33	2679.57	2577.9	2403.98	8086.1	6501.37	11115.4	9266.57	7174.35	9173.5	8512.33	8108.15	8859.75	5323.86	6558.92	7671.35	5360.09	4892.29	5590.45	5434.17	6921.31	4599.71	9447.79	7626.58	7440.23	7276.04	7799.12	7571.09	9240.57	6462.11	9174.72	6636.37	6027.8	6257.68	5961.98	8033.52	6509.04	6573.86	8142.25	11167.8	7524.48	6974.07	5289.83
CFAP53	2012.51	2365.82	2962.29	2058.25	2602.03	2223	2017.97	1875.07	2520.61	2701.79	7863.6	5238.06	4687.01	6092.98	5669.77	7901.73	6615.83	5768.01	4250.41	7950.18	6609.73	7315.26	7229.9	7813.94	9774.81	8654.88	9264.08	7542.4	3836.93	8032.04	7054.71	7485.6	9154.49	9043.38	6429.91	9065.29	7108.88	5584.69	7676.82	9040.99	8074.61	7509.51	9180.91	9048.69	9989.76	6604.09	9309.27	5768.92	10183.8
IRF2BP2	1407.31	1626.47	1091.34	1223.63	1757.48	1440.82	2096.1	2020.63	1516.48	1586.55	5076.8	7695.27	5154.14	8248	12397.4	5265.29	6897.2	7031.72	8856.91	5243.02	7740.8	6428.98	6657.12	3388.48	3500.37	4088.57	4456.25	4476.71	4762.87	5337.4	5567.82	6830.81	2853.84	3370.48	3914.88	2323.3	6829.27	7173.35	4177.68	7607.82	6027.87	7164.31	6529.62	7154.03	5534.41	6185.47	4951.96	8731.2	9822.59
MKNK2	1676.86	2130.17	1543.05	2242.29	1773.35	1726.23	1755.35	1772.49	1793.66	1852.62	12691.9	7339.71	7370.59	7676.76	3582.28	6193.33	6643.02	7290.38	16008.3	7816.69	7169.68	7515.73	9339.23	6333.44	7462.73	8297.79	9431.62	9193.4	9408.53	7528.29	6899.1	4156.18	4827.32	7309.14	8483.25	7910.65	6494.3	11032.3	5929.06	6901.51	5730.23	6885.89	4820.18	6795.56	6463.27	9670.2	5116.59	9560.34	4821.63
STUB1	1580.01	1918.39	1400.05	2596.26	1668.9	2424.21	2554.87	1917.19	2165.95	2230.96	6454.3	8243.45	8353.35	6243.7	4974.21	5826.48	8380.45	8466.43	14590.6	6336.99	5198.1	5282.02	5805.95	5843.69	6949.49	6963.64	10652.1	9267.87	13671.1	8785.92	9735.42	5470.29	7528.87	8501.03	7959.54	10674.6	6273.1	7410.34	9057.71	7936.65	7956.18	11497.5	12745.2	9157.01	8707.07	8486.83	6272.93	7073.47	7039.45
SUN1	1174.88	1883.82	1929.88	1574.59	1603.1	1519.67	1248.84	1471.04	1461.93	1760.6	8674.9	7710.42	5675.41	8057.37	6366.13	6564.35	7578.79	8618.04	6780.2	7431.9	7095.55	7752.77	7848.17	7893.53	7944.51	7667.45	7858.14	7178.09	7177.96	5858.48	9326.53	6247.93	7051.34	7643.82	5396.63	8676.29	8506.47	4895.24	4505.33	7550.91	4964.24	7125.42	6177.33	6432.68	6606.56	6672.64	5725.88	6215.83	7185.99
RPS4Y1	3493.23	3244.52	33.5965	3334.48	3361.9	44.8497	3615.34	3129.06	3173.24	3474.12	7119.9	12085.4	9856.06	8494.78	48.3091	11.3571	11231.2	10607.7	12704	15197.3	13536.5	8650.77	11059.3	10466.3	11760.8	10389.4	7110.5	9012.17	14186.6	10943	32.1007	16002.9	16952	12511.8	179.216	24.1357	14.4256	6712.27	10771	9742.65	17689.9	11700	17480.9	12915.9	19.1808	15005.6	15329.9	14695.4	11.0907
GABARAPL2	2898.32	2774.88	3075.33	2241.13	3395.09	3213.03	2875.47	2788.78	2689.73	2967.44	7721.9	9090.59	8429.59	7343.24	10573.6	7380.72	8550.25	5578.5	5760.38	7280.23	6293.97	4564.17	6103.17	8588.46	9902.9	7840.92	8851.77	8162.87	8663.27	7348.78	8013.86	10725.7	11359	8247.87	7712.29	8214.44	5964.33	6044.11	9032.63	9007.03	8954.94	7609.73	9141.87	8946.2	8514.36	8761.61	9877.64	8380.8	10236.7
FGF14	1912.47	2396.73	1461.12	3245.42	2387.1	3440.53	3286.91	2251.11	2321.37	2477.55	10375.2	9617.57	5885.67	7171.88	8916.35	5963.55	9934.63	8730.68	4562.19	8290.71	7830.76	5973.89	9132.84	8676.88	12023.8	5638.34	7359.32	6848.44	7389.34	5608.47	5502.98	5514.86	6416.57	8690.9	4769.04	8643.97	13811.1	3859.72	6972.15	7653.82	7864.54	9190.79	10356.6	5218.82	6239.16	6598.58	8928.29	5023.78	7076.34
SMYD2	2486.72	2654.76	2942.87	2461.94	2819.59	2871.53	2459.68	2484.26	2991.53	3147.58	7280.8	9422.09	10375.1	6957.43	8532.42	10053.1	10380.8	10650.9	6215.47	8363.81	7041.18	6599.46	6636.07	8025.2	9483.91	9723.87	10885.4	10831.9	6911.65	8484.74	9530.27	7187.64	8559.15	9782.04	9199.97	12441.8	12434.9	6320.78	10495.6	6410.01	7695.51	8107.97	8295.71	8083.03	8340.53	6737.42	7241.76	6359.9	7517.24
UQCR11	1914.17	1751.18	1636.81	2328.1	1836.33	1847.97	1967.79	2204.29	1826.04	2083.77	9194.1	6947.26	9425.49	7802.59	11083.7	4660.37	7450.55	7584.32	10632.9	8799.18	5939.65	8222.83	9465.62	7713.86	8934.11	11048.1	9331.64	9042.05	6871.93	6631.81	7823.62	9675.23	8253.76	8008.2	8099.84	6364.21	9590.52	7009.74	7997.08	6676.23	9202.98	6806.57	9314.55	7257.42	6844.89	6565.47	9446.64	8327.73	9508.29
ATXN10	2536.93	2312.88	2532.62	2189.53	2709.26	3016.03	2502.78	2224.77	2210.15	2556.11	8104.6	8600.73	9350.9	8430.2	7952.15	7985.11	8394.32	8204.09	6716.58	7883.32	7098.23	6884.99	8104.57	9218.64	9038.75	9537.96	7156.36	8537.1	9279.23	8018.01	9173.03	9773.58	11469.8	10608	10355.9	7323.51	10115.4	7677.89	9351.73	7042.62	8281.86	7113.24	9094.04	10083.8	6946.91	8531.75	8942.1	8751.46	7755.39
JUND	1658.74	1834.14	2833.81	3113.24	2028.64	2176.88	2869.34	2493.55	2642.26	2207.78	9693.2	8042.69	11344.9	8848.57	5082.03	5575.95	7224.46	7146.74	15004.5	6880.45	8170.49	6066.51	7499.9	7270.22	7611.37	5198.35	10044.3	9906.96	15878.2	8917.55	6603.58	4970.1	7321.89	8646.72	7090.92	9061.6	5328.71	9300.06	7178.37	5989.69	6421.55	8636.2	8225.16	6347.17	9906.42	5067.48	5382.16	7816.37	5506.81
CMBL	1313.89	2113.82	1288.65	1840.07	1196.4	1169.87	1326.31	1654.77	1133.46	1272.42	10164.9	4414.52	6440.23	7516.81	2239.69	3300.4	5237.06	10787	7726.28	3934.84	4954.64	9985.93	6136.83	2966.47	3965.84	7808.59	3624.73	6131.73	7851.64	3778.79	6870.54	5965.64	4446.08	5168.33	8202.12	5507.71	10550	7282.07	5686.96	9947.01	3004.85	4248.12	6117.38	5384.22	5562.18	10257	2995.18	6382.03	6187.26
TNFAIP8L1	1743.03	2401.18	2613.53	2646.25	2563.49	3246.89	2558.87	2097.52	2652.92	2871.34	9582.1	9598.97	10306.3	6871.52	7062.92	8758.51	10195.4	9334.91	11364.3	6824.93	6766.71	6870.98	7025.91	7044.09	10188.1	9191.95	10360.9	10564.7	15580	8788.24	7284.69	6482.2	8263.42	8842.48	8267.07	11451.8	8306.58	6024.08	9697.95	6989	6998.75	7832.1	8314.71	6442.25	8523.49	6263.92	7527.58	6193.53	7498.77
PSENEN	2206.2	2189.92	641.952	1675.99	1769.11	2225.32	1884.47	2051.27	2161.34	2111.47	10608.5	6412.17	8125.56	7089.9	6757.17	5310.69	4821.55	4589.99	8464.25	7622.74	7541.3	6422.03	8146.69	9323.8	8398.54	11912.7	9612.83	8394.71	10609.6	8590.92	8693.28	9211.38	4877.56	6267.3	10059	8545.94	4818.13	11316.3	11144.4	9210.14	10281	6416.23	7719.41	7825.91	8404.09	5845.13	10229.3	9592.82	9955.29
GOLM2	1515.82	1647.21	1625.8	1462.74	1810.98	1804.71	1586.22	1752.49	1763.47	1638.6	9657.8	8891.73	5146.06	6685.96	8533.62	5112.96	7440.15	9746.08	5296.54	7192.89	8026.79	5406.2	7123.58	8506.61	7486.84	5551.06	6983.45	4471.3	3087.72	5947.96	8185.8	6756.75	6675.66	6846.86	5345.3	6013.12	7977.13	3726.7	4912.92	11346.2	6653.25	10071.4	7022.11	8024.26	5004.14	4849.88	6094.63	6026.65	7125.76
UQCRB	2160.47	2002.83	2542.58	2167.68	2110.15	2048.45	2334.17	2004.43	2437.16	2600.28	6429.9	6597.21	6379.11	9831.45	11275.1	6413.73	7943.98	7598.65	4300.16	7528.22	8734.83	7280.57	8184.87	7239.11	9065.12	9075.2	5682.45	7253.22	3816.22	7526.4	6544.09	8855.33	12485.8	6986.14	6640.55	5278.88	10342.8	4881.7	9608.97	6268.27	11111.7	6410.94	9395.21	7217.35	8427.61	8951.07	7813.56	9121.67	11063.3
ST6GALNAC1	2504.04	2306.95	1038.14	2703.86	2004.39	1993.05	2229.49	1931.08	2135.72	2079.54	10399.7	6760.52	5823.59	7294.86	6162.19	4549.76	5877.4	6214.04	18280	9419.42	8019.3	11123.8	12335.3	11521.9	10198.5	10872	7645.75	6775.72	7519.34	5621.35	6269.28	9420.21	5602.02	6756.17	7964.26	6755.3	9164.06	8627.22	8429.4	13070.3	7806.64	7611.22	6782.52	5723.33	4237.93	7165.77	6162.22	6250.63	5697.94
GCLC	1703.61	1723.41	2754.92	1451.21	2162.12	1975.28	1806.21	2128.91	2120.21	1519.67	9245.5	4989.22	6172.75	5209.44	7363.62	12564.5	5155.2	3915.37	8641.67	8514.81	6891.59	9025.56	7908.01	11796.5	16419.3	12698.7	12416.6	9718.46	4369.68	5335.38	5846.92	5540.39	8754.19	7100.8	10714.4	11202.9	8896.83	6555.32	16040.9	15477.2	8720.99	8289.82	7451.59	5233.15	5829.76	5532.01	5985.28	7486.83	7752.87
CDC42	2050.94	2185.51	671.114	1996.2	1712.8	2494.54	4551.82	2906.28	4189.84	3632.33	9728.3	11193.7	8015.7	6790.6	6423.93	6521.72	9257.35	11730.4	5378.84	8858.1	8721.97	5334.65	7634.49	7103.36	7907.03	5648.61	5086.85	3977.76	6012.73	8456.4	9941.98	10055.5	5903.66	5838	10318.7	7984.13	5734.58	7689.57	6455.87	6031.1	8193.47	9522.44	11114.7	11857	9568.86	9400.5	8727.09	9171.99	7020.65
MFSD6	2153.59	2161	2719.77	1843.33	2677.53	2448.19	2186.27	2082.14	2101.02	2344.73	8038.2	8219.41	7642.76	7494.62	8088.42	6282	6700.21	8122.98	7585.63	7921.05	9244.27	8232.54	8872.11	9541.24	9884.85	7872.28	9209.99	8143.04	4945.56	6637.13	7975.96	6538.46	7615.91	7821.42	9344.38	9255.1	10339.5	7124.25	9276.48	8948.53	8203.32	6908.01	6684.28	7280.22	6064.22	6125.95	6703.01	7471.34	6756.44
ELOB	2585.51	2540.2	1817.03	3558.45	3101.38	3178.21	3104.93	3119.63	2668.06	2946.2	8688.9	7243.43	7969.85	8850.88	11788.8	7085.93	6659.62	5186.75	11497.3	8206.03	7479.01	6862.57	9456.6	7848.92	9482.36	7640.28	6996.97	7867.2	13015.1	8455.35	5107.81	9929.26	9168.33	8064.39	5190.85	6413.48	5138.25	6008.16	8630.67	6083.54	7247.93	7287	8765.89	6658.89	7416.36	7100.58	8181.1	7772.65	9869.04
NDUFC1	2582.33	2455.33	2186.58	2996.83	2467.12	2710.06	3247.9	2726.67	2768.05	3165.55	7781.9	7268.42	10988	7681.68	8067.9	6358.51	7497.28	7051.46	7447.03	8215.42	6151.19	6853.24	6876.85	8495.88	7636.67	9421.08	9011.38	9792.18	8809.4	9646.27	7864.06	8450.26	9202.04	8138.34	8318.76	8212.94	7196.03	8307.16	11107.1	6810.45	8763.9	6725.51	8663.38	9237.27	7918.56	7741.13	9119.46	9057.42	9476.4
OCIAD1	1514.5	1629.75	1641.9	1469.35	1843.71	1640.42	1852.11	1828.42	1982.15	1859.65	7338.4	9369.91	8749.71	8593.17	10400	7176.54	7835.23	8922.52	6475.75	8203.84	8468.24	9294.14	9462.17	9677.65	9832.75	7748.52	8040.33	7402.92	4251.21	7105.52	8396.22	5390.45	7743.28	8443.3	6299.19	8608.2	11036.4	6090.73	8497.78	8956.74	8258.31	8490.23	7716.25	7200.54	7356.33	7359.88	7873.07	7118.48	7697.63
SEC62	1586.86	1949.1	1545.11	1975.42	1803.55	1522.33	2278.58	1694.03	2328.39	2278.82	6888.4	7296.43	5483.5	5990.48	7084.64	4148.74	6060.9	7248.71	9408.02	6805.2	9004.76	5911.19	6649.54	7634.88	5882.62	5290.49	10074.9	8152.38	2841.66	4980.64	5090.96	5612.63	6839.97	6539.23	5635.08	4095.33	6390.89	4049.76	4338.26	4305.21	5073.93	3990.77	6360.64	7109.48	6087	4345.22	7745.53	7163.23	6498.17
UGCG	2057.54	2321.29	3527.9	2351.12	2904.72	2167.68	2348.47	2508.09	2555.8	2493.68	7183.9	9076.73	10380.1	9646.57	10129.2	7548.34	8257.93	6920.75	6022.22	6208.43	7183.61	6660.33	7980.49	9785.47	8064.18	6127.44	8412.27	8388.12	5855.81	7432.65	6698.13	7348.35	7545.22	9908.81	7159.06	8584.76	11854.1	8011.75	8683.14	6476.07	8034.15	8819.37	6840.1	6921.27	9107.97	6418.19	6535.98	6515.96	5788.03
TNPO1	1666.97	2098.5	950.026	2446.7	1249.04	1181.89	2341.72	1854.59	1549.36	1522.54	8538.9	5810.56	5165.72	9318.62	11036.1	6073.56	6720.48	8017.31	10031.1	11027.9	11289.6	12578.6	15436.9	6157.6	8767.59	8614.06	7532.14	6745.29	4799.86	7356.67	4409.7	8027.62	2067.08	3445.34	7880.37	4406.64	15881.7	13728.2	8571.97	11985.6	7059.77	4579.86	7131.85	6453.27	5147.4	8767.06	6136.71	10878.1	8701.67
MUC15	1815.74	1867.99	2157.02	1357.75	2635.39	2011.67	1758.52	2120.14	1946.8	1822.02	4875.3	9851.32	5685.15	8173.95	12253.1	8151.55	7889.68	7246.55	3385.21	8016.75	7156.39	7572.63	8077.76	6691.98	8309.69	4862.03	5928.24	4136.63	3339.87	7228.75	7267.13	8937.16	9626	8695.47	2798.31	5039.87	9841.5	3647.34	6958.81	6433.2	7742.7	8343.34	8394.41	8907.53	6619.95	5426.32	6852.47	5913.72	11208.3
EFHC2	1624.44	2084.46	3784.12	1405.7	2324.15	2896.41	1780.91	2060.36	1929.07	1909.09	4974.1	7118.94	6584.43	6227.67	11541.5	7675.87	7686.55	7268.27	5202.51	6445.32	7704.71	7789.71	6608.16	7852.01	6888.77	7138.48	5975.48	6510.21	5196.33	6011.05	8048.94	6529.58	5661.44	6015.12	9290.85	7841.59	13246.3	5683.1	5983.68	8228.93	7049.97	6648.5	8034.06	6852.4	10304.7	5014.67	6018.6	6310.42	11036.5
SEPTIN9	1973.3	1762.35	2302.28	1784.57	1880.14	2028.29	1935.54	1820.93	1635.78	2204.23	8566.5	6511.54	9097.43	6372.46	8071.12	6642	7408.52	8385.39	12870.3	7437.63	8230.57	8485.34	9952.25	7110.15	9766.15	8539.68	9196.78	12387.8	11119.6	8286.6	6566.44	7321.97	4993.33	6193.49	8395.88	10728.5	7749.92	10282.8	9687.92	7978.54	8436.26	7471.48	8329.52	6839.91	7465.19	8511.01	8614	7348.39	5531.88
TGOLN2	2073.88	2346.68	2577.94	2100.58	2524.11	2521.31	2227.94	2225.97	2128.62	2452.26	9128.2	6865.58	7064.55	7423.17	7985.15	6634.14	5359.13	5404.58	9420.54	7005.31	6197.08	5966.86	7808.94	7526.61	8140.62	7383.32	6966.14	7940.27	8804.65	6470.39	6088.42	6401.53	8835.3	7027.22	5468.36	7555.55	6569.87	6828.96	8009.81	8093.71	7576.3	6683.63	7453.99	5630.09	7537.31	7210.33	7145.21	7205.52	6307.68
NDUFB5	1929.68	1822.59	2065.66	1694.23	2252.67	2011.67	1893.35	1614.55	1823.09	1757	6403.9	8518.47	6204.94	7770.72	10532	5232.54	7766.98	8005.06	8849.77	8372.38	8876.94	7977.64	9238.59	8909.2	8210.81	10519.2	6752.51	6379.81	7194.31	5841.68	6827.82	9447.83	9106.72	7058.03	7701.23	6011.81	10540.5	7603.07	9514.72	7827.2	9461.02	6221.49	7499.65	7963.71	6672.71	6129.02	7996.79	7205.58	8950.51
ARPC3	2079.61	1940.62	1171.44	1861.72	1762.68	1710.54	2268.36	1930.31	2090.54	2116.35	8530.6	6707.48	11620.6	6824.87	7501.2	5279.14	6899.64	7972.03	8941.18	9466.69	9255.31	7311.73	9351.66	8120.82	9187.71	7757.79	8854.86	9193.24	4238.53	7487.59	6529.12	9571.87	7294.71	6315	9659.6	7363.25	8288.47	8971.25	7972.84	7622	10218.6	8129.3	8396.16	8134.44	8595.44	6148.2	8831.98	9293.29	8272.46
NDUFA1	2684.69	2574.28	3360.86	3074.32	3343.06	3123.85	3415.42	2549.95	2847.47	3303.1	5896.4	8486.76	9444.08	6200.43	11168.5	7697.71	6566.37	5408.46	6868.61	8311.02	5751.24	4561.71	7625.44	9818.98	10776.8	10275.3	10439.5	9973.14	11045.3	11285.2	6604.07	8267.08	13147.8	9026.19	8629.13	9057.69	5359.63	6106.28	11829.4	6613.65	13936.3	7820.87	10163.4	7824.27	9779.2	7819.85	8560.09	11021.4	10869.6
GSN	2103.94	2641.16	1858.23	1735.24	1930.21	1565.6	1505.44	1442.27	2992.57	1975.9	10418.6	4109.29	17167.5	6353.9	4872.06	5193.34	5187.59	3150.11	8999.11	5489.03	5658.66	6644.33	7029.95	8927.17	7045.71	8202.62	11832.1	9053.28	11230.5	7971.49	8825.75	7139.39	3518.79	5134.55	12312.2	13612.5	4457.84	11385.3	9306.68	9132.42	11871.9	7171.48	5064.55	4883.28	5873.25	10779.8	6950.3	12116.7	7956.37
SNRPG	2346.52	2271.59	2586.37	2751.48	2509.48	2372.48	2639.51	2239.57	2514.14	2661.87	8948.4	7044.48	8656.5	7328.32	8765.56	5633.67	7329.95	7175.95	8384.12	8807.62	8512.67	8703.88	8502.57	7965.45	9887.73	10185.2	7529.97	6482.65	7345.22	7670.31	6035.62	9466.87	8513.89	6624.5	7843.63	7307.63	11111	10786.2	10301.3	6585.04	8791.64	5702.02	7561.46	6928.7	7393.14	7274.12	8937.99	8550.14	9210.56
SET	1754.62	1480.59	1082.59	1620.61	1259.9	1600.57	2132.16	1254.4	1249.41	1302.04	9422.1	7001.95	8670.39	4652.88	4258.43	5626.22	7362.25	6401.82	7289.82	4032.06	6105.88	5795.15	4718.8	4606.38	5652.68	4157.66	6967.04	10024.4	5516.42	7353.08	4088.8	5855	3806.08	5961.27	9100.03	6448.24	4661.72	9780.68	9615.45	5032.98	7250.4	5493.78	6893.57	6962.51	7660.69	7508.38	4245.9	6302.18	5766.32
IFT80	1552.13	1820.22	2539	1533.52	1907.1	1485.38	1543.88	1911.44	1859.52	1992.94	8440.3	6070.09	3795.83	5967.73	6621.27	3681.46	5942.28	7236.89	4737.68	7382.4	10113.4	7969.65	6865.06	7639.37	6573.23	6399.81	7763.49	4719.51	1902.81	4868.27	6999.28	7011.01	7403.72	5346.77	5122.93	5754.04	6585.34	3852.33	6474.6	8331.66	8273.4	7511.74	7171.01	6598.44	5918.27	4080.16	5360.63	5018.65	7788.36
TPM3	3538.5	2616.8	1969.05	2373.88	2513.18	2753.96	2609.81	2439.53	2490.61	2432.01	8368.8	7321.47	9455.64	6779.64	6206.08	7640.4	5530.21	7686.97	10682.4	7742.2	7518.74	5549.89	6826.48	7573.76	7730.27	7687.63	7652.88	11149.4	9544.06	6775.54	6811.22	8676.8	9318.77	7683.96	10397.6	8193.88	8774.31	14964.9	10097	6179.16	8937.95	5868.74	7998.8	7284.18	7665	8422.82	9137.53	7663.67	7075.25
AKR1C3	1510.59	1451.06	2170.58	1388.7	1605.75	1768.4	1824.52	1812.49	1946.93	1248.08	11251.6	6806.77	4114.83	4329.42	8543.64	6268.93	5485.03	2908.37	12770.2	10168.2	8294.11	17444.6	18966.3	29224.7	19545.3	11534	15940.5	12407.4	3925.12	4300.68	1955.76	5990.2	4604.15	4986.63	7619.65	14080.3	24177	8511.81	24940.5	20097.6	11372.1	4874.2	5271.09	5181.72	3615.11	4677.35	4093.46	5575.61	4294.05
RPL36AL	2521	1894.73	1877.16	2070.58	2435.6	2019.47	2093.7	1720.31	2096.5	2251.18	8490.2	8220.27	7401.13	7546.16	12434.9	7203.94	6737.31	8913.14	6345.6	9387.51	8522.59	8780.24	8229.96	9192.84	9703.22	10187.3	6896.82	8109.13	8953.29	8088.68	5988.77	9487.43	10177.4	7344.38	6064.59	6005.71	11318.3	6531.68	5861.95	6483.37	9112.83	6126.58	7959.07	7280.02	7587.6	6142.1	6984.23	7851.37	9141.13
S100A10	5049.32	2937.41	2236.78	2201.85	2053.37	1573.34	2141.33	1603.66	2522.98	3411.28	11825.1	4018.77	6503.08	6717.08	4855.24	7114.41	7605.24	6652.63	11345.7	12064.8	11389	12833.9	13995.7	7981.77	12732.6	13586	10753.8	19752.6	10877.8	5443.3	5583.91	9891.51	6138.35	6302.87	16333.5	16096	10216	11993.7	20466.5	6991.56	8589.57	3931.72	8751.73	4705.87	5000.36	5971.74	8897.06	8841.59	4598.47
COA3	2025.83	2231.19	1666.44	2405.23	2622.71	2893.7	2131.42	2340.46	1740.85	2113.89	7666	7102.84	7802.55	6859.88	10411.3	7046.09	6302.12	5393.74	8832.5	7499.71	6946.98	5691.11	6559.13	8561.86	8625.07	10196.8	6606.06	7634.95	12512.8	6697.55	7098.23	9292.15	9813.75	8593.64	6659.62	7131.27	5797.83	5265.27	8445.35	6972.75	10547.5	7507.97	9901.06	8386.4	7630.84	7260.97	9969.14	7679.8	9716.65
MDH1	1935.65	1918.92	1693.23	1706.21	2076.37	1988.83	2182.93	1780.07	2060.79	1976.79	6566.2	7964.82	7373.32	7739.28	10588.9	6225.05	7115.51	8097.58	8024.79	9453.58	8595.61	7726.38	9338.55	9196.37	10537.1	10140.7	7482.88	9206.75	4924.31	6744.09	6361.75	8685.2	9514.81	6643.99	7473.92	7679.99	12901.6	6884.22	10465.8	7428.03	10774.2	6110.28	8239.95	7698.56	6759.54	7418.85	9366.44	8116.57	9616.68
MSMO1	1144.61	1146.52	2325.92	1624.05	1568.32	2079.04	1939.08	1794.78	2083.95	1879.7	8835.8	8232.31	5793.66	6608.54	11475	10050.6	4329.98	6234.97	8507.6	5790.42	5550.01	6094.52	6083.87	8889.91	7223.22	5276.95	6666.08	5780.87	5813.94	6111.5	5113.08	6311.65	7980.92	6838.61	4976.8	5865.76	8444.94	5148.93	5037.74	7249.16	9655.26	7005.73	11442.3	6793.5	6821.13	4647.49	5541.6	4980.78	6205.99
APLP2	1883.82	1563.48	2702.17	1709.3	1818.98	1946.83	1869.68	2061.72	2245.8	2130.32	9217.8	5924.04	9118.42	5925.53	8736.17	12024.6	6331.37	4012.42	7594.7	4260.33	4271.71	4813.03	7253.79	9388.13	7583.34	4779.24	10399.6	10589.5	11016.8	7789.97	8161.76	6433.7	10195.5	8285.94	9870.51	11753.6	3833.45	8266.38	9223.69	9600.76	8283.05	9061.63	8043.17	8386.31	10861.1	8458.6	7294.81	9728.34	7937.45
RPA3	2157.55	2012.51	2698.14	2111.25	2669.17	2568.39	2167.08	2131.57	2136.61	2355	7201.8	8144.89	5991.32	7130.46	10746.1	5481.78	7298.93	7726.78	5871.67	10467.5	7602.79	7147.3	8405.9	9268.6	7745.35	8971.43	7393.98	7158.17	7161.76	7656.72	9709.83	8822.38	10322.2	8544.53	5841.59	6403.13	10211.6	5218.71	8184.97	7008.5	8634.07	7928.98	10764.6	9725.12	6758.28	7108.02	8286.46	8018.1	12486.8
HNRNPC	1984.73	2017.51	1851.76	1840.71	2077.63	2343.39	1968.44	2009.97	1800.49	1873.68	6789.3	8583.48	7278.21	6906.94	10238.1	8850.6	7653.78	5337.59	7820.47	6021.95	7202.59	4877.64	7496.36	9166.13	8907.72	7712.21	8341.47	7412.41	9726.17	7729.3	6662.43	7373.49	9943.92	7419.78	7699.47	7405.35	4763.01	8316.17	8928.28	8482.61	11013.9	7843.9	10537.3	8888.41	9153.67	8855.41	10648.8	9193.34	9124.66
DYNLRB1	2055.08	2239.03	1868.9	3354.22	2419.88	2715.34	3189.37	2824.24	2755.49	2970.01	8215.3	7223.18	8507.84	6280.05	8308.38	6380.21	7574.71	7212.63	11171.6	8324.4	8153.82	6896.49	8095.34	6892.61	8892.39	9028.57	10472.1	10397.3	13572.4	7293.86	6573.92	7605.99	6929.08	7431.8	8718.69	9563.86	9666.83	6567.53	9599.57	6977.43	8964.75	6804.38	8049.22	6276.48	7896.46	6777.68	8054.06	8185.74	7304.07
PRSS23	1545.68	2423.54	2324.47	2710.02	2309.71	1773.57	2490.61	1969.6	2488.32	2507.7	8806.2	8448.29	7445.47	10381.5	8217.2	6838.56	7147.67	7973.35	7011.92	6550.23	7954.15	7580.51	10058.9	10193.4	7360.56	7494.4	6256.19	6800.48	6165.93	7992.53	8329.55	6432.15	7457.07	7047.53	10220.7	7167.21	6137.78	9466.59	5260.01	10349.2	11075.2	7850.6	5161.63	5933.26	7212.22	12836.4	8268.79	13773	5966.15
SCPEP1	1853.21	3074.21	2575.26	1341.29	1797.55	4785.93	1810.83	3299.48	3361.74	1692.68	6993.5	8071.2	6630.88	4704.47	7606.07	9928.81	5632.92	10902.5	7078.16	6185.01	6555.5	5409.08	6685.81	8765.96	9457.59	3905.46	6392.56	5825.33	6223.35	10420.1	10680.2	3726.16	9064.99	9444.76	10555.1	7711.86	3610.82	4155.06	6246.01	10265.9	6478.73	6824.08	8369.56	7140.12	12148.5	4673.88	5784.53	5058.93	5996.71
CSPP1	1192.83	1769.42	1653.05	1465.18	1588.56	1468.54	1356.24	1795.65	1987.94	1989.52	5568.4	7114.19	3644.12	6753.55	6724.71	3678.8	6776.16	7953.42	4653.74	6802.5	6764.22	7014.77	6973.46	7794.02	5847.24	5189.39	7223.81	4205.77	3491.65	5037.54	7652.05	5171.18	5135.72	5937.51	3936.04	7196.11	8689.94	3336.88	3619.8	6743.63	3981.09	10528	7626.11	7435.2	6336.46	3916.33	6361.92	4168.81	7173.88
HLA-F	2770.41	1543.96	1243.5	2030.75	1508.16	2524.68	1901.02	2123.82	3141.46	1204.02	6460.4	7513.86	8892.56	8026.68	3858.14	7568.41	4945.46	5353.34	9254.13	3273.47	5466.73	3984.28	8172.42	6170.27	5836.4	7372.33	7437.82	7796.46	12853.3	7738.16	4498.32	7228.36	7990.78	7785.15	5904.35	5698.15	5148.36	17945.4	6221.94	2923.64	7760.28	7517.31	8644.58	5980.12	6321.94	6024.47	15499.8	9145.2	4985.49
DHCR24	2736.24	1888.1	2311.28	2485.68	3474.24	3530.65	2949.67	2779.7	2964.66	2755.16	9576.9	8379.95	6499.33	7116.82	10150	9949.57	6388.81	4124.99	10203	7016.25	4128.5	4431.31	5921.2	10658.6	7995.75	5631.4	6968.58	5486.04	15599.8	7715.99	7221.75	8566.33	6958.33	8454.98	5922.82	8678.73	5800.8	7011.42	6553.31	10174	6481.69	8048.16	6773.53	9178.32	7942.98	8421.5	6685.58	8329.37	7070.6
KIF21A	1643.04	2271.43	2043.62	1739.46	2899.88	2339.2	1690.24	2012.23	1547.83	1811.49	3147	7696.19	3487.26	6495.04	8121.1	6239.17	6626.7	7585.94	2852.17	5302.19	6473.26	6035.91	5726.95	5312.96	6011.09	4708.05	4935.23	3014.44	3132.05	6122.15	7812.9	7629.57	10435.8	6683.89	3748.47	5377.75	4532.23	3073.25	3883.54	6792.81	6574.51	9888.19	9927.33	9256.58	7630.41	6977.89	6853.62	7074.15	8725.14
SRSF11	1576.01	2084.02	2068.31	1587.55	1720.9	1299.7	1705.62	1800.52	1557.74	1809.86	6170	5323.74	2244.33	5203.5	4625.67	3127.9	5014.92	7518.55	3714.83	7859.95	5693.61	7582.93	6428.59	8614.24	6578.15	5793.74	4668.32	3449.8	2067.83	3402.79	6808.25	5936.91	7737.3	4876.44	2958.09	4454.87	6009.05	3266.27	3325.83	8604.38	3776.82	7897.8	5418.57	6551.09	4511.7	4385.03	5315.62	5062.13	5204.9
TMEM258	1920.92	1770.95	2482.58	2470.03	2110.88	2220.84	2622.16	2223.92	2192.58	2535.88	8429.8	6697.11	9343.67	6731.31	9059.75	6687.34	6025.49	5117.46	11514.6	6437.18	5471.69	5287.35	6689.47	9384.95	7835.55	5963.56	9760.45	9686.43	14487.4	8769.48	5054.31	7601.66	7855.23	6563.64	6888.79	9857.69	5978.21	5966.25	7928.95	7354.6	8527.05	8729.22	10091.1	4797.1	8637.23	6378.87	9114.76	7928.44	7433.34
CD99	2578.84	2437.2	1589.31	3158.79	2307.75	1595.39	3370.32	2015.31	2574.28	2989.77	11092.2	10200.3	7460.06	7094.52	4262.61	5347.94	7640.92	6703.79	13027.9	7092.6	5149.26	5664.22	8895.34	9366.53	8523.98	6842.67	8594.6	13394.4	15040.4	6017.89	5478.89	6767.97	7350.64	7203.42	5391.86	10196.2	3905.06	6662	5929.6	8176.6	9015.2	8516.9	9572.31	7380.55	7076.28	6622.72	7239.31	7692.96	4824.98
SPINT2	1897.2	2038.88	1993.32	2058.72	2147.91	2238.64	2228.1	2195.85	2060.29	1912.14	9587.4	6792	7339.23	6767.44	8283.71	9457.72	5641.36	4113.8	9463.55	6803.42	4818	5854.01	8172.52	9663.94	7394.91	7186.85	7718.07	7606.29	10795	8256.67	6734.1	6463.14	8628.22	7707.41	8897.27	8643.77	3815.63	10298.1	9175.97	9382.59	10299	7108.77	7647.24	7499.09	8261.02	8664.77	8068.7	10510.4	8619.41
EGR1	2715.38	5772	2581.52	8819.93	7936.45	7585.78	4156.52	7220.72	7608.99	4350.78	5336.3	12742.1	23516.5	32845.2	27360.1	1877.47	876.072	2008.51	18139.1	12022.7	2755.3	19179.5	14940.8	8691.07	4522.74	4908.04	1301.65	5108.74	27389.1	11758.2	3332.23	4267.56	1306.38	8496.57	1477.89	1235.89	12735.5	5230.09	1497.1	702.383	3519.04	11721.1	715.223	818.2	10110.5	3423.22	934.365	23910	1230.36
SSR1	2385.27	2194.63	3016.34	2036.69	2646.02	2111.76	2527.79	1930.75	1762.86	2258.23	12169.3	7724.71	5274.51	8235.65	8087.18	5582.33	5193.59	7038.5	7822.65	7531.19	6769.83	6577.27	10168.6	10495.3	8431.99	6030.18	7557.45	7453	5630.22	5274.99	7815.48	8219.77	6492.96	5193.31	7005.53	7707.38	7049.04	9934.57	6183.4	10028.4	6888.64	4722.61	5798.54	6117.69	5835.48	7911.61	4744.52	8813.21	7312.5
C4orf3	2168.32	1999.91	2055.61	1929.07	2316.9	2395.07	2161.97	1870.91	2173.86	2378.33	6432.7	8451.06	7272.24	6590.42	8066.33	4850.85	7229.85	8528	7852.54	6545.36	6683.74	5047.12	5749.21	7878.33	7250.98	7332.36	6284.1	5420.31	7076.11	6416.44	7508.28	8216.86	8901.89	7337.68	6873.18	5155.07	7422.59	5458.26	6281.34	6249.84	8004.55	7329.43	7647.93	8949.62	7155.75	5500.04	8088.9	7039.25	7299.51
YWHAE	1421.87	1194.8	1566.28	1714.38	1216.2	1464.75	2482.32	1319.86	3503.61	2113.42	8212.6	8894.44	12904.9	5068.07	2932.44	2785.94	9621.95	7084.42	11296.4	4478.52	5945.82	4330.9	4785.59	4977.47	5493.27	4499.73	10860.5	9884.98	7947.18	13098.5	5855.49	3574.75	9095.87	10256.5	8134.76	13312.6	5159.74	6402.18	7415.4	6867.44	5104.39	10335.5	6695.38	3679.02	12364	4528.54	3846.75	4351.16	4017.48
SRSF3	1896.54	2049.84	1408.26	1469.56	1819.87	1824.2	1606.44	1541.53	1474.87	1555.69	8618.6	6451.25	6557.79	7486.42	11099.7	6300.01	6362.47	5124.26	6287.31	6993.45	8416.95	7123.82	7921.09	8755.01	8300.33	8413.58	7181.91	6117.14	7317.55	7233.55	7240.46	8305.83	9103.74	7253.23	8538.48	6724.79	5875.49	9291.96	7527.12	8100.62	8508.29	6199.05	7137.39	7505.96	7391.42	7704.23	6108.99	8602.26	8412.62
DNAI4	1583.11	2022.45	2312.4	1720.55	2326.85	1975.42	1661.16	1742.66	1517.4	1973.64	5493.7	8629.74	4746.78	7293.6	7770.75	6242.39	8008.99	9581.29	4482	8415.41	8443.17	9018.54	8126.69	8716.6	8909.19	6852.27	7783.98	5786.4	3951.77	6477.27	7754.67	7966.63	9769.5	8378.64	5664.37	7729.48	10018.2	4202.78	6493.73	7254.27	7386.97	8541.92	9341.62	8062.57	6465.49	5972.51	7121.54	5906.1	7552.88
RPS27L	1960.77	1515.16	2446.48	1609.4	1943.56	1975.11	1799.05	1748.69	1845.79	1984.35	7790.3	6752.82	6402.61	7810.31	9565.03	7611.86	7925.51	6266.34	4899.75	8241.57	5382.11	6091.46	6646.81	6592.04	8523.97	7702.24	7683.82	9460.22	3626.64	7870.19	7236.41	7335.75	10142.4	8628.04	7612.58	6394.83	6428.06	5976.67	9666.11	6513.17	10724.8	7785.02	12139.9	8616.32	9764.22	7432.47	9308.61	7671.41	11788.6
RBM39	1347.65	1510.36	1629.72	1316.77	1570.01	1331.66	1414.17	1547.83	1517.64	1649.96	6173.9	6728.06	4148.09	7308.01	7373.04	6145.77	7543.08	7399.54	4415.51	6598.8	6678.06	8070.52	6137.88	6411.55	6735.92	6125.59	6396.21	4725.53	2921.96	5859.02	7100.08	6643.2	7849.95	7119.8	5303.46	5740.44	5985.72	4699.56	6015.98	7409	6439.09	8169.03	8959.67	7156.24	6600.94	6531.7	5844.05	5573.95	7518.16
ZKSCAN1	1221.13	1893.03	1747.6	1438.72	1803.33	1903.67	1561.07	1657.42	1814.35	2170.51	6906.3	7730.01	5473.99	6398.83	10074.9	8869.21	9280.28	8465.41	3695.36	6303	5539.08	7594.82	5374.61	7135.08	8043.92	6721.88	6887.54	6184.96	5156.37	6729.5	7093.78	5562.7	9370.47	8786.86	5624.78	8763.36	7527.51	3785.66	7018.81	7040.59	5511.78	9603.12	7426.74	7149.27	9041.26	8702.43	5681.28	5263.54	8109.93
ITGB1	2747.47	2350.02	3209.36	1964.14	2546.11	2082	2161.07	2116.98	1901.95	1954.55	7476.8	6758.5	7061.66	6282.6	10370.1	7461.81	6115.98	5885.98	6173.13	6249.27	6964.53	4718.64	6441.02	8809.26	6647.32	7126.18	6429.98	8124.04	4549.9	6056.4	6242.01	7561.74	10262.3	8492.5	8451.41	7258.97	5773.99	7506.76	10255	7355.17	8983.18	7157.92	8147.41	5961.01	6073.2	6992.56	6975.22	7739.65	7650.17
KHDRBS1	1901.02	1938.87	1582.95	1718.31	2198.18	2211.15	1885.48	1795.77	1799.36	1982.11	7564.9	7731.66	6659.36	6954.27	8235.71	6623.42	6611.99	5998.48	7559.69	7105.92	6616.35	5813.74	7325.26	7818.34	8333.19	6585.97	7368.21	6790.48	6907.56	6885.03	6744.41	7981.92	7491.24	7567.85	7111.41	6624.12	7389.15	6004.67	6394.17	7509.35	7522.88	7889.33	7246.27	6867.35	7415.06	6927.8	7737.82	6369.19	6764.98
CCT4	2419.75	2532.36	2262.66	2549.95	2946.09	3060.26	2743.99	2326.77	2586.77	3014.51	5409.6	8051.13	6630.52	7830.49	9956.1	6533.19	6957.17	7201.16	9275.52	7858.83	8841.46	6297.87	7647.92	7803.56	9139.51	7929.81	6351.87	6822.12	9072.6	6020.7	6648.25	9110.12	8552.03	7269.48	8150.06	6026.58	9598.34	6821.94	7151.75	7128.28	9430.6	6622.19	7297.92	7364.09	6546.95	7918.24	8795.48	7574.03	7730.74
AKAP9	1847.36	1614.72	2187.07	1649.47	1788.13	1204.06	1314.87	2056.22	2044.76	1793.59	6680.4	6894.13	3772.72	6004.87	7121.24	7117.09	6092.76	5842.28	3388.93	8127.86	9235.87	7959.78	7224.89	7708.73	6412.98	4939.78	5799.01	4169.11	3542.96	5416.34	6649.52	6282.29	8656.65	7740.81	3777.41	6955.32	7400.24	3770.22	6946.13	8847.85	6269.9	8784.94	8950.56	6803.53	5544.26	4810.94	6980.67	5180.43	8273.5
SEPTIN7	2391.04	2478.84	2723.69	2097.27	2645.06	2198.6	2283.09	2229.95	2221.65	2385.15	7061.9	7616.94	4910.71	7288.35	9173.68	7329.74	6173.36	6938.56	4923.33	7665.91	8353.33	6312.15	7089.75	8818.1	8360.25	7214.07	6684.22	7079.02	4032.02	7028.77	6193.32	9322.35	11391.7	8247.7	6431.38	6680.56	8203.68	6065.55	7679.52	6459.9	9569.49	6245.33	8621.45	6351.67	6191.25	6102.46	7237.97	7061.81	7997.57
SELENBP1	1469.46	1414.31	1122.6	2065.34	1654.17	1469.84	2135.72	2553.32	2152.58	1594.42	6694.1	7105.9	9044.07	8727.86	4672.3	9549.46	7039.3	6225.95	9019.73	4981.33	4389.57	4679.2	6171.78	7388.78	4759.62	7154.04	9021.3	7794.18	17715.6	9132.75	7537.52	6594.49	10005.9	8906.38	4038.61	5076.8	4409.91	6963.27	8652.52	6922.22	6743.47	6687.89	7832.23	7818.05	8689.07	9518.99	5765.2	9894.83	7520.74
ELOVL5	1642.81	1806.97	2375.03	1671.8	2391.91	2016.15	1831.72	1713.87	1848.32	1793.6	6406.6	6227.68	11534.9	8242.19	8506.64	5747.18	5903.76	6202.31	5554.26	6784.35	7357.19	6159.18	8919.63	8625.28	7167.87	6719.85	6656.09	6361.39	5816.38	5945.71	7002.39	6726.72	8418.64	5956.28	6247.48	5139.34	9967.92	5654.5	5753.84	7701.14	7755.3	6695.13	6432.58	5385.52	5710.35	5960.38	7120.61	6469.6	6874.96
RAP1B	3036.04	2548.81	2292.7	2165.28	2959.46	2580.94	2825.47	2494.8	2633.06	2332.75	8185.2	8029.9	7459.44	8464.72	9048.3	5893.93	7005.56	7349.34	9248.62	7547.95	8370.82	6047.41	8287.5	8157.31	10371.3	7501.56	6694.42	7139.89	7137.19	5872.67	7068.17	10260.9	9000.85	7115.03	6445.94	6324.7	7807.19	8261.42	6262.07	7189.72	7423.08	6495.65	6787.26	7336.16	7371.98	7746.54	7241.49	8139.24	7860.01
ATP5ME	1883.59	2079.29	2661.64	2613.85	2344.93	2268.87	2250.99	1879.28	2015.9	2067.49	10029.8	5017.2	5382.9	6269.46	6707.81	4366.58	4596.53	6952.53	8831.72	9864.78	7868.35	10078.2	8961.38	7285.17	7822.07	9335.15	6735.26	6254.11	6200.13	6519.28	7411.46	7434.98	7646.91	5655.56	7845.52	6254.8	7598.13	5848.29	8027.87	8134.85	7711.76	5311.53	7636.01	6729.35	4781.15	4750.9	6957.64	9336.99	7813.48
DDX3X	1815.45	1863.62	3524.9	1451.46	2184.6	2602.67	1631.28	1756.81	1624.67	1433.51	7625.8	7060.93	5881.88	7360.46	11323.4	7635.78	6280.63	5071.67	4865.83	6395.94	6141.29	5030.99	6208.54	8325.84	6865.38	6565.44	7239.06	6568.78	4202.55	6217.12	9863.62	5656.23	6578.5	5861.8	9527.95	10475.3	8453.78	7489.18	6817.37	7231.63	7761.89	5286.37	6807.07	6390.87	11743.2	6533.24	6666.76	7470.8	9698.52
SNRPD2	2275.54	2014.96	1694.82	2663.25	2214.03	2091.56	2894.4	2420.14	2268.2	2393.57	7789.6	6360.07	9860.39	8801.25	8827.55	6301.06	6286.99	5826.52	10288.2	7940.99	6846.18	6223.2	8604.28	7973.3	8031.19	8596.03	7554.39	8179.87	9710.89	8104.19	5796.41	9353.14	9753.33	8010.99	8528.35	8450.32	7481.42	7535.11	14045.4	6721.06	10704.8	6940.39	9565.41	6433.55	7072.62	8586.74	8295.14	9284.77	9171.69
TMC4	1944.06	2251.03	1601.44	3100.2	1868.77	2402.56	2364.92	2376.19	2133.43	2483.79	11468.9	6835.63	7464.95	7506.13	5552.3	7537.21	4608.57	6365.76	11502.3	7613.01	6287.02	7814.22	7872.46	9207.19	8550.44	8429.74	11063.2	8217.34	9199.69	7417.03	7045.48	6202.68	5738.42	7376.07	7178.08	9584.49	9395.89	7919.27	8942.45	9361.9	5286.25	6961.93	5890.13	3487.95	4726.35	4275.53	4137.19	4360.22	6148.42
CFAP251	1260.03	2258.46	2284	1898.39	1864.5	1636.27	1643.55	1970.08	1894.7	2130.61	9317.3	7905.14	4943.52	6709.05	4798.63	6747.4	8425.39	8566.46	5605.72	7645.32	10528.5	9856.01	8541.22	6875.6	9136.02	12535.4	8581.99	7092.89	7208.88	5843.27	6200.03	5423.06	6095.11	7067.29	4433.27	9737.25	10733.7	6556.5	7737.52	8035.81	6535.14	6797.3	5683.63	5756.23	6516.19	6879.96	6358.29	4134.66	6230.23
ARMC3	2111.33	2811.23	2937.36	2549.12	2984.63	2874.18	2527.35	2927.13	2764.88	3174.57	5708.2	9211.69	5917.51	6854.41	9322.82	7616.93	8468.51	8748.05	5118.61	6462.33	7685.27	6487.82	6598.73	8280.76	8686.82	8490.99	7972.07	7588.16	6510.93	7793.06	7149.57	6774.45	8592.57	7721.01	6039.24	7175.84	10658.6	4455.49	7770.04	5629.78	8115.2	7184.16	9337.03	7138.06	7537.46	6895.8	7151.09	5098.08	7842.7
MRPL57	1946.36	2209.46	2530.95	2526.43	2354.8	2639.05	2304.83	1669.77	1859.52	2249.78	7272	8004.81	6305.48	7682.2	8039.81	5192.32	6490.9	6600.83	9929.11	9143.31	6996.43	7486.84	8275.5	7894.01	9178.55	10413.2	6089.21	8318.57	8605.26	6222.98	5926.1	9590.58	7572.44	6417.73	6191.71	5984.46	9519.33	6915.4	8019.02	7512.9	7789.39	5108.9	6382.85	6603.24	5943.91	6963.83	8537.45	6894.08	9975.25
HIPK1	1997.07	2244.4	1997.34	2106.86	2263.33	2549.65	2032.45	2164.68	1917.46	2429.73	8409.5	7817.8	5543.06	7276.08	9855.43	5455.58	7620.06	8408.42	5582.14	6178.92	8664.72	6817.3	7499.31	8763.75	7725.64	7206.62	6993.78	5600.86	5192.07	5304.4	7589.12	6370.06	8907.88	7997.36	5229.1	6120.3	8162.67	4835.56	7069.58	7885.18	8211.72	6716.54	7490.16	7872.02	7673.74	6580.8	5395.84	7155.79	10043.9
TOMM20	1376.68	1583.67	1332.15	1353.26	1876.87	1616.6	1650.44	1520.04	1373.99	1281.71	5663.3	7556.75	5158.05	6462.49	10303.9	5857.08	6331.28	6098.84	5325.58	6774.89	7840.63	6435.97	7607.87	6474.51	7770.53	5248.34	5976.57	4963.72	3650.17	6054.88	5987.11	7663.94	8564.42	6911.28	5044.48	5452.99	5074.85	3940.51	6031.99	7887.66	10309.5	7284.31	7198.82	7376.27	7269.68	7299.91	8622.79	7707.37	8992.49
CCT8	1456.94	1510.7	2043.94	1459.06	1722.55	1578.12	1616.65	1358.1	1747.2	1790.08	7020.5	7102.11	5833.55	6715.92	9223.09	6968.53	6989.37	7749.03	6048.94	6838.14	8433.8	7498.93	7449.16	8464.4	10015.3	9051.19	6948.19	6401.84	5666.91	6688.41	7518.14	8290.64	7874.35	6455.41	6735.1	6222.26	8959.88	6419.4	7181.17	6750.25	7452.13	5713.04	5896.81	7478.06	6812.78	7749.61	7208.12	6566.3	8485.42
CFAP206	1787.44	2344.32	2328.99	1964.75	2382.3	2483.1	2179.53	2320.2	1925.06	2678.27	5602.8	6575.67	6193.18	9075.21	9256.66	5773.24	7490.29	5946.93	4596	7717.91	7790.65	9553.31	7325.94	9282.93	8254.39	8332.72	8719.82	6102.99	3642.62	4907.17	7799.89	8570.18	6669.72	6986.43	5841.42	8340.71	10589.4	4292.69	8216.27	7455.31	7888.8	6806.91	6927.43	6621.05	7031.58	5719.98	8218.41	4790.74	8271.27
SEC11A	2090.25	1992.77	2119.33	2019.65	2304.07	2046.04	2231.81	1840.39	1926.4	1899.84	8938.8	7151.23	5619.01	7963.62	10752.4	7377.87	6407.94	5821.71	8361.71	8143.6	7486.92	8485.34	9392.39	7426.83	9581.52	8682.62	6330.99	7938.71	6001.02	7340.87	5356.95	8184.58	8248.87	5645.85	6003.74	6297.8	8573.47	6215.32	8414.91	7350.36	7933.41	5650.33	7034.32	6294.2	7024.81	7392.65	7072.24	6833.47	7348.14
LRRC23	2311.2	2462.67	1391.24	2644.65	2335.31	2712.32	3012.47	2990.8	3516.95	3107.63	6901.6	6820.53	10797.6	6329.59	5907.71	7951.91	9010.81	6385.63	7246.11	8174.83	8159.83	5388.13	6666.32	7285.75	10714.3	9464.64	11880.1	10098.1	10084.7	9120.08	7008.28	7053.62	8913.84	7275.93	8950.38	11285.6	7847.8	5055.1	13172.1	5952.61	9347.99	7783.11	10247.1	6669.15	8718.95	5610.39	9384.59	6815.34	8047.31
PRDX6	2133.57	2162.12	2046.39	2477.93	2471.23	2677.34	2284.24	2374.45	2244.55	2236.62	4845.6	7501.16	8478.78	6122.11	9774.29	8369.66	7743.64	5214.18	8538.79	6848.17	5277.8	5162.14	7115.52	7714.44	7278.75	6526.15	5476.9	5762.13	13532.9	7692.7	7008.58	8880.98	9018.36	7262.72	5901.18	6731.94	3688.92	4800.9	8583.35	7944.92	9338.66	7396.29	6849.45	9039.73	8117.71	7058.69	8905.51	7854.14	11954.5
CMTM4	1663.12	2314.41	1557.9	2335.71	2221.84	2208.08	2582.33	2456.52	2451.92	2671.26	5472.3	6972.1	6471.62	5967.57	9344.02	9796.26	6332.32	8395.72	8254.22	6932.38	8164.26	8457.61	9608.08	6079.02	7099.84	7513.12	7556.31	6532.42	6519.61	6655.47	5361.22	6878	2548.45	5857.87	6858.46	6486.88	10397	5275.49	5942.01	9655.18	7090.27	8114.85	7381.22	4935.05	5690.44	6579.1	6645.88	6796.43	7142.05
C12orf75	1271.12	2094.46	1707.13	1557.28	1822.33	1974.05	1783.51	1942.75	1758.12	1805.43	4558.4	7854	8773.04	5370.93	5137.79	4202.93	9235.28	8089.59	3967.34	5968.07	7352.95	4273.42	3845.32	5529.82	4751.04	4574.98	6143.64	5009.04	4450.85	7182.75	8354.52	5418.69	8917.73	9832.17	5311.92	3762.46	6003.32	2775.48	4619.14	4594.57	7672.12	9211.37	11560.5	10250.8	8132.59	5463.63	7581.04	6415.9	8508.95
TXNRD1	1308.48	1386.66	1892.83	1024.39	1837.07	1344.43	1312.18	1351.78	1506.8	1223.82	9084	5673.58	7353.86	4849.66	6616.27	8460.99	4755.12	4882.1	6196.54	8091.56	7676.16	10516.4	10631.9	21245.8	15534	12992.2	16089.1	13029.5	2690.29	4447.96	4837.35	4413.85	6173.17	6329.25	10500.5	13333.6	14811	10179.2	17751.7	17775.5	9183.38	6360.32	4794.6	4835.66	4786.21	5300.41	5907.95	6653.62	5637.4
ANXA5	1678.2	2551.42	1967.45	1722.1	2079.69	2694.96	2290.19	1603.66	2255.21	2151.64	9832.2	6553.82	6587.72	6260.19	7958.83	4528.22	5369.52	6922.84	13200.4	7808.93	6789.52	6062.69	8054.66	8565.48	6616.89	6493.59	6942.62	9932.06	8332.15	7170.94	6647.66	7613.43	7667.88	6231.1	7910.29	5804.85	5866.5	6091.81	5961.43	7808.98	7664.02	5696.35	7547.77	6195.52	7819.28	7466.7	6627.47	7737.62	8032.73
SERPINF1	2729.6	1937.73	1839.43	2201.73	1307.48	2094.39	1701.66	2620.89	3527.83	3332.4	7094.4	5663.54	6775.21	6261.6	4427.49	7589.17	7952.85	5207.42	8000.27	7071.93	7058.34	9150.82	7840.99	11267.6	5661.54	7322.04	11143.8	9344.4	9015.99	8659.66	6223.74	9815.01	8821.67	5179.17	9256.26	9038.25	7604	5736.41	6288.51	6516.28	9248.12	8249.84	7094.08	6176.87	7201.54	7869.72	5047.66	6073.73	6322.7
CCDC152	755.199	1348.1	689.974	1317.8	638.962	628.928	761.106	946.569	679.8	772.162	7029.2	2124.41	2526.93	4613.56	1784.88	2899.87	3253.67	8480.29	11872.7	6091.6	5984.21	12186.3	6670.23	1954.75	2974.19	6092.21	2895.95	2498.91	8031.36	2951.34	8350.37	3369.44	2319.37	2759.8	3240.34	3729.35	4482.56	4774.88	5488.47	9289.44	2013.06	2920.05	2914.12	4237.33	2843.08	7099.21	2158.49	5128.97	4318.46
CCDC78	1820.56	2003.52	2073.02	2761.91	1474.36	1713.19	2400.22	2834.05	3077.84	3294.11	8699.2	6767.99	7429.36	6931.3	1642.99	5049.36	8563.78	6729.47	6702.85	6218.56	5535.37	5832	4447.9	7192.47	8010.06	6439.88	13566.3	10167.7	10380.4	10356.9	7818.31	4569.97	7896.93	8810.64	6603.09	9664.13	4746.12	5923.58	9348.43	4543.16	6974.69	8978.13	10613.3	8426.25	11105.5	6007.43	5305.23	5227.55	6391.95
CLINT1	2025.69	2315.21	3019.8	1513.14	2713.69	2003.45	2480.08	2790.14	1896.94	1971.34	8035.7	8211.76	8631.47	7723.47	8886.99	7444.69	6034.91	6447.08	6794.18	6399.73	7058.79	5968.91	6734.3	8962.16	8278.17	7303.26	8041.2	6640.79	5777.7	7294.56	6502.28	9561.34	8403.68	10055	8951.85	7770.14	6612.83	6604.91	5953.16	6292.93	8676.58	7748.55	7420.75	7604.32	6222.46	6451.23	4926.86	8179.55	6745.95
CLCA2	1138.41	2617.93	2054.47	2316.86	1854.88	2386.39	2762.91	3951.9	3146.75	2423.08	1474.5	6520.05	12478.2	10684.8	8104.23	6158.57	3683.91	3372.87	9641.71	3683.75	3053.86	2255.69	4895.96	4917.63	2097.32	3775.38	3077.99	3452.19	7228.49	9309.83	8440.91	3732.24	7097.72	10665.7	8890.46	2552.71	5109.98	4012.07	4759.4	10396	4347.29	7406.38	3900.74	6708.89	6920.44	10917.3	7073.72	5464.94	3683.67
PDIA3	2360.98	2530.08	1498.61	1182.34	2280.75	2286.3	1642.7	1943.39	2423.92	2161.15	5827.4	7425.86	8575.22	8595.83	10585.8	6323.38	6245.98	6304.23	8562.96	6658.94	7209.03	7213.85	9742.59	9399.83	8139.27	8286.27	6275.21	6040.08	9528.12	8444.35	6992.54	7441.13	5262.22	5911.69	6604.47	6045.59	8306.71	18818.7	4839.71	9350.77	6665.32	7260.32	4719.86	6798.3	7428.99	8675.61	7181.72	7610.58	5435.86
TRAM1	2815.72	2228.83	2334.49	1736.93	2472.05	2443.9	2184	1931.55	2186.23	1748.45	8626.1	7557.99	6730.7	7439.72	11828.9	6549.29	5481.94	5338.46	5731.48	6134.56	7553.02	4764.32	6266.99	9242.72	7104	6375.68	7086.07	6439.26	3858.66	6079.14	4945.34	8139.42	9143.32	6384.46	5477.86	6986.38	5268.29	7999.42	5477.93	7264.84	7770.19	6405.59	6709.24	6704.52	6209.16	6096.36	7140.6	7465.02	7430.98
SLC35E1	767.592	1204.84	688.944	1340.21	713.276	646.412	835.59	1059.63	787.823	875.613	9630.2	3216.17	3497.24	6315.97	1971.6	2959.21	3685.37	7775.1	9116.01	5228.42	4840.11	10372.9	5312.09	2620.08	2803.89	6753.62	3174.62	3056.21	5310.86	4010.95	7062.45	5047.52	3714.98	4769.59	4290.39	3649.4	8000.15	5635.47	6351.87	6939.85	2280.31	3531.54	5176.18	4856.82	3429.36	8542.58	2255.53	7329.95	7168.17
ATP5PO	2378.91	2294.41	2532.1	2342.69	2946.04	2387.1	3043.06	2335.55	2774.69	2676.18	5150.6	7621.64	6180.13	7810.25	10261.9	5451.68	6005.17	7839.88	7643.32	8219.89	8313.73	6996.48	8000.72	8742.54	9942.12	9829.89	6043.43	7151.42	6122.57	8357.32	7399.32	8921.47	7124.04	7497.76	8488.63	5796.22	8253.1	5006.52	6970.24	5656.03	10079.6	6246.65	8642.27	6167.04	7122.97	8281.33	9492.68	8527.36	6872.27
SF3B6	2092.14	1970.56	2355	1683.92	2350.1	2179.45	1879.44	2118.81	2069.18	2169.64	5795.4	8256.1	6066.26	6992.58	12025.8	5356.12	8659.78	8228.41	3385.45	9252.49	7046	4976.95	6748.85	8622.43	8648.85	7645.53	6733.89	5300.51	3767.94	7311.29	7708.21	9554.63	10779.4	7617.01	6488.28	5688.39	8998.67	4939.34	6567.82	7187.44	9355.34	6215.87	9776.18	8423.86	7585.23	7328.68	7843.66	8849.3	11153.3
CHMP5	2198.9	2243.31	1631.65	2293.41	2221.34	2544.43	2181	1890.99	2380.93	2350.22	4138.6	8647.19	5508.92	6664.02	11746.9	5922.82	9044.51	7892.93	4161.94	7861.51	8249.64	5376.5	5225.71	7363.99	6804.6	7647.58	5844.9	6049.92	3642.62	7342.91	6655.09	7988.85	10970.5	8121.94	6264.18	5690.48	6447.1	7843.39	7935.09	5966.42	10751.8	6045.7	8988.79	8411.68	7646.33	7641.65	7952.42	7246.26	10969.9
PTP4A2	2400.31	1774.95	1635.36	1714.4	1797.77	1762.92	2264.66	1898.58	2002.55	1758.03	7250.6	9135.82	8207.19	5241.69	6386.94	6016.69	6894.36	7143.38	6215.32	6909.98	5814.08	6200.5	6070.91	6958.23	6827.65	8212.07	5937.89	6923.31	4894.46	6234.06	6382.57	6748.01	7678.31	7258.57	6275.82	4825.19	6983.47	9464.56	5672.49	5800.67	7603.26	5577.54	5859.41	7966.72	6742.9	6477.57	7733.45	7645.89	7059.22
FNTA	1601.05	1730.25	2071.62	1742.15	2113.82	1868.97	1763.04	1850.86	1643.27	1795.78	6366.9	7394.55	4512.95	8037.47	7166.96	6516.65	6617.01	6706.76	7217.04	7594.33	7074.28	6751.24	6676.4	7361.12	8423.47	8365.25	5894.48	5985.75	4246.51	7252.01	5160.66	9145.71	7875.08	5717.37	5769.59	5417.43	8641.63	6587.69	7298.36	6555.88	8954.56	6634.48	8003.28	7814.41	7129.3	7599.51	7647.94	7310.71	8558.55
EIF3D	2015.03	1879.44	1347.19	1991.46	1890.36	2145.23	1973.23	1747.51	2111.25	2049.02	6023.9	8249.36	7294.58	6690.17	8706.58	7851.15	7546.9	7841.09	9192.01	6904.62	6780.95	5889.91	7113.36	8047.52	7495.19	6740.34	6067.62	7831.44	12271.5	5734.59	7296.45	8119.66	8791.31	7095.46	7502.58	6487.67	7315.31	5852.59	7040.74	6788.32	9754.32	6067.26	7241.66	7991.62	7437.45	7470.24	7986.12	7975.97	8268.44
TRA2B	2365.32	2071.91	2993.3	2001.23	2439.27	2089.16	2082.07	1773.23	1925.19	2132.09	6148.6	6501.67	6369.47	9163.48	8870.8	5046.01	6382.85	7160.3	5631.07	7269.43	7631.37	6895.98	8218.63	8230.33	8035.7	7636.77	6102.73	6761.29	5761.37	6024.98	6818.69	7870.1	9033.78	7140.41	6536.89	5511.98	7277.74	6387.74	6056.77	6714.24	7798.33	6110	7650.84	6373.66	6812.13	7564.92	5051.86	6796.09	7407.88
ZMYND10	1499.6	1363.23	765.53	1756.2	1397.41	1998.73	1846.79	2233.05	2066.7	1891.09	3706.1	7088.92	11504.6	6516.71	3287.6	5424.97	6485.68	5788.21	6424.76	5906.28	6748.89	4148.09	4779.62	6200.51	6827.99	4713.61	10716.5	6911.03	13526.8	9300.82	9387.9	7935.54	9162.74	10443	10737	8636.79	3044.33	3968.67	7981.91	7452.53	12607.4	11044.7	11163.7	9813.32	9792.72	6395.3	11179.7	8417.95	9020.51
P4HB	1910.81	1752.49	1261.65	1993.67	1731.36	1830.51	2278.38	1982.97	2431.92	2060.14	13302	10723.3	14918.7	9386.15	6318.68	9349.2	7698.95	4571.08	15822	4260.76	3909.62	3339.64	12235.2	13648.5	13110.4	3292.76	14680.9	15763.4	16158.7	6831.14	7316.57	3959.83	7234.22	9020.69	11462.7	13427.3	4552.42	6410.9	6635.5	11012.9	10239.7	10308.9	5318.48	5352.66	11129.9	5373.48	6423.08	9917.55	2163.49
FBXO15	1465.56	1863.17	1754.77	1415.08	2106.17	2023.89	1623.17	1329.67	983.441	1996.09	5178.6	8041.69	3998.86	5319.79	5807.31	4680.1	5099.41	7946.09	6121.47	9380.96	6671.73	6583.74	6499.65	6380.77	9775.9	9956.27	7385.09	5748.75	4662.72	6403.12	6316.88	5174.52	7709.56	5759.91	5499.15	6839.1	9395.52	3576.44	7673.04	8444.99	7317.23	7602.39	7799.29	7501.66	6374.62	6997.78	8825.7	4994.29	8941.5
SYTL2	809.597	1903.4	1700.83	1455.5	1602.66	1026.96	1397.19	2039.16	1260.84	1564.84	6891.9	6766.8	7315.28	7095.36	6172.19	6206.58	6244.05	8106.54	7141.44	7742.87	7572.37	7838.02	7093.23	6485.03	7139.61	7639.14	8484.14	4880.96	4044.97	4684.46	6512.29	5130.25	5462.97	6013.54	6991.92	7549.03	8830.63	6226.95	8727.97	7060.53	7431.04	7690.82	5704.57	5168.71	6767.5	6531.54	6068.97	6966.47	4152.77
CDC16	1697.91	2057.64	2615.25	1771.54	2365.53	2377.26	1785.74	1963.12	1871.14	2110.85	6887.7	7993.71	3832.66	6781.82	8558.06	6288.59	7362.36	6883.52	5015.57	9056.78	7010.61	7638.52	7521.39	7296.63	8472.94	6845.45	5312.32	5463.67	5410.25	5887.51	5985.54	6493.71	8541.7	6451.24	3787.57	3794.28	8499.35	3648.29	7895.62	6438.04	8107.28	5593.35	8160.1	7002.91	5940.74	7017.32	8320.79	5419.74	10253.3
SCP2	1505.96	1811.87	1918.93	1178.84	1592.96	1451.92	1427.88	1670.93	1642.56	1526.28	7018.2	6139.29	4395.18	6127.03	7246	3919.31	5198.96	6236.44	5734.86	6791.23	7060.04	6377.02	6694.23	7451.21	6326.35	6221.59	6364.1	4968.57	2764.49	4860.29	6701.63	6955.21	7038.82	5526.39	5984.89	4700.27	6318.53	4339.03	5094.98	8722.48	7273.82	6527.49	7182.85	6647.85	5563.41	4979.59	6605.1	6914.73	6903.89
RASEF	593.376	1255.12	561.449	755.5	464.267	316.064	649.29	897.147	1065.59	1224.95	1357.6	5915.69	3831.91	10310.7	3909.78	5360.63	12542.7	10623.8	3552.52	6388.57	8910.83	14652.3	8799.38	4752.59	3970.61	9236.22	7979.06	13480.6	1857.46	11832.5	6405.32	2999.64	1152.41	2516.12	4370.7	5344.76	8451.52	7226.99	8898.5	9641.54	1850.87	3096.48	1949.01	8965.36	4563.16	5387.67	4747.23	6179.21	4917.81
SPCS2	1936.25	2000.95	2118.15	1805.78	1988.83	1889.64	1933.5	1434.73	1783.54	1913.2	7728.8	6178.14	6313.85	6917.29	10580.8	6176.22	5574.88	6365.74	8330.85	7207.61	10463.4	6590.2	8377.27	9281.87	9359.98	7014.63	6685.62	6095.17	6442.32	4844.36	5630.9	8414.69	8004.78	5953.68	6915.29	6730.79	8863.22	7884.13	7163.46	8553.44	8873.19	4971.24	5542.25	5538.87	5935.85	6756.4	7619.43	7246.37	7368.57
GALNT3	1444.78	1936.32	2209.96	1247.58	1840.83	1745.11	1438.22	1540.7	1254.53	1505.39	8007.1	7535.18	7847.92	7876.4	6770.64	4925.77	5303.29	6944.36	6192.71	8258.75	4822.12	7247.49	8351.94	9883.37	8655.82	7953.9	8597.99	7499.7	4037.39	5711.34	7496.52	6029.35	6982.76	6828.72	7249.19	8707.71	9608.74	6034.72	4259.75	7815.35	7425.81	7174.73	7503.46	6406.23	6085.93	6203.85	4434.29	7131.14	6020.32
MARCHF6	1695.23	1978.71	1925.93	1851.66	2155.12	1875.98	1588.98	1734.82	2227.63	2063.51	6270.9	5989.91	5127.58	6818.23	7749.11	7955.5	6438.87	6680.03	4994.68	5807.39	6662.92	8419.44	6760.04	6824.49	8109.96	5868.83	6806.15	6479.76	4670.47	6707.01	7147	6084.11	7110	8077.7	5973.15	8666.51	8197.97	5187.93	8104.87	7757.95	6491.3	7849.79	7334.4	5718.36	7852.54	7326.2	6789.24	4674.79	7186.14
ATP5MJ	2077.96	2037.39	1779.09	2005.4	2509.44	2078.25	2001.78	1951.02	1777.73	2230.73	8046.3	8719.53	6640.69	6328.07	12252.1	6829.25	6918.92	5732.07	5934.4	7559.46	6857.49	6975.12	8149.94	7409.49	11896.9	10422	6472.67	5492.24	8103.08	7964.65	5012.09	12651.8	10340.8	6236.96	5620.94	6033.82	8775.17	5331.31	7397.64	5681.14	10917.5	6717.35	9397.83	6622.32	7555.45	7257.39	7432.46	8026.24	9530.69
ATP1A1	1641.73	1514.45	1404	1823.73	1828.54	1840.26	1922.39	1878.46	2120.8	2086.77	7217.7	7161.12	10093.7	7227.51	8541.21	8605.29	6940.96	5267.38	10168.9	4938.59	5926.79	5972.74	8813.31	8588.11	7821.45	5189.21	7755.41	6933.5	13415.4	6787.82	6152.25	6207.29	6399.59	6497.15	5732.75	7374.56	6194.7	6283.43	7156.45	7954.6	6553.54	7045.84	6463.08	6782.65	6495.4	6572.98	6280.04	7870.69	6209.3
PEBP1	1864.3	1727.67	2196.23	2451.33	1941.9	2349.37	2539.27	1730.28	2408.15	2396.23	9515.7	7164.77	6758.94	6577.75	5529.9	4659.58	6526.07	7366.68	7318.82	6233.8	3778.22	5761.17	6614.49	6880.14	7901.59	8143.93	8680.53	9063.14	8465.36	8834.89	7866.37	4867.87	8524.25	6759.24	7127.3	7877.17	6573.65	6670.22	7690.48	8169.22	8148.21	8117.68	9165.2	10138.6	9145.2	6560.46	5564.01	8959.12	6718.83
PLAAT4	2283.92	1844.86	1444.53	2378.91	1637.92	2495.71	1893.84	2395.73	2178.09	2034.28	6966.9	8288.52	8699.25	5479.07	10350.9	6869.31	6107.63	3710.25	6144.03	4973.98	4712.96	4774.35	4858.27	7683.59	5608.55	6970.21	5968.84	3721.76	17827.6	8804.83	6582.7	8433.33	9192.69	7962.71	6511.4	3823.34	4245.03	22136.9	10063.7	5097.56	8790.84	7194.24	9677.89	10349.2	10536	6447	12097.7	11311.2	8560.05
ATP5MC2	2284.08	2095.92	1240.72	2208.62	2026.95	2442.58	2829.34	2214.76	2028.78	2363.52	8055.4	6534.66	5891.36	7700.84	8963.71	5262.97	6330.65	5163.26	8596.06	5495.59	6474.25	5780.19	6880.65	7123.47	7469.48	8710.87	5947.68	6978.32	10894.8	7468.7	5486.59	8276.26	7614.29	4945.68	5535.17	4947.48	5142.41	6159.85	8293.17	6941.07	8981.85	6236.75	7382.7	6645.38	7905.6	6763.31	8629.4	8477.99	8531.51
GON7	1491.29	1613.37	1376.63	1439.42	1733.49	1750.39	1516.77	1517.98	1852.69	2287.45	5667.4	6338.76	7093.86	5825.14	7190.46	4083.85	9059.69	10937.2	4287.07	7959.63	8865.18	5255.78	5261.68	7781.08	7433.62	8656.95	8159.88	5229.87	4432.92	6188.15	9891.08	7771.43	8332.5	8004.79	9553.71	5739.47	9544.61	4765.86	7276	7094.74	8633.59	6967.58	7809.1	8960.24	5875.97	5067.47	8352.57	5899.5	8299.04
CYCS	2013.67	1846.02	1803.93	1373.75	1798.89	1440.57	1918.46	1405.11	1754.25	1714.08	6946.3	7119.77	6915.48	6815.46	7600.95	4528.69	5362.21	8301.27	7064.87	7953.87	10651.1	6602.44	7526.84	9003.34	7509.89	10302.1	7070.25	7429.54	3315.86	5563.63	7165.56	7851.83	7720.9	7257.63	9952	5464.31	7802.93	8023.5	6575.36	6757	9176.95	6124.25	6740.68	6268.87	6935.67	5982.78	6623.24	8801.87	6760.23
TSTD1	2430.49	2345.3	1801.18	2787.04	2663.71	3101.6	3065.21	2433.19	2239.34	2682.27	5074.6	8637.89	8267.73	5290.05	9449.28	7827.94	5997.89	6299.69	3902.89	7829.98	6032.63	5476.28	5508.59	7418.91	8251.43	7242.18	8246.44	5197.87	7825.11	8360.16	6885.23	6179.73	9831.51	7190.99	5989.92	8594.73	7851.85	5435.72	9091.06	5742.62	12048.7	9775.29	10372	8065.4	8482.59	5439	12316.9	7967.07	9631.09
HACD3	1678.49	1476.82	711.014	1559.04	1508.73	1656.27	2590.23	1670.47	1878.79	1846.27	6113.3	8294.27	8134.45	8342.91	14300.8	8502.64	7144.52	6905.51	8184.97	7163.2	7435.4	5701.93	9604.5	5843.25	5742.88	7519.54	6705.47	6386.12	4927.16	7295.94	5825.16	8112.72	3730.32	5770.7	8472.91	5983.06	8522.77	7195.39	6422.83	8880.15	6363.5	6994.24	6286.85	6765.61	6055.61	5711.86	7783.32	7960.23	8023.35
MDH1B	1377.16	1795.21	2265.84	1577.98	1838.34	1493.57	1285.56	1744.9	2022.6	2110.85	5662.7	7847.33	3381.28	8810.69	7544.14	6333.57	8477.19	8250.09	3223.57	8261.71	7168.15	7953.16	7344.35	8138.67	9162.71	9164.14	7729.79	6310.22	4142.59	6124.7	6777.11	7680.92	10461.9	7383.64	6489.14	7460.24	11855	3760.62	8187.12	5890.75	7618.96	5920.07	8733.01	6422.93	6149.12	5585.67	7139.77	4562.49	10217.9
HERPUD1	2076.87	2085.4	1961.69	1920.06	1991.87	2003.38	2527.53	1848.52	2212.61	1944.74	5699.3	9832.98	7941.11	7974.07	8129.31	6155.37	8237.21	6933.56	11830.3	5956.82	7621.61	5737.46	7219.42	9418.96	6669.6	5441.67	6043.96	6002.92	8555.05	6906.32	4834.61	9605.82	5845.87	7096.47	4962.89	4189.65	9386.36	6970.13	5191.95	9527.9	7449.45	6780.49	5328.78	7380.46	5425.98	6837.6	6747.28	8582.37	6091.79
RBM47	2138.13	1997.31	1882.28	1679.28	2349.82	2095.74	1754.8	1997.31	2373.38	1944.4	5803.2	6502.55	8662.76	7320.67	7484.91	6533.32	8055.86	5765.46	4798.41	6645.52	7146.38	5406.3	6855.31	6901.96	6488.39	6648.04	9064.56	10607.7	6584.55	6025.49	7051.77	6326.65	6610.51	7270.49	7540.4	6068.04	7426.96	7134.86	8266.96	6146.73	6424.27	6545.02	5649.36	7550.64	7788.13	6090.17	7795.82	7077.12	7897.57
MUC20	859.668	1497.41	1497.78	1429.27	748.337	1468.49	2396.44	1299.99	1666.01	1609.4	10069.1	8276.04	6471.24	6920.04	2051.72	6635.9	4701.6	3515.71	15987	5979.9	4096.23	6832.39	7388.81	8139.99	10556.6	9244.24	12463.1	11749.8	18895.8	5682.86	6673.31	3749.19	6665.09	5537.96	7848.34	14813.6	5328.27	8815.41	12735.5	9331.25	8057.47	5076.71	4828.24	7078.91	7342.85	4634.02	9511.62	12235.8	6584.36
DDAH1	2010.59	2069.57	2407.53	1904.63	2049.2	2333.12	1747.02	1791.73	1726.8	1902.21	6943.8	6726.69	5663.8	5857.22	9612.39	5493.59	6180.27	6344.93	5139.88	4324.15	7276.07	5711.32	6863.45	7789.22	7730.19	6424.18	5271.98	6082.29	6207.41	5896.52	5487.48	7556.88	8755.78	9748.28	6711.44	6444.67	8180.01	4928.35	7603.26	5913.35	7478.59	6371.4	7424.22	6992.65	6174.06	5508.57	6850.84	5224.32	8452.17
TOB1	1529.14	2581.08	2922.06	1998.55	3763.74	2923.88	1895.36	2579.24	1608.17	1364.36	5188.3	9027.13	6063.06	11700.1	12321.5	4233.44	5554.95	6132.79	9727.08	7585.27	4422.57	6081.79	6751.96	7725.67	4405.83	5706.32	4728.5	4972.3	7028.48	7242.85	7277.45	7936.77	5312.81	7422.51	3839.42	3704.18	5235.24	3588.61	4742.06	6629.06	5414.08	9252.47	6158.18	7856.79	6240.7	6209.26	3968.19	9740.96	6010.96
COX8A	2057.54	2050.52	1324.58	2245.49	2052.01	2212.61	2341.6	2088.18	2195.59	2424.04	6639.6	5667.73	7950.8	5690.55	8269.81	7457.16	5070.09	4167.96	7456.22	6213.15	5901.63	4574.55	6264.73	8055.63	7810.42	7875.76	7230.09	7577.27	10845.2	7981.22	5706.53	8004.81	9196.56	6283.16	6024.77	6895.33	5526.99	5294.08	7376.84	7185.13	11184	7413.18	8467.5	6479.78	7411.66	6088	9217.15	9775.16	9115.86
MIF	2841.55	2021.19	1058.29	2914.16	2393.94	2571.51	2446.91	2826.89	2167.53	2800.03	5895.1	5411.47	9431.2	4816.05	9667.65	6781.46	5217.58	3037.33	7294.61	6496.53	6354.48	3971.45	5964.09	10221.7	5051.26	6729.01	6687.02	8082.7	18179.6	7378.38	5751.6	10283.2	8890.3	8632.8	7303.73	6840.04	2977.98	6397.92	7342.51	8109.16	10915.4	7038.73	9826.53	8856.19	7585.57	5781.96	10126.1	10198.2	8146.73
PAM	1750.91	2102.73	2040.43	1972.78	1534.83	1537.97	1497.15	1491.91	1672.04	2034.95	7456.6	5837.65	6179.72	8792.63	8644.86	2681.01	9215.74	5938.82	7658.45	6613.92	12967.2	9234.57	10565.1	8690.16	9736.98	5842.87	12473.3	8043.96	5358.22	6540.34	5023.62	8156.41	5787.8	6200.6	6560.5	3880.68	12221.7	7003.24	4956.32	10403.7	9400.64	4053.98	3365.88	3297.94	4005.35	8414.72	4039.35	5736.28	3212.5
RSPH9	1836.05	1883.03	1028.28	2251.58	2132.61	2302.07	1836.05	1930.95	2031.46	2430.4	7327.5	7789.48	7612.56	6909.78	6523.84	3633.51	6467.84	7376.41	8407.2	6369.02	6703.08	7784.82	7999.7	7211.09	8203.94	9543.4	9554.61	8089.48	11320.3	7705.79	5844.13	6892.93	7305.23	7091.79	6609.6	8269.36	9309.02	4677.36	8995.23	7103.45	7925.66	7911.28	7307.81	6835.28	6261.59	5708.17	7869.84	5451.66	8897.91
CAPRIN1	1838.85	1789.77	1508.76	1388.05	1994.71	2217.84	1886.46	1872.86	1648.1	1873.9	4759.4	9619.09	7771.25	6369.76	8953.62	6794.16	8305.4	8418.17	7430.26	6671.96	7371.76	5210.53	6715.85	7740.95	6341.43	5993.19	6680.37	6440.85	7379.14	7144.04	6923.18	7794.35	8937.33	8578.47	7371.31	6038.38	7765.2	7875.35	5298.29	6166.27	7210.71	8340.84	8023.15	8568.13	7685.42	7065.21	8198.83	7004.35	7433.38
UGP2	1647.53	1613.21	1586.61	1345.88	1958.9	1698.5	1578.09	1494.25	1659.55	1675.29	5561.1	7143.95	7025.51	7691.42	9139.54	5483.45	7046	7965.32	4371.48	7591.28	7726.2	6095.96	6926.61	8915.56	9195.19	8198.24	6527.45	6467.03	4754.03	5996.58	7999	8054.46	8025.6	7261.87	7507.61	6526.23	10272.1	6460.86	7737.01	6595.5	9537.57	6036.7	7045.73	7258.15	6816.39	6733.98	7648.35	7426.67	7776.29
RAN	1737.89	1655.46	1321.81	1697.06	1884.99	1926.93	1739.1	1361.57	1932.83	1721.5	5645.9	7077.42	7136.97	6963.65	9309.79	7567.73	6897.3	8055.21	6910.84	7467.76	7288.06	6642.38	7592.12	7750.74	8221.93	9257.73	7053.46	7980.66	6785.79	6625.6	7224.56	8993.44	8712.89	8029.58	8363	7112.46	10193.9	7756.08	8577.9	6353.63	8779.14	5495.85	7390.55	8169.76	6719.31	7289.31	7465.24	8076.71	9026.54
LRIG1	1278.71	1486.18	1431.82	1288.42	1865.15	1770.8	1667.6	1628.79	2060.25	1767.36	4796.6	12985.4	7032.85	8376.17	9398.41	8080.56	8948.25	9299	3495.24	5490.32	3530.23	8888.88	5669.76	7738.81	8534.02	3892.83	7315.28	5480.21	6337.4	7973.24	7838.54	7218.09	7749.35	8744.45	5507.5	6455.48	11094.2	3279.71	5997.31	6592.85	5037.01	8965.16	8523.65	8499.84	8182.24	8843.97	5369.72	5908.79	7786.25
SH3YL1	1769.48	1570.53	2237.78	1267.51	1837.8	1707.69	1859.36	1894.21	1950.45	1777.08	6633.9	7748.78	7457.45	8705.69	10322.3	5688.22	8268.88	7087.89	4700.9	8890	8304.01	7413.97	7857.39	8216.63	8180.77	8594.02	6099.19	5739.36	4851.33	6167.07	5136.12	7481.85	6988.83	4352.49	6924.98	6935.76	10564.6	4010.01	7825.35	5175.57	6756.31	5751.71	7189.71	7343.05	6102.12	7432.17	4174.79	6772.64	6364.69
NDUFC2	1306.48	1514.45	1573.39	1592.01	1670.35	1671.34	1711.02	1611.64	1781.56	1641.22	5694.4	6175.42	5793.82	5422.92	9663.64	5544.36	4890.55	5287.67	7429.91	5256.68	6145.68	4939.84	6202.9	6792.17	7151.74	6750.06	5956.03	4839.21	7850.75	5841.45	5031.63	7723.69	7322.36	5350.04	4998.68	6630.34	5648.21	4966.94	6831.62	7462.79	8762.47	8128.91	8519.56	5996.92	5980.38	6661.79	7172.6	7572.47	7603.3
TRIM29	2113.6	1595.19	1253.29	2872.93	1373.96	1843.62	2343.71	2274.28	2932.88	2817.05	8197.2	8748.89	10222.2	6607.34	2533.24	6558.97	8302.38	7018.18	16070.6	5482.75	5814.71	4436.52	5997.36	5947.89	6222.97	4769.91	12446.1	10396.7	17472.9	9748.79	7584.69	4391.99	6184.02	8130.25	10118.2	12063.8	5154.58	9630.44	10237.9	5418.28	9567.16	8322.26	5708.51	7654.46	8141.59	8368.35	6397.13	10145	3539.48
DYNC1LI2	1920.59	2156.35	2872.68	1956.11	2510.83	2133.2	1810.54	1980.22	2013.42	1904.39	8203.2	6294.1	4248.49	7073.24	7644.4	6720.52	5469.66	6075.11	4277.83	7155.19	7847.47	9275.07	8291	7576.39	8088.8	8617.12	6353.04	6920.05	3946.37	5488.73	4570.74	7459.59	8143.15	5540.44	4275.94	5592.83	7596.15	7371.71	10548.1	6789.12	7639.99	4444.35	5109.3	5333.47	5964.42	6432.51	6064.29	5847.8	7732.43
CFAP157	2139.28	2928.15	3182.84	2952.23	1944.6	2330.93	1694.65	2918	2711.66	3281.67	5161.9	4469.4	2561.91	6277.67	2200.42	5337.79	7533.05	7958.82	3319.1	6343.82	4753.38	7754.07	4013.04	4175.18	5573.67	5420.72	7731.58	5220.81	7023.29	6434.84	6696.52	3792.81	5803.47	7297.54	2775.4	6976.91	8883.33	4314.44	7905.04	3652.52	5007.68	7259.11	7863.23	5349.57	6136.82	5202.89	4793.34	2487.81	7802.52
UBL3	1787.75	1852.31	1778.72	1394.28	2024.53	1646.58	1609.63	1676.1	1735.24	1735.54	4761.1	11391.1	9880.62	7746.04	9985.39	6082.16	10206.2	12961.6	4152.08	7988.31	6451.61	5739.28	5589.46	8676.65	7496.66	6507.08	9116.38	6535.78	2773.93	7182.69	11529.8	7090.77	4430.32	9858.38	8482.56	6417	9819.04	5213.1	3858.23	6628.02	6063.47	8602.41	8535.12	11547.9	6071.62	7252.89	5662.46	6814.03	7065.82
ABCD3	899.72	1314.53	1388	1260.77	1474.31	1260.51	1380.22	1296.36	1143.22	1069.52	8492.3	7354.79	5102.42	5957.21	6817.93	4885.03	5410.13	5432.18	4881.11	5191.27	5996.3	5198.29	6387.97	7259.23	5393.56	4960.5	4490.32	3428.66	2941.92	5175.29	6134.91	5807.6	6578.88	5885.36	3526.92	4058.81	5958.97	3222.34	6196.36	8798.37	6421.09	7995.45	6424.59	7030.76	6412.63	5660.76	6122.78	6335.8	7031.73
MAT2B	2534.25	2159.98	2444.28	1708.11	2533.5	2642.9	2122.42	2209.11	2054.22	2153.88	4618	8578.65	7797.87	6576.32	8517.09	5948.15	5852.67	5192.87	5347.87	6636.56	6461.61	3690.49	5491.16	9286.74	6633.74	5647.3	7783.47	6549.26	6261.26	5952.69	6652.21	7854.06	10082.2	6755.75	6956.27	6215.83	5591.27	6047.47	8356.25	6426.78	11190.7	7299.64	8216.17	7022.05	9295.35	5671.55	10542.2	8036.73	7761.94
FBXL5	1437.23	1543.48	1157.96	1352.43	1489.22	1606.17	1608.73	1249.14	1102.46	1255.58	5578.1	7123.58	4945.06	5014.5	6434.44	3606.74	5042.85	6050.57	8941.45	7192.17	7729.39	4880.16	5992.78	5525.62	5901.87	5277.3	4573.79	4196.69	5231.98	4654.78	5036.33	6947.68	7017.36	5611.78	5306.71	4461.19	6087.55	4685.57	4479.72	7169.52	7871.22	6916.56	8169.85	6695.2	5560.72	5119.79	7626.74	6248.81	6596.1
CCN2	2380.4	1617.52	2039.51	2149.25	2381.14	1873.64	1983.8	1964.82	2074.06	2442.07	7778.3	6101.69	7720.37	7529.72	10210.5	5170.96	6182.49	5389.88	14610.7	7598.68	6742.43	6254.75	7828.87	7095.21	7738.9	8410.1	6124.88	6751.25	9093.9	7569.26	4716.22	4542.24	7276.1	4549.96	12345.7	8112.65	8344.84	8879.59	10941	6826.11	7413	9409.91	5311.73	4236.02	5185.75	3018.38	8775.19	8265.26	4383.41
FYB2	1267.6	1906.9	2940.11	1503.09	1970.11	1689.07	1672.01	2401.43	2151.75	2077.81	3793.5	8332.18	3509.59	8732.14	7506.92	7352.55	8393.79	8989.49	2062.94	6874.31	4546.19	6275.06	6339.86	5193.34	5540.91	3388.38	5276.44	4352.94	2699.22	8980.6	6497.34	7163.33	10074	9117.31	3500.98	4918.83	7683.43	2710.5	5442.72	5064.08	6841.6	7890.29	6759.62	7735.76	6031.01	5215.9	6351.93	3925.76	8684.08
OSCP1	1109.43	2054.97	1728.96	2158.56	2457.25	2498.01	2027.2	2020.84	2105.95	2684.55	8174.6	11438.2	7349.32	6354.23	6352.03	9309.81	8580.18	8405.18	5334.16	5837.18	5610.91	4742.76	6350.17	7032.58	7982.99	7344.96	9905.62	6194.22	10956.5	8743.86	5866.73	6057.89	6482.28	6011.66	5020.28	7425.9	8679.82	5609.51	5618.13	8067.35	6722.17	8220.88	6816.67	8712.19	7735.81	5441.26	7676.56	5268.85	6827.92
IFT172	1654.8	2079.07	1677.96	2262.5	2113.3	2316.7	2118.81	2321.04	2163.44	2155.49	6801.1	6804.22	6406.43	4578.14	6520.91	6467.51	6654.05	8123.58	7463.15	6243.54	6598.21	6458.09	6726.26	6165.46	6674.2	6940.05	8258.38	7444.79	10790.5	6102.65	5939.85	5232.6	6681.28	6896.56	5276.16	7722.72	7037.9	4730.95	6207.42	6105.31	6426.3	6877.27	5930.3	5763.29	6039.18	5758.94	6916.86	6147.6	6557.26
TM9SF3	1768.5	2030.41	1753.16	1221.7	1826.07	1565.58	1724.55	2060.79	1886.89	1854.94	5812.1	6032.47	7936.99	5321.54	6668.59	6877.92	6665.7	5083.81	3601.84	5290.54	7527.16	3960.71	5357.89	9445.29	5672.4	5025.18	7146.69	6109.64	4567.21	7065.78	8154.8	8866.41	7083.96	8540.12	9154.68	8314.27	4356.56	7694.99	6285.33	10107.3	8532.87	8939.61	7095.91	6478.14	8004.3	7422.47	6904.05	9502.11	5996.55
RTRAF	1806.47	1711.97	2077.63	1654.57	1791.32	1757.94	1953.97	1728.66	1953.97	1937.36	6513.5	5656.83	5736.68	4938.59	7381.15	5334.18	6103.74	7041.71	5230.02	8277.51	7724.82	7027.74	6074.68	6733.47	6856.81	8731.95	6682.07	6265.23	4374.38	6350.02	6286.11	7426.82	7153	6477.6	7416.21	5987.02	8154.58	5942.79	7008.8	6396.61	9831.07	5922.88	7488.71	6490.92	5865.22	6041.23	8786.91	7506.54	7073.88
UAP1	1930.31	2707.24	2884.02	1711.97	2575.97	2128.4	2183.99	2247.98	1902.38	1784.78	6896.2	7154.62	9559.99	7876.59	7037.8	5540.95	5728.87	5203.66	6047.86	6327.63	5418.97	5531.8	6603.35	6738.4	6663.51	6824.75	6208.6	5862.77	6010.59	6903.42	6897.43	7029.28	6680.37	7428.69	6258.43	4543.77	6087.75	6131.75	6687.14	6675.59	8140.95	8215.18	6879.47	6197.92	6776.97	8389.71	7211.72	6888.83	7840.98
ANAPC13	1836.3	1760.41	2122.13	1820.56	1581.71	1676.8	1656.04	1698.95	1667.05	1375.25	5783.2	6317.38	5764.63	5464.9	7959.37	3939.63	5731.29	6339.43	7069.13	7306.06	6709.23	5232.96	5334.91	7119.77	5435.27	7004.3	5039.05	4883.29	6220.57	5237.83	7462.74	6868.89	6894.23	5561.52	6706.12	5052.52	7550.35	5589.76	6432.77	5612.23	8884.24	6026.8	7964.73	6475.16	5291.62	5954.16	7507.41	6588.35	7295.9
ARGLU1	944.306	1177.12	1290.12	940.462	958.887	764.96	791.262	1294.92	1338.47	1316.68	5700.5	5553.62	3749.08	5917.3	4437.55	6142.74	5926.24	6235.95	3184.5	5028.13	5958.45	6266.72	5349.14	6122.26	5430.07	4625.02	6823.06	4792.94	2206.95	5657.35	6900.33	5035.78	5908.51	5365.86	4673.73	6197.56	6018.39	3767.78	4426.12	6505.35	5926.42	8010.18	6923.28	6154.87	7750.78	4924.54	4841.07	4577.9	6315.67
NUCKS1	1714.38	1857.3	1448.07	1591.38	2193.99	2013.32	1920.56	2105.73	3017.65	2823.16	2668.1	7765.35	8295.94	8351.96	12258	4847.2	6637.74	6119.1	4004.33	10586	10582.2	10111.2	8710.11	4129.01	6782.31	6115.93	3072.41	2434.76	3416.51	8546.57	5534.88	4401.34	2165.61	6104.27	8663.28	4908.2	7059.92	7128.29	8252.92	7589.07	8688.43	7611.81	9823.85	6568.55	6389.67	8405.5	7583.08	5226.79	8329.2
ELK3	1416.23	1628.73	1590.36	1197.06	1836.05	1625.63	1218.53	1469.92	1372.39	1484.37	4969	6304.41	5580.65	4622.59	6533.49	3037.88	6257.47	6288.04	3454.72	5775.76	9567.57	5944.85	5401.62	6265.66	6624.79	5968.04	6104.86	4061.81	2223.51	3602.52	6394.67	7135.45	8133.68	6830.93	4756.38	4043.04	6859.35	3375.69	5415.56	5867.41	6210.6	6970.52	9250.12	6656.5	5194.43	4045.46	5754.23	5171.19	7092.25
ATP6V1D	1835.63	2026.21	1875.69	2088.62	2200.7	2052.58	2039.05	1784.13	2342.73	2356.43	4001.6	7551.22	7155.18	6166.19	7964.56	6646.65	7139.58	7805.23	5651.28	8411.71	9506.38	6273.43	6895.13	8586.89	7769.23	10525.6	6868.66	6468.12	6619.99	7427.21	7260.53	6956.82	8192.04	6847.21	7793.57	5628.79	13766.6	5304.75	8353.54	7658.4	9134.88	6296.65	7703.38	8337.27	6493.06	6018.05	9386.67	6693.9	7760.52
GPX1	3120.92	1771.39	1072.62	1620.33	1695.44	2212.68	2047.17	2061.43	2060.14	1763.66	8550.2	5436.01	7875.15	4721.39	6377.88	5709.18	4564.31	3077.09	10304.9	8172.62	5307.33	4336.67	6311.14	7129.54	7333.09	8158.54	6497.15	10488.5	12081.5	6636.13	7154.73	10163.6	8024.23	6625.8	10589	6486.5	2701.1	7916.84	9128.77	6639.95	10853.4	5497.13	6511.45	7339.26	7272.74	6298.78	8696.07	9167.36	7787.59
UBE2E1	1975.55	1664.74	1857.07	1988.63	2044.97	1969.43	2491.9	2215.91	2407.07	2412.42	6289.5	6563.07	8129.83	8309.62	10035.7	5608.37	7122.14	7411.02	6144.86	7184.05	5722.31	6679.69	6682.22	6587.83	6836.25	7344.68	7797.3	6173.23	5206.54	9397.07	6117.51	8711.5	7736.14	6782.87	5465.2	6193.61	6920.34	6101.58	10281.9	5644.64	12046.1	6998.18	7600.08	7413.08	8423.33	8011.43	8263.76	7800.4	9123.85
OSBPL6	1580.67	2303.59	2179.34	1579.58	2689.59	2400.14	1742.57	2036.58	1981.91	1764.39	5227.1	6563.47	6332.93	5693.76	7812.37	7546.08	11367.5	7809.92	3249.98	3909.73	4048.93	4336.78	3475.6	3521.1	5841.6	3093.65	7261.43	2577.69	5592.92	6530.01	6547.21	6268.76	6729.17	5248.7	1878.83	5681.57	6119.13	3904.96	6186.48	4526.7	4202.24	5227.17	6401.32	10392.8	9245.01	6188.23	9038.42	4248.54	11783.2
MAL2	2104.08	2198.37	1827.46	1750.33	2281.9	1772.31	1846.62	1671.98	2259.32	1890.79	6257.8	8251.79	5566.69	8002.68	8205.9	5601.81	6967.51	7926.09	4760.85	6194.15	6599.9	5665.49	6557.84	7483.87	6903.87	7855	6916.11	4439.74	3560.88	4796.12	7804.93	7366.13	7029.5	7015.4	6833.98	5123.71	9093.87	6598.03	5856.68	7010.23	6815.47	4892.99	6256.51	6748.96	6148.83	6139.06	6180.33	7931.92	6136.78
AHCYL1	1902.41	1725.99	1732.65	2448.35	1940.55	1952.51	2306.07	1892.86	2272.69	2073.49	9668.2	7117.74	7158.53	5119.06	6332.29	6894.12	6507.63	6401.19	10303.4	6047.81	5777.57	5444.16	7067.14	7197.34	9706.21	6177.33	6442.45	7463.64	8405.01	5027.98	4829.31	6319.38	6958.89	5846.69	6776.22	6244.39	7472.99	5170.13	6202.52	6751.09	5255.1	5976.65	5777.36	5852.55	6214.33	6205.42	5696.72	5011.67	4420.98
DNALI1	2169.45	2230.81	2130.61	2661.08	2727.61	2612.12	2403.77	2426.1	2909.15	2981.17	6590.2	8459.69	6273.36	6015.32	6972.6	6452.27	8415.22	6185.13	7253.76	6812.54	5948.71	6595.11	7015.83	7338.97	8743.34	7876.85	7982.68	6889.38	10373.4	7429.9	5986.72	6923.85	7638.7	8325.58	5944.12	7425.83	9736.41	5278.06	5288.56	6039.48	7045.38	7398.06	7822.98	7079.49	6393.1	4674.71	6928.18	5465.76	6410.24
PAIP2	1948.45	1964.41	2915.12	1799.89	2184	2010.87	2059.93	1788.19	2295.85	2136.05	5739.4	6757.42	6438.51	6500.61	9003.29	5369.85	6523.18	7356.83	3943.01	8430.87	7866.12	8188.05	7904.48	8418.27	8991.17	8722.96	6893.42	6950.63	3304.24	6002.39	6162.64	7797.14	7892.58	7799.53	6629.12	7099.72	11141.1	6694.71	9943.03	7005.85	8580.69	5687.15	6200.55	5962.61	6725.62	5771.27	6825.75	5920.71	8695.84
STAU1	2301.99	2225.36	2886.12	2195.2	3330.32	2884.87	2437.42	2019.79	1822.08	2182.18	6180.6	8000.19	6969.34	6330.78	6112.77	6099.27	5218.47	5903.44	6481.39	5700.5	5919.02	5450.29	5954.77	7464.44	6091.57	7790.1	7074.46	7079.55	8202.46	7880.17	4252.32	5504.52	7674.73	6661.89	5091.17	8319.86	7040.4	7426.84	9577.67	6000.87	9921.33	8221.92	6227.27	4714.82	7960.23	7762.13	8590.92	8527.94	6364.95
TCP1	1897.53	1839.33	1855.52	1587.43	2323.98	1948.99	1849.09	1474.8	1927.6	1996.37	6432.2	8673.17	7824.34	6673.69	9174.38	5696.85	8010.26	8134.57	6065.08	7212.33	7286.02	7091.21	6887.88	7112.37	8268.08	8195.1	6249.36	6402.64	7396.39	7320.09	7480.27	7687.15	8103.84	8091.09	7542.29	6458.24	10213.1	6902.32	8428.81	6405.92	7804.67	5052.87	5605.94	7304.68	6938.69	6802.27	6897.52	6309.47	8085.96
LZTFL1	1773.6	2168.02	2803.34	1710.37	2618.07	2128.06	2078.32	1915.76	1919.12	2419.08	5721.2	7367.02	4351.28	6275.12	7853.81	5734.81	7128.13	7680.78	3598.65	6929.7	6565.78	5316.09	5331.08	7175.69	6463.6	5980.42	6676.13	5359.99	3907.43	6724.27	6433.34	7905	8817.32	7165.93	5524.98	5890.4	6742.04	3922.02	6835.33	6339.55	7904.39	7762.04	9377.7	7321.9	6625.12	4970.7	6779.97	5580.47	8198.03
NDUFS5	2017.27	1955.09	1763.65	2331.42	2135.28	2473.81	2250.64	1857.71	1958.9	1832.86	9598.1	4859.77	7056.7	7207.85	6558.13	5375.43	6030.77	5279.4	7429.51	6632.85	6541.25	6058.67	7372.19	6360.79	8269.49	7612.81	6396.88	8486.17	6217.28	7025.05	5079.77	9112.62	9387.46	5998.13	6660.92	5223.13	5214.08	6740.6	7900.36	6174.62	8001	5282.01	6606.36	6536.2	5955.2	5587.55	7386.23	7321.95	9008.98
YPEL5	1638.77	1760.11	2359.34	1750.85	2083.52	1801.42	1870.07	1740.46	1681.96	1510.65	6321.8	7511.14	6868.95	6538.02	8253.91	5578.66	5598.58	6600.88	7069.75	7327.07	5982.73	5813.67	5901.97	7193.18	7455.34	6937.17	6430.7	6333.03	6275.84	6516.16	5380.07	7365.96	7122.13	6673.08	6117.19	6280.38	8038.55	5588.08	6556.82	6317.82	8276.1	6467.78	8502.11	5973.38	7250.25	6262.08	7377.12	7007.63	7114.69
EIF3K	2381.3	2206.17	1747.39	2404.89	2161.52	2499.61	3106.98	2494.15	2582.33	2548.58	6485.8	6386.43	8019.72	5829.07	6668.97	5595.22	5747.1	6322.25	11884.5	7043.09	6275.64	5118.78	6478.1	6478.38	6610.32	7123.65	6014.13	6392.19	10789.5	6516.52	7079.86	7913.72	6662.07	6699.43	8504.1	5764.69	5941.11	5488.84	6134.85	6421.8	9236.53	6505.41	7196	6516.75	6557.89	6831.15	6891.71	7721.2	6922.24
SLC25A6	2524.64	1550.19	1207.06	2938.23	1509.1	1662.43	2285.27	2435.97	2205.78	2492.08	6218.8	5882.03	11741.5	9025.19	3928.92	8756.05	5752.24	4265.87	11399.3	5363.52	6273.95	4849.74	5871.26	5407.97	5776.19	5645.87	4404.81	10033.9	14952.6	9207.16	5756.73	9432.22	9578.73	6927.26	5704.35	5499	2538.76	4831.82	8926.75	4698.46	9782.67	5397.26	9154.43	7890.15	8715.95	9723.25	9071.93	10155.3	6789.3
SELENOF	1954.14	1702.9	1774.15	1701.31	2002.69	1780.76	1968.03	1701.48	2024.35	2300.95	5371.7	7451.66	6789.67	6344.63	8077.72	4002.84	5719.11	7470.81	6201.95	7641.72	6849.38	6498.06	8143.44	8121.09	7447.83	7118.92	5622.9	4592.02	3830.09	4414.27	6905.15	6447.15	6040.38	5419.72	5377.58	5282.06	8607.85	4562.33	4499.6	6923.84	5303.1	4179.11	5061.44	6342.74	5276.57	4328.57	4519.24	6651.25	5586.4
NIPSNAP2	1593.84	1656.33	1639.25	1006.26	1965.02	1831.47	1409.34	1728.24	1414.61	1746.54	4283.1	8893.07	6480.88	5300.34	8377.09	4615.13	6972.66	7101.94	6112.92	5604.53	6471.88	3883.86	4351.44	6768.08	6904.88	4387.24	5180.44	5136.86	2732.33	4958.85	7327.8	6902.44	8341.98	6941.01	5371.42	4826.06	5705.83	3044.47	4911.9	5989.81	7607.93	8311.27	8747.03	8272.07	5625.29	5177.78	6117.34	5057.77	7264.32
RCAN3	1847.07	1966.66	2860.54	1962.88	2552.12	2522.84	2006.83	1973.91	1936.08	2209.08	5314.3	7602.87	7338.6	4978.21	8967.32	5411.18	8181.26	6442.17	3781.88	6098.48	6341.04	4715.29	5818.5	7116.85	7770.66	5753	6412.38	5782.85	5588.47	7180.73	6881.31	6402.73	10087.7	7919.29	5606.25	7456.99	5721.48	3954.89	7044.16	6100.58	7232.05	7738.89	8129.36	6387.81	7634.68	6456.68	6189.64	6136.12	7414.66
LIPA	2758.84	1600.96	1459.57	1192.19	1647.3	2153.02	1662.11	1589.94	1075.2	1050.48	13443.7	5699.55	6171.07	5749.07	8663.99	7585.37	4434.15	4514.61	8772.24	11387.5	8519.33	5758.76	8333.52	7483.02	8527.65	5850.4	4364.32	19497.3	5492.12	4272.66	3771.47	5815.78	6314.62	4881.89	11323.6	4972.29	5872.89	3900.61	5781.49	5549.69	8222.86	5365.29	8556.27	5072.21	4820.28	6195.8	10998.7	6269.82	5759.35
NCL	1694.56	1653.94	1877.03	1303.6	1836.75	1645.95	1524.39	1453.28	1507.01	1641.64	6545.5	6611.43	4881.32	5154.15	7312.47	6479.02	4392.56	6124.14	7010.02	6365.52	5231.25	5046.9	6343.99	8285.75	6516.14	6079.07	6136.03	6069.19	5169.11	6157.22	6526.23	7419.12	7864.21	7377.99	6517.96	5671.09	3977.88	6713.01	5760.09	7474.25	7366.07	7266.42	6017.58	7109.48	7362.49	5521.33	5617.26	8117.4	5674.18
FAM13A	1710.01	1943.18	2443.6	1256.84	2073.7	2134.16	1471.19	1877.48	1400.88	1713.78	4827.5	6607.19	5562.41	7402.84	6205.84	5491.31	6192.85	8186.12	3931.94	6252.82	6505.59	5488.91	5858.79	6684.6	7695.67	5596.19	7256.22	4961.48	4173.85	5693.86	6897.39	5257.13	7015.72	7652.76	5154.97	6522.68	7525.28	4397.66	5846.2	7326.79	6230.22	8124.83	6047.3	6688.07	7817.7	6177.7	6073.54	4620.85	6360.65
MYO5C	2137.5	2212.15	2434.62	1763.87	2229.1	1934.2	1753.34	2145.12	2165.73	2305.03	5307.3	5971.99	6564.38	7306.99	6216.21	5993.89	6158.72	6752.55	4076.47	6618.04	7978.24	8076.74	6535.27	7398.2	6688.17	7205.14	6127.07	5587.04	4619.53	5842.75	6299.56	6925.16	6886.46	7869.02	7435.33	8372.43	8866.52	5601.32	7147.06	6191.04	6602.27	6686.43	6895.97	5455.31	6365.27	6744.24	5649.29	5728.77	4345.11
TAGLN2	2786.08	2125.29	1303.4	2493.07	1271.17	1775.88	1601.6	1279.6	2074.82	2973.11	7717	4932.35	7149.23	7545.93	3674.87	5582.13	5267.54	6502.94	14285.8	5728.24	6709.79	5254.02	8480.07	7282.57	6805.75	8409.41	11783.5	11552.2	13394.8	8037.03	7057.98	8170.63	4921.31	6007.63	13823	10053.7	4221.18	8804.98	7693.27	7995.91	9696.29	5399.98	8982.19	5966.31	7783.03	6176.71	6729.46	10218.7	4784.34
POLR2I	2193.34	2231.19	1904.86	2814.74	2314.61	2362.21	2212.07	2222.77	1889.58	2383.37	6409.6	4893.51	8704.64	5785.47	6700.58	4325.68	6234.68	5139.61	6913.99	5958.53	6275.55	5195.9	5943.04	5668.36	6796.87	7880.31	9383.59	7663.92	13314	7809.81	6814.28	7708.14	7708.22	8620.51	8630.88	8152.9	5966.02	4873.79	7254.32	5691.14	7479.05	6994.99	7394.22	7569.65	5729.8	6364.91	6334.79	6963.88	8479.99
PTBP3	1824.8	1939.41	1871.43	1696.59	2175.37	1901.29	1831.4	1804.02	1664.86	1975.28	7585.2	7444.33	5699.79	7215.03	9455.14	6500.86	7628.01	7979.32	4253.51	6742.13	6712.57	9020.36	7604.3	6651.57	7228.68	6958.86	5322.81	5615.39	3638.61	6487.67	6525.04	6017.63	7384.01	6782.05	5204.5	4961.23	9114.25	8220.34	6990.45	6628.46	5551.98	5600.41	7073.93	7290.77	6633.63	6908.91	7329.18	6798.49	7108.04
PRDX3	2128.21	1881.92	2580.81	1636.44	2313.44	2142.74	1998.73	1860.94	1868.06	1875.2	5029.3	7144.63	8381.21	7131.96	8825.05	5941.26	7167.28	6880.66	4643.37	5823.32	6062.1	4687.19	5410	7474.72	6353.94	7743.5	6951.73	6921.72	5855.85	7298.29	7430.09	8602.8	9978.33	7462.47	8675.4	7584.54	5768.89	5908.24	8012.74	6371.65	8571.6	6640.73	7731.59	8193.07	7950.47	5873.14	6853.3	6029.67	8011.48
PHB2	2096.14	1672.21	1167.76	2556.29	1453.73	1934.03	2537.51	2067.67	2326.65	2002.9	6739.1	7038.93	8211.14	6716.24	5127.17	6197.78	6730.97	6537.98	12284.6	6895.74	4788.22	4957.92	6325.45	6627.78	6964.34	6719.5	6582.38	10028.8	13856	6814.63	6418.89	6494.06	7594.16	7407.93	7474.91	7666.27	5609.87	6679.46	5329.9	5661.46	7676.03	6624.42	7783.72	6615.54	6569.49	7892.4	6108.53	7894.3	5671.77
C4orf47	1312.25	1852.5	2422.95	1860.75	1818.73	1567.94	1355.44	2000.81	2313.48	2355.04	3890.2	5413.68	3006.91	6516.9	5785.47	6852	6212.81	7050.34	2686.38	7841.6	5929.12	8556.1	5946.61	6163.72	7173.32	6871.37	4951.47	6242.63	3518.71	5795.93	5575.43	5856.81	6218.27	7267.04	3614.52	7188.33	9168.92	3179.82	6252.58	6094.14	5406.26	5688.08	7042.96	4721.9	5430.86	4341.68	7047.58	3882.57	6897.12
ITGB8	1281.78	1303.31	1364.6	1372.96	1368.77	1241.41	1135.55	1145.92	1028.1	1245.64	2790.7	6014.07	1829.1	3779.57	7658.62	3325.83	4106.71	5353.6	4861.86	6324.02	8481.38	4177.41	5702.74	6054.85	4902.21	4568.78	5104.47	2830.58	1558.61	2230.23	6766.93	4223.59	5428.48	5496.67	3077.41	4088.36	3481.76	2501.91	2182.51	7491.4	2983.36	8747.6	8251.84	3662.46	4039.71	4198.25	5682.15	5870.7	5999.12
GLT8D1	2299.12	2294.73	2638.68	1996.03	2566.96	2351.74	2217.99	2164.37	2293.93	2604.84	6421.5	6800.27	4616.09	5320.85	6236.29	6512.11	6453.66	6781.29	6105.91	7977.6	7056.18	8520.86	8542	7918.65	8006.3	8125.03	6595.98	6700	6219.28	6177.9	5396.85	6836.99	8026.52	7340.82	6033.48	7948	10911	4690.54	6065.03	7291.29	6143.11	5316.22	6009.27	6083.53	5248.3	4536.99	6167.39	4723.87	6236.79
EFHB	1056.72	1444.63	1656.64	1233.85	1940.99	1713.4	1630.57	1437.28	1381.61	1756.05	7307.3	6298.96	4982.5	3470.24	6156.97	4401.56	4725.47	8599.35	5363.72	8548.63	10311.3	5465.55	7885.16	6983.13	6769.02	7362.4	5304.54	5119.48	3834.16	4999.95	7224.64	6247.45	5757.39	5069.24	5772.84	5546.77	9989.98	3479.79	6357.06	7796.17	7785.85	6318.29	7172.68	6268.06	5360.44	4971.62	7152.94	6987.33	9369.55
MDH2	1826.64	1851.82	968.503	1914.86	1746.3	1926.36	1851.92	1442.02	1712.09	1616.99	5341.5	7536.67	6042.6	5080.83	5899.37	5771.85	6437.88	6153.9	13898.5	6470.1	7582.7	5240.46	6379.11	6435.84	6992.19	7298.21	7373.57	6041.28	10903.7	5848.28	6539.9	7539.31	6555.01	6006.32	9397.16	7152.08	6055.66	6377.14	5477.15	8058.76	8368.09	6709.15	5710.81	6909.23	6017.32	6611.09	8680.01	7262.24	5178.17
UNC119B	1469.1	1619.77	1620.78	1761.94	2104.74	2151.19	1687.84	1601.21	1748.24	2032.31	6140.9	6353.7	5423.73	5470.74	7007.4	6290.71	5885.06	6418.16	6854.33	5049.47	5124.75	4425.15	4787.43	7612.94	6290.58	7051.56	6119.75	4984.99	7730.02	5173.13	5445.33	5773.34	7843.64	6428.1	6714.5	5397.35	7703.19	4749.14	6600.01	6195.14	8774.93	9840.15	10013.8	6706.26	6652.49	5441.51	8449.6	5488.14	6751.2
IGFBP5	1153.62	1306.16	1845.95	1701.07	2171.3	1799.14	1606.28	2197.3	1613.54	2282.89	6691.1	5060.31	6931.4	4973.83	3990.6	8538.08	5944.12	4490.14	5916.22	4586.6	3426.23	4549.75	4592.4	6013.2	8784.73	3644.73	14528.8	12774.9	6155.19	6780.44	4693.56	3039.56	7730.22	7831.43	5116.9	16168.1	6370.86	5224.6	7097.98	6966.26	3602.91	6962.16	5472.71	5967.7	8594.5	7728.51	3600.34	4217.74	4546.84
ANAPC5	1553.13	1851.57	1636.21	1878.75	1800.36	1785.68	1774.8	1756.42	2112.61	1891.61	5882.8	7299.95	5817.86	7456.98	5437.35	6401.87	6468.43	8159.4	6382.43	6755.79	5389.71	6591.73	6806.74	6308.78	6428.05	6967.21	6101.56	6496.95	9632.92	7350.93	6466.19	5780.69	7361.83	7203.7	5210.66	6323.3	7801.4	5219.46	7797.36	5557.22	5786.03	6068.8	5971.07	6304.05	5536.48	6729.42	5326.74	5637.48	7099.76
CP	2394.48	921.798	1613.65	1651.25	1461.34	1168.39	1301.28	2032.13	1664.34	2245.49	3222.7	8739.81	8561.64	5915.03	7291.36	6205.48	9286.8	6702.33	4418.04	4391.35	10331.8	4890.43	7869.95	9252.91	4958.38	5346.84	5016.95	3931.89	4841.17	7847.17	4104.08	19115.9	8016.82	12422.8	7980.14	2468.81	13886.1	5598.62	3288.41	1805.94	5642.17	6624.04	6186.08	7907.1	5696.19	5971.23	6239.48	7342.1	5434.75
ANXA7	1638.23	1712.8	1508.53	784.018	1915.2	1853.79	995.098	1625.35	1532.06	1525.06	6775.2	6438.26	5003.22	5654.3	7336.47	5915.21	5642.11	5038.08	5642.6	6067	6871.15	5529.89	6813.13	8693.98	7110.79	6289.41	6753.62	5658.53	6105.77	5371.27	6214.41	7691.69	7118.59	6707.79	7165.5	6413.19	6499.09	7581.61	8103.12	7371.1	9255.33	6748.01	6677.15	6724.81	6237.96	5838.1	7296.25	7663.93	7164.7
RNF145	2198.02	1909.39	1812.4	1967.31	2370.75	1621.54	1825.79	1845.86	1944.94	1671.25	9079.2	6935.05	7512.9	5885.25	6892.78	4493.62	5349.05	6489.28	5872.28	7080.36	8485.54	5668.82	7286.63	9626.9	7058.77	11629.3	6404.71	6391.42	5159.74	5760.25	4352.99	6787.29	5686.17	5271.63	5963.65	7568.34	8034.19	7915.97	5429.58	5784.58	8528.15	6933.04	4964.34	5225.34	6651.29	5147.98	5378.48	7449.38	4819.84
DHX15	1644.18	1627.66	1936.92	1489.74	1837.58	1662.08	1544.42	1491.11	1540.8	1503.14	7232.5	5937.49	6000.37	7378.81	9914.44	5929.26	5220.63	5138.59	5694.77	7298.07	9134.04	7287.34	8712.08	8917.37	7652.56	6867.96	6593.33	6724.78	4375.34	5427.69	5517.3	8361.54	7805.88	5825.19	4317.89	6192.03	8182.98	6735.27	5933.21	7364.08	8046.7	4363.1	5104.91	5512.74	6039.91	4807.8	6902.18	6189.48	7762.28
ZFP36L1	1870.4	2229.99	1780.08	1552.13	2408.07	2286.86	1971.58	2358.68	2045.04	2000.05	6763.9	7514.24	6047.05	9710.2	8302.59	5057.17	6010.28	6159.58	11511	6287.06	6148.31	5926.7	7069.79	6652.38	5166.31	4941.82	4437.58	4360.67	9320.88	5901.02	5704.69	6138.1	4526.84	5142.34	3740.62	3731.55	5885.14	7104.4	2810.65	7058.9	3559.88	5341.5	4610.01	6301.22	8076.97	7067.67	6612.74	7920.17	4269.21
RAB10	1556.23	1452.32	1715.66	1348.12	1496.09	1432.64	1546.59	1252.18	1142.19	1278.67	8243.5	6751.88	7135.17	5988.44	7430.88	6223.56	6753.09	6565.47	5041.21	7929.27	7353.44	6896.98	7591.38	7944.74	7861.05	6904.57	5593.86	7161.33	4775.21	5457.07	6804.51	7570.45	7972.15	6686.46	8577.34	5487.1	7086.57	7244.09	6433.59	7766.32	7499.57	5051.84	6020.85	6457.09	5859.76	5616.84	6407.71	7009.96	6203.64
CXADR	1489.61	1673.72	1609.01	1932.63	1815.33	1719.17	1830.7	1730.19	1797.68	1732.77	6864.6	7283.54	5838.94	7575.79	9535.54	7127.84	6421.4	6168.54	4676.74	6123.19	6835.93	5501.33	7026.83	6433.89	6426.02	4710.56	4835.68	4153.31	4102.77	5799.21	4003.29	7349.13	6885.12	5326.01	3024.75	4652.23	8347.59	4209.76	5044.77	6479.66	5159.32	5532.9	5874.5	5747.48	4951.72	6417.54	5580.2	5000.94	6612.8
SMDT1	1937.43	1823.41	1563.65	2409.99	2064.66	2260.23	2272.66	2154.41	2080.41	2135.35	8743.4	7333.05	8485.35	6327.75	7157.52	5014.24	6767.25	6242.08	10251.3	9529.14	5685.33	7363.72	7933.2	7275.99	7284.5	7549.65	6602.8	9178.71	11086.1	7999.86	5892.12	6916.79	6554.4	7902.66	5861.21	7611.75	8875.5	6742.64	7074.04	6042.47	6756.99	6051.53	6093.7	6687.66	5864.1	5896.53	6408.31	6672.15	6709.01
ATP5MF	1973.63	2002.96	2067.38	2307.03	2606.37	2524.46	2446.74	2210.69	1959.17	2231.58	7086.1	5506.96	6790.12	6306.91	8574.85	5499.1	5084.69	3682.3	8316.09	6376.34	5244.74	4767.32	6829.59	9095.63	6935.33	6945.03	5482.77	7338.7	9357.64	5914.85	4695.48	6933.84	8508.18	5689.29	4809.74	4598.91	4801.62	4431.24	8617.8	6673.37	8540.37	6549.78	7953.99	6647.53	6269.45	5881.5	7056.56	8042.37	8387.16
DPCD	1739.1	1862.81	1077.1	2246.5	2073.09	1832.48	2072.84	1836.11	2093.63	2197.15	5614.2	7134.6	6167.42	6307.92	7417.39	5768.51	6535.14	6822	7338.05	7196.93	8062.23	6441.93	6977.66	7062.78	8634.57	8179.01	6541.07	6667.68	10099.4	6661.16	5119.07	7807.01	7643.61	6941.77	5950.47	6421.46	9502.91	4019.83	7736.28	6006.62	8170.27	6031.89	7515.09	6121.65	6209.01	4976.16	8348.73	4614.62	8098.35
HSPB1	1865.24	2484.52	1461.45	2075.18	2049.41	2291.27	2634.43	2210.42	2355.86	2171.49	6283.3	6145.44	7784.95	7441.52	6979.78	9956.49	6296.02	3886.29	8448.6	7310.14	4724.05	4347.23	4740.13	6189.21	5152.18	3648.39	5490.02	9476.86	14236	8545.65	5854.34	4422.02	7398.62	8357.25	6918.95	9752.76	2071.5	4920.88	6981.56	6365.55	10743.8	6588.71	6644.83	6805.81	9965.11	9591.63	6464.62	10029.1	5021.95
CEACAM5	235.446	2626.53	1083.08	1816.53	737.379	123.699	573.055	296.783	1829.69	942.128	19056.9	496.939	8598.58	4429.88	544.184	455.11	3923.48	1805.65	23991.2	12216.7	13783.4	10365.4	14226	12348.7	19726.9	13767.5	18096.4	12651.2	2357.21	1143.07	5949.01	2744.64	76.242	925.729	20719.1	17846.2	22515.1	28731.6	11825.6	9442.31	6477.5	915.576	208.629	494.52	782.406	7040.67	515.552	10293.1	258.386
DNAH10	1491.5	1823.09	2036.19	1942.34	1794.28	2073.2	1460.1	1850.63	2147.91	2251.73	5247.9	7064.24	4638.46	5632.45	7016.94	9483.52	7173.62	7101.84	5640.84	5609.57	4167.73	6560.85	6445.54	6407.93	5569.28	5681.56	5976.66	6667.63	8432.04	5956.58	6407.51	5248.1	7493.35	8577.08	3829.5	7719.44	8397.06	4035.78	5616.88	6308.81	5492.84	6483.34	7336.92	5935.49	6296.55	5846.29	6520.27	3904.99	6937.4
ATP6V0C	3062.73	2452.28	2053.82	2442.92	2190.4	2805.43	2725.28	2500.45	3523.47	2730.92	8154.6	5119.24	10075.7	5208.07	3483.21	6803.32	5285.41	3289.22	11069.6	4289.86	3892.28	4298.54	5365.43	5824.45	5879.26	5196.31	12171.9	12017.2	11748.4	9123.14	5823.96	4074.97	5704.12	7878.04	11716.6	13511.7	2834.36	8344.09	8555.39	5985.27	6832.53	7572.05	5937.09	5264.78	8985.2	5421.97	5229.86	6280.46	4322.18
HIGD1A	1560.12	1553.1	1509.73	1302.95	1554.39	1464.72	1481.39	1248.15	1388.01	1437.92	7112.3	5923.16	6704.87	5454.59	7468.18	3606.22	4640.89	5765.39	6518.12	7185.96	8380.57	6789.16	6515.32	8477.8	7909.25	8000.58	7275.37	5281.7	3582.61	4837.16	5657.72	7643.72	7492.76	5228.69	6624.3	5374.05	7796.6	5819.24	7478.96	6699.14	7880.58	4702.77	6279.5	5744.93	5434.55	4873.77	6550.18	6679.34	7289.9
DAD1	1968.33	1753.95	1809.98	1367.63	2271.12	2295.29	1784.4	1934.97	1863.46	1893.39	6082.9	5035.32	5648.98	4242.12	9885.51	5505.48	3458.58	3581.43	8306.43	7833.91	6035.86	4742.39	6404.82	7209.93	7167.77	6530.45	7075.21	7343.51	10096.2	6978.7	5379.81	8986.61	7674.47	6755.67	6881.87	5857.26	3000.68	6486.27	6584.4	7114.05	9148.68	6071.21	9231.38	6657.49	7127.31	5477.97	7332.24	7671.3	8325.12
PAPOLA	1960.42	1972.95	2123.63	1390.83	2163.81	1758.49	1260.01	1530.33	1189.46	1300.53	6169.4	7318.45	4190.4	6193.64	7364.13	5762.8	8039.88	7361.23	4113.41	6914.06	7771.22	6236.13	6001.98	7373.89	7849.07	6827	5180.91	5715.08	3584.7	4710.82	6417.55	7916.95	7933.86	7074.53	5853.36	4824.63	7628.35	7246.18	6896.87	6750.37	8577.83	4724.68	5935.1	5580.69	7413.98	6335.75	6515.86	4964.96	6902.72
SPAG17	1074.47	1865.53	1748.72	1284.12	1708.76	1510.44	1111.59	1554.88	1666.27	2129.21	6472.2	4963.79	2013.14	6034.98	6512.47	5993.57	7091.73	6018.9	2332.21	6868.38	6944.4	7696.58	7055.04	5707.98	6436.66	4537.75	5534.45	6322.8	4230.99	4766.39	5073.65	5365.86	6356.75	6365.14	4903.42	5240.9	8772.16	3299.14	5345.33	5849.17	4486.37	5221.33	6631.54	4765.67	4220.13	5779.64	4990.02	2799.76	5628.51
MNS1	1224.34	1385.02	2076.15	1215.65	1603.38	1301.05	1209.09	1531.69	1872.99	1932.02	4333.6	4848.55	3072.49	5597.51	5289.18	7509.44	6005.35	6854.25	1441.07	7391.05	7979.67	7399.38	4493.33	5273.95	5807.26	4881.47	5568.21	4661.79	1794.33	5802.96	8688.75	7742.69	11478.5	6810.66	7237.43	5020.29	7192.66	3418.72	6815.28	4543.79	7160.2	6686.81	8609.6	9078.46	6934.74	4105.62	7238.89	3485.58	8544.14
CD55	2471.75	3019.54	2999.43	1819.36	2518.55	1774.03	2186.12	2302.43	2843.47	2211.84	6175.9	8593.45	12105.3	11792.6	8418.16	5202.21	7128.69	5816.34	4513.5	5985.94	8085.19	6674.79	7608.69	7453.75	4767.77	7742.6	7551.59	6539.86	6443.96	6889.58	6376	9839.1	5916.4	7077.39	12232.3	4983.97	11537	9220.47	4747.51	4043.47	7391.57	5463.2	4506.09	5569.48	6580.24	6327.95	6374.08	8050.81	5677.36
AHSA1	1674.54	1824.99	1258.09	1540.51	1892.4	2400.89	1732.98	1692.18	2139.06	2117.12	4449.5	6919.81	6471.87	6081.79	6522.05	6283.52	6400.63	7096.97	5663.53	6178.65	7510.79	5614.7	6225.71	7165.85	7907.81	7339.93	10046	6891.63	8419.29	6151.96	5635.94	7137.72	7103.96	5841.32	5095.55	6290.97	8149.37	5232.77	6718.02	7135.16	8025.32	6212.64	6261.97	6567.67	6382.87	5721.97	7401.62	6039.58	7297.45
UQCRFS1	2082.07	1835.35	1576.29	1758.46	2021.26	2129.13	2012.58	1751.64	2137.72	1900.63	5914.3	8796.24	8912.2	5565.98	7967.23	6228.73	7085.91	7691.31	7000.5	6209.52	6768.01	5076.57	6681.73	8236.82	7090.6	8235.04	7421.78	7172.89	9398.5	7473.43	6557.48	7619.41	7821.4	7422.44	8770.24	6890.64	6332.85	6889.26	7303.89	6503.53	11158.1	5756.74	5944.09	7580.72	7437.19	7333.31	9778.94	8186.16	6979.63
MUC16	1148.75	1854.81	938.896	2115.36	940.103	811.735	1272.22	2588.79	676.117	1776.8	8985.3	6686.4	4384.06	5163.51	2510.16	10329.5	6202.54	4376.24	8969.7	7103.85	5395.27	11129.1	5254.31	4700.75	8656.85	5212.58	7993.45	6345.66	9828.27	8819.21	5302.37	3209.07	5148.83	9551.71	4121.78	12236.9	2946.98	8484.89	12317.1	6764.12	5114.95	2785.87	7178.27	4633.33	6407.42	6258.98	4906.03	8111.89	3824.08
ALDH9A1	1488.24	1641.13	1658.54	1741.36	1469.48	1843.29	2127.03	1425.43	1745.57	1707.9	7108.8	7786.79	6590.88	5088.31	5155.25	5751.15	5324.58	6414.06	10964.7	5796.52	4201.02	4518.4	5471.36	6001.51	7276.27	6331.15	6606.71	7428.16	10479.4	8118.68	5406.57	5917.81	6222.04	6607.22	7590.94	6662.63	6819.27	6635.34	5691.18	6097.44	7697.04	5557.41	6226.66	8406.78	7335.44	7464.72	7005.58	6019.46	5840.43
SRSF7	1967.86	2151.68	2048.42	1965.94	2036.93	1850.96	1828.92	2358.6	2724.54	2591.35	3141	4925.51	3587.58	5273.17	6047.03	6726.98	6965.07	6483.94	3574.7	6735.25	6943.63	6778.87	5562.21	6229.21	6466.95	5707.44	5813.16	4577.78	4099.61	5837.55	5789.09	5523.5	7042.31	6779.29	4993.61	5466.49	6987.46	5805.97	6042.23	5691.54	6432.56	6450.44	6552.25	5854.88	4347.37	5819.1	5253.62	4813.21	7088.28
CALML4	1355.3	1985.8	1660.76	1599.93	1834.08	1807.34	1732.59	1776.22	1785.4	1979.6	6198.1	7554.49	6630.88	6392.74	7337.34	5595.8	6771.61	7653.43	3416.94	7582.49	6747.03	6473.65	5879.99	7342.53	6837.47	11131.3	6704.25	5677.65	4842.79	6356.26	6480.66	6702.45	7954.46	6206.9	6556.82	5475.81	6842.91	5209.9	6602.47	6367.06	6872.77	5915.12	6636.79	6947.22	5230.49	4082.27	6191.5	6990.65	5754
TUBB2A	697.922	1710.66	1859.62	1798.68	2312.24	1871.27	2504.83	1932.36	1207.73	958.072	9612.7	7240.17	8250.98	5636.58	5036.88	2152.05	3411.05	6562.52	12318.9	7148.78	8841.87	6448.1	9079.71	8776.29	8637.72	8585.68	6415.04	7551	12136.1	5960.96	3906.31	4355.82	4194.75	5522.57	6484.56	6867.8	7683.26	5557.31	5731.73	3919.07	11151.8	4087.04	4758.45	4056.13	8358.7	2988.94	7411.73	10357.2	4667.69
CYB5R3	1822.65	1942.04	1660.24	2095.99	1796.65	1954.24	2066.02	2078.1	1986.21	2215.07	7414.6	6686.11	9219.89	6570.71	4306	5515.25	5711.71	4599.54	13244.5	4795.77	4468.4	3847.73	6002.93	5122.48	5939.89	3153.93	7737.47	10300.8	12821.8	7690.88	4407.6	4341.79	5328.49	6922.36	7636.22	7982.52	6540.1	6074.46	7373.9	5411.21	6260.32	6725	5635.85	4855.58	6588.24	5649.31	5187.02	5414.92	4261.72
DYNLT2B	1634.62	1797.83	1850.25	1804.46	1621.4	1774.52	1739.55	1549.49	2002.62	2322.86	5560.6	5503.66	4974.69	4662.29	7009.13	5276.95	6559.26	6338.82	4685.24	9123.62	7316.35	6828.2	5697.88	6914.98	7556.24	9311.24	9120.38	6978.72	4354.3	7236.26	5509.6	6832.18	7379.84	6499.16	8362.67	6860.13	7688.84	4116.83	8173.92	6811.5	8573.78	6526.51	8033.8	6932.17	5691.73	4281.57	8864.31	5144.39	9068.92
UHMK1	1473.19	1585.92	1785.4	1279.55	1757.36	1694.88	1422.44	1495.05	1203.56	1542.79	4742.3	5542.3	5166.75	4326.55	8055.57	6042.57	5095.66	5010.31	3730.83	5777.63	6524.19	4515.22	4236.71	5970.43	5304.6	4332.27	4212.76	3642.67	2674.66	4304.54	5477.04	7067.86	7727.74	5700.87	5066.5	4150.46	5286.04	7111.63	5437.17	6216.95	7806.9	7333.47	7941.82	5198.87	5156.01	6281.85	8678.38	6382.76	6706.93
EPS8	1380.51	1438.42	1371.79	1436.58	1683.36	1537.07	1332.26	1644.87	1190.1	1564.33	4847.8	6994.3	6032.81	4660.46	7218.02	5187.05	6286.35	5798.18	4152.7	5868.07	7087.97	5444.53	6871.26	7138.35	6013.93	6207.8	4671.75	2866.97	3108.55	4351.08	5303.75	8089.31	6258.24	5894.83	4834.92	4198.23	6237.29	5548.39	4979.98	6338.71	7301.79	5351.2	5257.21	6222.07	5695.37	4983.91	7430.01	5723.64	6858.17
NDUFB9	1698	1566.42	1245.72	2287.33	1711.55	1805.77	2068.74	1602.04	1981.87	1968.78	7560.5	6830.83	7287.32	6566.94	7558.63	5487.88	5730.42	5732.42	13068.5	6303.38	6256.73	5726.97	7854.12	6568.37	7275.74	7252.42	6203.53	6639.59	11095	5656.55	4916.61	7485.33	6897.95	5708.82	6277.08	6049.45	7101	5752.81	6814.85	5659.8	7546.02	5114.68	6187.63	6465.67	5540.56	6361.84	6574.77	7844.29	6636.81
RNF6	1477.08	1752.61	2025.97	1283.45	1759.65	1428.27	1360.18	1405.85	1565.17	1751.09	6403.6	6527.07	4676.55	6214.15	6700.45	3637.82	5271.21	7390.44	3314.76	7402.93	8747.69	5594.65	6475.23	7453.39	6684.16	5762.98	5547.85	4683.52	1972.79	4242.55	5888.99	5449.07	6987.59	5919.65	5888.75	4984.72	7198.29	4507.02	5638.64	6438.01	8186.09	6132.08	7069.01	6195.73	6372.56	4712.06	6478.01	5403.08	7610.36
MSI2	1379.65	1609.9	1575.91	1480.21	1704.73	1300.08	2016.57	1505.99	1846.94	2007	7023.8	5592.17	4774.69	5965.38	8736.58	5350.28	6219.27	5065.3	3888.7	6342.65	6515.8	6473.78	6209.67	5748.36	6639.81	5747.18	4884.46	4306.15	2607.62	6270.6	5279.66	5126.67	5853.02	5261.38	4565.72	6458.97	6398.6	4635.04	6921.83	6364.19	5426.89	4927.71	5050.76	4893.18	5600.17	5414.76	5528.38	4836.97	6658.16
SAXO2	1223.87	1924.16	1531.82	1116.55	1620.95	1527.44	1395.44	1582.73	1696.18	1567.56	7013	6075.26	5368.67	6853.9	6195.26	4180.61	7745.45	9319.21	3746.91	6369.43	6486.95	7453.97	5991.47	7907.32	5932.84	8268.21	7667.09	5184.62	3185.51	4656.47	8032.63	5694.92	8139.38	5961.08	3363.08	7493.69	8437.78	3318.33	5233.61	6355.36	4743.52	5798.16	6539.44	5951.28	4887.12	3755.17	4567.48	5590.95	7974.79
FANK1	1828.1	2408.82	2065.44	1740.12	1714.94	2147.16	1840	2398.72	2193.34	2603.12	4706.7	3926.73	4368.7	7615.77	5320.82	6153.68	8390.6	7911.05	4565.05	5980.22	4915.08	9027.52	4896.4	4406.69	5529.43	8419.5	8400.04	4456.48	5276.69	7820.85	7992.9	4976.46	7655.63	7083.23	3812.26	5732.61	7716.49	4992.58	6912.78	4830.21	3458.74	5590.4	7183.9	7856.35	6461.26	6123.15	8937.74	5604.46	6967.8
IQGAP1	2660.66	2128.32	2638.59	1841.03	2315.61	2095.48	1974.32	1963.66	2219.14	1883.68	8107.4	6103.36	6620.23	6448.81	6584.03	7046.38	6504.24	5407.65	5260.7	8437.68	6425.26	5948.85	7920.05	7145.07	6932.21	5563.56	4778.92	6770.34	6425.06	5383.79	6954.63	6997.11	6569.49	6127.84	5831.28	6398.36	7546.02	6416.99	6524.12	6486.98	5677.29	4830.84	6018.07	5188.52	5060.64	7128.67	5137.12	6696.5	5079.71
CAPZA1	2188.74	1709.3	2194.56	1611.36	1937.06	1711.67	1844.16	1543.96	1843.13	1888.79	9293.6	5378.78	5380.55	5335.15	5253.33	3816.39	4924.1	6172.53	4964.38	6018.87	5984.79	5720.63	5948.96	6189.4	6970.15	6360.77	5321.36	6849.72	3559.9	4636.85	6233.15	5839.07	6204.66	5302.16	7309.4	5505.13	5086.96	7301.44	6313.21	6028.41	6271.49	4407.92	5008.82	5467.18	6181.45	5267.99	4746.8	6584.38	6640.84
IQCK	1572.82	1790.27	2161.26	1462.72	2043.31	1820.6	1445.05	1613.74	1934.2	1997.52	6033.6	7617.12	5790.6	5641.47	6274.04	6131.17	5970.92	7662.39	4302.25	6630.76	6999.88	5739.62	5639.14	7874.22	7842.23	8778.3	6466.11	5837.61	5407.4	6453.36	5842.59	5925.09	7625.14	7241.25	5744.07	6440.74	9683.4	4604.83	6849.85	5959.14	7423.98	6558.65	6985.17	6246.02	6333.01	4502.66	7753.86	3179.61	7172.45
FTO	1661.02	1025.2	2609.13	2305.39	1242.64	1460.96	1139.02	1113.86	2465.62	2603.03	2915.8	4259.36	4279.98	3801.36	8514.44	6824.73	9389.16	6487.12	6628.72	5470.2	3358.01	3314.51	4972.3	3145.77	3420.5	2051.79	2730.91	4327.16	6873.73	10124.3	8180.67	6494.22	13076	8951.53	6011.97	5595.42	3140.39	2853.88	4785.74	3304.16	3507.57	5885.91	9194.56	8489.85	7465.66	5192.28	4498.45	5055.97	4220.27
ERLEC1	1522.25	1658.48	2160.85	1504.68	2049.98	1644.7	1713.22	1533.55	1729.47	1855.78	6423.9	6491.54	5743.94	7609.57	6593.53	5033.58	5395.2	5904.34	5458.76	6118.14	6331.96	5699.02	6224.24	9003.16	7843.04	6155.99	6772.69	6157.2	4514.21	4910.76	5588.36	7107.38	6541.04	5893.56	6053.83	7180.23	8153.75	5842.2	6029.6	7066.86	6546.52	6047.21	6177.15	5426.25	5610.97	6320.98	5690.56	6336.51	5033.43
LITAF	3152.77	1493	1833.25	1817.12	1544.02	1746.78	2173.67	1722.97	1940.73	1853.66	6543.2	5792.16	7185.82	5943.12	5692.33	6594.73	6581.52	5483.3	9658.88	6428.99	6036.61	5216.1	5338.01	7110.05	7489.69	8804.37	5832.46	9765.77	7509.72	5686.38	5459.81	6820.23	7081.98	7103.79	7180.45	5908.74	8498.54	9792.28	7973.56	4588.91	4682.86	5450.45	6399.97	5575.14	6485.84	6808.39	7676.3	5459.72	4189.83
TSPYL1	1225.01	1267.05	1448.14	1342.66	1485.61	1501.84	1330.97	1182.12	1062.16	1178.8	5306.7	6265.94	4343.65	5367.81	6542.64	3315.92	4570.1	5172.9	8947.53	5613.74	6254.89	3967.17	4808.96	7207.49	5645.7	4790.47	5433.26	4243.35	5119.04	4023.93	5458.78	5481.83	4950.34	4686.41	4049.81	4569.18	4365.81	4245.74	4299.33	7566.71	6108.28	7470.67	7010.84	5274.1	5181.79	4657.36	4004.54	6175.99	5721.21
NDUFB2	1859.42	1789.62	1369.25	2160.77	1954.82	1981.87	1710.81	1713.75	1797.9	1710.75	5744.7	5513.03	7878.1	6171.33	7927.83	6019.25	6260.41	5759.47	7068.26	6882.51	6880.51	5961.92	5751.42	5929.47	7181.62	8936.67	6551.66	7611.43	6426.44	6129.33	5482.67	7875.27	6881.95	6186	5355.17	5894.7	6973.98	5995.7	7978.47	4745.76	8218.9	4959.21	6976.59	5725.35	5411.98	6427.36	8352.27	7896.41	6781.83
TXNL1	1932.56	1683.8	2171.49	1739.34	1823.6	1843.2	1838.15	1529.08	1786.95	1807.53	7152.3	5983.4	6906.58	5811.94	7008.56	4656.14	5813.26	5456.01	7505.89	6937.62	6568.14	6326.13	6837.13	7233.81	8301.37	8160.17	7089.85	8432.64	5508.5	5607.78	5898.44	6573.7	6783.2	5957.47	7056.24	6483.47	7535.75	7547.13	6610.17	6321.45	7470.08	4412.52	4929.66	6342.86	5437	5923.27	5668.3	6681.98	5968.48
WDR1	1900.36	1774.49	1752.22	1652.39	2297.32	2450.99	1872.54	2023.26	1626.11	1836.4	5936.4	8704.11	9651.44	6429.62	8817.61	6705.67	7200.15	5303.42	8556.87	6360.49	5683.61	4378.62	6149.01	8521.69	8385.86	6462.23	6121.14	8324.31	9811.81	6819.32	5343.67	6375.66	7367.78	6457.23	5312.91	5342.23	7148.42	7922.48	6323.38	4814.41	7587.67	5986.75	6855.04	6678.35	5903.02	5574.21	8660.29	5894.48	6034.15
EFCAB1	1662.08	2080.05	1776.31	1801.05	1855.85	2033.58	1813.06	2022.24	2569.81	2749.57	3913.2	6265.28	5074.74	6314.73	5964.14	8062.66	7816.44	7244.69	2564.62	5744.6	6023.77	5451.03	5356.39	5885.72	5102.44	6818.42	6905.44	6550.14	3330.14	6874.95	6325.62	5770.23	8634.02	7073.22	5618.09	6443.69	8424.41	3073.77	8292.35	4940.24	6869.09	7698.61	8136.26	7420.02	7194.06	4850.12	7011.13	3868	7715.11
ARL3	1339.36	1446.33	1232.86	1446.23	1633.26	1710.42	1805.09	1400	1564.24	1672.5	5722.9	6927.83	4790.29	6510.25	8929.09	4870.94	6137.98	6676.23	5274.18	8505.24	6833.9	6768.69	7237.95	8001.19	8927.93	7677.78	7237.48	6244.83	3437.13	6285.89	4955.62	6368.55	6396.4	5764.46	5046.76	6886.3	9126.64	4302.53	9343.21	7341.98	9552.09	5684.68	6801.89	6185.98	5731.08	4266.48	7587.64	6165.8	8658.27
XRCC6	2079.22	1866.28	1508.08	2103.2	2141.55	2231	2295.76	1918.55	2238.6	2069.5	5656.3	6494.68	6606.16	5855.13	6210.93	6288.44	5466.38	5821.71	7451.6	5372.78	5788.57	6663.23	7814.94	6580.02	7349.54	6069.46	6295.18	7632.56	7742.76	6088.07	5812.26	6788.46	6100.06	6307.56	5934.25	5740.94	5281.39	6643.35	6642.41	7580.55	7087.51	6505.37	7164.2	5301.85	5956.94	6576.83	6332.18	6788.72	6177.28
CD47	1291.87	1062.42	1653.6	1143.14	1453.48	1234.98	1094.15	1142.03	1153.58	1094.91	7037.4	6704.16	5669.51	5510.38	7332.19	5627.3	5510.65	5416.21	6737.46	4384.67	5782.24	5103.4	5907.54	5465.74	5225.33	6533.72	5026.69	4507.04	3838.54	5621.11	4710.2	4860.31	4614.66	6236.44	4894.31	4868.54	5254.06	9224.74	3963.46	5140.83	6190.76	6629.26	5111.29	5473.05	5863.31	5296.15	6894.57	4436.79	5101.86
MFSD1	1853.85	1516.14	1928.07	1278.69	1799.77	1385.89	1648.64	1292.1	1450.83	1386.63	7755.2	6175.1	4638.34	6449.41	7265.75	4906.82	4250.78	6095.41	6332.6	5974.89	6841.8	7064.01	6611.97	7549.58	7829.01	6918.75	5124.97	6480.3	3186.7	4725.67	4652.82	6666.38	6366.64	5474.07	6393.67	5229.65	5926.3	8254.29	6333.84	7483.76	8101.38	6035.09	5511.81	5075.74	5531	5167.67	6971.44	6323.57	5775.23
RBPJ	1483.96	1535.63	1740.7	1057.41	1319.77	1155.35	1739.4	1757.54	1819.96	1634.62	9160.1	5781.14	3708.77	12603.3	4467.33	6573.78	6091.6	4808.66	4320.63	6763.05	4609.15	9056.74	6274.97	5092.07	7592.23	5148.37	4196.06	6619.91	4263.25	6236.74	3341.84	4224.5	8040.79	6671.99	2697.37	4265.04	7648.93	4407.84	5567.96	3896.18	3459.62	2816.92	5437.53	3785.75	4693.22	7160.28	4577.97	3935.48	6363.83
ANP32B	2245.25	2174.54	2809.67	2391.33	2437.67	2712.41	2741.85	2036.26	2100.43	2117.71	6788.8	8118.53	4448.86	6745.83	7414.63	7957.49	5835.92	6316.22	6069.12	7231.92	4673.14	5572.34	5561.26	6004.44	7349.47	5669.05	4776.26	5794.16	5027.83	5572.11	4295.06	7574.82	6964.94	6286.55	4302.89	5085.81	5764.4	6258.57	7038.78	4859.45	6717.22	6249.27	7171.04	6910.31	5635.76	7911.08	6298.16	6541.8	6783.8
MGST3	2336.16	2328.87	1653.11	2321.93	2154.97	2416.11	2624.39	2040.82	2416.06	2593.7	6305.8	6503.22	5092.82	5414.41	8116.91	6843.88	5511.02	4742.42	7278.35	9221.16	6534	6319.75	7650.5	8022.86	8860.79	7096.68	6859.45	6794.35	7656.38	6126.09	4145.64	7884.74	7352.38	6310	6552.06	7134.07	7033.97	4918.59	7671.92	6827.8	8230.98	5924.4	6343.43	6268.39	6089.41	5782.56	7465.04	6548.24	8419.49
FAM229B	2019.23	2110.59	1800.36	1803.46	2446.65	2257.25	1597.44	2122.05	1892.14	2183.09	5133.8	6432.53	5993.31	5645.95	10578	4606.59	6324.4	6007.64	6791.06	7064.62	6722.13	4834.86	5868.11	6824.9	8127.44	9181.99	8161.95	6792.1	6743.19	6352.44	5433.92	8835.02	6997.88	8246	8527.96	6977.54	7010.49	4037.68	8398.86	6443.15	9652.38	5527.69	8393.98	6734.94	6169.24	5522.56	8127.27	4103.34	11185.2
C11orf58	1613.21	1548.26	1984.32	1307.95	1723.89	1604.44	1624.44	1533.73	1535.12	1538.45	5549.1	6178.15	4919.6	5663.13	7658.38	4404.52	5520.16	5667.48	5213	6429.41	6500.61	4526.45	5750.66	6682.52	6922.49	5969.53	6004.18	5900.72	4176.36	4800.52	5679.13	6533.12	7454.58	6704.12	5840.42	6032.44	6240.11	6115.61	6199.24	7217.76	7093.04	6104.32	7032.96	5889.65	5945.38	5050.46	6059.11	6002.29	6791.27
TRMT112	2022.1	1791.79	1567.72	1808.41	2038.74	2361.96	1740.13	1565.28	1650.02	1821.26	5586.9	5953.87	6465.31	6051.93	9208.49	5588.93	5903.3	4059.66	5004.75	7082.99	5084.05	4618.39	5894.4	7702.41	7143.58	6855.79	6357.73	6118.73	7759.59	5831.6	6758.83	8148.82	7953.23	5488.5	5671.89	6734.21	4794.96	5864.08	8870.83	7140.66	8126.45	5772.48	6685.7	6199.85	7195	5818.56	7425.66	6285.22	9870.86
TUFM	1606.7	1962.95	1524.45	2341.8	1676.08	2008.74	2561.67	2234.41	2342.73	1979.92	5937.6	6662.05	8586.76	6293.35	5310.16	9283.55	7267.73	6188.56	8281.79	4000.46	4142.88	4101.42	5335.81	7145.5	5902.77	5254.74	8126.94	7678.35	14718.8	7896.95	6007.37	3663.85	6915.17	8097.77	6611.35	8500.9	4764.05	5950.03	7412.67	6207.28	5994.25	7176.1	5631.83	6419.94	8216.56	5639.73	7258.66	6578.81	5079.03
TMCO1	1735.33	1912.51	1974.56	1748.11	2363.27	2182.21	1930.55	1713.54	2052.33	2179.64	6001.8	5080.16	4241.9	5164.55	8501.75	4708.89	4262.23	3953.63	5405.17	5454.48	5455.17	4904.91	6488.18	8489.22	6833.33	5883.87	5869.47	5883.66	5414.56	4736.9	5021.3	6602	7283.76	4774.91	5006.7	7411.15	5011.86	4691.09	4816.42	9067.65	7720.8	5722.4	6782.3	4505.28	5104.44	4950.06	6959.5	6532.45	6902.54
COX6B1	1794.59	1648.53	1331.2	2237.12	1858.39	2054.76	2283.84	1944.16	1770.46	1838.92	7219.3	6001.6	7499.25	6500.86	8528.03	4689.82	5536.73	4810.76	9704.78	6388.02	7279.79	6181.39	7556.83	6904.57	8912.54	8837.76	6836.1	7574.29	10096.6	6041.07	4520.57	7038.75	6767.5	5457.65	5511.68	6291.29	6937.12	5543.07	8097.49	5287.47	7905.39	5909.42	7252.81	5116.32	5673.54	6150.83	6737.22	6825.98	6701.17
COX3	578.591	625.325	401.645	585.926	408.534	493.314	499.812	465.501	610.824	598.672	9526.6	4225.77	4466.77	5961.19	2455.14	1940.79	3500.35	6945.76	7407.98	4559.99	4968.68	7915.25	5968.55	4754.82	4733.47	8303.93	4850.15	5799.14	5920.3	3262.04	7336.17	5354.53	7278.67	5538.89	6088.29	5653.71	10591.6	4022.31	8232.85	6164.57	3762.47	2230.73	4763.92	4665.59	3755.45	6507.2	2879.93	6965	5591.16
OGT	1320.02	1395.98	2144.86	1686.43	1980.53	1498.92	1473.64	1557.25	1716.88	1705.24	4199.1	6348.74	3152.73	5010.91	5927.58	5271.99	6676.12	5460.59	3043.98	4695.19	5686.64	5106.06	4804.47	5548.34	4692.62	3802.89	6103.71	4379.79	4425.99	6079.09	5047.75	5047.12	8256.58	5183.16	2999.4	7115.24	4438.05	4236.51	5871.36	5061.98	5778.46	5857.31	6067.93	3887.28	5333.15	6026.11	4803.3	4072.93	6956.88
LXN	1307.16	1575.25	2005.96	1594.39	2438.43	2084.97	1597.33	1931.49	1821.32	1908.23	7077.4	6794.66	4339.95	5077.55	6884.33	4810.39	3657.83	6868.17	4156.94	8217.98	6227.33	7455.81	4314.51	7432.24	8593.91	9155.56	8637.22	7979.88	2512.42	6125.61	2908.46	7968.46	6735.31	7228.21	5918.46	5942.94	8569.63	6571.26	9320.59	6087.38	9183.01	7017.13	7105.11	4589.96	5249.07	3578.59	6898.53	4645.69	5061.13
GOLM1	1474.98	1422.49	1113.54	1623.99	1506.59	1437.65	1395.88	1456.26	1593.34	1667.57	5980.4	7407.1	7194.85	6706.44	7181.63	5602.58	6822.98	6621	5626.98	4854.79	5775.32	5918.25	7355.77	7214.4	6529.11	6909.96	6625.44	5333.08	5913.58	5719.41	6690.93	6325.39	5401.55	6708.99	6084.13	4925.23	10280.7	6285.33	6038.58	5300.48	6350.47	5380.55	4669.41	5273.06	5839.4	6473.28	6167.65	4536.79	4732.23
SLC39A6	1691.53	1366.78	2625.8	1467.22	1682.87	1535.63	1657.3	1356.22	1431.25	1458.15	5273.2	5300.94	4892.01	5237	7177.63	5491.39	4078.19	4500.48	3446.56	5448.33	4650.27	5068.96	6215.46	7055.98	6924.11	3643.14	5174.49	5308.41	3084.56	5908.26	4066.36	5307.89	7330.78	5959.81	3877.12	5442.67	5104.59	5044.42	4318.24	6874.03	7131.02	6470.13	6481.88	4576.93	5975.56	5525.03	6788.58	5097.5	5832.47
DUT	1380.32	1569.85	1336.2	1169.79	1253.71	1295.24	1348.31	1081.69	1245.9	1206.74	5729	5855.96	3569.68	6246.04	6491.51	3841.7	5110.39	5217.89	6237.69	6144.31	6322.83	6401.6	6537.49	5103.96	5452.6	5854.87	4181.97	3698.92	2469.02	4615.12	5111.37	6639.43	4809.05	3685.34	4592.1	2574.15	4901.53	5181.28	4169.68	6727.88	5865.34	3947.64	5083.5	5117.8	5393.6	6092.25	4347.95	6073.51	6896.29
PPP1CC	1983.21	1974.97	1953.5	1476.9	2342.08	1882.54	1473.06	1620.7	1274.26	1329.97	5212.2	6537.35	4137.9	7586.73	7224.99	3891.19	5714.17	6351.93	5732.93	7243.02	7465.84	5459.8	6337.92	6689.66	6431.83	6459.46	4056.7	5773.37	4031.48	3880.92	6429.53	8178.64	8594.82	7561.33	5458.96	3271.13	7386.7	5055.39	5873.7	5864.83	7768.49	4074.7	5965.45	5534.55	4296.72	6370.58	5707.35	6594.79	5977.17
SEC31A	1785.58	1707.76	1880.68	1401.8	1715.78	1679.19	1503.82	1493.83	1522.78	1397.92	7647.6	5014.34	6445.03	5869.97	4958.22	5211.06	5341.26	4381.56	10162	4985.05	5300.54	4684.62	5484.2	5802.99	5942.41	5049.8	7596.63	7668.55	8202.24	5965.58	5610.05	5457.53	5077.61	6651.14	7293.25	5935.95	4745.17	7599.45	5698.02	6681.95	5936.16	5843.43	5267.34	5177.51	6690.63	7372.59	4263.16	6659.27	4598.52
APP	1248.32	1640.68	1713.96	1478.49	1615	1537.68	1581.27	1211.88	1620.87	1624.81	6408.8	5127.03	2497.89	4177.65	8588.5	4274.9	3900.96	3196.23	9310.09	5537.31	4432.5	3651.65	7179.76	4464.33	4915.11	3756.33	3823.26	2813.89	5485.5	4291.03	4138.67	6076.08	4407.52	4259	2702.28	4031.38	4771.15	2592.05	2471.51	5509.72	3233.53	6514.54	5401.15	5489.98	4737.19	5073.48	3043.39	4428.28	6645.9
LMAN1	1938.74	1822.84	2686.27	1531.05	1974.87	1846.46	1769.23	1659.72	1892.14	1539.04	5306.9	6171.31	6504.44	5664.63	7990.1	7021.92	5593.53	5051.54	4239.47	4995.8	5663.18	4680.05	4521.12	7179.64	6555.6	5031.6	6524.94	6156.21	4362.41	5799.15	4877.44	5673.9	7481.72	7822.1	5529.62	7333.8	6677.69	5391.56	5624.02	6262.82	7266.37	7698.5	7832.56	5623.34	7824.06	5378.55	5959.26	5286.72	6187.72
QARS1	2176.09	2152.95	1671.54	2588.84	2049.7	2252.01	2467.42	2121.5	2223.89	2197.3	5828.2	6361.56	5612.41	5902.11	5201.87	6429.18	5727.45	4941.22	12088.9	5248.25	5433.54	5064.96	5244.57	6321.91	5689.68	5682.97	4981.53	5953.85	11417.7	5645.11	5126.74	6225.46	7056.29	5723.86	7290.77	5364.71	4619.86	5414.51	6173.4	5309.11	7979.83	5853.68	5943.01	5784.07	6046.51	8168.73	6513.5	7819.75	5502.59
UQCRQ	1797.08	1730.85	1752.79	2067.95	1833.5	1961.07	1820.06	1720.46	1667.08	1779.7	5853.4	5994.68	7480.22	5214.81	9572.92	4539.16	5717.72	4883.11	8112.27	5464.53	6433.96	4551.57	6353.18	6568.74	6370.04	7253.28	5779.24	4488.34	7079.88	5688.84	5250.23	5527.15	5311.27	4972.46	6193.19	5716.48	5084.23	5809.65	6975.37	6732.93	8837.45	5832.2	6822.86	5169.78	6713.1	5825.81	7959.17	7477.68	8349.71
CPD	1920.36	1960.05	2401.89	1754.56	2055.15	1819.24	1822.84	1857.58	1312.48	1276.32	5795.9	6396.18	5501.45	6176.6	8215.31	5237.72	5241.61	5497.48	5020.85	6548.7	5749.93	5222.82	7264.94	7426.84	7632.23	5274.02	4639.82	4617.44	4912.98	4095.16	5462.67	7919.45	7909.58	6810.95	4597.52	5179.98	6390.9	4643.59	4500.5	7088.23	5950.02	5057.96	4984.9	4978.6	5157.65	6761.26	6334.51	5783.72	5597.16
NFKBIZ	1271.85	2088.08	2441.31	1430.86	2244.71	1891.02	1588.21	1686.61	1573.72	1497.42	9539.7	5699.53	5837.74	9026.85	7430.38	3488.97	5437.03	4118.73	6176.7	7745.7	5295.67	5866.03	7302.12	7347.03	4885.66	9444.42	4479.87	3686.23	6911.78	4202.83	6114.55	6117.58	4460.67	4525.01	4309.44	3641.45	6637.26	6684.02	4820.05	3923.68	4551.88	8132.48	3898.26	3314.32	7775.37	5193.43	3821.7	5889.63	4960.23
UQCRC2	1369.63	1719.11	1807.47	1639.79	1765.06	1785.52	1911.05	1706.75	1631.99	1701.25	4996.2	5558.44	4726.93	5859.77	8175.56	5852.3	4612.14	5838.54	7123.7	6408.22	6915.7	6202.32	5954.09	5940.76	6577.45	6541.66	5103.04	6126.76	7677.83	5600	4789.44	7590.13	7735.94	5859.99	5321.55	4707.51	6286.51	4866.31	6896.08	5545.21	7003.83	4563.19	6103.86	4361.95	5813.74	5949.61	7669.34	6511.43	6826.16
ATP9A	1133.78	1575.8	1576.18	1626.76	2230.23	1772.31	1377.35	1592.54	1347.84	1390.68	5890.4	5984.57	4137.68	5339.65	7509.66	6933.25	6418.59	4986.5	7215.09	4915.18	6095.87	6984.83	5733.26	6915.8	5532.56	5643.02	5370.97	3137.21	7158.33	4980.48	4593.21	4505.71	6568.62	5900.48	3032.97	5149.99	6150.96	4451.27	4773.95	6111.55	4468.77	5457.04	5847.22	4582.18	5594.74	5404.46	5308.66	4239.52	5649.3
DNAJC10	1235.05	1555.04	1672.38	1074.32	1296.41	936.651	992.649	1272.82	1249.06	1283.51	6274.5	4194.83	5242.73	6260.79	4980.17	4069.33	4801.54	5885.52	3800.11	6176.08	7313.46	7148.78	6685.67	7719.39	7089.96	5072.38	7356.09	5262.58	2038.91	3980.77	5126.46	5955.25	6414.91	5451.3	5782.92	6509.35	8887.05	6388.91	4701.77	7906.18	6732.93	6251	5903.88	4720	4648.31	4103.87	5236.78	4512.78	6068.82
PPP4R3B	1661.42	1913.7	1182.75	1206.51	1864.14	1896.71	1370.13	1684.03	1286.88	1337.96	5563.3	5835.19	4781.78	6206.56	7888.16	4992.5	5895.89	5826.13	3304.06	6037.27	6265.27	4912.4	4742.04	5843.59	4977.07	6125.43	5690.12	4536.35	3269.89	4773.87	6816.28	8170.73	9459.64	7965.52	6774.6	3880.41	5129.12	5712.56	4676.67	6099.89	6971.91	6305.61	7738.35	7324.73	5314.49	6509.76	6593.77	5332.97	8185.41
NUDC	1305.57	1475.03	1029.53	1558.99	1571.04	1796.09	1493.99	1544.71	1663.81	1712.44	6344.2	6361.95	5604.28	5318.49	5763.64	7421.91	5647.42	5775.52	7449.83	5302.45	5428.23	5070.5	5274.45	5617.36	7463.2	5965.14	7730.22	7314.71	10081.6	6218.25	6877.62	4223.27	6148.73	6037.82	5415.73	7459.65	4799.65	5298.66	8374.23	5925.22	6698.08	6646.15	7435.39	7161.63	6985.06	6111.08	8260.98	6203.73	6955.01
SLC35A3	841.22	1289.68	1209.34	955.465	1437.43	1006.35	1194.01	1335.59	1218.1	1254.14	4880.5	5974.74	3619.11	5757.11	4991.17	3354.79	5227.23	6568.56	4291.71	7027.18	6575.46	7076.91	8448.08	7372	6610.03	4982.26	5056.41	4327.44	1528.35	3746.04	5524.34	5068.55	3462.91	4332.57	3945.83	5807.47	8429.37	3731.89	3874.02	9545.84	4791.48	5790.01	4468.66	5156.31	4208.99	4063.89	4712.87	4482.01	4922.74
SATB1	1100.93	1799.02	1830.19	1426.94	1465.03	1454.49	1414.85	1732.95	1870.27	1668.33	9271.3	5209.94	4456.62	6428.48	3971.82	6413.56	6685.42	5840.29	5203.21	5477.28	5679.07	5445.7	4987.37	4163.34	5174.69	4592.21	6959.5	6134.7	4084.12	5658	4712.53	4231.35	3897.79	4407.38	4479.54	5660.8	5908.4	4818	5925.71	5090.34	4154.64	5378.66	6382.62	5241.84	5956.1	5235.25	5682.81	4381.08	5293.68
PSMA1	1832.74	1676.66	1747.66	1454.87	1805.71	1764.11	1703.58	1604.91	1804.74	1657.16	6245.4	6066.01	5569.91	5964.07	6958.33	4538.93	4246.03	5935.91	5843.6	6847.02	6691.66	6879.94	8228.24	8267.41	9761.53	7681.42	6276.25	8049.17	5592.19	4608.51	4526.69	6694.03	6448.23	5363.62	5786.3	6213.18	8113.25	6191.74	6424.06	5892.37	6759.58	4499.99	5344.07	5161.03	4579.26	4953.21	6491.76	5280.96	6152.28
CC2D2A	1637.78	1967.69	2338.06	1650.16	2196.24	2221.61	1551.62	2188.7	1675.03	1885.39	6382	6897.64	6694	5575.74	6980.42	6199.11	6224.1	6436.69	3376.34	5951.35	6199.4	6269.65	5458.97	7642.12	6985.87	6818.85	7264.46	6415.35	7187.5	6044.38	5791.68	5709.81	7399.42	7200.04	6509.58	7389.69	10323.9	3813.52	5002.18	5124.02	5226.99	6827.53	5990.32	6068.67	5035.25	5418.93	6124.62	4180.88	5762.2
STAT3	1634.74	1251.1	781.925	1821.96	1424.31	1741.45	1908.16	1193.99	1218.74	1308.57	6647.6	8542.83	7856.47	4462.63	5100.93	6300.94	6107.23	6394.13	12442.4	4359.61	3668.77	4408.25	6362.93	7542.71	5450.98	4887.56	1893.15	7721.51	9007.12	6038.32	4655.72	5494.86	4732.37	5377.05	6922.61	6784.14	5025.91	7067.52	5278.98	7116.31	5034.46	6880.61	4103.25	5326.64	6682.78	4824.5	5228.08	5339.57	3275.07
COPB2	1813.57	2086.7	1759.53	1789.06	2253.22	2060.58	1809.67	1630.15	1797.71	1764.02	6608.9	6973.76	5388.63	6298.08	7500.17	4197.45	6788.74	6931.41	6599.67	7229.94	7598.42	6923.16	7638.18	7692.15	9008.43	7778.66	6408.16	5907.63	4569.96	4226	6236.04	6195.7	6257.63	6052.27	6816.36	5426.97	9342.16	7342.8	6527.79	7000.42	6674.67	4199.7	5082.64	5686.7	5048.88	5556.49	5273.83	6168.43	5694.15
EIF2S2	2038.45	1993.84	1661.31	1550.65	2165.05	1738.46	1778.84	1913.67	2059.39	2165.24	6195.6	4897.74	4087.78	6374.43	6316.17	5852.31	5205.55	6037.13	3418.93	6071.69	6953.75	6639.89	7154.88	6022.45	7670.65	8196.24	4761.37	6494.48	3111.53	4453.77	5261.87	7425.42	7564.05	5799.9	6149.04	4464.79	8045.8	7441.18	8902.23	5004.5	7319.34	4295.15	5967.01	5026.9	4746.34	5446.7	6912.62	5815.21	6058.55
CHMP4B	1937.12	1759.68	1570.23	2005.4	2015.73	2149.55	2251.26	1985.8	2134.09	1889.18	5968.9	6644.41	8865.25	6145.9	8501.8	6470.84	6510.34	6385.76	6346.9	7140.23	5626.48	5280.58	5864.49	7001.21	7210.27	6386.8	6361.96	6068.86	8404.93	6531.7	5417.86	7935.58	8751.02	7019.88	6200.56	6754.87	7001.62	7025.95	7913.47	4640.01	7524.5	5325.05	6243.14	6267.89	6150.79	7567.47	6838.84	7463.99	6646.13
SPATS2L	1522.89	1365.83	1675.41	1350.46	1647.84	1562.94	1637.35	1544.82	1682.98	1701.95	4829.2	7149.36	5688.15	4938.91	6080.09	5279.19	5926.43	5049.51	7166.64	5489.96	6564.45	5190.19	5995.75	6080.93	7719.67	6728.22	7197.28	7847.52	5439.31	5951.3	5093.3	5974.67	5973.26	5832.96	7207.14	6149.49	6601.28	11730.3	6807.67	5765.75	7281.4	5889.9	6521.89	6383.62	6002.26	5576.05	7883.98	5729.03	4522.77
SCARB2	2040.36	1823.79	1556.39	2034.36	1928.07	1899.77	2040.93	1813.94	2227.25	1938.2	7434.5	5620.53	6113.68	6506.2	7421.43	5781.04	5350.86	5033.85	4315.49	6219.35	5047.64	5480.79	7782.85	7903.33	5799.48	5143.58	5333.8	6779.73	4867.07	4758.82	5480.82	6541.39	6670.48	5600.86	5928.95	5913.35	7991.67	6669.33	6494.01	7055.84	5905.09	4896.8	5265.01	4965.79	5474.77	6010.21	5387.3	6234.74	5523.95
COMMD6	1511.83	1412.11	1742.78	1683.01	1437.2	1500.2	1604.69	1556.2	1602.24	1665.12	4976.4	6323.88	7649.37	6396.84	7323.99	4857.75	7042.55	5601.67	4563.16	6169.85	5085.54	4461.72	5121.16	5407.16	5577.22	6793.28	5971.66	6501.71	3996.86	6576.48	5251.71	8281.47	7696.53	6242.09	6032.73	5078.95	6203.34	4366.11	5908.01	4831.78	8308.98	5689.69	8474.07	5479.29	7604.08	6354.66	7365.42	7055.1	7178.34
SQLE	1156.85	943.29	2152.95	1165.66	1546.08	1752.34	1461.55	1382.88	2099.23	1859.36	4907.7	7207.83	6533.13	4796.54	9103.28	10870.6	6283.71	6675.57	3532.95	3803.26	4015.64	3176.81	4085.61	6915.59	5523.09	3486.74	7954.04	5892.1	6648.55	6515.8	4598.54	5471.47	9023.92	7870.92	5080.8	6127.67	6454.07	3008.22	5306.48	5312.79	7598.81	8188.56	9062.86	7247.67	5226.29	4093.73	5630.85	3905.3	6063.51
RRAGA	1840.61	1562.67	1506.9	1618.82	2072.34	2040.15	1734.94	1467.01	1881.72	1918.36	5473.3	7193.74	9085.32	4738.77	6593.98	6754.34	7368.7	5816.66	4426.54	5034.81	4610.04	4174.2	5296.76	6779.78	6570.05	6551.74	8583.85	6692.95	10846.9	6777.41	7439.57	5373.18	7150.71	6974.03	8493.01	8054.61	5180.87	5873.69	7456.64	6753.63	7635.58	6865.31	5496.59	7155.7	7096	5163.95	6881.56	5712.3	6477.61
XIST	26.6591	60.5965	5674.37	37.9065	52.0289	3147.3	36.6261	30.161	36.6299	40.3481	98.4	131.266	37.5803	79.7817	10679	16420.2	84.5446	127.16	159.693	163.172	105.117	314.998	114.448	24.2183	223.667	8.83976	139.111	113.785	147.198	176.89	11130.7	52.1199	170.597	43.7262	9021.64	16035	16513.1	83.2253	44.6343	109.926	86.8582	104.111	182.854	81.1321	10853.1	182.62	214.636	42.2801	13035.5
YY1	1526.78	1651.19	1589.2	1273.73	1706.3	1808.98	1483.32	1536.18	1185.06	1378.09	5995.6	5571.77	4311.81	5718.53	6480.49	4009.3	3749.94	4707.39	6444.19	6814.51	5800.53	4928.37	5564.06	5862.16	6297.38	5479.85	4827.36	5124.24	4172.33	4665.58	5031.89	6796.86	5611.84	4895.24	3974.91	3933.4	5892.97	5251.95	4710.89	6352.35	8129.25	5269.32	6549.45	5670.77	6279.98	5672.2	6700.66	5469.2	6615.9
POLR2B	1222.04	1442.47	1525.93	1435.18	1777.85	1523.44	1548.63	1282.89	1179.54	1423.92	5291	5271.57	3057.09	4881.89	7682.17	4400.85	3890.43	4607.73	5736.46	5967.85	7774.37	6283.65	6434.17	6365.07	6009.9	5109.78	4990.33	3576.32	3483.53	3976.92	4710.52	6280.14	6307.82	3959.15	3599.73	3427.05	6090.99	4497.41	5324.6	7071.12	7430.46	5086.08	5801.1	4511	3823.52	4997.09	6336.98	5714.87	6267.45
HSD17B12	1672.27	1349.25	2153.88	1368.58	1808.72	1748.99	1864.95	1616.23	1556.93	1865.34	3012.3	8636.68	7071.91	7919.89	7047.45	4740.11	4957.36	5582.84	3103.23	6668.14	6288.07	5735.65	8677.95	6682.21	6143.23	3222.21	5374.02	5346.94	4957.45	8103.29	4749.19	6403.47	6082.32	5054.62	5882.81	4006.48	7017.12	5680.09	4913.54	6592.48	9122.46	6568.38	4763.03	4633.07	6511.37	6077.67	5578.75	6089.78	4185.82
HNRNPR	1120.79	1315.9	1211.23	1001.09	1328.75	1126.75	1319.19	1240.07	1370.15	1354.08	4948.2	5544.2	4355.79	4549.39	6064.75	3868.42	4755.74	5969.93	5515.75	4835.21	6675.49	4496.5	5229.53	6299.25	4764.25	4436.38	4864.92	3625.01	3203.36	4974.77	5268.62	5552.61	5035.83	4705.12	5374.07	3994.35	4912.76	5128.56	4412.09	5896.63	6520.12	6529.59	6963	5483.62	5288.81	4876.12	5475.15	6486.97	5242.91
CYP4X1	1205.95	1273.93	1873.58	1154.42	1752.85	1881.79	1210.94	1259.33	1330.27	1465.84	3670.5	9145.59	2574.15	5164.74	11188.7	4663.7	8176.92	5148.75	3628.13	3218.41	3728.77	2003.55	3571.95	4338.75	3295.55	2891.95	2414.45	2123.98	6426.61	5471	6340.38	4427.69	4577.32	5011.93	1806.16	1643.49	4786.92	1424.77	2037.84	5044.48	4092.68	7239.18	9213.43	10170.4	5530.57	3379.39	5879.23	3121.2	8028.01
ANKRD37	1370.15	1579.19	1656.67	1648.93	2269.15	2376.68	1813.44	1654.11	1843.2	1786.51	3606.3	8014.18	6205.05	9012.26	10853.1	4948.97	7883.45	6353.6	5765.47	6780.71	5038.85	7234.91	5448.51	7285.47	7795.15	7035.37	6314.61	6605.23	9950.98	7090.73	5035.57	7553.11	8688.59	4946.4	5260.95	5819.75	7909.36	4135.89	6740.97	4831.34	7019.76	5616.79	8068.09	6191.63	6978.13	4815.93	7304.56	5900.14	7634.55
HYDIN	1058.92	1641.44	1624.73	1797.65	1488.42	1785.58	1495.65	2376.51	1889.87	2443	5454.3	7046.4	5000.59	5574.25	4970.37	8512.54	7365.64	6951.49	4920.92	6050.11	5344.46	7206.2	7048.37	5249.55	5788.18	4843.63	5699.8	5763.66	6883.68	6294.36	6454.2	4840.7	6331.43	7185.14	3718.72	6498.53	7879.46	4287.92	5664.32	4824.43	5524.99	6243.07	6378.53	5026.6	5254.96	5694.11	5164.7	3889.71	5036.76
RB1CC1	1775.69	2248.29	1389.26	1023.83	1740.97	1256.28	1779.83	1644.75	1535.41	1674.04	3345.2	10276.6	4826.87	7641.21	7772.25	4494.65	9528.2	7637.17	2581.97	4850.49	8529.1	4973.82	6551.42	6887.53	4702.28	4358.64	4885.85	4280.28	1747.51	5035.56	7245.18	6463.65	7027.58	6718.98	6569.02	5277.14	5917.98	6975.39	3545.05	10867.4	4242.39	5391.48	6326.08	9152.14	5106.28	5384.86	6141.08	4525.41	5989.34
LAP3	1699.86	1365.33	1100	852.493	1514.69	1425.11	1202.04	1151.92	1230.58	1179.23	6168.6	6104.32	4969.1	5054.35	7307.88	5147.77	4935.17	5960.88	5473.48	5675.3	6044.63	5889.09	6240.29	7696.71	6765.22	8462.5	5436.14	6597.71	4293	5361.68	3640.18	7182.95	6157.41	4716.29	5898.31	4780.68	6737.08	29932	7138.45	6435.13	5487.79	4657.1	4648.44	4952.73	5065.84	4132.93	8475.19	5250.49	5256.47
CFAP299	693.226	1027.42	1779.09	1974.87	1745.99	989.862	2102.84	1884.86	1582.76	1902.21	5833	3686.87	5948.23	7338.31	3574.6	5272.39	5548.03	5469.47	1796.76	7013.26	4395.36	6326.18	6463.35	7461.13	3815.93	5198.92	4746.86	4097.74	2918.01	3078.35	5301.44	7174.24	10623.4	3716.77	3230.83	2732.6	8945.03	2812.92	3183.67	6920.72	3284.83	3651.88	4086.36	3664.23	5112.66	5322.01	3324.96	6300.14	6888.73
NLN	571.883	1136.18	673.611	1262.33	554.045	565.625	713.809	802.658	626.26	657.967	6686.6	2435.91	2556.74	4922.35	1950.88	2847.6	3806.65	6703.62	6873.31	4124.07	4836.04	7961.12	5502.45	1950.74	3122.51	5390.35	2386.5	2369.31	4667.65	2765.03	4820.67	4782.64	2826.4	3029.26	2980.42	2361.36	5642.44	4372.75	5702.21	5621.11	1808.49	2507.48	3586.15	3340.53	2511.52	5764.26	2434.93	5185.27	5140.78
AK3	1717.74	1724.58	1275.63	1648.53	1568.7	1307.77	1478.85	1666.56	2009.86	1444.95	4410.6	5352.37	6004.55	6759.67	4863.75	5502.56	9363.74	5305.22	3873.02	6003.95	6503.33	6887.28	5425.59	5192.12	6046.37	6958.63	5321.11	4070.94	2537.05	5610.78	5389.79	5001.07	6823.84	6917.71	7151.82	5839.32	8017.75	4923.78	6240.75	4413.34	4967.58	5081.96	5114.7	5225.25	5367.88	8011.84	5318.11	6918.23	5263.11
GHITM	1729.65	1472.62	1344.99	1165.21	1633.83	1693.94	1569.79	1472.67	1618.42	1622.47	6367.6	5882.12	5741.38	4498.01	5876.48	5318.68	5225.87	5576.06	6867.95	6819.11	6261.86	4475.13	6017.21	7204.42	7088.23	7739.17	6901.07	6028.91	5179.39	5079.26	5861.36	6828.27	7188.18	5685.35	7100.77	5981.46	6339.52	5819.83	7077.25	6595.62	7968.28	5810.03	6821.55	5495.46	4882.25	5313.09	6199.34	6864.68	6580.41
MAGED1	2075.65	2391.24	1895.62	2711.76	2113.45	2179.15	2144.41	1823.09	2222.38	2311.52	6528.6	6360.87	6970.26	6494.45	5124.83	5001.77	4792.2	5096.3	11486	5755.01	7037.39	6529.27	6625.17	7624.26	6296.59	6724.12	7006.59	6123.14	9469.12	4759.06	4289.08	4989.65	5230.76	5007.22	6372.32	7213.44	9355.15	5942	6336.35	6722.43	7126.44	4446.19	4702.53	4435.76	5023.49	7045.86	4635.59	7132.24	4318.97
WDR19	1347.37	1725.81	1991.74	1428.55	1960.19	1875.08	1477.85	1826.01	1659.14	1744.9	5076	6361.98	4274.51	5920.02	7130.29	5804.43	6324.4	6860.43	3516.25	5406.33	5743.98	6552.18	4978.43	6475.37	6555.17	5234.34	6114.66	5987.54	4687.67	5054.02	5172.94	5542.23	6912.39	6187.37	4065.31	6264.24	8234.61	3201.21	4569.3	5170.42	5076.32	6429.8	7305.44	5725.4	5329.7	4304.19	5530.73	3308.06	6446.51
CYB561	1189.07	1256.62	1570.12	1363.65	1624.05	1759.99	1432.44	1368.87	1486.18	1490.26	6056.5	6748.08	5506.2	5211.93	4319.73	6767.51	6473.5	7133.12	8579.14	4591.26	4704.27	4865.32	5961.47	6353.23	7560.98	6075.73	6724.25	6890.27	9131.15	5089.83	6333.36	4327.8	6297.97	6222.23	6430.36	7973.35	6804.99	5318.83	6823.31	6074.65	7189.77	5793.1	5796.55	5745.48	6508.8	4946.18	5192.23	4845.24	5219.4
DNAI1	1033.82	1378.74	1192.79	1729.41	1067.22	1214.9	1483.86	1947.64	2102.69	2164.75	6062.6	4424.34	4620.07	5230.23	2349.32	6844.9	6943.79	6364.21	5787.86	5865.27	5037.03	7117.71	5391	4754.88	6308.37	5999.06	10571.2	6684.42	8403.99	7645.94	5645.56	4231.97	5780.04	5566.46	4632.51	11376.9	4807.93	4151.36	8162.4	5712.23	4350.52	7045.29	7087.06	5101.86	7630.52	5325.79	4526.58	4219.5	5375.87
RPL36	1876.34	1757.09	1424.29	2918.11	1748.48	1843.65	2990.39	2342.33	2432.98	2266.9	5820.6	3398.69	9802.87	6980.73	6390.02	4765.23	4637.23	2863.23	8856.64	5167.97	3504.45	3639.21	4806.96	5574.08	4865.75	4755.53	6731.09	9703.26	13988.7	9004.09	5623.59	7075.71	6381.55	6519.55	5923.58	6966.88	2291.22	5050.46	5418.63	4113.43	6853.76	6646.84	9305.53	5847	6879.93	6452.54	4968.66	8646.85	8216.82
ENPP5	876.434	1037.45	1376.54	1335.02	1344.08	1669.49	1181.44	1024.91	1019.29	1427.14	4253.4	4464.47	3568.66	5284.13	7306.05	4012.64	5278.61	4353.37	3932.39	7794.64	6128.78	3867.97	5906.4	5277.04	6317.5	3995.25	4674.49	4900.11	3917.61	3003.12	6816.93	4490.64	7399.02	4147.01	3025.57	5182.18	5083.55	1583.72	3477.45	8884.17	3780.27	6480.61	5427.16	4522.74	5315.04	4408.38	5426.13	4650.22	5543.77
TRIP13	1189.9	2004.64	1577.98	1560.91	1956.28	2274.31	1704	1851.54	1528.05	2051.55	2781.5	9900.89	6826.78	5772.88	7643.37	4377.04	6859.07	8649.88	5525.9	6699.44	8159.21	7333.41	3371.2	6870.19	6833.19	6744.5	6798.37	8090.86	5192.18	8252.59	5667.29	6156.59	3654.1	5901.03	3948.73	5761.31	5315.74	1496.06	6282.92	3515.67	9500.58	7042.88	7004.33	6075.89	5758.74	2336.85	7886.49	4039.07	4589.89
PRPF40A	1414.66	1584.35	1374.49	1350.37	1441.32	1210.18	1660.35	1308.11	1168.09	1175.94	9471	7061.07	3443.49	6647.47	7651.46	4822.53	5536.08	5179.53	4749.49	6746.59	6434.12	6907.3	8261.36	5130.91	7023.93	6238.29	4660.24	5098.5	2574.57	5046.46	4903.52	5815.42	4456.44	4791.27	4516.12	3746.99	6416.15	6781.21	4842.1	6523.51	5593.46	4634.42	5510.17	6508.19	5318.57	5414.63	5745.16	5929.96	5855.42
CHMP2A	1672.67	1535.36	1135.75	1891.35	1782.36	1885.32	1791.88	1602.16	1781.25	1806.65	5569.1	6680.71	5534.78	5975.63	6634.12	4856.57	6219.64	5177.7	6630.31	6159.41	6814.71	5829.78	6907.28	6625.22	8108.89	6968.72	5084.9	4431.35	6956.37	5208.4	5898.06	5684.03	7444.23	5724.21	4862.42	4299.56	6943.42	5455.19	8215.9	6461.01	7454.24	5054.75	5717.66	6316.06	6008.25	5596.47	7535.88	6219.34	7321.2
CXCL6	1031.33	1420.69	998.541	1142.8	1395.56	1348.99	1391.84	815.59	1259.35	1307.18	3347	6805.33	2873.89	6245.9	7661.16	2007.33	4048.11	8224.29	4911.82	2891.02	10690.6	4735.13	3605.36	5081.28	2946.72	7056.35	2879.5	1378.22	4159.65	3305.68	7100.21	6066.86	6657.07	5312.35	4901.92	4072.47	4716.03	3782.1	1326.81	3451.17	7505.42	6367.37	3730.39	5304.7	9130.23	7394.02	6204.44	5632.13	3432.6
ACTR2	2060.5	1733.79	1029.96	908.097	1781.87	1597.22	1555.53	1702.19	1407.41	1291.92	4391.8	6440.72	4527.48	5652.96	9159.01	5840.85	4894.59	4421.36	2826.3	6427.42	8713.83	4771.01	5962.01	6240.2	5764.57	5310.25	6484.88	5965.19	2874.61	5645.6	4775.71	9528.89	9629.75	5686.03	5285.51	3610.57	4707.76	7411.21	5390.73	5392	6273.12	4615.77	7629.78	5223.38	4702.17	6263.02	7700.38	7998.28	8064.27
VDAC2	1645.67	1553.75	1218.51	1499.5	1779.3	1722.7	1779.58	1405.65	1623.06	1601.82	6128.4	6429.33	6299.46	5156.54	7477.77	5754.83	5658.93	6239	7198.19	6051.28	6175.27	5661.05	5722.52	6488.13	6914.92	8200.76	5637.53	7424.56	7848.45	5449.82	5293.61	6072.43	6846.35	5757.33	7449.26	6065	6884.72	5829.3	6257.5	5194.95	6834.42	4672.79	5245.1	5624.77	4995.35	6241.34	5367.83	5952.97	6136.21
DNAJC1	1069.5	1509.15	1378.69	2088.58	1482.01	1449.32	1505.44	996.273	1300.91	1235.82	8492.9	4854.34	3449.66	4608.1	6836.31	4310.98	3144.51	5473.7	8277.8	7318.93	7835.83	6873.87	8236.89	6394.69	5494.04	7104.11	3666.38	3209.34	5853.36	2894.42	3456.56	4849.78	3523.65	2741.93	3257.44	3985.37	8911.4	6074.14	4293.65	8314.01	4746.41	3524.47	3556.81	3511.17	3221.75	3855.74	4839.76	5748.26	5154.49
ERBB3	2172.28	2407.57	3136.02	2410.32	2294.01	2344.24	2618.52	2921.75	2845.69	2347.9	5660.1	6067.28	7823.68	6196.45	5914.76	6364.1	5421.44	3698.03	9370.69	5174.16	2678.94	4321.74	4521.87	5808.22	5018.16	5745.92	5033.87	5236.51	10867.4	5396.43	5157.95	5815.01	6385.08	8913.99	4781.99	4915.24	4610.31	5295.64	5249.67	5005.5	3628.98	5260.21	4662.81	6187.78	6724.74	6770.56	6447.17	5540.27	4958.8
SYNE2	1614.77	1301.59	1442.82	1208.17	1168.39	1524.55	1373.1	1753.74	1698.95	1808.6	4962.8	6452.34	5605.51	5886.16	6494.72	9729.8	7886.74	6099.28	3325.53	4815.66	3752.11	5110.78	4655.28	5868.28	4874.88	3943.02	5060.37	4912.78	4986.08	7189.19	7205.81	4727.2	8706.17	7181.55	3973.33	7152.23	5981.59	4345.06	6782.9	5832.68	4288.64	7215.38	5612.29	6447.92	7174.5	5282.77	4362.21	6526.28	4675.58
CCDC170	1119.56	1173.51	673.903	1142.76	1460.15	1291.13	1176.41	1208.9	1150.15	1409.93	3308.5	6773	6850.76	4177.28	5053.28	7051.67	5513.3	7523.78	3433.3	4439.15	5217.32	3633.58	4277.72	5292.05	4487.87	4203.39	3811.12	3824.9	3295.9	4821.85	7142.73	6108.52	8060.66	6578.37	7369.65	5848.6	4336.85	2506.24	5974.29	4139.32	5646.9	6255.32	7237.14	8604.57	5834.35	4715.67	6351.57	4094.74	5494.62
PSMB3	1885.71	1386.63	1177.16	1754.86	1909.95	1965.67	1642.41	1879.34	1349.99	1611.3	5293.7	5313.47	6299.95	5539.83	8630.63	5083.25	4499.53	3137.45	9499.34	5289.47	5188.56	3461.79	5136.56	7294.24	5762.51	6836.72	4858.99	5502.27	11196	5047.79	5454.65	7961.85	7811.28	5473.45	5552.77	5363.16	3111.52	6865.56	6028.78	5488.3	8066.57	4885.91	8430.61	6022.97	5722.52	5651.82	7340.33	7563.35	8302.04
SANBR	1087.22	1595.58	2273.25	1505.96	1766.35	1488.71	1029.99	1432.89	1254.47	1590.96	5380	3132.48	2133.48	4005.04	6234.36	2684.22	6870.72	6565.77	2745.38	3768.21	6828.55	6919.11	5953.38	5055.99	2998.81	3491.75	3646.19	2838.95	2864.03	2487.23	4847.4	3405.14	4136.2	4930.05	2036.51	3564.97	3748.96	2412.72	1994.96	5290.78	2790.84	5638.09	2811.96	3621.8	3985.3	2975.72	2976.18	1991.58	5605.69
PIP	688.705	689.482	1213.46	1684.24	842.448	770.128	1263.31	1694.59	1909.16	1634.4	13993.7	7471.5	4531.13	6904.04	6219.38	2748.88	5800.69	6915.99	4273.35	2938.54	6138.46	3438.62	7287.33	10076.7	6620.93	3386.92	4385.78	4624.42	10054.9	5852.9	2342.78	11333	5113.68	11187.6	1633	3068.15	9673.43	2468.36	3727.86	1018.76	11131.2	3103.42	4998.55	5767.65	4711.13	2231.14	3956.53	5921.13	6121.44
HDLBP	1172.88	1211.49	1487.88	1370.11	1251.36	1518.88	1600.77	1323.83	1226.25	1345.79	9821.9	5779.21	7537.85	4496.63	3923.13	5260.02	5375.59	5501.89	10632.9	3716.75	5676.32	6975.08	6077.21	5339.08	7705.28	5365.44	8910.46	7532.42	7687.12	5093.54	4561.07	3902.14	5169.44	7944.15	5497.42	6680.21	4639.71	4123.57	5089.81	3624.76	4618.28	5957.83	6599.46	5665.89	5488.11	5163.89	3338.23	6123.54	4792.19
ATRAID	1482.21	1498.97	1269.03	1613.15	1658.51	1692.24	1716.94	1392.4	1542.03	1680.3	5820.9	6249.88	5434.45	4893.75	6698.17	4588.62	4680.41	4840.71	9374.01	5405.32	5321.84	3949.15	6298.52	6648.07	6332.5	5324.21	6310.37	6359.3	7996.63	5392.62	4460.32	6544.01	6524.22	4793.73	4942.32	5038.02	4799.2	4117.57	4829.9	5975.46	7831.32	5524.64	7456.76	5345.25	4978.4	5390.88	6570.41	6217.97	7021.91
H2AZ1	2102.04	1960.53	1865.99	1897.46	2071.19	2073.31	2246.31	1702.07	1880.74	1818.61	5396.9	6011.23	5297.53	5505.36	7474.58	4272.07	4980.51	5151.67	7013.5	6221.97	5148.02	4693.35	6127.24	7012.94	6221.47	8640.83	5000.38	5829.67	5918.46	4545.98	5195.36	6873.21	6514.37	4859.78	6370.41	4405.64	5898.8	4653.01	4593.63	5366.06	6301.93	4810.52	6452.28	4994.42	4670.23	5065.6	5750.09	6075.15	6247.24
FABP6	1307.93	2445.89	2445.72	2750.91	2267.49	2453.54	3320.05	1874.52	2851.53	1672.79	2395.8	8004.61	5548.14	5618.8	4989.45	6026.84	7321.3	6047.88	3217.39	5776.97	4519.01	5164.39	3725.4	5061.7	4641.35	4134.02	5032.49	2528.47	7683.39	12213.1	4305.71	3658	6735.57	7688.36	1238.14	4484.14	6523.51	1962.47	4284.41	4772.86	6019.53	6171.25	6794.43	6640.9	7306.7	6665.92	4598.95	6105.41	9480.14
TBC1D8	1235.48	1707.64	1617.97	1478.56	1615.45	1693.12	1411.67	2189.76	1844.03	1534.03	6713.5	6077.18	5866.1	4867.33	4935.05	7645.2	6678.26	5493.15	3604.94	5079.58	4846.76	5590.59	5417.59	6078.03	5307.1	6693.49	6430.47	7082.75	7292.68	6507.91	4887.15	4281.99	6231.79	7328.61	5562.5	6639.74	6781.84	4539.71	7561.16	5248.24	4894.34	6532.82	5253.66	5914.79	5093.28	4952.61	5542.92	5412.13	5872.57
CROCCP2	1021.02	1357.56	2524.11	1344.17	732.367	1575.52	355.288	419.127	1421.13	3551.42	9967.5	6337.49	793.575	4039.6	2879.01	3070.43	1464.71	3609.5	3804.01	7892.52	5069.4	5625.88	8323.99	4021.13	1939.98	2376.95	1391.11	4718.11	13008.7	3336.99	5725.64	8403.16	5170.72	6256.71	3678.71	6241.05	6113.61	4194.18	7508.62	2363.55	3667.36	1571.55	8200.61	703.355	3671.36	4958.11	5938.96	4173.68	5352.74
SRSF1	1183.15	1478.31	1516.14	1145.6	1427.73	1198.35	1079.48	1181.91	1333.42	1396.37	4692.2	4789.65	3591.55	6420.84	6707.15	4330.67	4992.55	5025.63	3829.87	5619.5	7636.03	7153.64	6333.42	6412.63	6069.33	6597.05	4797.97	4267.56	2753.02	4876.73	4867.55	6337.22	5349.48	3694.57	4371.84	3615.07	6828.13	5890.92	3951.96	5653.63	5681.05	5106.68	4984.37	4954.27	4907.66	4957.6	4401.82	5722.66	6332.73
PUM1	2010.24	2017.51	2308.59	1714.08	2234.41	2071.87	1782.02	1916.49	1895.52	1928.4	4828	4827.3	4570.55	5275.42	5683.97	4855.02	4511.97	4489.4	5718.86	5726.05	6036.06	4722.94	5035.18	6074.57	5044.57	5217.74	4691.22	5190.55	5680.05	4569.41	4769.32	5941.84	6532.82	5761.86	5245.46	5003.83	5121.64	5487.08	5941.08	4773.15	5870.43	5002.81	5753.05	4559.46	4261.52	5281.74	5498.61	5585.52	4670.54
MTSS1	1145.29	2224.24	2098.69	1778.53	2190.83	2141.7	1913.2	1746.42	1405.16	1835.03	4381.9	8025.43	6547.96	5358.67	5219.72	3476.33	7966.1	7315.15	5215.62	6578.94	5579.95	6488.65	4620.88	4446.25	4984.04	5309.79	4870.74	3820.6	6418.87	6061.94	6003.98	4815.87	4630.6	4406.66	5448.78	7082.6	6665.87	3891.83	4875.56	4286.56	6857.16	6618.14	5678.35	5200.61	5839.15	6869.15	6668.41	6702.83	4646.26
TCEA1	1688.77	1594.61	2004.28	1472.72	1784.28	1810.98	1590.52	1601.1	1515.87	1202.79	4289.5	6467.69	5946.51	5756.53	7445.35	4934.4	6405.1	5089.05	4531.11	5864.27	5286.74	4643.9	5159.32	6557.23	5374.5	4341.77	4516.94	4900.98	3844.49	5723.42	6009.42	6094.51	7897.04	6133.12	4972.76	4403.65	5101.98	4320.7	5310.81	5425.27	6307.87	5704.52	7618.76	6793.71	5560.31	4399.19	4999.92	5856.91	6177.33
NPC2	2944.45	1512.51	2175.52	1220.22	1894.83	2025.97	1559.93	1246.78	1181.56	1359.35	8842.8	5431.17	6094.34	3944.21	10231.7	7745.45	4662.33	3529.54	5462.22	4655.16	2983.61	2892.11	4912.51	6489.23	5651.56	6179.84	5997.88	9553.3	6192.92	5575.25	5041.73	6378.54	7436.98	5791.57	7315.26	7031.6	3262.39	7492.04	6978.87	5715.91	8183.44	5714.83	7416.57	6689.8	6903.58	5263.52	8716.35	6769.48	7513.76
PPP1R14C	1723.83	1819.08	1441.77	1530.65	1985.9	2118.59	1565.25	1519.67	1713.31	1935.14	4469	6335.66	4157.97	5484.89	5640.75	5922.2	6926.89	6129.29	3264.96	4943.78	5832.01	5447.12	3925.19	4854.99	7018.62	5967.27	5363.39	4872.41	5250.33	5072.73	5276.6	4957.05	7161.23	5623.25	4295.84	5319.88	6990.06	2790.07	7091.72	4823.35	7191.96	5439.2	6504.65	5545.39	5836.77	5451.79	7607.55	4540.62	8378.94
PPT1	2197.68	1255.62	1485.04	1359.66	1580.32	1716.37	1912.01	1238.93	1173.31	1212.73	7705.1	5595.41	3888.77	4719.81	6640.21	5093.29	4448.69	4317.74	8935.22	7389.28	5253.53	4429.17	8417.11	5576.5	6751.49	5315.92	3817.11	8088.34	7317.64	3659.93	4370.31	5666.07	6281.7	5229.16	5601.46	4134.87	4799.39	4789.03	5473.36	5578.57	5528	4113.19	5976.95	4472.15	4753.43	4775.64	6336.36	4854.42	5429.64
SPG11	1027.96	1179.99	1722.61	974.251	1237.28	1201.25	1222.42	1188.47	1266.7	1164.81	4300	6918.67	5717.8	5043.44	6009.52	5524.01	6380.72	6631.32	4828.1	5256.8	5791.21	5878.97	5995.85	5401.9	6062.78	5170.79	5808.76	4416.36	3681.98	4973.4	6552.35	3970.22	4704.39	6269.78	4946.69	5825.25	7541.24	4329.13	6163.55	6630.69	5511.74	6923.71	4961.95	5026.93	6163.95	5571.63	5053.04	4354.07	4575.09
GPBP1	1391.77	1492.38	1827.85	1370.68	1705	1571.26	1300.98	1385.98	1534.03	1583.69	4863.8	7021.55	3709.8	6188.12	7375.52	5086.57	5952.69	7905.28	2449.5	5414.04	5914.98	6021.83	5569.15	5573.32	5002.62	4812.15	4365.76	3906.98	3049.2	5289.82	5851.79	6779.93	7297.34	5875	3885.07	4834.46	6914.39	4142.33	4245.36	5032.11	5012.28	6016.14	4717.18	6421.51	5643.5	4694.31	3865.64	4226.8	5956.28
TP53INP1	1543.96	1732.11	2175.41	1623.4	2070.86	2290.71	1525.59	1905.88	1417.14	1597.35	5948.3	5286.45	3553.77	5146.59	7545.23	6158.02	5416.41	4324.32	3924.67	4440.27	5059.29	4323.73	3897.19	4284.26	5020.77	4013.23	4615.31	3629.44	4306.12	3876.37	5577.3	4837.08	6107.91	5622.2	4460.19	4886.27	4618.52	3876.09	4216.84	5090.49	5577.64	10682.5	8205.84	5721.81	5489.57	4555.3	5767.53	4173.29	5404.24
UBA1	1396.92	1268.72	1691.3	2320.8	1320.18	1876.48	2199.1	1681.81	2019.97	2079	6985.5	4870.55	10193.3	4733.97	2931.27	7842.42	6429.03	4172.77	8113.79	3507.84	3477.42	4991.68	5020.01	6418.15	5762.36	3138.81	8933.09	7440.05	10575.7	7859.91	6164.52	3056.28	5563.57	5417.04	7955.41	12532.1	4336.21	5801.47	5982.23	5960.36	3898.43	7433.97	4962.58	5113.58	10186.8	6377.04	4082.8	5406.2	4867.39
ENAH	1686.2	1686.55	2034.35	1564.87	1658.22	1736.32	1837.07	1711.11	1871.11	2167.98	4917.1	6718.6	7295.88	5439.08	6059.96	5734.52	7923.31	6173.22	3222.76	5735.97	5032.16	5468.79	5386.21	6858.26	6341.38	6685.49	8006.36	6776.88	5616.86	6244.85	5646.74	5397.27	5709.14	6131.1	5195.61	7949.66	8252.07	4918.3	6252.68	4961.76	6569.46	5800.95	5884.53	6428.5	6470.45	5518.81	5898.75	4302.9	4457.96
UBE2L3	1433.44	1417.8	918.861	1250.4	1431.4	1356.19	1696.82	1592.21	1526.46	1467.42	5609.4	5916.35	6787.96	6019.38	7506.53	4527.76	4377.59	5569.56	6876.77	7343.73	7623.2	5335.99	6153.52	6180.28	6886.62	8900.81	4985.59	6630.12	6275.96	4806.45	4636.57	7126.22	6263.59	6030.1	6903.44	4323.48	7386.47	5899.76	6315.26	4626.83	7767.03	4984.35	6420.97	5341.76	5309.34	5512.49	7100.21	6368.45	6531.78
PLS1	1235.43	1984.77	1780.2	1679.71	1894.83	2137.2	1631.51	1948.86	1408.78	1141.56	3892.6	6408.66	8527.03	4673.58	7822.39	4075.29	6253.91	5650.83	4040	4685.86	6130.85	3466.25	4756.75	6165.24	5240.62	5215.83	4310.15	3438.86	3526.78	4602.54	6423.72	5909.95	6901.84	5944.09	5040.95	3886.79	4762.54	4125.66	4606.44	4722.03	6851.65	5614.71	6571.49	5883.54	7210.58	4002.31	5702.06	6485.84	6460.83
STAT1	1911.94	1230.41	1515.58	1134.46	1768.41	1909.36	1211.91	1219.35	1473.29	865.176	6664	5979.52	3886.72	4677.82	5399.03	4566.2	3567.59	4222.81	4353.83	3474.27	4423.24	4218.84	5356.71	5288.65	5121.81	5893.22	4786.23	4817.86	4877.96	4707.77	2919.76	5285.8	5347.15	4980.85	3795.33	3298.25	5501.41	20661.2	7118.22	3836.77	6593.37	3550.47	5774.34	4348.38	3827.28	3818.16	11344.9	4494.66	5866.23
BTBD1	1245.77	1381.68	1422.04	1107.98	1400.54	1475.9	1460	1167.4	1185.65	1389.86	5908	7177.45	4946.03	5275.37	7422.1	4155.59	6166.3	7636	3312.47	5312.57	4745.45	5810.89	5210.9	6182.29	6877.79	4802	5532.18	5689.65	2535.29	5066.56	5888.58	5126.78	6773.95	5752.88	5945.43	5282.66	9395.12	4182.67	4381.58	5148.01	4643.13	5788.89	6411.35	6069.49	7247.88	5162.1	5790.02	4341.21	5438.63
PDCD6IP	1883.78	1627.83	1849.09	1359.26	1554.5	1675.52	1700.36	1515.95	1695.88	1656.84	5343.3	6296.76	7033.16	5717.62	4345.24	4482.55	5687.56	6383.8	5937.97	6580.16	5957.39	5250.73	6351.74	6407.66	7230.57	7413.51	6287.21	7574.48	5749.94	5017.88	5741.31	6372.64	5745.79	6759.34	7428.24	7348.6	7046.68	5581.94	7736.86	5860.19	7235.02	4984.3	5866.23	5204.28	5473.8	4583.65	6303.58	5982.7	4388.63
PSMC2	1493.26	1580.56	1559.96	1327.78	1848.19	1589.58	1804.65	1540.27	1753.4	1691	5731.7	6720.12	6515.8	5439.41	7573.12	4291.54	5909.38	5708.6	4684.94	5348.76	6115.33	5567.22	5938.65	6050.61	7913.4	5639.04	4957.94	5654.3	4519.24	5941.99	4494.22	6512.77	5751.62	7140.55	5728.99	5100.94	6720.49	5976.77	7282.08	4718.95	7303.48	4392.7	5558.71	4923.59	5937.83	5857.23	6751.64	5496.05	6871.04
IARS1	1422.07	1478.1	1889.15	1379.34	1582.43	1415.57	1455.3	1468.21	1241.45	1377.64	6139.8	5374.94	6215.2	5822.72	6442.97	4948.95	5404.75	6211.81	6054.48	6412.1	7182.88	7579.62	7353.56	6987.66	6964.69	6822.34	5129.45	5640.49	4820.46	3862.38	4829.2	7161.88	5593.77	4987.73	5375.14	6114.41	7226.19	6373.63	7503.64	5667.81	6747.35	4646.48	4527.32	4233.8	5649.12	4749.39	4854.23	5673.76	4949.68
COLCA1	1188.37	1008.62	1658.97	1259.02	866.708	1026.6	1247.02	1291.78	1151.9	1251.44	5394	5341.28	4940.76	3341.22	4676.35	3740.77	4496.25	5421.84	5258.04	1995.71	4741.52	4114.92	3829.47	4832.67	3359.89	3395.8	3885.71	3230.89	3311.99	4329.18	4885.33	6836.76	7304.73	4455.25	5841.22	4218.63	3354.84	3851.84	6218.58	3432.42	3499.88	5630.35	7549.92	4683.93	4608.69	4360.57	3277.91	3934.41	4860.76
NDUFB8	1676.68	1609.57	1524.53	2321.24	1881.72	1989.59	2087.06	1660.64	1524.47	1836.18	6028.1	4912.22	4049.97	5807.87	6632.22	3900.54	3949.02	4442.2	6648.02	6362.2	5093.08	4729.42	5616	5613.08	5595.31	6474.82	4661.14	4794.55	7066.45	4362.66	4988.86	6041.18	5513.19	4557.85	3223.12	3606	5209.1	4025.61	5102.48	5548.15	5528.01	4288.06	5220.73	5292.1	3906.03	4996.76	5929.98	5971.72	7189.62
ATP5PF	2047.24	2083.44	2567.05	1908.23	2463.78	2086.92	2336.52	1808.06	2037.67	2228.1	7246.4	5881.97	7241.77	4618.13	7262.06	4187.71	5873.56	5594.18	5398.43	6384.59	5491.6	4685.15	5476	5985.91	6670.21	7671.1	5884.04	5294.15	4927.65	5701.68	5338.18	5981.03	7010.55	4972.25	6208.62	4931.98	6049.22	4812.86	5537.54	5297.39	7272.57	4939.78	5899.62	6201.84	6294.54	5404.73	5859.29	6800	6915.99
PDIA6	1480.72	1018.69	1337.36	1237.32	1392.01	1451.21	1294.79	1040.85	1420.37	1330.78	5097.7	5364.96	4688.65	6944.55	7773.98	4332.02	3984.22	5121.02	6903.57	5040.11	6946.88	4799.25	7380.65	5601.9	6591.42	5772.15	5434.43	5244.98	5238.25	4059.32	4301.33	6193.21	5463.01	4226.98	5092.61	4146.91	6676.67	7212.87	4327.46	6357.01	6361.8	4050.32	4863.79	4592.96	4253.19	6115.06	4705.11	6060.13	5360.61
SEL1L3	2184.91	1730.91	2137.2	1608.96	1712.92	1812.24	2108.61	1561.1	1518.66	1619.49	5542.1	5776.2	6375.8	7021.54	7075.42	6980.51	5108.91	4266.37	6634.69	5351.55	4178.85	5757.33	5809.63	7862.57	7208.15	5594.01	6359.98	5730.99	7972.03	5553.1	4864.84	6198.99	6361.83	6295.23	4836.24	6630.59	7579.56	5627.42	6658.97	6503.14	5507.26	4851.88	4361.94	4631.48	4992.26	7637.94	5311.39	5024.36	4650.17
EMC4	1752.85	1856.04	1856.3	2002.9	2171.15	2060.43	2148.51	1755.9	1819.43	2039.37	4168.3	6121.55	4104.16	4822.26	7359.46	5430.44	4277.22	4427.15	4515.44	5749.34	6175.55	5124.92	5981.67	5937.69	6138.25	5622.38	4452.94	4222.63	5470.51	4406.02	4667.57	6775.75	6357.1	4947.5	5181.83	4471.93	6049.16	3720.67	6393.46	4963.62	8068.24	5493.09	6376.6	5696.01	4499.94	5239.67	8070.78	6126.07	6500.61
ADH1C	1331.98	1259.51	1537.65	1737.71	1677.27	781.328	3693.86	2588.97	2130.17	1241.75	3182.8	5131.3	8036.77	7290.46	4638.47	6081.5	2805.85	2584.79	4624.78	5458.37	4827.25	4554.85	6785.51	7627.73	6945.63	8413.17	4002.72	3139.09	4461	5242.19	4196.25	6109.63	8207.47	4192.13	2495.94	2193.76	6151.5	1014.16	11083.8	5197.54	8961.51	6055.59	4171.35	2375.97	4358.69	8742.89	4547.77	9198.63	6311.78
EID1	2547.7	2430.07	2314.77	1842.85	2621.25	2441.73	2328.63	2109.38	2830.42	2566.78	4580.7	6517.3	8584.95	5377.26	4721.07	4221.33	5489.36	6083.28	4315.88	5349.53	3631.79	3581.8	4610.73	5908.84	5548.47	4400.31	5289.69	5681.54	3393.88	5493.96	6540.36	7322.16	8806.49	8625.19	7209.22	5820.28	7226.37	3824.19	4119.47	4641.38	4985.68	5362.13	5506.98	5870.38	5653.49	6421.87	3505.35	5824.36	6027.66
LARP1	1148.99	1218.65	1319.19	1318.09	1449	1217.85	1196.36	1212.24	1038.57	1106.29	5737.4	5080.51	5680.87	5439.08	5429.56	4912.14	4785.58	5022.73	7591.59	4574.2	4715.67	5236.67	5488.72	5594.24	5756.82	5984.64	5074.97	4614.47	4836.27	4746.99	4820.25	4879.86	5885.97	5806.91	4273.9	5145.6	6571.11	6051.15	4382.3	5002.13	4669.93	5622.33	5726.55	4761.38	5633.37	4860.68	3596.56	4935.7	5187.97
PSMG2	1715.24	1530.25	1883.88	1578.04	1677.15	1558.93	1765.19	1453.83	1916.73	1719.35	4941.8	6310.18	7964.66	6561.33	7708.31	5300.79	6874.14	6430.49	6413.13	5878.02	4560.2	4930.38	5634.72	6108.75	6476.64	7238.88	6725.27	7499.51	5911.58	5825.47	5725.64	5245.37	5695.67	6104.51	6051.67	6236.91	8552.19	6716.06	5698.43	4168.18	6011.53	4625.02	5708.55	5763.9	5639.04	6488.25	4951.95	5909.2	5754.55
LINC02754	628.677	1100.74	939.092	1472.01	686.569	718.008	995.754	1395.35	1678.96	1628.9	10153.2	3384.65	1366.36	3701.67	1106.77	4318.94	5730.82	6203.24	5483.36	3688.7	4204.67	4003.27	4288.39	2497.35	3915.22	4698.35	5207.08	2560.41	8604.39	3327.26	4348.57	3052	2727.92	4450.67	1949.43	4455.76	6424.26	3513.87	3220.58	5003.7	1696.23	4262.71	4218.29	2357.87	3706.09	5276.8	2650.56	2501.78	3631.14
CSDE1	1443.37	1282.67	1147.39	898.44	1397.89	1392.01	1401.85	1305.21	1156.91	1275.78	5670.5	5739.56	7386.9	3830.14	5896.12	5806	5910.94	4785.34	3639.37	4150.97	3806.82	3166.77	4021.75	4559.31	5207.62	4038	5627.16	5189.1	3684.06	5115.64	6393.83	5254.23	6848.72	6473.92	7226.69	5199.44	3516.17	5036.62	4148.92	5510.1	6012.79	6699.64	7384.03	6193.8	6712.36	7102.76	3562.77	4695.57	5121.55
IDH1	2308.03	1784.53	1960.49	1975.9	1811.87	1664.08	2169.19	1809.98	1885.39	2062.87	7557.6	4812.32	5958.44	8412.12	6165.76	5799.67	3791.13	3713.28	5722.47	7262.11	4035.91	3669.97	4168	8744.7	6688.01	5600.78	6339.75	6835.94	4729.76	4289.05	4088.22	8291.41	6398.29	6252.6	11480.7	3437.37	4312.15	4561.82	4826.97	5222.6	8997.46	4719.24	6807.73	4950.77	4933.8	6249.57	4921.85	7337.32	4095.76
PHIP	1343.19	1696.2	2786.03	1638.8	2042.99	1436.28	1608.43	2385.81	1847.71	1927.1	6397.5	5804.26	4611.48	7708.62	7542.53	6719.2	6178.54	4394.7	2350.67	5135.29	5103.75	5480.36	5153.36	4784.99	6304.56	5856.07	7829.19	7439.74	2750.91	6862.79	4626.59	6200.45	6618.54	5695.46	3642.19	5998.1	6023.51	3965.48	7094.07	4537.89	4179.37	4941.74	7224.05	4968.55	6860.59	5080.69	4906.28	3345.46	5792.41
CFAP91	1219.27	1828.8	2345.87	1338.47	1763.81	1433.14	1212.54	1970.01	1830.13	1889.18	4505.8	5301.41	2934.31	6714.74	5676.22	6258.66	6629.99	7812.24	1279.11	4877.2	5907.16	9476.36	5555.01	6208.65	7890.81	6449.83	6651.94	4745.04	1486.27	5138.18	4868.43	3902.57	4494.31	6049.16	2785.73	6782.05	10343.6	2937.1	6910.96	4827.13	4311.73	5120.77	5190.53	4767.31	4739.7	3848.83	4324.64	2507.44	6264.09
HNRNPD	1576.78	1928.54	2069.89	1744.78	2247.83	2147.24	1863.72	1882.05	1857.59	1747.87	5848.2	4698.47	5332.18	5854.47	5410.39	4881.05	4935.82	4457.03	6294.22	4240.97	5839.84	5609.22	5821.37	5287.6	6592.71	5952.07	4589.12	5303.78	5192.75	5855.84	4581.99	3885.89	4999.42	5723.35	4849.16	4468.06	5232.68	6611.61	6882.09	5903.35	6003.53	4659.77	4687.91	4418.58	5452.43	6830.02	8059.28	5320.68	4747.51
AK7	1430.46	1706.04	2005.47	1716.55	2189.08	2020	1438.82	1670.58	1538.35	1946.46	5269.5	5984.58	4958.17	5197.67	5443.47	5184.65	5121.67	5556.53	3091.67	6786.31	7165.27	4769.07	5422.3	7325.64	6758.5	5877.53	5908.09	4935.65	3960.32	5177.67	5828.73	6414.4	7427.53	6072.56	5900.41	6359.79	6646.95	4345.49	7779.46	6311.49	7345.98	5838.72	5698.62	6759.39	5616.84	4565.77	6364.38	5228.33	7736.17
IRF2BPL	1277.11	1247.71	1702.84	1422.59	1770.59	1788.37	1561.1	1361.48	1501.58	1330	6138.9	4797.93	4564.15	4518.75	7052.27	4450.15	4181.84	3837.33	7515.33	5068.06	3958.51	4513	5403.48	4961.16	4558.71	4313.48	3901.6	3903.42	7110.57	5651.79	4445.67	5065.25	4428.72	4411.11	3921.57	4213.74	3201.09	5001.27	5417.94	5811.39	6359.89	6769.73	5452.56	4880.04	5901.77	4744.85	5025.48	5728.29	4823.75
YME1L1	1557.74	1503.04	1863.4	1435.93	1711.97	1532.86	1625.74	1752.79	1511.88	1501.89	5773.1	6542.61	6405.51	5820.87	5957.13	3657.42	5700.67	5452.44	5090.18	6298.74	5643.25	5098.27	5792.9	6489.59	5054.49	5201.71	5308.35	4457.14	3313.77	4586.81	4947.01	6181.36	5736.04	5107.99	4195.77	4360.97	6634.11	4589.41	4503.28	5482.02	5049.73	5161.21	4670.21	6082.89	5008.65	5057.53	5334.56	5917.43	5692.27
CMPK1	851.324	1233.16	1316.88	743.611	1031.76	1099.8	982.026	1178.7	1068.13	929.639	5632.8	5127.69	6421.39	3391.14	7228.9	4065	3555.61	4534.8	4910.55	4801.27	6906.77	2596.16	4310.19	5673.27	5640.81	5125.92	5259.05	5331.71	2274.15	4275.75	5002.55	4705.63	4833.92	5830.3	5915.94	3864.11	2671.2	5401.57	5118.11	4479.79	7709.17	5374.9	7586.87	7194.99	6187.23	3679.92	6234.09	5982.87	4709.27
LGALS3BP	1106.95	975.774	986.981	1805.65	985.611	1240.42	1737.65	1683.27	1713.45	1473.85	5724.5	4801.76	6774.66	5286.44	2920.22	8006.6	4546.8	3414.93	11848.7	3640.39	3315.53	3577.48	6179.9	4943.48	4896.85	3123.6	7871.86	8364.58	12958.6	6776.69	5759.76	3490.27	4762.84	5536.84	7111.34	6200.53	2123.84	11571.1	5219.73	5149.04	6221.48	6731.21	4913.3	4935.84	6521.23	6784.57	5924.2	7665.62	2887.18
CNDP2	1429.24	1539.44	1335.73	1432.84	1730.16	1784.06	1374.03	1542.28	1198.42	1255.12	6582	5733.17	5047.42	5048.63	5839.92	4141.8	3766.38	5742.13	9207.53	5478.28	6827.97	5667.31	7861.75	5483.46	7062.3	7343.91	4343.09	4810.18	7280	3181.38	3454.32	4630.53	4933.19	3613.19	4292.06	4350.34	5000.02	6530.11	4264.61	5270.57	4430.66	3389.03	3722.08	4199.87	4045.05	4025.14	4638.05	5088.12	4959.39
TRAPPC8	1376.99	1428.3	1748.99	1024.06	1515.16	1236.18	1395.78	1434.96	1210.79	1252.47	4208.8	6384.52	4639.79	6316.21	7363.73	4874.56	6327	6210.73	4730.22	6840.55	6967.28	7290	7272.53	6960.56	6287.25	5631.97	6186.04	5190.47	3270.53	5916.5	4749.55	5676.13	5527.32	5248.61	4916.65	4871.62	7546.43	5183.41	4689.82	6394.02	5188.64	4592.93	6013.14	6362	4409.37	4805.87	6869.86	5538.05	4927.23
CUTA	1519.32	1485.53	1474.72	2042.06	1860.78	1900.76	1931.45	1522.44	1737.17	1603.27	7116.2	4736.37	4744.25	5867.32	4715.38	4762.45	3365.09	3079.9	10641.6	5936.95	3929.09	4366.67	6907.14	6535.05	5981.51	5219.86	5743.64	6189.9	10850.2	5129.34	3715.62	4882.02	5243.44	4830.76	4426.62	5696.37	3578.04	5808.17	4697.47	6238.14	6045.79	5186.55	4292.66	4415.44	4787.04	5225.24	4503.8	6299.71	5350.05
HNRNPDL	959.535	1137.9	1450.63	1062.47	1158.56	877.073	732.977	1125.29	1392.57	1120.53	4326	3755.05	2907.59	5678.76	3933.6	5007.69	5216.42	4319.01	2563.96	4310.08	5037.71	5247.58	4637.7	6270.6	4886.48	4519.34	5895.07	4822.45	2527.14	4559.7	6332.85	4750.22	7052.7	5710.87	4309.59	5506.15	4569.63	3790.03	5469.96	5240.61	5521.55	5757.81	5555.11	4847.64	6220.48	4555.59	4514.07	3813.95	5647.42
SMIM26	1373.87	1296.95	1470.38	1830.29	1776.43	1803.71	1745.72	1598.32	1457.67	1796.12	4580.1	6276.62	6013.78	4304.04	9675.09	5890.4	4683	4397.26	4908.7	7676.68	6096.59	5317.83	6459.03	7049.39	6306.8	7620.21	5225.3	5390.1	5565.81	5331.82	5027.47	6143.87	7195.44	5249.72	3738.12	5803.03	5814	3289.13	4561.13	5853.12	7274.97	5894.02	6693.91	5408.12	5091.76	5928.68	7096.46	6747.02	8974.31
DPM1	904.354	1157.86	1355.87	964.528	1285.52	1071.66	1103.72	1055.54	1146.02	1204.82	4346.9	5043.56	2636	3831.82	4896.31	2573.69	3610.69	5931.01	4268.04	5934.69	6452.41	4484.7	4348.01	5705.89	4130.15	4424.33	4256.26	2858.52	1911.83	3242.11	4715.56	4203.11	3919.23	2980.99	3302.08	3518.02	4732.99	3239.02	3415.44	6886.14	5288.48	5494.6	5352.21	5138.53	3909.94	2948.67	4917.3	4681.41	6051.7
MAPK1IP1L	1671.78	1356.99	1819.46	1400.78	1681.35	1643.95	1646.24	1305.57	1342.33	1265.64	5299	5877.36	6618.82	8909.16	6718.45	4322.38	4886.9	4975.96	6102.01	5814.97	7409.83	5808.34	5710.27	6625.63	6796.19	5661.19	5669.13	6423.53	5303.09	5882.93	5332.69	4961.88	5418.19	5697.75	5599.97	4236.6	7681.04	8077.29	6453.98	4961.64	5994.62	4479.38	4920.62	4973.67	5901.86	5895.44	5548.14	6053.16	4977.83
HLA-DPB1	2976.41	886.269	611.843	1102.31	743.134	1780.01	1173.98	1533.44	957.39	739.943	5683.6	3460.93	8251.94	5321.86	5377.41	8444.74	5750.5	3225.37	7639.83	3299.45	1715.85	1250.23	4135.27	3039.99	4993.56	8418.21	3982.7	4610.35	15638.2	3811.44	2619.92	2929.53	13995.3	8249.67	5333.29	3538.31	2690.42	13772.7	10910.6	1921.23	2794.71	1702.31	4184.65	6136.55	7897.72	6112.24	3641	8853.5	10291.6
KCNRG	1724.85	1999.8	1695.09	1614.02	2018.49	2256.86	2079.15	1817.63	1948.08	2238.64	4181.4	5706.86	4607.53	5441.15	5821.38	4197.76	5295.88	6511.05	4147.27	5868.65	6043.66	5782.74	4864.43	5157.45	4892.1	6046.84	6469.43	5331.2	6008.72	6100.37	5331.11	5643.14	5514.17	5080.48	4972.11	4508.96	6686.75	4939.28	5840.61	5220.84	6495.34	4560.71	6249.99	5327.47	5223.29	3621.28	7111.96	5358.1	6559.82
REEP5	1439.92	1439.35	2532.01	1392.93	1878.07	1395.66	1597.52	1429.07	1510.15	1362.23	5139.6	5296.46	4394.73	6483.8	6965.56	4648.88	4862.24	5668.96	3307.09	5700.28	5079.57	5367.12	5874.5	6109.19	5775.31	3180.76	4866.9	5072.93	3359.86	5113.98	5307.84	6048.95	7452.36	5745.74	3838.65	5045.58	5787.26	4380.21	5155.21	5195.77	5902.79	4898.48	5264.81	6062.59	5334.21	6550.54	5496.02	4780.84	5296.08
SEMA3C	1555.66	1801.24	2528.8	1146.3	2037.36	1508.97	1459.62	1928.64	1150.84	1286.93	6140.3	5445.12	5133.42	7000.72	6163.05	4769.29	4451.83	5317.82	2529.6	4532.64	5100.15	4398.62	5082.45	5205.67	5006.54	4684.06	6311.63	3598.9	2650.4	5179.55	6120.17	6263.88	6506.31	7309.17	5875.89	6011.45	5849.58	3758.27	4263.65	4510.23	6836.98	5232.42	7050.78	6089.43	6654.79	5787.05	5869.1	5193.99	6133.7
SRGN	2609.54	728.488	558.117	480.505	561.927	635.301	1128.01	735.768	247.083	280.289	8624	1770.99	4682.94	1499.01	2073.33	4020.72	2262.09	5959	6077.92	6822.31	14157.6	1938.54	4151.45	2751.35	6861.5	12904	3320.22	7049.96	2362.68	1503.48	3969.93	8178.53	3903.9	3443.65	15942.6	4517.64	1701.33	11805.4	7252.87	2489.89	7247.61	1153.11	6219.95	2451.7	5316.81	3728.95	12931.3	3907.73	5001.1
LAMTOR5	1432.69	1386.92	1372.53	1588.92	1678.08	1672.79	1655.46	1358.08	1294.38	1539.9	5212.8	5077.85	5479.61	4798.98	6592.07	3923.11	4496.66	4847.68	7063.25	7354.83	6374.57	5388.15	5981.54	6342.4	7324.74	7577.45	5175.76	5982.38	4830.61	4646.77	3968.2	6005.75	6023.99	4683.85	4926.63	4290.73	5912.16	4822.51	6319.02	5324.38	7785.18	4479.94	5722.76	4612.73	4740.16	4812.75	6860.89	6335.77	6625.01
DICER1	990.205	1057.58	281.624	1142.66	704.113	641.996	1705.89	1173.47	1089.62	1015.21	6107.7	4466.27	3268.67	5636.46	6585.41	4226.24	3954.04	5002.27	6822.22	5116.65	7445.72	7561.81	8013.7	2588.41	3930.9	4686.57	3021.08	2560.39	2318.45	4057.71	3639.34	4884.94	1436.06	3217.87	3892.8	2268.03	5545.85	6805.75	3418.58	7554.56	3582.45	3900.86	4433.29	4141.32	3746.51	5615.79	4014.51	4826.79	4628.23
ABHD2	647.536	1409.34	980.423	1462.46	919.54	920.187	1536.81	990.483	1215.21	1064.78	3639.3	6040.1	7702.58	5445.31	5439.1	4536.57	6895.77	6961.66	9680.73	8775.64	6201.34	13197.7	12969.1	10251.8	7757.45	8104.67	5074.81	7414.9	5679.62	5273.33	5250.41	3415.4	2333.02	4046.9	8438.69	11946.7	9840.21	9820.44	6014.5	13246.5	3462.53	4904.89	3309.02	3935.95	5127.54	4885.41	3211.16	5404.24	3172.86
IFT88	1701.78	2068.03	2727.09	1765.8	2460.28	1953.23	1819.55	1975.42	2082.9	2359.14	4838.6	5126.61	2884.33	5325.49	5893.01	6157.71	5183.68	6294.26	2629.71	5398.62	5526.29	5630.09	4695.36	5074.85	5915.41	5354.93	5621.76	4861.05	2798.21	4956.2	5248.68	5463.41	5989.38	6836.03	3770.35	5165.58	7041.88	4284.85	5345.46	5118.27	4625.51	5804.58	6982.6	5038.48	4724.12	4896	5077.97	3728.6	7155.33
HNRNPH3	1430.33	1547.96	1950.08	1230.41	1863.04	1581.3	1417.78	1404.95	1621.37	1867.41	4417.4	4983.65	3063.45	5445.54	5829.46	5178.88	5137.05	5171.91	2422.01	5457.97	5646.07	5277.95	4726.93	4915.37	5556.54	4029.57	4792.33	3305.97	2589.55	4786.67	4861.54	4560.4	6903.04	5398.09	3951.4	4037.19	5475.68	3553.26	5095.92	5039.21	5177.04	5422.42	5602.88	4685.27	4708.04	4939.39	4904.9	3914.08	5920.45
NUMBL	964.377	1328.82	932.239	1116.98	1030.12	940.297	982.656	1149.99	1065.17	1048.15	5553.4	2108.13	2132.2	4154.49	2010.19	2558.44	3461.77	5867.1	4664.4	3599.56	4664.61	6824.44	4112.37	2549.46	2879.04	4901.28	2495.93	2447.37	4042.18	2814.66	4004.22	4286.05	2862.79	3348.76	2778.44	3276.72	5431.33	3406.21	4423.1	4630.57	2733.22	3564.04	3724.57	3039	3366.71	4898.27	2530.94	4030.12	4941.12
NAA20	1451.87	1503.56	1729.65	1426.69	1908.66	1666.01	1554.02	1479.54	1627.29	1752.31	6233.9	4205.76	4145.78	4149.12	6786.89	4891.85	4461.64	4818.44	4372.62	7237.68	5106.6	6521.38	6743.93	8485.32	9687.22	8141.02	7354.69	7208.81	3327.63	4640.07	4613.84	5162.05	6892.39	4767.53	4735.63	6993.43	8599.48	4440.26	10166.6	7755.82	6923.56	4878.37	5155.68	4748.23	4828.06	4646.91	6484.57	5146.71	6372.96
NBPF1	1640.05	1538.37	2309.99	1590.27	1796.77	1724.85	1340.1	1851.63	1780.08	2300.99	4734.1	5343.91	3687.26	6095.47	4932.23	5265.36	5216.82	4175.06	5435.2	5205.74	5312.92	6284.83	6551.48	6075.82	5379.76	5060.47	4107.32	5137.18	5074.96	4116.34	4105.68	6078.84	7321.77	5719.12	4137.53	6451.95	7902.93	5212.56	5172.28	4943.91	5645.35	4597.22	5750.95	2607.31	4388.82	5573.13	4421.99	4271.5	4908.56
PDHB	1298.52	1254.92	1886.7	1574.7	2024	1716.25	1980.64	1384.16	1368.87	1564.9	5295.1	5864.46	5297.95	5586.96	6503.34	3782.03	5055.65	5417.77	6789.81	6135.75	5684.65	4859.69	6867.34	6208.78	6062.05	7178	5351.8	5067.69	5473.03	5503.78	5036.14	4999.4	4547.06	5152.26	5450.76	5085.37	6297.61	4666.94	7604.18	5526.86	7813.31	5301.17	5388.95	5478.84	5432.39	5878.23	7469.65	5756.35	5235.28
DRC1	1326.06	1290.35	1267.99	1673.92	2074.64	1724.88	1567.61	1739.55	1939.14	2389.96	5390.8	3676.51	3701	6580.06	4460.43	7746.04	7804.96	5230.87	4479.82	4695.09	4996.12	6461.9	6283.29	6902.74	5892.23	4814.21	10426.6	6412.77	5826.08	5043.46	7061.55	4890.16	5810.95	3930.48	3702.09	5536.83	5262.39	3571.27	9255.41	6133.64	3571.64	6991.54	6011.7	6684.84	4955.45	4598.13	4823.79	4232.05	7869.6
ATP6V1A	2081.96	1671.14	2470.25	1641.02	1972.03	1763.5	1520.8	1650.44	1394.26	1495.26	6722.3	4709.41	5118.89	5652.95	5083.51	3972.74	4797.54	4448.33	4928.69	6505.4	5059.53	5247.15	4789.92	7643.39	7061.17	5551.68	4784.13	6407.01	4542.97	3662.84	4700.85	6751.37	6462.04	3875.09	5266.43	5115.19	7025.35	5349.38	6444.49	5743.82	5190.65	3725.7	4405.98	5210.31	4956.36	4330.33	5902.02	5388.05	6007.08
CXCL8	3529.73	2188.24	3264.8	957.822	2903.86	1771.14	2300.07	1130.32	1065.15	1347.89	6125.3	4243.02	1604.85	7400.56	10504.2	1710.8	1964.54	5128.8	3617.68	6343.08	20611	4536.12	4075.31	5257.82	13116.4	10557.1	6239.18	2561.67	7212.9	2344.29	1980.46	5818.3	2398.54	2223.53	20461.9	7078.66	5503.49	8619.21	11161.6	4175.81	10646.3	2717.37	1376.43	1435.16	5347.56	3652.03	16691.3	5921.34	1079.44
TFRC	2497.36	1606.11	1295.91	882.478	1171.76	1209.22	1962.23	1524.71	572.161	468.012	6854.3	3035.25	5893.57	4543.29	7349.31	6831.21	3021.67	3243.36	8297.35	7551.43	5209.39	4232.5	7023.3	4645	7998.87	5206.76	3870.54	10680.2	4098.7	2020.11	3189.85	4832.44	4141.13	4825.57	5753.53	3192.1	3442.1	5501.77	6127.21	3270.39	5955.46	2571.46	3994.74	1813.69	5568.68	3007.58	8992.43	3124.85	6043.34
EXPH5	897.879	722.658	521.267	818.695	689.914	520.779	1245.85	1257.19	1102.06	773.395	4474.5	6239.32	6504.61	6061.94	6901.84	6207.87	6245.49	5821.94	5064.37	4431.65	7316.93	4997.71	6167.47	3418.36	4466.71	3336.34	3486.01	3945.29	3988.67	4452.09	5618.19	5267.28	2077.21	4568.09	5143.22	2906.16	7322.74	3871.71	4188.72	6118.54	4426.16	6006.43	5748.78	4683.37	4745.43	5079.88	5832.05	4760.51	4946.65
DNAAF11	994.804	1394.02	1468.36	1229.85	1529.24	1323.96	1129.28	1450.86	1336.59	1673.11	3309.5	5523.58	3465.91	5710.63	6330.09	5954.32	5873.17	6719.31	3118.71	5627.01	6828.08	7363.42	5614.03	4496.47	6308.48	6420.14	6075.37	4928.12	3261.12	5249.23	5547.38	5299.68	5820.56	5590.79	5069.92	5508.1	9676.41	3467.9	6166.47	3517.24	4850.76	4988.29	5789.25	5098.52	5719.5	5012.6	5486.44	3093.55	5964.46
MAPK1	1262.09	1391.36	1596.36	1304.74	1647.18	1782.27	1362.49	1464.8	1204.38	1193.1	4150.4	5845.25	4767.57	5902.54	7244.89	4471.73	5115.99	5695.28	4441.76	5546.48	5621.62	4734.11	5089.06	4471.75	5463.29	3944.81	3962.83	4428.46	4410.43	4771.99	4482.6	6409.81	6423.14	5181.57	3976.63	3705.38	5393.95	4486.55	5252.06	5705.1	5316.53	4385.61	5576.68	5745.71	4424.24	5611.27	6556.21	5945.76	6501.56
RFX3	1121.8	1399.03	1532.8	1293.8	1491.45	1404.63	1375.97	1756.2	1499.23	1818.54	4013.9	5124.16	3806.93	6219.69	7465.73	5851.43	5130.36	5703.1	1935.28	5602.29	5115.88	5948.34	5122.76	5102.36	6407.67	4501.77	6037.27	5103.6	2365.96	5986.08	4655.62	5822.79	8146.66	7302.43	3807.6	6442.22	5953.4	2357.28	5346.79	4148.44	4596.35	5435.62	5923.3	5376.94	6377.64	4444.94	3985.5	3162.38	7265.52
CH17-340M24.3	1670.18	1742.33	1252.16	1849.77	1870.91	2053.47	1763.26	1701.69	1545.49	1596.72	4855.5	5087.75	4547.95	3865.23	5313.99	4696.37	4871.91	5143.28	7234.27	4641.22	4352.98	4149.41	4339.3	5041.69	5948.38	5636.08	5547.13	5608.3	7058.01	5133.75	6515.85	5930.3	6163.21	4874.93	4836.61	5853.98	5564.06	4163.42	7593.62	5225.29	6578.34	5053.24	5964.06	5515.5	4759.08	4918.51	6797.2	4592.99	6353.84
IFI30	5469.12	1409.37	820.944	948.559	780.786	1387.43	2282.1	1782.12	634.993	614.163	11466.2	1645.65	5753.39	2225.46	3302.85	9859.84	3844.48	4878.51	11726.2	10753.3	5773.81	2613.77	7441.17	2938.81	14997.2	7545.97	4368.39	19458.2	13164.7	2134.62	1787.87	5595.66	4950.88	5275.37	14814.1	6264.89	1695.46	19166.4	8575.02	1007.95	6168.37	1012.33	6279.72	2287.54	8017.96	4739.91	18067.2	3134.1	4487.05
FOXP1	1314.85	1661.16	1556.07	1487.03	1543.53	1766.47	1185.82	1265.55	1698.06	1605.69	7015.4	4397.27	4009.5	4824.77	4920.72	4508.62	5314.07	4468.11	4887.4	3889.88	5109.89	4444.77	4834.52	4269.19	4947.61	4528.18	5829.57	4709.85	4004.96	3548.08	4675.62	4543.97	5878.61	4545.87	5204.16	4208.34	6219.94	4310.08	4784.16	4993.41	4881.55	4112.77	4481.96	4323.86	5443.97	5066.97	4619.71	3390.16	4922.75
YWHAG	1909.49	1440.02	1696.88	1485.1	1647.78	1598.77	1637.92	1244.21	1349.2	1223.1	6364.1	4503.29	5223.1	4683	7315.17	5525.33	4219.07	4260.04	6945.23	5496.36	5429.68	3879.85	5238.63	6387.97	6311.99	5541.36	4778.08	6800.31	6090.5	3780.01	4591.83	5634.12	5632.04	5388.67	5861.48	5392.3	4690.24	6093.99	6481.35	5358.12	5792.72	3703.95	5679.82	4283.66	5794.61	5059.09	5222.4	5512.52	4954.34
TMEM131	1387.04	1458.94	1674.18	1499	1555.15	1536.8	1266.56	1467.88	1451.06	1491.09	4655.3	6492.76	4485.7	5691.52	4870.3	3853.92	6779.81	6599.51	5884.18	5356.08	4440.04	4281.08	4830.14	6121.21	4727.85	4331.03	4479.71	3504.37	5561.7	3534.82	5747.68	4872.82	6291.15	5553.35	3299.98	4731.1	6993.73	3121.15	3271.25	5523.66	2879.37	4990.66	4279.81	4395.83	4287.97	4346.74	3996.02	3907.71	4435.7
DNAAF6	1400.78	1455.8	1270.35	1303.9	1659.32	1797.89	1400.39	1444.53	1529.35	1768.13	4116.6	5429.55	4710.21	5780.23	7735.88	3659.01	5432.75	5948.58	2868.3	8017.17	7073.56	6985.22	6527.64	6582.29	7714.71	8244.6	5563.24	5091.37	3185.37	5594.08	5379.33	6026.2	7187.73	5629.27	5638.18	5269.97	7370.38	3504.07	6783.78	5805.02	6904.01	4567.57	6159.6	5205.19	4794.08	4562.62	7050.73	4709.9	8381.9
DAW1	1520.64	1790.39	1744.27	1014.84	1799.36	1541.74	1462.92	1260.97	1229.64	1288.2	4262.6	6728.86	3099.36	3640.71	4669.39	3110.93	3613.77	7897.26	3494.61	6865.3	9591	4465.41	3711.79	6776.45	7199.91	6409.86	6489	5056.69	4619.49	5312.5	5129.49	5462.05	4681.91	8035.65	6065.34	3996.99	4039.93	3969.19	4773.66	6294.59	6261.25	4683.14	8634.16	3660.82	5175.65	5013.43	3962.83	4321.25	5615.03
SPATA17	1249.53	1518.51	2047.74	1626.02	2068.6	1682.19	1588.65	1662.66	1631.68	1775.26	5534.3	4704.52	3510.52	4427.41	6770.84	4719.81	4226.57	4204.13	4039.22	6754.29	5222.25	5530.2	6470.03	6702.67	7313.76	7315.2	4834.24	4428.22	4217.24	3892.16	3897.85	5900.26	6479.4	4565.3	4071	5148.37	6347.67	3921.51	5618.01	5864.8	7212.25	5195.04	6053.02	4344.37	4624.59	3665.84	6716.26	3659.68	7018.33
PSMA4	1048.02	1188.82	930.656	1021.22	1260.56	1326.03	1181.91	1164.79	1170.46	1226.84	4291.1	6253.49	4229.89	4815.14	7956.01	4076.72	5475.42	5563.2	4776.02	5361.02	6684.78	5258.15	5775.11	6884.34	5100.31	6955.24	4559.51	4072.06	2421.84	4607.77	4723.86	5399.11	6874.86	4817.65	4740.65	2798.02	5823.57	7317.1	4036.24	5675.04	5968.85	4542.95	4837.21	6052.56	4108.63	4264.38	6797.22	6138.71	5939.58
CXCL1	1635.45	2228.02	1770.92	2108.83	2341.6	2404.23	2758.94	1599.38	2165.69	2020.39	5402	8288.37	6959.34	15248.6	7985.27	2467.13	3016.54	5872.42	6420.43	3475.14	2871.2	5908.79	6363.4	7644.48	5877.57	9287.23	6350.64	4961.2	11626.9	5460.16	4953.77	5093.48	3182.51	3674.99	4946.67	4549.19	8645.64	5691.54	2609.33	3763.23	4962.9	6443.94	1614.2	2968.78	9093.61	5465.56	2859.38	7887.11	3126.49
MYOF	1243.31	1331.38	1568.27	1209.01	1405.85	1402.44	1541.71	1431.82	1111.93	1279.04	3914.5	5248.21	3803.64	4253.16	5629.56	4506.93	4988.8	5262.52	7669	5869.79	8525.88	6771.11	7350.48	6799.07	6581.75	5481.79	4931.58	4794.31	4390.23	4016.35	4696.61	5154.55	4974.14	4335.78	6648.48	5618.9	6274.12	6760.54	5242.9	6290.75	5493.12	4164.79	4757.25	4670.67	4435.31	4930.6	4860.56	6061.03	3935.41
CNIH1	1313.85	1145.17	1255.19	1252.84	1400.49	1448.84	1397.97	1140.29	1308.48	1482.83	4841.9	5519.05	3753.91	4402.49	6998.56	3063.15	3849.02	5010.36	8158.7	6033.99	5636.18	4323.33	6157.31	6133.43	5653.98	5885.54	4959.41	3893.28	4327.62	3434.64	4913.42	5463.43	5038.96	3870.79	4547.87	4490.03	6820.35	4184.4	3869.51	6512.33	7583.08	6724.32	5304.44	4500.02	3784.69	3973.98	5450.94	5177.1	4908.36
HDGF	1771.57	1367.63	1487.08	1871.95	1369.82	1592.18	1844.32	1461.09	2098.07	1889.78	5323.9	4771.21	8609.68	5019.19	4144.78	6641.59	6960.13	5192.1	6368.82	3933.74	3581.55	4548.92	4789.29	5967.38	5324.06	6295.29	9896.41	8571.23	16152.8	8404.71	6068.59	4063.99	5409.22	6099.2	8760.25	10022.6	3874.38	8666.63	6837.34	6186.55	4143.86	4860.4	5628.92	7167.05	6165.32	5552.77	3976.13	7521.22	4156.45
WLS	1271.5	1576.21	1747.08	1521.83	1681.7	1798.96	1431.45	1297.53	1552.78	1442.97	5838.8	4794.96	3497.63	4516.39	5864.2	4256.27	4297.06	4463.38	7395.54	5438.38	6024.25	4678.26	6951.33	6778.68	6807.23	3884.84	5186.95	4114.14	7018.54	3888.84	3601.22	4712.72	4593.57	3841.52	3695.5	5430.03	5678.18	3592.66	4508.31	6347.76	7334.15	5560.56	5341.9	2992.07	4074.8	3597.25	4897.48	4040.5	5477.81
FAM107B	984.176	950.8	561.946	940.821	949.086	913.915	1252.18	828.357	800.127	721.18	4158.7	5369.96	4442.21	4369.6	6979.08	3589.43	5417.28	5265.11	8124.62	4942.87	6870.13	5149.26	5850.55	4635.87	3899.06	4830.04	4563.14	4484.94	2901.01	4473.71	4451.64	4767.84	2991.8	3383.7	7153.36	3233.78	4582.71	7838.25	3929.26	5924.01	5087.46	6222.09	4660.88	5904.64	4514.77	4156.28	6659.72	5895.74	4442.11
ATP6V0D1	1930.85	1518.64	852.301	1591.46	1319.83	1748.93	1943.39	1687.49	1581.99	1560.66	7042.5	4735.62	5931.56	3504.7	2760.08	4817.14	4181.64	3586.31	11084.4	5223.21	3932.57	3832.72	4918.92	5800.97	5736.67	5135.6	7053.24	9836.53	11788.6	6944.17	4245.85	6098.88	5704.77	6476.73	7697.27	6561.78	1456.16	5811.12	5779.06	5561.89	7291.19	5814.03	5490.5	5673.11	6083.54	5325.69	6865.51	6786.62	5564.42
PACSIN2	1676.6	1630.46	1463.73	1368.23	1575.28	1633.63	1208.52	1267	1302.97	1424.04	5804.9	5536.25	5320.87	6312.94	5584.96	3808.16	5552.83	5123.75	7588.99	8009.26	6247.31	7855.55	9331.7	7844.67	8868.74	6961.68	7003.76	7463.35	6098.86	4164.58	4514.43	6241.23	4779.58	4289.92	4364.76	6954.62	7733.72	5310.53	5365.3	7486.22	4997.66	3989.3	4546.99	4018.12	4013.59	6953.47	4967.7	5340.19	4989.66
TBL1XR1	1714.94	1505.02	2052.87	1480.82	1502.78	1496.79	1523.1	1331.98	1620.73	1562.07	5499.7	4698.99	5194.03	4634.09	6467.32	5323.56	4966.97	4664.13	3408.38	4913.24	4946.57	4309.3	4273.35	5274.7	4801.09	3920.55	5416.21	5024.29	3552.98	4701.51	5150.9	5393.7	6451.33	5752.65	5565.31	5892.55	4316.79	4869.29	5301.99	5016.17	6476.22	5364.54	6798.37	5446.75	6047.34	5846.37	5203.81	5672.75	4997.72
CYFIP1	1433.39	1252.66	1256.41	1299.79	1475.64	1506.51	1251.4	1258.76	912.488	890.215	5826.6	5661.68	3884.12	4094.32	5921.76	4414.4	4629.71	3750.86	8496.96	5701.32	5793.39	5904.37	6723.57	5340.7	7007.55	5856.91	4814.95	6338.88	5976.93	4327.1	3572.78	5359.85	4201.42	4286.84	4456.16	5075.99	5767.97	4782.17	4163.68	5508.09	6098.96	4700.56	4804.37	4926.73	4577.11	4767.39	6529.97	5090.4	4318.75
SLC7A2	1373.84	1668.44	1437.13	1341.5	1785.4	2342.78	1935.65	2031.07	1635.76	1865.99	3131.5	7391.02	4830.89	5201.35	6984.87	7571.9	5076.72	5831.64	3206.37	4731.36	2886.64	2741.45	2976.94	3486.22	4887.36	3241.81	3620.11	2966.79	4700.76	5341.14	4559.99	3821.19	6705.15	6657.51	3166.5	5326.38	4221.25	3235.89	4422.31	5086.19	4525.74	7463.05	6703.83	6340.39	4922.64	4584.4	6669.63	5176.86	6828.72
TMEM50A	1563.92	1144.29	1181.22	1036.84	1304.71	1218.91	1354.83	1474.26	1472.98	1476.82	4193	4579.92	5663.61	5379.66	8110.69	5570.87	4459.86	3494.53	5106.72	5453.22	6002.32	4669.49	5561.43	5799.31	6887.94	6570.73	5195.87	5492.9	3567.62	4958.02	3846.11	7258.67	6248.98	5305.93	5768.61	5596.48	4479.94	6249.1	6242.26	5585.92	7339.18	4982.83	5231.11	4682.51	5275.37	5513.61	6707.08	6429.46	5288.62
ANAPC4	1085.6	2122.34	2499.74	1427.48	1127.03	1329.03	1251.57	2085.4	1488.14	1531.53	6706.7	3639.73	3035.03	4528.19	4425.66	3423.07	7559.79	5381.78	2992.07	8357.51	7502.27	10934.4	5638.53	5183.03	4707.95	6704.06	3359.69	4320.81	4414.17	4238.94	3638.01	3963.28	4737.4	4459.99	2681.51	3742.56	8980.9	3072.96	4281.09	4411.07	3357.45	4571.37	4939.17	4581.2	3087.03	4861.94	3704.92	3144.4	8401.32
SELENOS	1251.7	1364.41	1384.4	1130.71	1492.12	1415.94	1396.41	1170.12	1392.64	1396.03	5230.5	5598.76	5958.93	5418.76	7171.83	6534.18	4497.68	4689.25	5071.18	4510.65	5566.86	4419.21	6215.4	7244.94	6494.42	5273.29	4723.87	5492.15	4148.28	4648.27	4330.13	5963.61	5520.5	5675.97	5777.52	5619.15	5478.67	6132.93	5719.43	6610.67	6829.12	5033.45	4898.63	4545.7	5580.87	5798.69	5112.88	6244.46	6307.83
NDUFA13	1514.24	1380.06	1297.96	1993.29	1810.45	1784.87	2057.5	2247.13	1883.36	2057.68	5731.7	5377.05	7834.87	6218.03	5261	5268.87	4447.25	2991.46	8502.52	4036.6	4551.08	3047.64	3931.37	5254.24	4816.87	4135.47	6481.38	6791.49	9794.85	6713.99	3528.75	6450.05	6151.89	4304.71	6213.41	5732.32	2683.35	4576.75	5455.54	4530.92	7416.24	8362.04	7420.66	4915.54	7120.48	3794.62	6865.45	5370.41	5415.37
CTNNB1	1186.56	1131.3	1171.82	969.866	1336.01	1315.21	814.67	1271.94	838.772	859.16	3754.2	4765.9	4329.2	1864.51	3732.76	8923.31	3276.63	3055.83	4316.89	1918.83	3012.04	2267.39	3764.95	4642.59	1864.29	2807.49	3359.4	2647.7	8073.82	3014.24	2719.72	5975.03	9261.51	4593.56	3506.5	4104.32	1675.33	3990.22	4473.64	3748.91	7577.67	3994.82	8349.26	7298.88	3777.17	8964.44	2651.8	6432.16	4544.46
LRTOMT	1463.76	1764.33	1089.38	1281.78	2016.36	1916.63	1266.76	1926.56	1331.38	1767.76	3523.9	4308.48	6367.82	4898.95	7260.48	5620.33	5002.13	4082.38	4071.62	5756.94	4224.65	4123.86	4122.87	6822.4	6362.17	8174.53	5110.96	5851.45	7866.48	5675.57	5974.67	7603.59	6318.57	5364.69	5266.06	5744.94	4767.7	4370.37	8991.5	5485.31	8390.64	5086.9	6980.18	5532.86	5592.61	4983.91	7494.24	5773.69	9467.67
NELL2	1592.76	2388.09	1859.26	634.431	1509.44	2228.52	1981.49	422.443	1363.11	1379.91	2054.2	7192.57	3891.53	3176.45	5444.1	3191.88	1729.03	7793.39	1414.02	10845.2	4199.76	5630.82	2310.92	8564.06	6674.78	5637.43	6430.94	6250.58	2425.25	6266.03	1909.54	5515.82	3842.44	4454.78	3293.98	7215.02	16511.4	3306.54	2554.11	3794.28	7991.36	8762.27	8507.56	2582.6	6326.81	3111.36	5324.56	2726.68	2934.51
CBX3	979.778	1084.47	1004.75	821.086	1084.4	991.822	1010.76	1140.05	1002.93	1036.73	3580.7	4075.63	2902.89	4515.71	6151.69	2664.75	3945.33	3902.13	3316.59	4391.59	6078.66	3293.86	3922.95	4381.65	4025.32	3418.94	3286.63	2970.43	1835.09	2941.45	3918.04	4844.66	4507.45	3191.2	2706.13	2734.78	3763.21	2625.44	3283.75	5125.18	5718.84	5294.55	4668.21	4573.53	4116.31	3499.85	4260.23	4401.59	4994.14
STEAP4	3501	1408.19	1619.88	1342.54	1833.69	1791.54	2096.94	1646.92	1479.54	1435.65	3666.2	7208.07	2582.98	8838.36	11733.3	6974.89	4444.96	4412.93	2358.46	3158.45	2615.22	3325.36	3319.66	4895.46	2048.51	2009.68	1751.17	3087.84	5426.19	3984.44	3489.46	7309.78	9635.5	7933.42	2619.52	2437.93	4496.23	3350.11	2973.87	3354.94	4699.06	4053.39	6140.43	6154.06	5659.75	8415.51	4717.4	4298.44	6729.08
SEC61B	1621.6	1582.29	1846.18	1910.78	1597.47	1593.78	2243.38	1658.68	1849.96	2137.91	6388.8	4222.45	4855.15	6173.69	6201.14	3753.01	3498.53	4838.3	5606.63	5915.07	6018.49	5186.78	5206.95	6827.54	5286.8	7344.98	5126.75	6161.68	4621.26	5266.26	4144.74	6290.54	5135.63	3876.79	3957.58	3512.8	4876.83	4417.36	5108.94	5243.86	6925.51	4244.83	7241.29	4808.76	3877.21	3980.78	6449.12	7305.32	5288.19
MUC5B	2763.06	620.547	1295.62	2720.19	776.273	1356.27	1583.8	2560.82	2260.3	2297.52	3151	7182.12	7497.1	9042.69	1734.31	3973.14	8893.17	2547.25	4998.06	548.953	1918.16	1693.35	3399.48	5010.46	842.152	2086.12	8573.68	3519.42	15082.9	10304.7	1019.05	5606.97	3848.28	11477.8	3847.85	586.634	1716.7	4873.06	2476.51	3686.25	4501.09	11567.6	4790.82	4945.53	4086.67	5192.31	4320.56	2418.37	3065.29
WDR45B	1087.79	1325.64	1040.23	1160.21	1359.73	1532.54	1262.44	1401.32	1087.79	1278.04	5509.3	6567.3	4968.58	4330.54	5313.91	4297.85	5527.22	5776.25	4842.56	5355.8	5282	4877.64	4733.9	4715.66	6045.49	4963.51	5165.01	4532.65	5007.99	5526.62	4981.31	4684.59	4056.02	5039.72	3410.18	4784.96	5212.62	4103.91	4858.63	4545.63	5489.79	5865.76	4872.37	5459.39	5520.72	4630.28	6009.91	4690.78	4046.27
UBXN10	1050.66	1328.13	1262.15	1536.99	1844.86	2293.18	1542.76	1818.13	1217.58	1259.46	3205.8	5765.43	3139.45	5357.57	6384.43	4243.52	5290.38	4452.69	5019.11	6665.42	6332.89	5152.73	4612.57	5440.78	6280.54	4185.89	3041.13	3209.41	5530.49	4724.91	4742.35	6183.1	6395.12	5635.99	2621.13	3464.03	5893.42	3517.4	6658.42	5184.96	6448.49	5457.7	7228.28	5538.53	4960.48	4548.02	7895.09	4563.58	7720.32
SLC25A36	1217.28	1289.07	2147.28	1047.79	1537.79	1120.42	933	1539.92	1087.73	895.157	3385.9	4908.01	2705.28	5587.59	3977.06	5614.78	6041.25	6917.14	1484.03	6709.63	4489.72	7396.79	3675.99	5710.55	5544.92	4136.99	5175.11	5841.04	2124.71	5039.23	5337.74	5320.39	6298.55	5885.27	4303.5	5912.55	7354.3	2802.82	6214.03	3776.12	3624.03	5156.34	6073.74	4080.67	5775.38	4714.9	4618.16	3556.08	5541.14
PNRC1	1829.43	1521.57	1480	1200.35	1509.57	1761.51	1617.69	1374.87	1937.06	1432.1	4971.7	9254.26	7127.72	3591.92	5894.06	4592.17	5781.34	5046.81	7120.03	4743.99	4297.25	2723.81	3322.87	3905.35	4212.25	3160.18	3852.25	5556.4	7724.92	3867.06	6895.27	4165.71	6129.3	4924.07	4957.92	4054.22	6695.99	6206.94	2046.87	4436.52	4943.65	7618.95	6170.12	8684.53	8402.68	6015.55	5763.13	6562.54	5839.68
COPRS	1598.27	1758.7	1342.89	1885.65	2002.83	2435.3	1647.9	1389.55	1446.89	1763.84	4965.3	5864.4	4790.49	4842.15	6105.88	5088.03	5052.54	5583.09	5262.41	5425.69	5129.03	3997.69	4242.38	5213.48	6255.9	5360.3	5440.01	5477.2	7904.84	4559.58	4692.76	6082.44	6384.34	4878.56	4634.48	5042.74	6761.18	3269.92	5027.13	4083.58	5387.42	4631.59	6176.77	5891.24	4459.35	3871.42	6513.68	3755.1	6817.74
TJP2	1536	1712.32	1835.22	1742.36	1679.71	1730.91	1929.01	1825.69	2014.4	2092.29	5272.2	6044.55	5766.56	5810.77	5631.29	5226.95	5225.14	4534.29	7437.02	5947.32	5353.43	6432.48	5839.78	7224.97	6778.69	5854.84	5996.64	4906.82	6037.07	4926.65	3571.84	4893.82	5141.45	5211.92	4848.28	5474.65	7148.7	5547.13	6674.71	6418.94	4866.18	5058.65	4394.25	4918.01	4809.49	4937.36	4751.57	5187.95	4170.76
XRCC5	1487.98	1385.81	1327.32	1209.09	1691.47	1533.6	1392.78	1311.8	1378.21	1433.79	4401.2	6392.49	5498.28	4859.67	7076.04	4748.05	5708.69	6009.25	4891.78	5535.68	5484.53	4634.58	6008.5	5669.13	5859.26	5373.02	4559.07	4575.42	5777.25	4410.21	5401.68	6392.66	6581.52	5536.01	6209.41	4593.4	5963.57	5573.11	4666.17	5117.57	5526.34	5187.13	5542.73	5873.03	5468.48	5270.68	5322.65	5435.66	5152.13
PRRC2C	1230.85	1262.55	1683.92	1311.89	1245.72	1220.75	1240.46	1296.52	1359.68	1484.01	4444.2	4896.96	3528.94	4602.28	4870.99	4824.78	4915.19	4892.63	4078.33	4153.13	5190.28	4902.69	5099.44	5665.64	4914.13	3705.78	4358.07	3158.01	3774.1	3936.55	4580.03	4300.96	5490.34	5091.96	3704.99	4083.66	5130.44	5061.17	4063.74	5103.38	4366.59	5114.5	4506.66	3932.68	5000.53	4399.79	3894.54	4864.01	4580.81
PRXL2A	1041.93	1313.34	1946.76	1523.36	1231.84	1829.24	1913.67	2018.88	1717.62	1676.51	5602	6454.57	3675.62	6176.78	2926.09	3862.03	4175.43	4712.46	5374.94	3865.6	3286.96	2776.94	3437.62	4585.07	5170.22	4486.68	4816.21	5837.17	5191.9	2600.73	3781.65	4189.45	5700.39	5032.15	2190.13	5531.12	5695.75	5600.38	5870.73	4613.61	6054.32	6200.69	5211.69	5530.46	4017.14	3177.1	3778.46	6098.42	3956.59
GNS	1490.83	1136	1799.02	1575.96	1408.31	1585.73	1484.27	1187.59	1126.09	1290.37	7284.9	5020.39	4600.81	4418.94	6391.68	4526.31	4296.51	3716.14	7034.27	5688.45	4718.11	5111.04	8438.12	6216.71	6586.03	4979.9	4100.19	5525.01	6579.43	3552.32	3375.71	4262.5	4623.14	3713.25	3535.34	4841.29	5407.83	5183.12	4697.02	6548.28	4284.22	3863.5	4163.26	3829.68	4563.9	3962.21	6056.56	4280.45	4569.53
CDK2AP1	1902.64	1393.27	2643.5	1960.7	1917.36	1888.56	2522.93	1726.62	1467.24	1704.41	5782.4	5258.15	7422.66	6349.53	4820.49	4437.03	5717.16	5289.26	6781.79	3969.57	4393.02	2614.5	3667.72	5378.71	5146.24	6839.41	4669.24	6713.28	3991.75	4059.77	5089.16	4913.54	5551.52	6197.24	5371.59	3532.25	5523.74	5443.14	7536.89	4586.6	5225.55	4351.01	5281.88	5552.71	5362.33	6100.03	5037.6	7343.37	4589.15
CLUAP1	1146.42	1616.09	1604.05	1386.66	1861.36	1771.78	1196.36	1477.36	1325.23	1298.7	4056.5	5991.59	5988.41	4865.65	5845.35	6594.15	6574.55	5424.68	2876.58	3766.73	5916.81	4332.09	3526.61	5181.03	4097.84	4266.27	4828.42	4341.41	5503.36	5606.07	6644.37	6442.86	6975.4	5808.14	5218.98	5548.28	4595.44	3145.78	3960.44	4582.85	5974.6	6033.66	6545.34	6303.45	5733.61	4201.57	6837.71	4358.96	6134.98
CMAHP	1156.63	1441.32	1683.8	909.515	1162.59	1037.31	664.946	1223.85	1330.9	1389.84	5216.3	7181.72	5669.39	6834.01	5604.1	4603.15	7749.7	6786.37	2650.8	3926.87	3794.24	5270.87	6445.67	5223.88	4032.5	4242.28	5809.54	3026.89	4234.3	3567.81	7102.46	4715.65	6663.88	4882.96	5530.56	7380.08	4038.84	4034.63	3681.62	4200.79	4813.71	4642.09	3958.21	7380.79	7202.23	5704.02	4959.12	5893.49	5150.62
ADAR	2085.54	1716.55	1981.81	1917.13	2197.45	2315.37	1952.24	1749.27	1987.52	1970.28	6011.2	5320.69	5317.31	5292.38	5432.47	6202.15	5178.9	4859.04	5665.06	3900.4	4167.29	4957.36	5180.33	4976.03	5626.78	4965.23	5295.15	5858.01	7086.73	5413.72	4579.09	4978.96	5714.25	5634.76	5260.71	5368.72	4836.23	11399	6431.22	4505.8	5055.55	5055.56	5017.87	5527.53	4897.65	5675.44	6857.15	5182.26	4979.7
[truncated: 19,850 more rows]
[truncated: 36 more columns]
